# Supplementary material for: Cell population-specific expression analysis of human cerebellum
Source: BMC Genomics. 2012 Nov 12;13:610. doi: 10.1186/1471-2164-13-610 (PMC3561119; doi:10.1186/1471-2164-13-610)
Supplement: Additional file 5 — Table S5. Genes specifically associated with the granule cell reference signal. We selected genes with p-values for granule cell-specific expression at least 1000 times smaller than for any of the other 3 populations, and p-values for expression in these three populations greater than 0.001. Expr and p stand for coefficients (i.e. population-specific expression levels) and associated p-values, respectively. A, O, G and P indicate the corresponding reference signal: astrocyte, oligodendrocyte, granular and Purkinje, respectively. [file 1471-2164-13-610-S5.txt]

Probe ID	Intercept	p (Interc.)	Expr (A)	p (A)	Expr (O)	p (O)	Expr (G)	p (G)	Expr (P)	p (P)	mean expr.	adj. R2	Gene sym.	Gene title
ILMN_1745470	139.2522738	0.008054666	73.36590704	0.041177239	NA	NA	797.0524634	6.07E-19	NA	NA	1009.670644	0.8935628	PDE3B	Homo sapiens phosphodiesterase 3B, cGMP-inhibited (PDE3B), mRNA.
ILMN_1662383	18.4880299	0.914609758	NA	NA	182.9081201	0.015124581	2363.228822	1.18E-18	NA	NA	2564.624972	0.860153528	ZRANB2	Homo sapiens zinc finger, RAN-binding domain containing 2 (ZRANB2), transcript variant 2, mRNA.
ILMN_1801091	23.46933615	0.766060799	NA	NA	49.62632033	0.13984903	1040.214781	4.35E-18	NA	NA	1113.310437	0.847298956	CERKL	Homo sapiens ceramide kinase-like (CERKL), transcript variant 1, mRNA.
ILMN_1674151	3.985464112	0.956915152	NA	NA	63.41661115	0.046240056	968.9404503	5.08E-18	NA	NA	1036.342526	0.848027903	Gcom1	Homo sapiens GRINL1A combined protein (Gcom1), transcript variant 7, mRNA.
ILMN_1775163	-351.2209858	0.146964752	NA	NA	238.7855532	0.021588252	3051.139251	1.33E-17	NA	NA	2938.703819	0.842161654	PDE1A	Homo sapiens phosphodiesterase 1A, calmodulin-dependent (PDE1A), transcript variant 2, mRNA.
ILMN_1685022	242.1304188	0.000823527	NA	NA	65.80619982	0.024456134	857.950386	1.43E-17	NA	NA	1165.887005	0.841356145	CAPN7	Homo sapiens calpain 7 (CAPN7), mRNA.
ILMN_1708782	16.03034735	0.786115299	NA	NA	41.57433061	0.099813768	742.3363988	2.24E-17	NA	NA	799.9410767	0.835159638	MFAP3	Homo sapiens microfibrillar-associated protein 3 (MFAP3), mRNA.
ILMN_1712313	111.1799923	0.003747455	NA	NA	31.14291499	0.04688695	455.8974834	2.40E-17	NA	NA	598.2203907	0.836062984	UBR1	Homo sapiens ubiquitin protein ligase E3 component n-recognin 1 (UBR1), mRNA.
ILMN_1655577	-501.2861216	0.569198802	NA	NA	635.8804311	0.091092568	10994.1889	2.64E-17	NA	NA	11128.78321	0.833993941	TIAM1	Homo sapiens T-cell lymphoma invasion and metastasis 1 (TIAM1), mRNA.
ILMN_1660345	558.7773779	0.174842067	NA	NA	371.3951564	0.034942963	5089.617117	2.69E-17	NA	NA	6019.789651	0.835739224	NGRN	Homo sapiens neugrin, neurite outgrowth associated (NGRN), transcript variant 1, mRNA.
ILMN_1793915	164.2022284	3.55E-08	NA	NA	18.02871542	0.083384894	302.5113422	3.09E-17	NA	NA	484.742286	0.832896462	MXI1	Homo sapiens MAX interactor 1 (MXI1), transcript variant 2, mRNA.
ILMN_1793384	-444.6662106	0.046256797	NA	NA	191.4052873	0.041578784	2701.981514	3.36E-17	NA	NA	2448.720591	0.83360852	JAK1	Homo sapiens Janus kinase 1 (a protein tyrosine kinase) (JAK1), mRNA.
ILMN_1741869	-97.7042715	0.702510172	281.0952089	0.111582466	208.5510496	0.058794016	3491.31885	3.57E-17	NA	NA	3883.260837	0.873946063	WDR47	Homo sapiens WD repeat domain 47 (WDR47), mRNA.
ILMN_1731287	587.1163531	0.001799138	NA	NA	161.3210505	0.03477769	2184.029201	3.92E-17	NA	NA	2932.466605	0.832731745	ARFGAP3	Homo sapiens ADP-ribosylation factor GTPase activating protein 3 (ARFGAP3), mRNA.
ILMN_1694757	202.2292253	2.24E-10	NA	NA	25.81230118	0.014647866	299.0492898	4.03E-17	NA	NA	527.0908163	0.834257933	CTSL1	Homo sapiens cathepsin L1 (CTSL1), transcript variant 1, mRNA.
ILMN_1747162	238.3184763	0.067651071	174.4659037	0.049894002	98.50094464	0.073163492	1732.535447	4.37E-17	NA	NA	2243.820772	0.875541211	DDX47	Homo sapiens DEAD (Asp-Glu-Ala-Asp) box polypeptide 47 (DDX47), transcript variant 1, mRNA.
ILMN_1684865	-14.18948827	0.897895891	NA	NA	NA	NA	1422.990679	4.71E-17	NA	NA	1408.801191	0.819565144	GPR22	Homo sapiens G protein-coupled receptor 22 (GPR22), mRNA.
ILMN_1720631	473.1312145	0.00359441	NA	NA	NA	NA	1966.427104	6.26E-17	NA	NA	2439.558319	0.81704903	PPM2C	Homo sapiens protein phosphatase 2C, magnesium-dependent, catalytic subunit (PPM2C), nuclear gene encoding mitochondrial protein, mRNA.
ILMN_1764329	163.7290856	0.000941509	NA	NA	50.89634946	0.01175324	561.5898021	6.56E-17	NA	NA	776.2152372	0.830794793	C21orf59	Homo sapiens chromosome 21 open reading frame 59 (C21orf59), transcript variant 1, mRNA.
ILMN_1668310	-96.70355412	0.425895485	NA	NA	100.8687926	0.052847014	1466.098966	7.62E-17	NA	NA	1470.264205	0.826353311	MOCS2	Homo sapiens molybdenum cofactor synthesis 2 (MOCS2), transcript variant 1, mRNA.
ILMN_1652487	131.5759114	0.000199097	NA	NA	32.5908813	0.020523557	391.6454097	7.72E-17	NA	NA	555.8122023	0.828268534	RIOK1	Homo sapiens RIO kinase 1 (yeast) (RIOK1), transcript variant 1, mRNA.
ILMN_1674778	454.1645617	0.66683889	NA	NA	930.0053141	0.040991851	12697.62815	9.25E-17	NA	NA	14081.79802	0.825272024	ATP6V1G2	Homo sapiens ATPase, H+ transporting, lysosomal 13kDa, V1 subunit G2 (ATP6V1G2), transcript variant 1, mRNA.
ILMN_1683328	295.9885176	0.002977266	NA	NA	99.15574313	0.01583583	1131.454432	1.01E-16	NA	NA	1526.598693	0.826569238	IHPK2	Homo sapiens inositol hexaphosphate kinase 2 (IHPK2), transcript variant 4, mRNA.
ILMN_1691809	220.3363192	0.00862217	NA	NA	77.68550194	0.025753858	963.3034742	1.05E-16	NA	NA	1261.325295	0.825190784	PSMA1	Homo sapiens proteasome (prosome, macropain) subunit, alpha type, 1 (PSMA1), transcript variant 2, mRNA.
ILMN_1658143	14.49283043	0.752314399	NA	NA	44.96907795	0.024095599	549.080887	1.17E-16	NA	NA	608.5427953	0.824434347	RFC3	Homo sapiens replication factor C (activator 1) 3, 38kDa (RFC3), transcript variant 2, mRNA.
ILMN_1658911	369.0179986	0.098980712	NA	NA	212.2215625	0.026131297	2625.26023	1.25E-16	NA	NA	3206.499791	0.823730018	AP3S1	Homo sapiens adaptor-related protein complex 3, sigma 1 subunit (AP3S1), transcript variant 1, mRNA.
ILMN_1712985	208.6520955	0.309549956	NA	NA	182.2187127	0.038726104	2433.45261	1.29E-16	NA	NA	2824.323419	0.822548137	C17orf58	Homo sapiens chromosome 17 open reading frame 58 (C17orf58), transcript variant 1, mRNA.
ILMN_1731412	96.39942348	0.35841211	NA	NA	NA	NA	1294.232737	1.68E-16	NA	NA	1390.63216	0.80810145	UBTD2	Homo sapiens ubiquitin domain containing 2 (UBTD2), mRNA.
ILMN_1717063	101.4690626	0.110799318	NA	NA	NA	NA	773.6505653	1.88E-16	NA	NA	875.1196279	0.807004308	FBXO9	Homo sapiens F-box protein 9 (FBXO9), transcript variant 2, mRNA.
ILMN_1800942	548.6055038	0.015661328	NA	NA	237.5463234	0.013021891	2557.56194	2.48E-16	NA	NA	3343.713767	0.819430345	KCTD6	Homo sapiens potassium channel tetramerisation domain containing 6 (KCTD6), mRNA.
ILMN_1815723	62.51232403	0.334683866	75.79632386	0.096894162	NA	NA	853.9338172	2.63E-16	NA	NA	992.2424651	0.853360198	NUP35	Homo sapiens nucleoporin 35kDa (NUP35), transcript variant 1, mRNA.
ILMN_1805652	137.007101	0.042077703	105.6967593	0.025162119	NA	NA	868.2500653	2.84E-16	NA	NA	1110.953926	0.858738469	PPP2R2D	Homo sapiens protein phosphatase 2, regulatory subunit B, delta isoform (PPP2R2D), transcript variant 1, mRNA.
ILMN_1744574	-58.54197407	0.217964581	NA	NA	35.70431912	0.076980753	547.0646526	3.03E-16	NA	NA	524.2269977	0.813398736	TRUB1	Homo sapiens TruB pseudouridine (psi) synthase homolog 1 (E. coli) (TRUB1), mRNA.
ILMN_1695972	163.9164914	1.09E-08	NA	NA	NA	NA	280.689997	3.45E-16	NA	NA	444.6064884	0.801253381	CCDC89	Homo sapiens coiled-coil domain containing 89 (CCDC89), mRNA.
ILMN_1787513	26.12245434	0.717200258	NA	NA	53.06153251	0.08571436	828.7548876	4.29E-16	NA	NA	907.9388744	0.809940643	ACTR3B	Homo sapiens ARP3 actin-related protein 3 homolog B (yeast) (ACTR3B), transcript variant 2, mRNA.
ILMN_1776552	220.5476824	7.67E-07	NA	NA	30.76311902	0.059389492	435.4050544	4.58E-16	NA	NA	686.7158558	0.810258048	FUBP1	Homo sapiens far upstream element (FUSE) binding protein 1 (FUBP1), mRNA.
ILMN_1661376	-31.43126753	0.871060243	NA	NA	NA	NA	2322.534535	4.98E-16	NA	NA	2291.103267	0.797689371	GRIK2	Homo sapiens glutamate receptor, ionotropic, kainate 2 (GRIK2), transcript variant 2, mRNA.
ILMN_1815329	-87.04700564	0.34111279	NA	NA	96.82517363	0.014764935	1038.080513	5.43E-16	NA	NA	1047.858681	0.812212607	TRHDE	Homo sapiens thyrotropin-releasing hormone degrading enzyme (TRHDE), mRNA.
ILMN_1705049	152.3188193	1.67E-11	NA	NA	11.53032861	0.103186557	188.7910033	5.54E-16	NA	NA	352.6401512	0.807093042	TMEM67	Homo sapiens transmembrane protein 67 (TMEM67), mRNA.
ILMN_1654322	169.9218144	0.255523173	-143.3173284	0.160261817	158.4030388	0.014812954	1860.109343	5.60E-16	NA	NA	2045.116867	0.830174147	ATP1B3	Homo sapiens ATPase, Na+/K+ transporting, beta 3 polypeptide (ATP1B3), mRNA. XM_945518
ILMN_1812254	201.3596646	2.23E-08	NA	NA	NA	NA	349.5169307	6.19E-16	NA	NA	550.8765953	0.795537381	KIF5A	Homo sapiens kinesin family member 5A (KIF5A), mRNA.
ILMN_1746871	85.89701374	0.016632688	NA	NA	26.1167087	0.078237018	392.7394078	6.45E-16	NA	NA	504.7531302	0.80637099	TNRC6C	Homo sapiens trinucleotide repeat containing 6C (TNRC6C), mRNA.
ILMN_1673335	110.604601	4.47E-05	NA	NA	NA	NA	289.8322362	6.60E-16	NA	NA	400.4368372	0.79490233	ZDHHC13	Homo sapiens zinc finger, DHHC-type containing 13 (ZDHHC13), transcript variant 1, mRNA.
ILMN_1673152	10.75269786	0.965995071	NA	NA	227.211731	0.03718378	2847.831234	7.81E-16	NA	NA	3085.795663	0.806509338	NRXN1	Homo sapiens neurexin 1 (NRXN1), transcript variant alpha, mRNA.
ILMN_1671387	-35.18890656	0.510047447	NA	NA	52.79018854	0.022628123	599.9662785	8.48E-16	NA	NA	617.5675605	0.807052813	C3orf23	Homo sapiens chromosome 3 open reading frame 23 (C3orf23), transcript variant 2, mRNA.
ILMN_1728853	-2255.912351	0.000696138	NA	NA	686.1306452	0.011229256	6951.45808	8.64E-16	NA	NA	5381.676374	0.808721256	CNTN1	Homo sapiens contactin 1 (CNTN1), transcript variant 2, mRNA.
ILMN_1689440	199.6277464	0.036143717	132.7528514	0.040198359	71.3125912	0.073734787	1144.006674	9.23E-16	NA	NA	1547.699863	0.856686754	CRSP3	Homo sapiens cofactor required for Sp1 transcriptional activation, subunit 3, 130kDa (CRSP3), transcript variant 2, mRNA.
ILMN_1805910	44.93581995	0.226151639	NA	NA	35.14522924	0.027609351	413.0754485	9.32E-16	NA	NA	493.1564977	0.80564515	MIER3	Homo sapiens mesoderm induction early response 1, family member 3 (MIER3), mRNA.
ILMN_1793220	176.9027046	0.000471713	NA	NA	52.33906854	0.01065945	524.3314548	9.68E-16	NA	NA	753.5732279	0.807820963	GART	Homo sapiens phosphoribosylglycinamide formyltransferase, phosphoribosylglycinamide synthetase, phosphoribosylaminoimidazole synthetase (GART), transcript variant 2, mRNA.
ILMN_1706070	184.3836211	0.004223655	NA	NA	NA	NA	719.3674905	9.87E-16	NA	NA	903.7511116	0.79085992	GLS2	Homo sapiens glutaminase 2 (liver, mitochondrial) (GLS2), nuclear gene encoding mitochondrial protein, mRNA.
ILMN_1801370	-975.6488897	0.006829869	346.9002375	0.14326518	236.037688	0.109413005	4234.39436	1.02E-15	NA	NA	3841.683395	0.848878334	CADPS2	Homo sapiens Ca2+-dependent activator protein for secretion 2 (CADPS2), transcript variant 1, mRNA.
ILMN_1755834	161.371763	0.010102262	108.5966182	0.012701956	NA	NA	759.1478398	1.29E-15	NA	NA	1029.116221	0.851080791	FEN1	Homo sapiens flap structure-specific endonuclease 1 (FEN1), mRNA.
ILMN_1691001	-121.4412762	0.328467778	NA	NA	NA	NA	1438.12503	1.34E-15	NA	NA	1316.683753	0.787757913	RTN3	Homo sapiens reticulon 3 (RTN3), transcript variant 3, mRNA.
ILMN_1686516	34.76156416	0.710398244	NA	NA	72.5988923	0.070642383	1030.45882	1.73E-15	NA	NA	1137.819277	0.79715234	CUGBP1	Homo sapiens CUG triplet repeat, RNA binding protein 1 (CUGBP1), transcript variant 3, mRNA.
ILMN_1723884	166.4636533	0.17641614	NA	NA	85.53942763	0.100428565	1340.512135	1.75E-15	NA	NA	1592.515216	0.796054954	ARF4	Homo sapiens ADP-ribosylation factor 4 (ARF4), mRNA.
ILMN_1801984	67.84192575	0.203144379	NA	NA	49.56939898	0.030154681	580.7354125	1.78E-15	NA	NA	698.1467372	0.799245791	VHL	Homo sapiens von Hippel-Lindau tumor suppressor (VHL), transcript variant 1, mRNA.
ILMN_1732985	210.7623641	0.116956706	NA	NA	99.04398875	0.08093441	1451.445677	2.01E-15	NA	NA	1761.25203	0.795287328	PHF20L1	Homo sapiens PHD finger protein 20-like 1 (PHF20L1), transcript variant 1, mRNA.
ILMN_1653444	4551.070346	7.17E-05	NA	NA	683.7283388	0.121510536	11298.75897	2.26E-15	NA	NA	16533.55765	0.792938934	RPL22	Homo sapiens ribosomal protein L22 (RPL22), mRNA.
ILMN_1753975	94.15256885	0.09490327	-58.20440654	0.127738734	40.95264471	0.08542981	664.5057093	2.32E-15	NA	NA	741.4065163	0.81190319	NPTN	Homo sapiens neuroplastin (NPTN), transcript variant beta, mRNA.
ILMN_1737627	144.5405549	3.97E-06	NA	NA	NA	NA	310.6179521	2.91E-15	NA	NA	455.158507	0.779619968	MAPK14	Homo sapiens mitogen-activated protein kinase 14 (MAPK14), transcript variant 1, mRNA.
ILMN_1713088	-134.904541	0.167672485	NA	NA	72.22440919	0.081187578	1045.022053	3.10E-15	NA	NA	982.3419209	0.790902	MSI2	Homo sapiens musashi homolog 2 (Drosophila) (MSI2), transcript variant 1, mRNA.
ILMN_1680435	149.1536332	2.66E-06	NA	NA	27.36785259	0.021920692	296.6324235	3.25E-15	NA	NA	473.1539093	0.794306728	NPEPPS	Homo sapiens aminopeptidase puromycin sensitive (NPEPPS), mRNA.
ILMN_1694776	40.45766428	0.678848252	NA	NA	64.31059382	0.122772479	1053.480172	3.33E-15	NA	NA	1158.24843	0.788916844	SCP2	Homo sapiens sterol carrier protein 2 (SCP2), transcript variant 1, mRNA.
ILMN_1773048	67.77584982	0.099054821	NA	NA	38.31543838	0.028654704	434.6798351	3.64E-15	NA	NA	540.7711233	0.792378731	EFHA2	Homo sapiens EF-hand domain family, member A2 (EFHA2), mRNA.
ILMN_1727644	298.7501974	1.55E-12	NA	NA	30.63295035	0.018441641	320.7548592	3.76E-15	NA	NA	650.138007	0.793357412	PRMT3	Homo sapiens protein arginine methyltransferase 3 (PRMT3), mRNA.
ILMN_1663447	77.32816741	0.138423436	NA	NA	35.38673218	0.107756031	553.3169888	3.77E-15	NA	NA	666.0318884	0.788030634	HNRPA1	Homo sapiens heterogeneous nuclear ribonucleoprotein A1 (HNRPA1), transcript variant 1, mRNA.
ILMN_1725471	179.9719846	6.86E-13	NA	NA	13.3611991	0.074820822	187.5414698	4.01E-15	NA	NA	380.8746535	0.788506174	GK	Homo sapiens glycerol kinase (GK), transcript variant 2, mRNA.
ILMN_1768515	150.1124004	0.015300709	NA	NA	44.14773347	0.083995484	639.3479545	4.07E-15	NA	NA	833.6080884	0.78799485	SEC22C	Homo sapiens SEC22 vesicle trafficking protein homolog C (S. cerevisiae) (SEC22C), transcript variant 1, mRNA.
ILMN_1711702	236.6340828	9.35E-07	NA	NA	38.40293389	0.031123017	440.6921624	4.20E-15	NA	NA	715.7291791	0.790690646	CLEC2D	Homo sapiens C-type lectin domain family 2, member D (CLEC2D), transcript variant 1, mRNA.
ILMN_1662322	100.8042385	0.215813937	NA	NA	56.01981742	0.10433306	863.3565394	4.33E-15	NA	NA	1020.180595	0.786697478	ANXA7	Homo sapiens annexin A7 (ANXA7), transcript variant 2, mRNA.
ILMN_1661802	506.5515603	0.080303821	313.7761747	0.118371971	NA	NA	3450.657544	4.41E-15	NA	NA	4270.985279	0.830351122	RAPGEF4	Homo sapiens Rap guanine nucleotide exchange factor (GEF) 4 (RAPGEF4), mRNA.
ILMN_1811188	125.9330504	0.318847995	185.7246412	0.034563132	117.6161075	0.031186808	1475.778587	4.44E-15	NA	NA	1905.052386	0.847890289	BCCIP	Homo sapiens BRCA2 and CDKN1A interacting protein (BCCIP), transcript variant B, mRNA.
ILMN_1704758	143.3096223	1.85E-07	NA	NA	NA	NA	258.0748823	4.63E-15	NA	NA	401.3845047	0.774582606	CXorf15	Homo sapiens chromosome X open reading frame 15 (CXorf15), mRNA.
ILMN_1768268	2586.973532	0.014395208	NA	NA	929.3541771	0.034739635	10836.69192	5.07E-15	NA	NA	14353.01963	0.788460544	PKIB	Homo sapiens protein kinase (cAMP-dependent, catalytic) inhibitor beta (PKIB), transcript variant 1, mRNA.
ILMN_1669286	-137.453046	0.142451459	NA	NA	NA	NA	1032.192106	5.22E-15	NA	NA	894.7390605	0.773275139	YWHAZ	Homo sapiens tyrosine 3-monooxygenase/tryptophan 5-monooxygenase activation protein, zeta polypeptide (YWHAZ), transcript variant 1, mRNA.
ILMN_1741032	-94.88069624	0.743999299	NA	NA	193.0350143	0.119508807	3084.542421	5.51E-15	NA	NA	3182.69674	0.783766016	HERC3	Homo sapiens hect domain and RLD 3 (HERC3), mRNA.
ILMN_1755769	221.1761505	2.55E-05	NA	NA	27.13119025	0.172812582	494.3642709	6.47E-15	NA	NA	742.6716116	0.780880393	MFSD8	Homo sapiens major facilitator superfamily domain containing 8 (MFSD8), mRNA.
ILMN_1711327	-146.5241613	0.249560736	NA	NA	104.8441578	0.04252703	1536.057623	6.97E-15	276.5662717	0.052359735	1770.943891	0.875745746	TRIM37	Homo sapiens tripartite motif-containing 37 (TRIM37), transcript variant 2, mRNA.
ILMN_1777014	95.35020802	0.079175603	NA	NA	53.37664323	0.021239374	561.516386	7.01E-15	NA	NA	710.2432372	0.786675591	NCAM1	Homo sapiens neural cell adhesion molecule 1 (NCAM1), transcript variant 1, mRNA.
ILMN_1671704	135.2895646	2.02E-05	29.78784541	0.134441997	NA	NA	336.8527226	7.27E-15	NA	NA	501.9301326	0.825299385	SLC37A3	Homo sapiens solute carrier family 37 (glycerol-3-phosphate transporter), member 3 (SLC37A3), transcript variant 1, mRNA.
ILMN_1744210	1118.168248	0.005100393	NA	NA	307.0824816	0.060022151	3976.079968	8.64E-15	NA	NA	5401.330698	0.781190116	SDHA	Homo sapiens succinate dehydrogenase complex, subunit A, flavoprotein (Fp) (SDHA), nuclear gene encoding mitochondrial protein, mRNA.
ILMN_1703969	85.54591662	0.206243854	NA	NA	NA	NA	736.1740206	8.70E-15	NA	NA	821.7199372	0.767589495	KIAA0251	PREDICTED: Homo sapiens KIAA0251 protein (KIAA0251), mRNA.
ILMN_1720535	132.8532694	3.47E-09	NA	NA	17.04903741	0.026884301	185.707742	9.00E-15	NA	NA	335.6100488	0.783360304	ABCC5	Homo sapiens ATP-binding cassette, sub-family C (CFTR/MRP), member 5 (ABCC5), transcript variant 2, mRNA.
ILMN_1666713	5.617029588	0.950008304	NA	NA	90.02842199	0.020908999	934.5009624	9.80E-15	NA	NA	1030.146414	0.78328265	LYPLA1	Homo sapiens lysophospholipase I (LYPLA1), mRNA.
ILMN_1661717	522.0454001	0.056572785	440.8434787	0.019318596	175.8054603	0.124829219	3061.298498	1.02E-14	NA	NA	4199.992837	0.841770261	TFDP1	Homo sapiens transcription factor Dp-1 (TFDP1), mRNA.
ILMN_1697567	364.4651982	0.012909519	NA	NA	139.0189793	0.023197403	1461.713564	1.17E-14	NA	NA	1965.197742	0.781135994	TPM3	Homo sapiens tropomyosin 3 (TPM3), transcript variant 2, mRNA.
ILMN_1751495	-657.0535861	0.06049912	NA	NA	269.8033297	0.066535404	3549.34988	1.18E-14	NA	NA	3162.099623	0.77754129	FGF14	Homo sapiens fibroblast growth factor 14 (FGF14), transcript variant 2, mRNA.
ILMN_1740920	199.2420953	2.54E-05	NA	NA	30.62043505	0.089662521	436.2322952	1.23E-14	NA	NA	666.0948256	0.776073919	ACADSB	Homo sapiens acyl-Coenzyme A dehydrogenase, short/branched chain (ACADSB), nuclear gene encoding mitochondrial protein, mRNA.
ILMN_1761334	32.2101616	0.619831815	102.8924946	0.023963115	44.63719895	0.108478244	731.8067589	1.57E-14	NA	NA	911.546614	0.837643193	ARID4B	Homo sapiens AT rich interactive domain 4B (RBP1-like) (ARID4B), transcript variant 2, mRNA.
ILMN_1659470	143.0084053	0.002046367	NA	NA	34.24611249	0.067622982	448.1012333	1.59E-14	NA	NA	625.3557512	0.774251711	PB1	Homo sapiens polybromo 1 (PB1), transcript variant 2, mRNA.
ILMN_1740231	-1238.259775	0.006810795	NA	NA	NA	NA	4709.418368	1.61E-14	NA	NA	3471.158593	0.760525931	ELMO1	Homo sapiens engulfment and cell motility 1 (ELMO1), transcript variant 2, mRNA.
ILMN_1683178	180.099458	0.000711734	NA	NA	39.75771966	0.061281679	506.0861387	1.73E-14	NA	NA	725.9433163	0.773653621	JAK2	Homo sapiens Janus kinase 2 (a protein tyrosine kinase) (JAK2), mRNA.
ILMN_1709153	228.2604652	1.30E-07	NA	NA	32.69483985	0.035252498	367.198688	1.81E-14	NA	NA	628.153993	0.775063444	PRR16	Homo sapiens proline rich 16 (PRR16), mRNA.
ILMN_1753931	381.4815943	0.014695268	232.1329178	0.026310681	NA	NA	1831.592897	1.84E-14	347.6671959	0.050642589	2792.874605	0.886006175	CDO1	Homo sapiens cysteine dioxygenase, type I (CDO1), mRNA.
ILMN_1761086	200.2267858	0.010658899	129.499289	0.014753153	78.17975669	0.017441409	839.6612616	2.12E-14	NA	NA	1247.567093	0.841894272	VPS54	Homo sapiens vacuolar protein sorting 54 homolog (S. cerevisiae) (VPS54), transcript variant 1, mRNA.
ILMN_1738093	500.7091353	1.98E-06	NA	NA	NA	NA	971.627174	2.16E-14	NA	NA	1472.336309	0.757116897	TMEM118	Homo sapiens transmembrane protein 118 (TMEM118), mRNA.
ILMN_1675927	119.6332185	0.004761195	NA	NA	39.69747119	0.023296884	409.1655824	2.22E-14	NA	NA	568.4962721	0.774260199	NEBL	Homo sapiens nebulette (NEBL), transcript variant 2, mRNA.
ILMN_1769369	-696.7145449	0.001028447	NA	NA	129.4097389	0.125663723	2011.410999	2.23E-14	NA	NA	1444.106193	0.768314899	ELAVL2	Homo sapiens ELAV (embryonic lethal, abnormal vision, Drosophila)-like 2 (Hu antigen B) (ELAVL2), mRNA.
ILMN_1752741	45.14782644	0.899790823	NA	NA	352.4635745	0.02364682	3633.202157	2.41E-14	NA	NA	4030.813558	0.773336418	TRIM23	Homo sapiens tripartite motif-containing 23 (TRIM23), transcript variant alpha, mRNA.
ILMN_1687326	832.6588882	0.546877751	NA	NA	863.7787884	0.141751786	13973.18835	2.42E-14	NA	NA	15669.62602	0.766961239	RTN1	Homo sapiens reticulon 1 (RTN1), transcript variant 3, mRNA.
ILMN_1770119	224.049166	0.006649205	NA	NA	61.4877659	0.069038942	797.2998658	2.48E-14	NA	NA	1082.836798	0.769229403	MLLT10	Homo sapiens myeloid/lymphoid or mixed-lineage leukemia (trithorax homolog, Drosophila); translocated to, 10 (MLLT10), transcript variant 1, mRNA.
ILMN_1672229	-479.4092773	0.018845263	NA	NA	168.4910428	0.037014139	2295.067926	2.66E-14	298.432911	0.174278444	2282.582602	0.859425558	FGF12	Homo sapiens fibroblast growth factor 12 (FGF12), transcript variant 2, mRNA.
ILMN_1759359	467.6922384	0.189663617	NA	NA	207.0913344	0.14637999	4096.093637	2.96E-14	571.3774411	0.147098834	5342.254651	0.857506465	BTF3L4	Homo sapiens basic transcription factor 3-like 4 (BTF3L4), mRNA.
ILMN_1694882	212.5729355	2.42E-05	NA	NA	NA	NA	474.2582622	3.07E-14	NA	NA	686.8311977	0.7529686	AMY2B	Homo sapiens amylase, alpha 2B (pancreatic) (AMY2B), mRNA.
ILMN_1773505	26.68129431	0.771003545	NA	NA	68.82332845	0.079807703	921.2745354	3.07E-14	NA	NA	1016.779158	0.76631614	USP4	Homo sapiens ubiquitin specific peptidase 4 (proto-oncogene) (USP4), transcript variant 1, mRNA.
ILMN_1681914	-275.231592	0.170907047	NA	NA	169.5137777	0.04776729	1992.656965	3.30E-14	NA	NA	1886.939151	0.767363765	CCNC	Homo sapiens cyclin C (CCNC), transcript variant 1, mRNA.
ILMN_1716368	134.4056189	2.00E-05	NA	NA	26.36277176	0.029655844	280.3585954	3.40E-14	NA	NA	441.126986	0.768778469	CCDC111	Homo sapiens coiled-coil domain containing 111 (CCDC111), mRNA.
ILMN_1721129	144.9062411	2.15E-10	NA	NA	10.43452069	0.157134068	173.4182638	3.49E-14	NA	NA	328.7590256	0.762390095	NEK4	Homo sapiens NIMA (never in mitosis gene a)-related kinase 4 (NEK4), mRNA.
ILMN_1705871	246.917725	0.205998329	NA	NA	198.3963821	0.018476814	1935.166619	3.51E-14	NA	NA	2380.480726	0.770124586	DDHD2	Homo sapiens DDHD domain containing 2 (DDHD2), mRNA.
ILMN_1688606	210.3584655	0.011787965	NA	NA	NA	NA	842.1998624	3.73E-14	NA	NA	1052.558328	0.750597688	LOC51136	Homo sapiens PTD016 protein (LOC51136), mRNA.
ILMN_1814737	29.07021489	0.627932179	NA	NA	57.74686362	0.026307061	597.8057959	3.87E-14	NA	NA	684.6228744	0.767774294	LNPEP	Homo sapiens leucyl/cystinyl aminopeptidase (LNPEP), transcript variant 1, mRNA.
ILMN_1707872	295.3110012	0.000153487	NA	NA	41.55010922	0.169541174	706.7192547	4.34E-14	NA	NA	1043.580365	0.759566508	RUFY2	Homo sapiens RUN and FYVE domain containing 2 (RUFY2), transcript variant 1, mRNA.
ILMN_1680246	62.92474309	0.707638872	NA	NA	NA	NA	1748.846869	4.44E-14	NA	NA	1811.771612	0.748507097	MAT2B	Homo sapiens methionine adenosyltransferase II, beta (MAT2B), transcript variant 1, mRNA.
ILMN_1665869	490.8956681	1.34E-06	121.0387916	0.05119477	NA	NA	981.4409821	4.46E-14	NA	NA	1593.375442	0.81551519	ARMC8	Homo sapiens armadillo repeat containing 8 (ARMC8), transcript variant 2, mRNA.
ILMN_1685582	2102.132474	0.000529276	NA	NA	NA	NA	5855.068619	4.71E-14	NA	NA	7957.201093	0.747786443	MYT1L	Homo sapiens myelin transcription factor 1-like (MYT1L), mRNA.
ILMN_1670570	98.77846132	0.014407112	NA	NA	23.1074695	0.162432516	385.2774273	4.72E-14	NA	NA	507.1633581	0.758741233	MXI1	Homo sapiens MAX interactor 1 (MXI1), transcript variant 1, mRNA.
ILMN_1714600	278.0910176	0.027269673	196.76952	0.021928846	110.6770876	0.036646663	1328.161375	4.76E-14	NA	NA	1913.699	0.83192908	NAV3	Homo sapiens neuron navigator 3 (NAV3), mRNA.
ILMN_1799232	-143.4816647	0.123359329	NA	NA	80.736981	0.041511041	908.9543884	4.83E-14	NA	NA	846.2097047	0.763597424	ATP9A	Homo sapiens ATPase, Class II, type 9A (ATP9A), mRNA.
ILMN_1814773	193.6855171	3.17E-10	NA	NA	NA	NA	245.6783062	5.17E-14	NA	NA	439.3638233	0.746649298	SH3BP5	Homo sapiens SH3-domain binding protein 5 (BTK-associated) (SH3BP5), transcript variant 2, mRNA.
ILMN_1775211	69.9903416	0.056276065	NA	NA	34.7380128	0.025510783	354.0536851	5.24E-14	NA	NA	458.7820395	0.764491978	ERO1LB	Homo sapiens ERO1-like beta (S. cerevisiae) (ERO1LB), mRNA.
ILMN_1782441	187.8285055	2.99E-08	NA	NA	21.20856559	0.07310797	272.4156266	5.29E-14	NA	NA	481.4526977	0.760427902	CDKL2	Homo sapiens cyclin-dependent kinase-like 2 (CDC2-related kinase) (CDKL2), mRNA.
ILMN_1781431	-3.839631205	0.967824878	NA	NA	58.78191448	0.147325821	940.254147	5.32E-14	NA	NA	995.1964302	0.75768864	GLCCI1	Homo sapiens glucocorticoid induced transcript 1 (GLCCI1), mRNA.
ILMN_1741985	1.027930879	0.991601707	173.060801	0.012371139	102.8404858	0.016241989	1058.953743	5.35E-14	NA	NA	1335.88296	0.836052333	BBS10	Homo sapiens Bardet-Biedl syndrome 10 (BBS10), mRNA.
ILMN_1788393	-153.4450218	0.050226687	137.1750884	0.011377332	63.87792841	0.053188935	826.9338608	5.72E-14	NA	NA	874.5418558	0.833176579	FLJ31818	Homo sapiens hypothetical protein FLJ31818 (FLJ31818), mRNA.
ILMN_1716350	-146.268549	0.523905228	-261.8758956	0.098347502	229.0916142	0.021895363	2471.839658	6.06E-14	NA	NA	2292.786828	0.778828714	PDE1A	Homo sapiens phosphodiesterase 1A, calmodulin-dependent (PDE1A), transcript variant 1, mRNA.
ILMN_1669598	103.2112206	0.377916501	NA	NA	118.1508187	0.019811124	1142.772914	6.55E-14	NA	NA	1364.134953	0.762929495	SUV420H1	Homo sapiens suppressor of variegation 4-20 homolog 1 (Drosophila) (SUV420H1), transcript variant 1, mRNA.
ILMN_1684945	118.4590783	1.52E-06	NA	NA	NA	NA	218.5137357	6.63E-14	NA	NA	336.972814	0.743570679	KCNJ3	Homo sapiens potassium inwardly-rectifying channel, subfamily J, member 3 (KCNJ3), mRNA.
ILMN_1703427	-182.9160118	0.109731	144.604629	0.064443167	106.9605519	0.028898619	1206.233387	7.46E-14	NA	NA	1274.882556	0.82227819	SON	Homo sapiens SON DNA binding protein (SON), transcript variant b, mRNA.
ILMN_1800786	190.9152208	6.21E-11	NA	NA	NA	NA	224.6059653	7.91E-14	NA	NA	415.521186	0.741361346	LOC727726	PREDICTED: Homo sapiens similar to poly (ADP-ribose) glycohydrolase (LOC727726), mRNA.
ILMN_1728074	451.7385461	0.004736104	256.7332341	0.015525458	NA	NA	1761.111452	7.99E-14	276.2145774	0.12042708	2745.797809	0.874684287	RNUXA	Homo sapiens RNA U, small nuclear RNA export adaptor (phosphorylation regulated) (RNUXA), mRNA.
ILMN_1685891	403.1064501	0.060877109	NA	NA	138.5118775	0.122903253	2046.470144	8.41E-14	NA	NA	2588.088472	0.752932609	ETV1	Homo sapiens ets variant gene 1 (ETV1), mRNA.
ILMN_1764803	411.9916903	4.20E-06	NA	NA	59.35407723	0.075672225	757.7046115	8.45E-14	NA	NA	1229.050379	0.754789643	SMU1	Homo sapiens smu-1 suppressor of mec-8 and unc-52 homolog (C. elegans) (SMU1), mRNA.
ILMN_1743753	197.3637314	2.47E-09	NA	NA	29.15176931	0.010573346	252.9311179	8.54E-14	NA	NA	479.4466186	0.762377758	IFT81	Homo sapiens intraflagellar transport 81 homolog (Chlamydomonas) (IFT81), transcript variant 2, mRNA.
ILMN_1797576	-138.2832474	0.191503268	NA	NA	109.2131694	0.012094621	1172.97558	8.86E-14	214.3810278	0.069114158	1358.28653	0.859580978	PLEKHA3	Homo sapiens pleckstrin homology domain containing, family A (phosphoinositide binding specific) member 3 (PLEKHA3), mRNA.
ILMN_1771148	-179.7700063	0.153424239	NA	NA	NA	NA	1268.581692	8.87E-14	NA	NA	1088.811686	0.739927875	CNTN4	Homo sapiens contactin 4 (CNTN4), transcript variant 3, mRNA.
ILMN_1712773	199.4836112	1.02E-12	NA	NA	NA	NA	202.0147307	9.13E-14	NA	NA	401.4983419	0.739567189	SPAG1	Homo sapiens sperm associated antigen 1 (SPAG1), transcript variant 2, mRNA.
ILMN_1815660	-98.09676953	0.306064721	NA	NA	66.69215956	0.084899758	1065.323942	9.14E-14	230.0324471	0.033337998	1263.951779	0.860552793	NAT12	Homo sapiens N-acetyltransferase 12 (NAT12), mRNA.
ILMN_1783497	191.8187504	0.019555935	NA	NA	50.66591082	0.13439372	769.6936248	9.25E-14	NA	NA	1012.178286	0.751426492	PANK1	Homo sapiens pantothenate kinase 1 (PANK1), transcript variant alpha, mRNA.
ILMN_1697742	110.8158858	0.003706781	63.24087464	0.013378547	23.69347266	0.125696586	384.5034157	9.34E-14	NA	NA	582.2536488	0.826183213	C3orf38	Homo sapiens chromosome 3 open reading frame 38 (C3orf38), mRNA.
ILMN_1726107	136.5350712	0.000781906	NA	NA	24.16303572	0.133852841	366.0336164	9.66E-14	NA	NA	526.7317233	0.750923631	UBE2V1	Homo sapiens ubiquitin-conjugating enzyme E2 variant 1 (UBE2V1), transcript variant 4, mRNA.
ILMN_1684054	208.8581024	0.006662066	NA	NA	61.45816756	0.05200364	710.9670045	9.78E-14	NA	NA	981.2832744	0.754538538	ASAH1	Homo sapiens N-acylsphingosine amidohydrolase (acid ceramidase) 1 (ASAH1), transcript variant 1, mRNA.
ILMN_1720703	206.2442736	0.000608153	NA	NA	45.8861188	0.055892276	539.1132262	1.02E-13	NA	NA	791.2436186	0.753718857	SLC25A3	Homo sapiens solute carrier family 25 (mitochondrial carrier; phosphate carrier), member 3 (SLC25A3), nuclear gene encoding mitochondrial protein, transcript variant 3, mRNA.
ILMN_1702764	179.0703727	9.49E-05	NA	NA	42.72357279	0.018268067	400.3966685	1.12E-13	NA	NA	622.190614	0.757086345	5-Mar	Homo sapiens membrane-associated ring finger (C3HC4) 5 (MARCH5), mRNA.
ILMN_1743939	-270.607386	0.118420074	271.4208737	0.023636078	146.8053198	0.046802366	1803.448916	1.14E-13	NA	NA	1951.067723	0.823734071	C5orf24	Homo sapiens chromosome 5 open reading frame 24 (C5orf24), mRNA.
ILMN_1738589	577.551002	0.205044875	NA	NA	321.88404	0.095500825	4340.400539	1.19E-13	NA	NA	5239.835581	0.749795274	MGLL	Homo sapiens monoglyceride lipase (MGLL), transcript variant 1, mRNA.
ILMN_1678922	313.3701723	0.029591116	NA	NA	147.0769032	0.015901182	1343.951708	1.21E-13	NA	NA	1804.398784	0.756831647	HERC4	Homo sapiens hect domain and RLD 4 (HERC4), transcript variant 2, mRNA.
ILMN_1689257	78.84428378	0.09204543	NA	NA	43.41524719	0.022055333	508.79775	1.25E-13	82.22233297	0.110337303	713.279614	0.852663023	MAEA	Homo sapiens macrophage erythroblast attacher (MAEA), transcript variant 1, mRNA.
ILMN_1679577	116.7880622	0.001924459	34.51073369	0.156244444	31.97007017	0.037094565	372.3547247	1.26E-13	NA	NA	555.6235907	0.810474476	SETD3	Homo sapiens SET domain containing 3 (SETD3), transcript variant 2, mRNA.
ILMN_1790819	550.2079616	0.000256703	NA	NA	142.5503981	0.017805252	1323.149898	1.32E-13	NA	NA	2015.908258	0.75532537	LOC728778	PREDICTED: Homo sapiens hypothetical protein LOC728778 (LOC728778), mRNA.
ILMN_1651674	180.1271964	2.51E-05	NA	NA	29.21027742	0.073654456	362.5624983	1.59E-13	NA	NA	571.8999721	0.747288577	PARP6	Homo sapiens poly (ADP-ribose) polymerase family, member 6 (PARP6), mRNA.
ILMN_1798046	23.90600024	0.468602748	NA	NA	33.35636949	0.019779897	312.9276605	1.64E-13	NA	NA	370.1900302	0.752355448	GABRB2	Homo sapiens gamma-aminobutyric acid (GABA) A receptor, beta 2 (GABRB2), transcript variant 1, mRNA.
ILMN_1772316	1572.44669	0.006258869	624.944773	0.107407089	NA	NA	5922.373607	1.67E-13	NA	NA	8119.76507	0.797722971	UNC84A	Homo sapiens unc-84 homolog A (C. elegans) (UNC84A), mRNA.
ILMN_1748983	-900.1657789	0.170735943	NA	NA	NA	NA	6483.527895	1.73E-13	NA	NA	5583.362116	0.731379394	RTN4	Homo sapiens reticulon 4 (RTN4), transcript variant 3, mRNA.
ILMN_1721258	-117.4432007	0.188123672	NA	NA	NA	NA	881.1373402	1.73E-13	NA	NA	763.6941395	0.731354621	MBNL2	Homo sapiens muscleblind-like 2 (Drosophila) (MBNL2), transcript variant 1, mRNA.
ILMN_1696627	2521.083611	0.000635387	NA	NA	493.2235465	0.092321964	6500.684843	1.75E-13	NA	NA	9514.992	0.74520059	LHFP	Homo sapiens lipoma HMGIC fusion partner (LHFP), mRNA.
ILMN_1667417	45.99483182	0.681592653	198.4537846	0.012367081	82.03790114	0.088375772	1167.180122	1.75E-13	NA	NA	1493.66664	0.822358425	RAB23	Homo sapiens RAB23, member RAS oncogene family (RAB23), transcript variant 2, mRNA.
ILMN_1727138	-17.59621815	0.85984403	NA	NA	86.6045558	0.043981511	945.9315019	1.77E-13	NA	NA	1014.93984	0.748109106	PPM1B	Homo sapiens protein phosphatase 1B (formerly 2C), magnesium-dependent, beta isoform (PPM1B), transcript variant 5, mRNA.
ILMN_1742260	-216.9482539	0.281318182	NA	NA	204.0168126	0.013899861	2187.302484	1.78E-13	350.5220622	0.117414969	2524.893105	0.850465368	SSFA2	Homo sapiens sperm specific antigen 2 (SSFA2), mRNA.
ILMN_1720442	519.8308381	0.01842185	371.6625376	0.015723639	NA	NA	2288.685213	1.92E-13	NA	NA	3180.178588	0.80976313	NCBP2	Homo sapiens nuclear cap binding protein subunit 2, 20kDa (NCBP2), transcript variant 2, mRNA.
ILMN_1771738	192.9200407	0.014902171	-102.2176883	0.054186964	63.68562747	0.053232559	789.2187504	2.12E-13	NA	NA	943.6067302	0.757312666	ARL5A	Homo sapiens ADP-ribosylation factor-like 5A (ARL5A), transcript variant 1, mRNA.
ILMN_1784367	81.56916478	0.056672144	NA	NA	36.79933431	0.041572285	394.4681404	2.16E-13	NA	NA	512.8366395	0.745960538	HSPD1	Homo sapiens heat shock 60kDa protein 1 (chaperonin) (HSPD1), nuclear gene encoding mitochondrial protein, transcript variant 1, mRNA.
ILMN_1805590	165.0510115	0.00107412	NA	NA	30.46468897	0.129573217	443.9850041	2.20E-13	NA	NA	639.5007047	0.740874993	LSM8	Homo sapiens LSM8 homolog, U6 small nuclear RNA associated (S. cerevisiae) (LSM8), mRNA.
ILMN_1788363	1411.035117	3.60E-09	NA	NA	NA	NA	1881.254813	2.22E-13	NA	NA	3292.28993	0.728100663	MLH1	Homo sapiens mutL homolog 1, colon cancer, nonpolyposis type 2 (E. coli) (MLH1), mRNA.
ILMN_1657451	856.1440181	0.142483722	NA	NA	539.8929593	0.030470953	5418.656209	2.32E-13	NA	NA	6814.693186	0.746423892	SRPK2	Homo sapiens SFRS protein kinase 2 (SRPK2), transcript variant 2, mRNA.
ILMN_1782743	709.3804984	0.000134256	NA	NA	NA	NA	1674.387325	2.32E-13	NA	NA	2383.767823	0.72756102	LETMD1	Homo sapiens LETM1 domain containing 1 (LETMD1), transcript variant 2, mRNA.
ILMN_1752270	45.48870694	0.228749368	NA	NA	33.99979328	0.035802192	352.2846696	2.34E-13	NA	NA	431.7731698	0.7456261	SLC25A40	Homo sapiens solute carrier family 25, member 40 (SLC25A40), mRNA.
ILMN_1728276	191.0703926	1.19E-05	NA	NA	30.46440031	0.06527532	361.5690536	2.38E-13	NA	NA	583.1038465	0.742829596	MKKS	Homo sapiens McKusick-Kaufman syndrome (MKKS), transcript variant 2, mRNA.
ILMN_1662306	-150.5855188	0.0247443	NA	NA	54.40350293	0.040805481	702.0710232	2.49E-13	162.2501113	0.027976579	768.1391186	0.856055998	RABL3	Homo sapiens RAB, member of RAS oncogene family-like 3 (RABL3), mRNA.
ILMN_1768357	142.4997971	0.003089248	NA	NA	51.06147096	0.010536383	427.0302226	2.55E-13	NA	NA	620.5914907	0.749820642	RTN1	Homo sapiens reticulon 1 (RTN1), transcript variant 1, mRNA.
ILMN_1799730	243.6610856	0.543435037	NA	NA	426.1102991	0.014756687	3746.893685	2.67E-13	NA	NA	4416.66507	0.747835431	ARMCX3	Homo sapiens armadillo repeat containing, X-linked 3 (ARMCX3), transcript variant 1, mRNA.
ILMN_1749892	108.7051669	0.010250735	37.37915135	0.180241298	37.16732745	0.034825003	416.5849171	2.68E-13	NA	NA	599.8365628	0.80227308	EGLN1	Homo sapiens egl nine homolog 1 (C. elegans) (EGLN1), mRNA.
ILMN_1728258	-848.4224792	0.371751027	1053.647402	0.099834887	804.4682552	0.03927492	10509.55262	2.70E-13	2796.609783	0.014028606	14315.85558	0.881435949	PFN2	Homo sapiens profilin 2 (PFN2), transcript variant 2, mRNA.
ILMN_1679782	299.9821771	0.003412232	NA	NA	NA	NA	954.5667345	2.74E-13	NA	NA	1254.548912	0.725318638	BLOC1S2	Homo sapiens biogenesis of lysosome-related organelles complex-1, subunit 2 (BLOC1S2), transcript variant 2, mRNA.
ILMN_1709042	127.2167314	0.670052051	467.0686061	0.025774661	323.8208398	0.013412516	3059.664102	2.79E-13	NA	NA	3977.770279	0.819048745	RBM4	Homo sapiens RNA binding motif protein 4 (RBM4), mRNA.
ILMN_1768194	-11.36322094	0.879198049	108.3068237	0.034612545	75.00465705	0.016218687	830.0333916	2.84E-13	141.5961881	0.107575853	1143.57784	0.875435261	BIRC2	Homo sapiens baculoviral IAP repeat-containing 2 (BIRC2), mRNA.
ILMN_1779480	132.5179613	0.074535828	NA	NA	NA	NA	713.4831177	3.09E-13	NA	NA	846.0010791	0.723735503	KCMF1	Homo sapiens potassium channel modulatory factor 1 (KCMF1), mRNA.
ILMN_1684520	227.9893132	1.79E-11	33.82705744	0.055957019	NA	NA	262.5960806	3.14E-13	NA	NA	524.4124512	0.796430716	C9orf97	Homo sapiens chromosome 9 open reading frame 97 (C9orf97), mRNA.
ILMN_1788988	140.1007182	0.137252041	NA	NA	NA	NA	908.8782655	3.28E-13	NA	NA	1048.978984	0.722945339	THAP1	Homo sapiens THAP domain containing, apoptosis associated protein 1 (THAP1), transcript variant 1, mRNA.
ILMN_1787750	419.472208	1.64E-09	NA	NA	NA	NA	534.2894688	3.33E-13	NA	NA	953.7616767	0.722737347	CD200	Homo sapiens CD200 molecule (CD200), transcript variant 1, mRNA.
ILMN_1726930	273.4793189	0.022931724	156.7776291	0.0528846	128.4989454	0.011931506	1185.278941	3.33E-13	NA	NA	1744.034835	0.813037457	FLJ13611	Homo sapiens hypothetical protein FLJ13611 (FLJ13611), mRNA.
ILMN_1656574	188.5381445	0.192523603	192.7952853	0.053140169	147.7191191	0.018303841	1459.168807	3.34E-13	NA	NA	1988.221356	0.811751593	PCGF6	Homo sapiens polycomb group ring finger 6 (PCGF6), transcript variant 2, mRNA.
ILMN_1777913	62.90680677	0.394501288	134.4613595	0.01003252	57.89905821	0.067807696	747.1126732	3.71E-13	NA	NA	1002.379898	0.817982521	CDK8	Homo sapiens cyclin-dependent kinase 8 (CDK8), mRNA.
ILMN_1789449	203.3982546	2.74E-09	NA	NA	NA	NA	263.6285035	3.72E-13	NA	NA	467.0267581	0.721256485	PKNOX1	Homo sapiens PBX/knotted 1 homeobox 1 (PKNOX1), mRNA.
ILMN_1732278	9.711783312	0.859504557	NA	NA	39.18574964	0.095140736	507.8046647	3.78E-13	NA	NA	556.7021977	0.735358201	C1orf80	Homo sapiens chromosome 1 open reading frame 80 (C1orf80), mRNA.
ILMN_1703765	290.689662	4.12E-10	NA	NA	NA	NA	348.8291263	3.85E-13	NA	NA	639.5187884	0.720790467	GPR12	Homo sapiens G protein-coupled receptor 12 (GPR12), mRNA.
ILMN_1786125	196.1912281	1.37E-07	NA	NA	24.7473371	0.06268363	286.0173465	3.88E-13	NA	NA	506.9559116	0.736882136	CCNA2	Homo sapiens cyclin A2 (CCNA2), mRNA.
ILMN_1725760	256.7616982	0.036372128	NA	NA	102.2908122	0.046808279	1102.820155	3.95E-13	NA	NA	1461.872665	0.737963124	YTHDC2	Homo sapiens YTH domain containing 2 (YTHDC2), mRNA.
ILMN_1779486	272.3025966	0.519883036	NA	NA	299.8312996	0.096894287	3900.223911	3.97E-13	NA	NA	4472.357807	0.734636783	FAM126B	Homo sapiens family with sequence similarity 126, member B (FAM126B), mRNA.
ILMN_1655635	591.229725	0.044324934	NA	NA	209.03627	0.088528916	2646.086347	4.05E-13	NA	NA	3446.352342	0.734785066	METTL3	Homo sapiens methyltransferase like 3 (METTL3), mRNA.
ILMN_1702073	252.0728398	6.97E-06	NA	NA	NA	NA	477.9456718	4.11E-13	NA	NA	730.0185116	0.719911458	ODF2L	Homo sapiens outer dense fiber of sperm tails 2-like (ODF2L), transcript variant 2, mRNA.
ILMN_1719611	-384.2136444	0.018150766	NA	NA	111.4276985	0.080663817	1666.098366	4.24E-13	309.5172988	0.079237367	1702.829719	0.843312327	CCT6A	Homo sapiens chaperonin containing TCP1, subunit 6A (zeta 1) (CCT6A), transcript variant 1, mRNA.
ILMN_1701930	539.1352991	0.00392879	NA	NA	129.4461337	0.088174836	1628.851032	4.67E-13	NA	NA	2297.432465	0.73296765	EEF1B2	Homo sapiens eukaryotic translation elongation factor 1 beta 2 (EEF1B2), transcript variant 1, mRNA.
ILMN_1733666	298.0725417	0.043489752	193.7570285	0.05306242	155.9592677	0.013485628	1448.514611	4.74E-13	NA	NA	2096.303449	0.809512749	PLDN	Homo sapiens pallidin homolog (mouse) (PLDN), mRNA.
ILMN_1730928	4701.625025	7.78E-06	NA	NA	NA	NA	8929.171742	4.77E-13	NA	NA	13630.79677	0.717868634	CDK5R1	Homo sapiens cyclin-dependent kinase 5, regulatory subunit 1 (p35) (CDK5R1), mRNA.
ILMN_1778168	143.6896486	0.159900425	173.3814964	0.015086867	59.93889719	0.1645104	1016.766923	4.78E-13	NA	NA	1393.776965	0.810590605	ELMO2	Homo sapiens engulfment and cell motility 2 (ELMO2), transcript variant 2, mRNA.
ILMN_1715500	201.3417154	5.61E-08	NA	NA	17.75293656	0.170337376	279.4145527	4.78E-13	NA	NA	498.5092047	0.72965654	SS18L1	Homo sapiens synovial sarcoma translocation gene on chromosome 18-like 1 (SS18L1), mRNA.
ILMN_1782094	294.9440419	0.00019616	NA	NA	53.4813885	0.084663238	663.2961184	5.09E-13	NA	NA	1011.721549	0.732046193	PAIP2	Homo sapiens poly(A) binding protein interacting protein 2 (PAIP2), transcript variant 2, mRNA.
ILMN_1653047	287.6124745	4.73E-06	NA	NA	40.56240765	0.083845769	501.6715062	5.10E-13	NA	NA	829.8463884	0.732071832	DHX40P	Homo sapiens DEAH (Asp-Glu-Ala-His) box polypeptide 40 pseudogene (DHX40P) on chromosome 17.
ILMN_1661293	252.7584696	1.94E-07	NA	NA	NA	NA	391.886263	5.22E-13	NA	NA	644.6447326	0.716638102	ZNF224	Homo sapiens zinc finger protein 224 (ZNF224), mRNA.
ILMN_1806226	273.1182891	1.98E-07	-43.80273272	0.145292817	35.24204251	0.061272511	437.5350499	5.44E-13	NA	NA	702.0926488	0.750370627	ING3	Homo sapiens inhibitor of growth family, member 3 (ING3), transcript variant 3, mRNA.
ILMN_1802162	156.7067913	2.30E-06	NA	NA	31.81875459	0.011171212	260.7481494	6.03E-13	NA	NA	449.2736953	0.73921314	RFESD	Homo sapiens Rieske (Fe-S) domain containing (RFESD), mRNA.
ILMN_1811755	164.9446682	0.000119363	NA	NA	29.92916555	0.073271069	354.2568011	6.28E-13	NA	NA	549.1306349	0.729981291	ZNF192	Homo sapiens zinc finger protein 192 (ZNF192), mRNA.
ILMN_1780732	565.4876627	0.001141464	NA	NA	183.0700835	0.010158612	1476.780765	6.34E-13	NA	NA	2225.338512	0.73904032	DOCK9	Homo sapiens dedicator of cytokinesis 9 (DOCK9), mRNA.
ILMN_1767658	658.9344122	1.42E-08	NA	NA	NA	NA	898.3396437	6.62E-13	NA	NA	1557.274056	0.713364674	RRS1	Homo sapiens RRS1 ribosome biogenesis regulator homolog (S. cerevisiae) (RRS1), mRNA.
ILMN_1735959	157.0392535	1.02E-06	46.51874929	0.018723898	NA	NA	282.7308576	6.70E-13	NA	NA	486.2888605	0.796840811	CNOT4	Homo sapiens CCR4-NOT transcription complex, subunit 4 (CNOT4), transcript variant 1, mRNA.
ILMN_1773148	334.4647471	4.22E-09	NA	NA	NA	NA	432.4649017	6.83E-13	NA	NA	766.9296488	0.712943864	C11orf61	Homo sapiens chromosome 11 open reading frame 61 (C11orf61), mRNA.
ILMN_1688158	244.5319933	0.000180669	63.7473055	0.120668165	53.05331483	0.039685962	591.158498	7.03E-13	NA	NA	952.4911116	0.795870804	CYB5R4	Homo sapiens cytochrome b5 reductase 4 (CYB5R4), mRNA.
ILMN_1786532	212.2135778	0.24714249	252.8504136	0.051291146	NA	NA	1870.605064	7.11E-13	NA	NA	2335.669056	0.788789358	CNIH	Homo sapiens cornichon homolog (Drosophila) (CNIH), transcript variant 1, mRNA.
ILMN_1661366	146.5885126	0.567500276	NA	NA	200.4146831	0.068201751	2318.075116	7.13E-13	NA	NA	2665.078312	0.728655041	LOC643576	PREDICTED: Homo sapiens similar to Phosphoglycerate mutase 1 (Phosphoglycerate mutase isozyme B) (PGAM-B) (BPG-dependent PGAM 1), transcript variant 1 (LOC643576), mRNA.
ILMN_1687887	406.5392121	0.03365468	NA	NA	177.9631315	0.027373191	1683.751552	7.26E-13	NA	NA	2268.253895	0.732726036	PSMC4	Homo sapiens proteasome (prosome, macropain) 26S subunit, ATPase, 4 (PSMC4), transcript variant 2, mRNA.
ILMN_1762071	17.73150375	0.82586962	121.1761647	0.035769379	NA	NA	827.4196036	7.51E-13	NA	NA	966.3272721	0.791008949	C17orf80	Homo sapiens chromosome 17 open reading frame 80 (C17orf80), mRNA.
ILMN_1760922	172.6546235	0.01104199	NA	NA	43.95718543	0.114478205	589.5030446	7.53E-13	NA	NA	806.1148535	0.725493531	GIT2	Homo sapiens G protein-coupled receptor kinase interactor 2 (GIT2), transcript variant 4, mRNA.
ILMN_1720452	158.5708813	1.91E-06	NA	NA	27.68680732	0.02600856	258.9492509	7.69E-13	NA	NA	445.2069395	0.732233112	LONRF3	Homo sapiens LON peptidase N-terminal domain and ring finger 3 (LONRF3), transcript variant 1, mRNA.
ILMN_1686647	265.5385145	7.33E-10	NA	NA	NA	NA	318.2119111	7.89E-13	NA	NA	583.7504256	0.710934698	CCM2	Homo sapiens cerebral cavernous malformation 2 (CCM2), transcript variant 2, mRNA.
ILMN_1742846	2592.698559	0.004943904	1614.1146	0.011198065	NA	NA	8986.51605	7.97E-13	NA	NA	13193.32921	0.798685757	DIRAS2	Homo sapiens DIRAS family, GTP-binding RAS-like 2 (DIRAS2), mRNA.
ILMN_1666827	125.7747146	0.005291286	44.52309198	0.128178843	NA	NA	459.5005425	8.21E-13	95.09367181	0.060164648	724.8920209	0.854634854	FLJ12716	Homo sapiens FLJ12716 protein (FLJ12716), transcript variant 1, mRNA.
ILMN_1666742	-80.59769067	0.347445249	NA	NA	75.22210227	0.041156753	768.9215349	8.28E-13	NA	NA	763.5459465	0.72910313	C9orf72	Homo sapiens chromosome 9 open reading frame 72 (C9orf72), transcript variant 2, mRNA.
ILMN_1669140	35.98789049	0.581531656	NA	NA	66.09563369	0.014478321	676.5813205	8.34E-13	153.0365413	0.038335334	931.701386	0.847298823	BLZF1	Homo sapiens basic leucine zipper nuclear factor 1 (JEM-1) (BLZF1), mRNA.
ILMN_1693620	215.5023498	4.77E-05	75.98076432	0.022765276	44.15374873	0.032233374	468.5453139	8.42E-13	NA	NA	804.1821767	0.807666117	PGM3	Homo sapiens phosphoglucomutase 3 (PGM3), mRNA.
ILMN_1749077	547.6908414	3.25E-06	NA	NA	105.206548	0.017955867	918.1657641	8.62E-13	NA	NA	1571.063153	0.732547206	RIC3	Homo sapiens resistance to inhibitors of cholinesterase 3 homolog (C. elegans) (RIC3), mRNA.
ILMN_1772700	219.6271607	5.93E-08	54.92633789	0.018583581	19.22586335	0.173653958	325.923238	9.21E-13	NA	NA	619.7026	0.802933311	TMEM18	Homo sapiens transmembrane protein 18 (TMEM18), mRNA.
ILMN_1770653	15.72010022	0.978712459	NA	NA	NA	NA	5560.516295	9.30E-13	NA	NA	5576.236395	0.708619984	MAL2	Homo sapiens mal, T-cell differentiation protein 2 (MAL2), mRNA.
ILMN_1761147	119.4084917	0.001877042	50.78181902	0.04354333	39.43707677	0.012735369	354.2080404	9.68E-13	NA	NA	563.8354279	0.804625293	GABPB2	Homo sapiens GA binding protein transcription factor, beta subunit 2 (GABPB2), transcript variant gamma-2, mRNA.
ILMN_1801767	-0.307443574	0.998074038	NA	NA	121.4629076	0.027886997	1141.663017	9.75E-13	NA	NA	1262.818481	0.728854418	ABHD3	Homo sapiens abhydrolase domain containing 3 (ABHD3), mRNA.
ILMN_1682494	-25.16724522	0.759388055	NA	NA	60.81278743	0.069189372	847.949143	9.76E-13	139.3006008	0.129553214	1022.895286	0.832540565	RSRC1	Homo sapiens arginine/serine-rich coiled-coil 1 (RSRC1), mRNA.
ILMN_1763412	1383.296565	0.034697136	NA	NA	493.8189524	0.070824041	5705.812412	9.80E-13	NA	NA	7582.92793	0.724292216	SKIP	Homo sapiens SPHK1 (sphingosine kinase type 1) interacting protein (SKIP), mRNA.
ILMN_1799208	105.409035	0.086194558	NA	NA	62.97120347	0.016656853	539.980336	1.00E-12	NA	NA	708.3605744	0.731009294	GALNACT-2	Homo sapiens chondroitin sulfate GalNAcT-2 (GALNACT-2), mRNA.
ILMN_1656915	173.7096989	4.44E-12	NA	NA	18.65612901	0.017423022	161.0916581	1.02E-12	NA	NA	353.457486	0.730607191	PSD3	Homo sapiens pleckstrin and Sec7 domain containing 3 (PSD3), transcript variant 1, mRNA.
ILMN_1781457	201.0395837	0.133127559	NA	NA	NA	NA	1242.1198	1.02E-12	NA	NA	1443.159384	0.707351765	TIPRL	Homo sapiens TIP41, TOR signalling pathway regulator-like (S. cerevisiae) (TIPRL), transcript variant 2, mRNA.
ILMN_1795719	633.9108154	9.48E-05	166.3948978	0.101067532	95.15895718	0.129703015	1438.333944	1.04E-12	NA	NA	2333.798614	0.789468849	RPA1	Homo sapiens replication protein A1, 70kDa (RPA1), mRNA.
ILMN_1734428	88.30266959	0.181125133	NA	NA	60.31960766	0.032826922	583.7219181	1.05E-12	NA	NA	732.3441953	0.72711029	LSM12	Homo sapiens LSM12 homolog (S. cerevisiae) (LSM12), mRNA.
ILMN_1753353	245.7233462	0.011450802	NA	NA	59.77088128	0.113579553	959.6562485	1.05E-12	180.8564147	0.084219717	1446.006891	0.834620431	SLBP	Homo sapiens stem-loop (histone) binding protein (SLBP), mRNA.
ILMN_1766165	-94.56346062	0.869138882	NA	NA	543.859263	0.028818771	5130.298198	1.05E-12	NA	NA	5579.594	0.727691643	SNCA	Homo sapiens synuclein, alpha (non A4 component of amyloid precursor) (SNCA), transcript variant NACP140, mRNA.
ILMN_1729058	-327.9048784	0.079151677	NA	NA	172.8568032	0.02944443	1636.331308	1.07E-12	NA	NA	1481.283233	0.727359821	SCAMP1	Homo sapiens secretory carrier membrane protein 1 (SCAMP1), mRNA.
ILMN_1674031	224.8232134	0.006282974	NA	NA	NA	NA	737.3202657	1.08E-12	NA	NA	962.1434791	0.706481345	PKIA	Homo sapiens protein kinase (cAMP-dependent, catalytic) inhibitor alpha (PKIA), transcript variant 6, mRNA.
ILMN_1734702	117.216151	0.006125894	NA	NA	NA	NA	383.0252607	1.09E-12	NA	NA	500.2414116	0.706358289	MANEA	PREDICTED: Homo sapiens mannosidase, endo-alpha (MANEA), mRNA.
ILMN_1736165	134.6909339	0.155533409	141.4824613	0.031047599	53.57478097	0.179913298	916.0985564	1.10E-12	NA	NA	1245.846733	0.79736309	MLL3	Homo sapiens myeloid/lymphoid or mixed-lineage leukemia 3 (MLL3), transcript variant 1, mRNA.
ILMN_1724734	91.88212157	0.014852915	NA	NA	22.0809104	0.132645792	372.1467485	1.18E-12	84.6331149	0.039561487	570.7428953	0.839485968	C20orf44	Homo sapiens chromosome 20 open reading frame 44 (C20orf44), transcript variant 1, mRNA.
ILMN_1705834	230.4340629	3.72E-09	NA	NA	27.67138319	0.038185767	275.0108818	1.19E-12	NA	NA	533.1163279	0.724779891	TTBK2	Homo sapiens tau tubulin kinase 2 (TTBK2), mRNA.
ILMN_1778104	-553.962535	0.185842978	495.7655831	0.084112891	282.9379109	0.11105004	4040.477529	1.19E-12	NA	NA	4265.218488	0.790165629	ACADM	Homo sapiens acyl-Coenzyme A dehydrogenase, C-4 to C-12 straight chain (ACADM), nuclear gene encoding mitochondrial protein, mRNA.
ILMN_1681646	187.4149776	0.07764271	-132.4961426	0.073442651	NA	NA	1051.867656	1.22E-12	NA	NA	1106.786491	0.722384579	TPD52	Homo sapiens tumor protein D52 (TPD52), transcript variant 2, mRNA.
ILMN_1742881	123.5744262	0.915817306	NA	NA	792.7094706	0.094989613	11969.20617	1.24E-12	2041.130609	0.118999685	14926.62067	0.830483816	SYT1	Homo sapiens synaptotagmin I (SYT1), mRNA.
ILMN_1795431	221.0057694	8.73E-08	NA	NA	NA	NA	320.0460585	1.27E-12	NA	NA	541.0518279	0.704205543	KLRA1	Homo sapiens killer cell lectin-like receptor subfamily A, member 1 (KLRA1), mRNA.
ILMN_1778486	170.3847237	1.64E-05	NA	NA	NA	NA	327.6980391	1.30E-12	NA	NA	498.0827628	0.703834392	TRPM7	Homo sapiens transient receptor potential cation channel, subfamily M, member 7 (TRPM7), mRNA.
ILMN_1742099	800.2104647	0.063698055	NA	NA	363.5658381	0.045893849	3746.31393	1.31E-12	NA	NA	4910.090233	0.722550103	C6orf111	Homo sapiens chromosome 6 open reading frame 111 (C6orf111), mRNA.
ILMN_1712525	-11.94215728	0.912067404	NA	NA	88.51026442	0.045565139	1104.790942	1.32E-12	254.9041621	0.037640886	1436.263212	0.841417382	UBE2E3	Homo sapiens ubiquitin-conjugating enzyme E2E 3 (UBC4/5 homolog, yeast) (UBE2E3), transcript variant 1, mRNA.
ILMN_1812445	1350.489225	0.000273847	579.8318414	0.015716842	338.6495536	0.022421981	3304.447799	1.32E-12	NA	NA	5573.418419	0.807259148	PRPSAP2	Homo sapiens phosphoribosyl pyrophosphate synthetase-associated protein 2 (PRPSAP2), mRNA.
ILMN_1704531	173.3621848	0.258484003	NA	NA	126.3235298	0.053886775	1349.275888	1.34E-12	NA	NA	1648.961602	0.721444599	LTB4DH	Homo sapiens leukotriene B4 12-hydroxydehydrogenase (LTB4DH), mRNA.
ILMN_1731616	-609.4710447	0.034297878	NA	NA	295.6619784	0.015518838	2480.827164	1.35E-12	NA	NA	2167.018098	0.727567906	DCAMKL1	Homo sapiens doublecortin and CaM kinase-like 1 (DCAMKL1), mRNA.
ILMN_1748890	97.95590285	0.035183561	NA	NA	38.890877	0.035975446	461.0088255	1.37E-12	94.1216226	0.064579959	691.9772279	0.837408083	GPR176	Homo sapiens G protein-coupled receptor 176 (GPR176), mRNA.
ILMN_1721968	148.4530501	0.230838036	NA	NA	107.9502675	0.041715678	1087.588631	1.38E-12	NA	NA	1343.991949	0.722385159	NOVA1	Homo sapiens neuro-oncological ventral antigen 1 (NOVA1), transcript variant 3, mRNA.
ILMN_1691237	961.6269434	0.287816347	NA	NA	782.0438906	0.043657435	7951.166212	1.41E-12	NA	NA	9694.837047	0.721871832	CAP2	Homo sapiens CAP, adenylate cyclase-associated protein, 2 (yeast) (CAP2), mRNA.
ILMN_1749014	831.643593	0.02718501	436.8179346	0.084037507	367.7189683	0.020985715	3538.620597	1.41E-12	NA	NA	5174.801093	0.794193958	ACLY	Homo sapiens ATP citrate lyase (ACLY), transcript variant 1, mRNA.
ILMN_1763347	-281.9493293	0.048649009	NA	NA	116.4310496	0.041563193	1420.466372	1.43E-12	322.2610662	0.041303913	1577.209158	0.840294364	PIK3CB	Homo sapiens phosphoinositide-3-kinase, catalytic, beta polypeptide (PIK3CB), mRNA.
ILMN_1788002	71.28766448	0.098806891	NA	NA	29.65839587	0.102334741	375.1005955	1.48E-12	NA	NA	476.0466558	0.716951086	MAPK14	Homo sapiens mitogen-activated protein kinase 14 (MAPK14), transcript variant 3, mRNA.
ILMN_1728180	1468.597436	0.001009253	NA	NA	289.3660998	0.104271285	3676.531906	1.53E-12	NA	NA	5434.495442	0.716370536	CROP	Homo sapiens cisplatin resistance-associated overexpressed protein (CROP), transcript variant 1, mRNA.
ILMN_1751901	469.115231	0.150347555	NA	NA	179.2706219	0.167706104	3269.379646	1.55E-12	731.8143846	0.044520199	4649.579884	0.835752872	TMEM163	Homo sapiens transmembrane protein 163 (TMEM163), mRNA.
ILMN_1714082	752.12721	0.022756926	377.3063644	0.08150198	316.3616959	0.017375985	3335.998445	1.57E-12	650.2400052	0.084073558	5432.033721	0.862509269	CMAS	Homo sapiens cytidine monophosphate N-acetylneuraminic acid synthetase (CMAS), mRNA.
ILMN_1674399	267.9287392	0.014020197	169.0268176	0.021944829	76.405951	0.089937382	1011.782671	1.64E-12	NA	NA	1525.144179	0.798422556	ZNF143	Homo sapiens zinc finger protein 143 (ZNF143), mRNA.
ILMN_1760556	260.781392	0.440822754	NA	NA	NA	NA	3118.194545	1.68E-12	NA	NA	3378.975937	0.700159234	C1orf63	Homo sapiens chromosome 1 open reading frame 63 (C1orf63), transcript variant 1, mRNA.
ILMN_1654497	-142.0511293	0.425435043	189.51708	0.114530187	165.6660604	0.024601275	1851.772285	1.68E-12	365.3910692	0.081198429	2430.295365	0.859824759	ATAD1	Homo sapiens ATPase family, AAA domain containing 1 (ATAD1), mRNA.
ILMN_1762792	189.637238	1.48E-10	NA	NA	NA	NA	208.1092597	1.70E-12	NA	NA	397.7464977	0.699998138	MAGED1	Homo sapiens melanoma antigen family D, 1 (MAGED1), transcript variant 3, mRNA.
ILMN_1659515	207.327772	1.76E-08	NA	NA	17.71914852	0.161455847	261.2527609	1.72E-12	NA	NA	486.2996814	0.71250328	ARPC2	Homo sapiens actin related protein 2/3 complex, subunit 2, 34kDa (ARPC2), transcript variant 1, mRNA.
ILMN_1732822	149.9073971	2.85E-11	NA	NA	NA	NA	154.6971936	1.73E-12	NA	NA	304.6045907	0.699735938	B3GALT3	Homo sapiens UDP-Gal:betaGlcNAc beta 1,3-galactosyltransferase, polypeptide 3 (B3GALT3), transcript variant 4, mRNA.
ILMN_1727093	81.16712457	0.056181315	NA	NA	41.5126863	0.021549873	364.9048798	1.74E-12	NA	NA	487.5846907	0.72259185	GPR158	Homo sapiens G protein-coupled receptor 158 (GPR158), mRNA.
ILMN_1800638	25.64815706	0.809499208	NA	NA	66.93510411	0.120321524	1075.878377	1.76E-12	302.7481064	0.013137735	1471.209744	0.844555149	CUGBP2	Homo sapiens CUG triplet repeat, RNA binding protein 2 (CUGBP2), transcript variant 3, mRNA.
ILMN_1654421	217.0304178	2.17E-05	NA	NA	27.96511299	0.148449254	398.7739134	1.77E-12	NA	NA	643.7694442	0.712500051	MPHOSPH9	Homo sapiens M-phase phosphoprotein 9 (MPHOSPH9), mRNA.
ILMN_1685044	122.6818033	0.726547687	-345.0080942	0.153152821	295.6920716	0.051108872	3373.766994	1.78E-12	NA	NA	3447.132774	0.735285392	MTUS1	Homo sapiens mitochondrial tumor suppressor 1 (MTUS1), nuclear gene encoding mitochondrial protein, transcript variant 4, mRNA.
ILMN_1669584	261.6295894	0.050862142	132.3134997	0.142047105	95.90478807	0.087867759	1257.815046	1.78E-12	NA	NA	1747.662923	0.781949354	ILF3	Homo sapiens interleukin enhancer binding factor 3, 90kDa (ILF3), transcript variant 2, mRNA.
ILMN_1690259	229.1496699	7.60E-09	41.71746699	0.056886676	19.96768606	0.138125826	302.6114608	1.82E-12	NA	NA	593.4462837	0.788372561	RAE1	Homo sapiens RAE1 RNA export 1 homolog (S. pombe) (RAE1), transcript variant 1, mRNA.
ILMN_1744822	745.462383	5.40E-05	242.8279532	0.040820549	NA	NA	1652.545671	1.85E-12	NA	NA	2640.836007	0.780585414	BECN1	Homo sapiens beclin 1 (coiled-coil, myosin-like BCL2 interacting protein) (BECN1), mRNA.
ILMN_1750703	415.2448944	0.002083602	NA	NA	86.65467998	0.110159789	1112.737207	1.86E-12	NA	NA	1614.636781	0.713411775	MDM1	Homo sapiens Mdm4, transformed 3T3 cell double minute 1, p53 binding protein (mouse) (MDM1), transcript variant 1, mRNA.
ILMN_1704236	166.1379843	0.008006792	NA	NA	38.81874527	0.128786551	524.5989588	1.91E-12	NA	NA	729.5556884	0.712241126	MAX	Homo sapiens MYC associated factor X (MAX), transcript variant 6, mRNA.
ILMN_1694875	44.42453264	0.422341362	NA	NA	33.90071353	0.128850279	555.8872282	1.93E-12	134.9198698	0.03129114	769.1323442	0.837381836	APPBP2	Homo sapiens amyloid beta precursor protein (cytoplasmic tail) binding protein 2 (APPBP2), mRNA.
ILMN_1806456	307.9810644	5.87E-07	65.73776843	0.076513046	NA	NA	518.8882555	1.97E-12	NA	NA	892.6070884	0.774480102	C14orf45	Homo sapiens chromosome 14 open reading frame 45 (C14orf45), mRNA.
ILMN_1799796	196.208993	0.000542398	77.37957025	0.039415136	NA	NA	520.9666089	2.03E-12	NA	NA	794.5551721	0.779847747	DIS3	Homo sapiens DIS3 mitotic control homolog (S. cerevisiae) (DIS3), mRNA.
ILMN_1670378	-31.95785924	0.48233907	NA	NA	47.33089577	0.012036843	455.4569476	2.15E-12	120.8274206	0.01967542	591.6574047	0.845391709	KIAA0738	PREDICTED: Homo sapiens KIAA0738 gene product, transcript variant 3 (KIAA0738), mRNA.
ILMN_1789990	135.0802642	3.34E-07	28.1353668	0.067578653	14.68858786	0.121723998	211.7507974	2.16E-12	NA	NA	389.6550163	0.78557943	ARFGEF2	Homo sapiens ADP-ribosylation factor guanine nucleotide-exchange factor 2 (brefeldin A-inhibited) (ARFGEF2), mRNA.
ILMN_1694259	1567.668831	0.00010548	NA	NA	NA	NA	3362.157007	2.32E-12	NA	NA	4929.825837	0.69546943	TINP1	Homo sapiens TGF beta-inducible nuclear protein 1 (TINP1), mRNA.
ILMN_1678403	7685.084674	7.10E-05	NA	NA	NA	NA	16003.37698	2.34E-12	NA	NA	23688.46165	0.695322144	TMEM178	Homo sapiens transmembrane protein 178 (TMEM178), mRNA.
ILMN_1682896	47.60578134	0.627920546	93.15482609	0.167675442	81.71548356	0.053899003	933.672502	2.43E-12	NA	NA	1156.148593	0.778718658	C21orf66	Homo sapiens chromosome 21 open reading frame 66 (C21orf66), transcript variant 4, mRNA.
ILMN_1788232	217.3273362	6.97E-06	NA	NA	NA	NA	387.9624545	2.44E-12	NA	NA	605.2897907	0.694722421	FGF20	Homo sapiens fibroblast growth factor 20 (FGF20), mRNA.
ILMN_1691444	409.4343673	0.000276633	NA	NA	108.3780881	0.016237876	897.1061957	2.46E-12	NA	NA	1414.918651	0.719460336	UHRF2	Homo sapiens ubiquitin-like, containing PHD and RING finger domains, 2 (UHRF2), mRNA.
ILMN_1800958	388.7104655	0.009120296	157.8013455	0.118033036	NA	NA	1406.621268	2.48E-12	NA	NA	1953.133079	0.767832703	ALS2CR4	Homo sapiens amyotrophic lateral sclerosis 2 (juvenile) chromosome region, candidate 4 (ALS2CR4), transcript variant 2, mRNA.
ILMN_1701229	30.83344704	0.492722168	NA	NA	36.26485693	0.047936431	447.7069109	2.50E-12	129.2150061	0.012083404	644.0202209	0.84454803	RBM12	Homo sapiens RNA binding motif protein 12 (RBM12), transcript variant 2, mRNA.
ILMN_1669109	391.6117408	3.81E-11	NA	NA	33.9266937	0.071458134	380.361626	2.51E-12	NA	NA	805.9000605	0.711468494	CLCC1	Homo sapiens chloride channel CLIC-like 1 (CLCC1), transcript variant 1, mRNA.
ILMN_1767579	15.44400718	0.829348329	NA	NA	50.18384289	0.084907284	715.4195332	2.53E-12	166.9268585	0.039762319	947.9742419	0.834324352	KRR1	Homo sapiens KRR1, small subunit (SSU) processome component, homolog (yeast) (KRR1), mRNA.
ILMN_1701869	196.0530318	7.92E-07	34.69342458	0.134842726	25.33472547	0.080051241	319.6962414	2.53E-12	NA	NA	575.7774233	0.778991866	FBXO22	Homo sapiens F-box protein 22 (FBXO22), transcript variant 1, mRNA.
ILMN_1662181	105.6725477	0.002117362	NA	NA	NA	NA	295.4475523	2.57E-12	NA	NA	401.1201	0.693976028	FGFR1OP	Homo sapiens FGFR1 oncogene partner (FGFR1OP), transcript variant 2, mRNA.
ILMN_1683779	282.0637959	1.36E-06	NA	NA	40.09881592	0.06226061	433.3511393	2.62E-12	NA	NA	755.5137512	0.711591749	C14orf124	Homo sapiens chromosome 14 open reading frame 124 (C14orf124), mRNA.
ILMN_1746682	818.7423637	5.55E-05	NA	NA	175.0280793	0.027183724	1582.107324	2.63E-12	NA	NA	2575.877767	0.715911098	MPHOSPH6	Homo sapiens M-phase phosphoprotein 6 (MPHOSPH6), mRNA.
ILMN_1653134	599.9985531	0.002426006	348.9789644	0.010020456	NA	NA	1829.948971	2.81E-12	NA	NA	2778.926488	0.787068602	C16orf69	Homo sapiens chromosome 16 open reading frame 69 (C16orf69), mRNA.
ILMN_1773849	1332.75224	0.000136858	NA	NA	NA	NA	2896.191156	2.81E-12	NA	NA	4228.943395	0.692614604	ATP6V0C	Homo sapiens ATPase, H+ transporting, lysosomal 16kDa, V0 subunit c (ATP6V0C), mRNA.
ILMN_1768393	321.9067096	3.72E-07	NA	NA	35.01960757	0.124001453	460.7311154	2.83E-12	NA	NA	817.6574326	0.706839383	SNRPD1	Homo sapiens small nuclear ribonucleoprotein D1 polypeptide 16kDa (SNRPD1), mRNA.
ILMN_1734736	240.3064877	1.14E-07	NA	NA	32.60669088	0.044214844	324.2808842	2.88E-12	NA	NA	597.1940628	0.712118083	VPS16	Homo sapiens vacuolar protein sorting 16 homolog (S. cerevisiae) (VPS16), transcript variant 1, mRNA.
ILMN_1660579	231.7401371	3.05E-08	NA	NA	NA	NA	310.6072559	2.95E-12	NA	NA	542.347393	0.691891215	CRLF3	Homo sapiens cytokine receptor-like factor 3 (CRLF3), mRNA.
ILMN_1685327	147.9981709	1.38E-05	45.1217373	0.036185081	NA	NA	294.5277383	2.97E-12	NA	NA	487.6476465	0.776476138	SON	Homo sapiens SON DNA binding protein (SON), transcript variant c, mRNA.
ILMN_1726554	-72.57877737	0.62010199	NA	NA	107.8115152	0.085245366	1259.031141	3.10E-12	NA	NA	1294.263879	0.707596333	IREB2	Homo sapiens iron-responsive element binding protein 2 (IREB2), mRNA.
ILMN_1758093	208.3928357	1.07E-10	NA	NA	NA	NA	220.7261294	3.34E-12	NA	NA	429.1189651	0.690048763	C14orf101	Homo sapiens chromosome 14 open reading frame 101 (C14orf101), mRNA.
ILMN_1680348	132.6808165	0.00220806	NA	NA	NA	NA	368.5939882	3.52E-12	NA	NA	501.2748047	0.689244111	NBPF3	Homo sapiens neuroblastoma breakpoint family, member 3 (NBPF3), mRNA.
ILMN_1673960	171.191689	0.000161591	NA	NA	NA	NA	373.1942622	3.73E-12	NA	NA	544.3859512	0.688405096	MAT2B	Homo sapiens methionine adenosyltransferase II, beta (MAT2B), transcript variant 2, mRNA.
ILMN_1715901	104.2546602	0.033230105	NA	NA	32.68397373	0.107976645	406.8791219	3.76E-12	NA	NA	543.8177558	0.703547378	FBXL17	Homo sapiens F-box and leucine-rich repeat protein 17 (FBXL17), mRNA.
ILMN_1692177	-340.2271497	0.540453492	783.4615481	0.043045959	511.9769278	0.033579814	5196.871674	3.77E-12	NA	NA	6152.083	0.788345433	TSC22D1	Homo sapiens TSC22 domain family, member 1 (TSC22D1), transcript variant 2, mRNA.
ILMN_1814120	335.8797797	5.94E-10	NA	NA	45.14974879	0.013441397	357.2117761	3.79E-12	NA	NA	738.2413047	0.714755098	PECR	Homo sapiens peroxisomal trans-2-enoyl-CoA reductase (PECR), mRNA.
ILMN_1711794	91.18493556	0.029605602	NA	NA	44.49306617	0.012437308	347.6923239	3.82E-12	NA	NA	483.3703256	0.71504026	DSCR1	Homo sapiens Down syndrome critical region gene 1 (DSCR1), transcript variant 1, mRNA.
ILMN_1737364	179.1982152	0.000885883	NA	NA	NA	NA	451.6201453	3.95E-12	NA	NA	630.8183605	0.687536569	RAB37	Homo sapiens RAB37, member RAS oncogene family (RAB37), transcript variant 3, mRNA.
ILMN_1778152	-23.28737071	0.720708556	82.29978591	0.068760859	41.9029953	0.132617395	608.8641802	3.97E-12	NA	NA	709.7795907	0.778571901	FIGNL1	Homo sapiens fidgetin-like 1 (FIGNL1), transcript variant 2, mRNA.
ILMN_1749918	163.8527992	1.39E-12	NA	NA	NA	NA	161.2326361	4.10E-12	45.08726004	0.014344473	370.1726953	0.827274885	C20orf133	Homo sapiens chromosome 20 open reading frame 133 (C20orf133), transcript variant 3, mRNA.
ILMN_1724959	592.1888301	0.000439484	NA	NA	136.8538176	0.041541572	1323.05351	4.38E-12	NA	NA	2052.096158	0.706611494	SEC31A	Homo sapiens SEC31 homolog A (S. cerevisiae) (SEC31A), transcript variant 2, mRNA.
ILMN_1664795	130.579326	0.087518491	92.29107854	0.083097357	NA	NA	723.6448257	4.57E-12	NA	NA	946.5152302	0.764131088	PREI3	Homo sapiens preimplantation protein 3 (PREI3), transcript variant 1, mRNA.
ILMN_1779979	142.2546824	0.007223709	80.23199554	0.022474998	NA	NA	509.5547923	4.65E-12	154.7153205	0.010936691	886.7567907	0.862738848	SLC37A3	Homo sapiens solute carrier family 37 (glycerol-3-phosphate transporter), member 3 (SLC37A3), transcript variant 1, mRNA.
ILMN_1759901	620.8663718	9.47E-05	NA	NA	NA	NA	1288.22171	4.78E-12	NA	NA	1909.088081	0.68465244	PMS2L5	Homo sapiens postmeiotic segregation increased 2-like 5 (PMS2L5), mRNA.
ILMN_1703229	197.1422156	0.001014544	NA	NA	35.16409244	0.140424795	474.4236036	4.81E-12	NA	NA	706.7299116	0.698544535	HIATL2	Homo sapiens hippocampus abundant gene transcript-like 2 (HIATL2) on chromosome 9.
ILMN_1724598	283.1476662	9.84E-05	NA	NA	NA	NA	588.9554757	4.83E-12	NA	NA	872.1031419	0.684472989	RABL2A	Homo sapiens RAB, member of RAS oncogene family-like 2A (RABL2A), transcript variant 1, mRNA.
ILMN_1726967	164.6245455	1.53E-09	36.24387339	0.015187019	21.78902909	0.01838543	196.1853636	4.86E-12	NA	NA	418.8428116	0.796183527	TWSG1	Homo sapiens twisted gastrulation homolog 1 (Drosophila) (TWSG1), mRNA.
ILMN_1651433	-221.7272533	0.324286281	NA	NA	231.634226	0.012623967	2178.776421	5.02E-12	340.9877691	0.171622444	2529.671163	0.819526315	DCK	Homo sapiens deoxycytidine kinase (DCK), mRNA.
ILMN_1655906	232.4721565	0.055147113	NA	NA	99.73390705	0.03983972	1152.943467	5.09E-12	-244.8206101	0.066407648	1240.328921	0.745453391	FBXW7	Homo sapiens F-box and WD repeat domain containing 7 (FBXW7), transcript variant 2, mRNA.
ILMN_1739454	1019.349661	9.87E-06	NA	NA	NA	NA	1809.945086	5.24E-12	NA	NA	2829.294747	0.683225047	USP34	Homo sapiens ubiquitin specific peptidase 34 (USP34), mRNA.
ILMN_1728369	-321.102069	0.008273883	NA	NA	110.3401674	0.021407131	1129.683306	5.33E-12	214.3011122	0.100091109	1133.222516	0.823218735	CLCN4	Homo sapiens chloride channel 4 (CLCN4), mRNA.
ILMN_1761314	187.5856961	1.47E-09	NA	NA	24.62439963	0.019433225	204.4345368	5.33E-12	NA	NA	416.6446326	0.708084785	NFS1	Homo sapiens NFS1 nitrogen fixation 1 homolog (S. cerevisiae) (NFS1), nuclear gene encoding mitochondrial protein, mRNA.
ILMN_1795275	192.6900118	1.18E-13	22.3677851	0.065158921	13.33395103	0.075928649	161.4578498	5.38E-12	NA	NA	389.8495977	0.777938746	USP53	Homo sapiens ubiquitin specific peptidase 53 (USP53), mRNA.
ILMN_1690484	630.4673503	0.028567975	NA	NA	NA	NA	2483.508743	5.39E-12	NA	NA	3113.976093	0.682800772	KIAA0895	Homo sapiens KIAA0895 protein (KIAA0895), mRNA.
ILMN_1721147	-10.0814188	0.826697196	NA	NA	NA	NA	450.2049628	5.64E-12	108.7870397	0.034617247	548.9105837	0.817390297	HTR5A	Homo sapiens 5-hydroxytryptamine (serotonin) receptor 5A (HTR5A), mRNA.
ILMN_1662768	313.2317202	0.001085699	NA	NA	75.00941938	0.051669956	754.2002139	5.72E-12	NA	NA	1142.441353	0.701638906	LOC133308	Homo sapiens hypothetical protein BC009732 (LOC133308), mRNA.
ILMN_1814077	-514.516303	0.17393487	635.8771951	0.016044426	241.7491557	0.131022602	3451.162655	5.79E-12	NA	NA	3814.272702	0.787032514	ZFPM2	Homo sapiens zinc finger protein, multitype 2 (ZFPM2), mRNA.
ILMN_1655283	87.92715107	0.305037242	NA	NA	52.00430372	0.151737704	717.4184638	5.79E-12	NA	NA	857.3499186	0.695381016	INPP4A	Homo sapiens inositol polyphosphate-4-phosphatase, type I, 107kDa (INPP4A), transcript variant b, mRNA.
ILMN_1734478	196.7089045	0.037280331	NA	NA	NA	NA	813.9333816	5.98E-12	NA	NA	1010.642286	0.681202832	PIP5K1B	Homo sapiens phosphatidylinositol-4-phosphate 5-kinase, type I, beta (PIP5K1B), transcript variant 2, mRNA.
ILMN_1702273	2098.9843	0.011636876	NA	NA	807.8482957	0.014636752	7727.227708	6.00E-12	1663.478092	0.064399433	12297.5384	0.82736669	HNRPH1	Homo sapiens heterogeneous nuclear ribonucleoprotein H1 (H) (HNRPH1), mRNA.
ILMN_1679071	580.173171	0.006364337	229.8100956	0.097502295	NA	NA	2022.529539	6.16E-12	343.0936131	0.147425614	3175.606419	0.833167512	MTX3	Homo sapiens metaxin 3 (MTX3), mRNA.
ILMN_1795411	116.7708527	0.790605519	NA	NA	372.0882526	0.039011061	4248.774975	6.34E-12	869.2204085	0.078762251	5606.854488	0.822401204	MAPK9	Homo sapiens mitogen-activated protein kinase 9 (MAPK9), transcript variant JNK2-b2, mRNA.
ILMN_1740345	370.1216367	3.84E-05	NA	NA	NA	NA	711.7198539	6.66E-12	NA	NA	1081.841491	0.679543479	THYN1	Homo sapiens thymocyte nuclear protein 1 (THYN1), transcript variant 1, mRNA.
ILMN_1697472	179.4863154	0.006274874	70.990922	0.100819292	41.85493788	0.118318287	573.4108921	6.91E-12	NA	NA	865.7430674	0.769146547	TM2D3	Homo sapiens TM2 domain containing 3 (TM2D3), transcript variant 1, mRNA.
ILMN_1734064	76.17686223	0.182065298	NA	NA	31.06931505	0.172597955	543.6996929	6.92E-12	84.96928568	0.177082252	735.9151558	0.808573652	MRFAP1L1	Homo sapiens Morf4 family associated protein 1-like 1 (MRFAP1L1), transcript variant 1, mRNA.
ILMN_1674034	703.9298162	0.001182607	NA	NA	162.1157265	0.062963779	1697.730246	6.93E-12	NA	NA	2563.775788	0.697742276	H2AFY	Homo sapiens H2A histone family, member Y (H2AFY), transcript variant 1, mRNA.
ILMN_1663131	281.8866593	0.000244836	NA	NA	NA	NA	621.5735732	6.97E-12	NA	NA	903.4602326	0.678846693	LYST	Homo sapiens lysosomal trafficking regulator (LYST), transcript variant 2, mRNA.
ILMN_1754407	2895.375455	3.40E-09	NA	NA	NA	NA	3425.266917	6.99E-12	NA	NA	6320.642372	0.678795654	TACC2	Homo sapiens transforming, acidic coiled-coil containing protein 2 (TACC2), transcript variant 4, mRNA.
ILMN_1709643	347.4210369	1.45E-08	60.25010364	0.085541252	NA	NA	469.170792	7.00E-12	NA	NA	876.8419326	0.758819238	TMEM69	Homo sapiens transmembrane protein 69 (TMEM69), mRNA.
ILMN_1760281	770.32168	0.000194724	NA	NA	136.9704504	0.090464774	1578.572872	7.29E-12	NA	NA	2485.865002	0.694915407	PRPF4B	Homo sapiens PRP4 pre-mRNA processing factor 4 homolog B (yeast) (PRPF4B), mRNA.
ILMN_1735572	145.8298815	0.000605192	58.46924476	0.038201338	NA	NA	373.8618598	7.32E-12	NA	NA	578.160986	0.765945138	TOP1	Homo sapiens topoisomerase (DNA) I (TOP1), mRNA.
ILMN_1761911	196.9503405	0.008710992	133.4884881	0.010517205	NA	NA	681.0050831	7.49E-12	NA	NA	1011.443912	0.776540399	SCYL1BP1	Homo sapiens SCY1-like 1 binding protein 1 (SCYL1BP1), mRNA.
ILMN_1675844	174.7589525	1.15E-07	NA	NA	23.18302999	0.049018896	227.9660059	7.61E-12	NA	NA	425.9079884	0.697827184	WDR1	Homo sapiens WD repeat domain 1 (WDR1), transcript variant 1, mRNA.
ILMN_1780460	68.49066646	0.114522076	NA	NA	26.59130336	0.144184457	355.7207697	8.03E-12	NA	NA	450.8027395	0.690797203	C9orf41	Homo sapiens chromosome 9 open reading frame 41 (C9orf41), mRNA.
ILMN_1710873	1453.507798	1.54E-05	NA	NA	NA	NA	2612.890202	8.11E-12	NA	NA	4066.398	0.676490535	ZNF330	Homo sapiens zinc finger protein 330 (ZNF330), mRNA.
ILMN_1723007	752.3720017	1.67E-06	248.3761277	0.01120551	NA	NA	1275.296336	8.14E-12	NA	NA	2276.044465	0.775146087	ZCCHC9	Homo sapiens zinc finger, CCHC domain containing 9 (ZCCHC9), mRNA.
ILMN_1701711	764.9477791	4.98E-05	285.4035759	0.019455196	NA	NA	1598.681708	8.41E-12	NA	NA	2649.033063	0.770258375	BRD8	Homo sapiens bromodomain containing 8 (BRD8), transcript variant 3, mRNA.
ILMN_1670518	95.32513182	0.014846673	43.77024923	0.093099529	35.15369817	0.031694947	342.5523092	8.54E-12	NA	NA	516.8013884	0.772912948	WDFY3	Homo sapiens WD repeat and FYVE domain containing 3 (WDFY3), transcript variant 1, mRNA.
ILMN_1759883	214.0478789	0.136274217	NA	NA	NA	NA	1237.952089	8.75E-12	NA	NA	1451.999967	0.675302865	SRP9	Homo sapiens signal recognition particle 9kDa (SRP9), mRNA.
ILMN_1672161	1739.731443	0.000227282	NA	NA	NA	NA	3779.87272	8.92E-12	NA	NA	5519.604163	0.674989491	ARPP-21	Homo sapiens cyclic AMP-regulated phosphoprotein, 21 kD (ARPP-21), transcript variant 1, mRNA.
ILMN_1683415	496.8723393	0.033048218	NA	NA	NA	NA	1977.931565	8.96E-12	NA	NA	2474.803905	0.674924092	CAMK2D	Homo sapiens calcium/calmodulin-dependent protein kinase (CaM kinase) II delta (CAMK2D), transcript variant 4, mRNA.
ILMN_1795454	20.47404085	0.657367959	NA	NA	38.95456093	0.039337541	439.3345215	9.38E-12	70.64511857	0.169722932	569.4082419	0.810506161	CPSF6	Homo sapiens cleavage and polyadenylation specific factor 6, 68kDa (CPSF6), mRNA.
ILMN_1701213	193.2120239	6.56E-05	54.31662883	0.079581854	NA	NA	409.7452914	9.68E-12	NA	NA	657.2739442	0.755643664	PIP5K2B	Homo sapiens phosphatidylinositol-4-phosphate 5-kinase, type II, beta (PIP5K2B), mRNA.
ILMN_1802831	226.9013487	3.51E-07	55.29819216	0.039217942	NA	NA	351.452201	1.01E-11	NA	NA	633.6517419	0.761978051	MTMR12	Homo sapiens myotubularin related protein 12 (MTMR12), mRNA.
ILMN_1685742	119.264053	3.56E-06	NA	NA	12.44483914	0.165901689	211.3772292	1.01E-11	34.73203442	0.161939457	377.8181558	0.805939929	NIPA2	Homo sapiens non imprinted in Prader-Willi/Angelman syndrome 2 (NIPA2), transcript variant 1, mRNA.
ILMN_1693367	320.0886552	0.001542933	NA	NA	78.52107187	0.054280154	782.3163823	1.02E-11	NA	NA	1180.926109	0.692956383	TPD52	Homo sapiens tumor protein D52 (TPD52), transcript variant 1, mRNA.
ILMN_1786295	48.94589224	0.576385712	97.96163937	0.10526282	96.42321004	0.012130078	789.999256	1.05E-11	NA	NA	1033.329998	0.773338577	KIAA0776	Homo sapiens KIAA0776 (KIAA0776), mRNA.
ILMN_1726391	137.706039	0.572989969	293.5269428	0.079445887	NA	NA	2389.102471	1.05E-11	646.2592453	0.026140381	3466.594698	0.844977279	MRPL39	Homo sapiens mitochondrial ribosomal protein L39 (MRPL39), nuclear gene encoding mitochondrial protein, transcript variant 1, mRNA.
ILMN_1781077	-2.015657481	0.967109159	NA	NA	48.5110287	0.016562319	463.290607	1.09E-11	115.0523496	0.037924257	624.8383279	0.826657601	CCDC100	Homo sapiens coiled-coil domain containing 100 (CCDC100), mRNA.
ILMN_1697677	94.6558976	0.750052282	NA	NA	221.1841619	0.082270505	2445.196508	1.10E-11	NA	NA	2761.036567	0.689428004	COL4A3BP	Homo sapiens collagen, type IV, alpha 3 (Goodpasture antigen) binding protein (COL4A3BP), transcript variant 1, mRNA.
ILMN_1749239	191.0710469	0.010976917	NA	NA	51.3606107	0.095924156	591.6839284	1.20E-11	NA	NA	834.115586	0.687208072	LRRFIP2	Homo sapiens leucine rich repeat (in FLII) interacting protein 2 (LRRFIP2), transcript variant 1, mRNA.
ILMN_1755749	-485.6863588	0.599288801	NA	NA	910.1080006	0.01718785	8709.981653	1.22E-11	2039.851775	0.050485797	11174.25507	0.82304962	PGK1	Homo sapiens phosphoglycerate kinase 1 (PGK1), mRNA.
ILMN_1687084	176.0733679	2.18E-07	NA	NA	27.25034991	0.026999521	232.7846845	1.25E-11	NA	NA	436.1084023	0.69417479	C3orf64	Homo sapiens chromosome 3 open reading frame 64 (C3orf64), mRNA.
ILMN_1779333	110.9762796	0.00036508	NA	NA	22.18041676	0.071581915	235.016199	1.25E-11	NA	NA	368.1728953	0.688283023	MSRB3	Homo sapiens methionine sulfoxide reductase B3 (MSRB3), transcript variant 2, mRNA.
ILMN_1810058	320.7530072	4.32E-06	NA	NA	NA	NA	525.57473	1.26E-11	NA	NA	846.3277372	0.669550339	RABL2B	Homo sapiens RAB, member of RAS oncogene family-like 2B (RABL2B), transcript variant 2, mRNA.
ILMN_1795906	955.7570813	2.32E-09	NA	NA	NA	NA	1089.024849	1.29E-11	NA	NA	2044.78193	0.669121289	PCBD1	Homo sapiens pterin-4 alpha-carbinolamine dehydratase/dimerization cofactor of hepatocyte nuclear factor 1 alpha (TCF1) (PCBD1), mRNA.
ILMN_1670752	1217.616553	0.000121905	503.9650126	0.015469079	NA	NA	2675.052318	1.30E-11	NA	NA	4396.633884	0.767345629	KIAA0907	Homo sapiens KIAA0907 (KIAA0907), mRNA.
ILMN_1771334	87.64774436	0.022125272	36.0389545	0.153243638	NA	NA	359.4602167	1.34E-11	62.48603326	0.148885409	545.6329488	0.823074212	EML5	Homo sapiens echinoderm microtubule associated protein like 5 (EML5), mRNA.
ILMN_1776105	98.04915608	0.023877466	52.63822813	0.070995806	38.73682238	0.033675004	375.3106981	1.39E-11	NA	NA	564.7349047	0.769947399	PSPH	Homo sapiens phosphoserine phosphatase (PSPH), mRNA.
ILMN_1701169	158.0846712	0.017149285	NA	NA	64.04981515	0.021330651	520.7034369	1.51E-11	NA	NA	742.8379233	0.69288885	HP1BP3	Homo sapiens heterochromatin protein 1, binding protein 3 (HP1BP3), mRNA.
ILMN_1799516	1998.211574	4.42E-08	NA	NA	NA	NA	2568.62438	1.57E-11	NA	NA	4566.835953	0.666050674	DNAJC9	Homo sapiens DnaJ (Hsp40) homolog, subfamily C, member 9 (DNAJC9), mRNA.
ILMN_1751569	272.7196197	0.154005629	209.5656369	0.116762048	NA	NA	1741.809095	1.61E-11	NA	NA	2224.094351	0.745247356	C1orf173	Homo sapiens chromosome 1 open reading frame 173 (C1orf173), mRNA.
ILMN_1778803	-205.1931469	0.195005853	207.4389284	0.052236603	118.5485903	0.065244402	1504.582444	1.63E-11	314.7838472	0.088316244	1940.160663	0.845354227	ZFAND6	Homo sapiens zinc finger, AN1-type domain 6 (ZFAND6), mRNA.
ILMN_1815716	202.317682	3.21E-06	NA	NA	NA	NA	322.7320761	1.65E-11	NA	NA	525.0497581	0.665219624	LMLN	Homo sapiens leishmanolysin-like (metallopeptidase M8 family) (LMLN), mRNA.
ILMN_1681670	917.5309545	0.272821141	NA	NA	688.862337	0.042826271	7749.166665	1.66E-11	1851.270764	0.048610997	11206.83072	0.8181128	SLC25A4	Homo sapiens solute carrier family 25 (mitochondrial carrier; adenine nucleotide translocator), member 4 (SLC25A4), nuclear gene encoding mitochondrial protein, mRNA.
ILMN_1757350	146.7281601	0.679291472	NA	NA	313.1191919	0.040849343	2875.452083	1.67E-11	NA	NA	3335.299435	0.687404194	CTNNB1	Homo sapiens catenin (cadherin-associated protein), beta 1, 88kDa (CTNNB1), mRNA. XM_945653 XM_945654 XM_945655 XM_945657
ILMN_1655316	638.6781415	0.121468634	NA	NA	410.6871366	0.014726712	3788.120828	1.68E-11	837.3434524	0.067210861	5674.829558	0.817920119	PSMC6	Homo sapiens proteasome (prosome, macropain) 26S subunit, ATPase, 6 (PSMC6), mRNA.
ILMN_1721649	162.2261261	5.63E-10	NA	NA	16.87159559	0.051719251	163.2499109	1.68E-11	NA	NA	342.3476326	0.685864894	FLJ33387	Homo sapiens hypothetical protein FLJ33387 (FLJ33387), mRNA.
ILMN_1742968	378.6696116	0.031051453	NA	NA	NA	NA	1455.795591	1.69E-11	NA	NA	1834.465202	0.664839538	NMNAT2	Homo sapiens nicotinamide nucleotide adenylyltransferase 2 (NMNAT2), transcript variant 1, mRNA.
ILMN_1662954	-475.6859001	0.261946142	NA	NA	356.4874627	0.038765538	3920.762772	1.72E-11	1145.654805	0.017278139	4947.21914	0.827165067	CCT7	Homo sapiens chaperonin containing TCP1, subunit 7 (eta) (CCT7), transcript variant 1, mRNA.
ILMN_1672361	769.2086746	7.13E-07	205.4539028	0.025803935	118.8545873	0.036896391	1164.263107	1.72E-11	NA	NA	2257.780272	0.776720718	MNAT1	Homo sapiens menage a trois homolog 1, cyclin H assembly factor (Xenopus laevis) (MNAT1), mRNA.
ILMN_1685496	354.0979866	0.454224231	NA	NA	NA	NA	4429.313291	1.73E-11	877.9454438	0.092506791	5661.356721	0.796740544	RGS7	Homo sapiens regulator of G-protein signalling 7 (RGS7), mRNA.
ILMN_1753040	161.4618143	1.52E-10	19.13401589	0.154348063	NA	NA	174.9443629	1.78E-11	NA	NA	355.540193	0.740651433	ASB7	Homo sapiens ankyrin repeat and SOCS box-containing 7 (ASB7), transcript variant 2, mRNA.
ILMN_1708510	219.532581	1.01E-10	NA	NA	19.0978381	0.080520349	206.2103995	1.78E-11	NA	NA	444.8408186	0.682197481	LOC651850	PREDICTED: Homo sapiens similar to nuclear factor of activated T-cells, cytoplasmic, calcineurin-dependent 2 interacting protein (LOC651850), mRNA.
ILMN_1657744	986.5591187	0.001519173	346.1813179	0.094027698	NA	NA	2678.542563	1.79E-11	NA	NA	4011.283	0.74626021	C15orf17	Homo sapiens chromosome 15 open reading frame 17 (C15orf17), mRNA.
ILMN_1788192	-209.3207777	0.428798083	308.971524	0.084074837	262.5114258	0.016911537	2517.856697	1.88E-11	558.1232475	0.073087755	3438.142116	0.846234437	ARMCX1	Homo sapiens armadillo repeat containing, X-linked 1 (ARMCX1), mRNA.
ILMN_1697628	167.5830994	0.130263164	NA	NA	NA	NA	927.9126355	1.90E-11	NA	NA	1095.495735	0.662923998	ADARB1	Homo sapiens adenosine deaminase, RNA-specific, B1 (RED1 homolog rat) (ADARB1), transcript variant 1, mRNA.
ILMN_1696432	200.6679954	3.89E-05	78.1302794	0.011395881	29.91209471	0.109280338	384.3606352	1.98E-11	NA	NA	693.0710047	0.777852897	IDH1	Homo sapiens isocitrate dehydrogenase 1 (NADP+), soluble (IDH1), mRNA.
ILMN_1793360	227.6439513	1.47E-07	NA	NA	29.50596796	0.044350123	332.1871987	2.00E-11	71.85981927	0.074778717	661.1969372	0.811992198	APITD1	Homo sapiens apoptosis-inducing, TAF9-like domain 1 (APITD1), transcript variant C, mRNA.
ILMN_1667112	233.1069822	2.64E-05	45.53491005	0.179055501	42.34625056	0.047037072	434.3801386	2.03E-11	NA	NA	755.3682814	0.754009604	FBXO7	Homo sapiens F-box protein 7 (FBXO7), transcript variant 1, mRNA.
ILMN_1813544	568.0925197	0.011179985	NA	NA	154.1176976	0.077723765	1987.997564	2.05E-11	535.0591719	0.028441314	3245.266953	0.819428929	OXCT1	Homo sapiens 3-oxoacid CoA transferase 1 (OXCT1), nuclear gene encoding mitochondrial protein, mRNA.
ILMN_1702114	-27.15658508	0.788863333	NA	NA	96.2398045	0.028543437	815.2917922	2.10E-11	NA	NA	884.3750116	0.686205866	NOMO2	Homo sapiens NODAL modulator 2 (NOMO2), transcript variant 2, mRNA.
ILMN_1668876	65.25055096	0.349812932	104.4882006	0.031670099	42.71239395	0.150025242	610.6898103	2.15E-11	NA	NA	823.1409558	0.766566784	HECTD2	Homo sapiens HECT domain containing 2 (HECTD2), transcript variant 1, mRNA.
ILMN_1812973	233.6138047	0.000107006	77.38829531	0.047512753	NA	NA	498.9422953	2.16E-11	NA	NA	809.9443953	0.751085246	KIAA0179	Homo sapiens KIAA0179 (KIAA0179), mRNA.
ILMN_1789616	1728.420363	2.37E-07	NA	NA	NA	NA	2376.814893	2.21E-11	NA	NA	4105.235256	0.660480672	NUPL2	Homo sapiens nucleoporin like 2 (NUPL2), mRNA.
ILMN_1766762	2172.054831	2.25E-05	781.6019462	0.017493402	NA	NA	4150.239874	2.25E-11	NA	NA	7103.896651	0.760070108	DYNLRB1	Homo sapiens dynein, light chain, roadblock-type 1 (DYNLRB1), mRNA.
ILMN_1753016	-162.6187803	0.116440143	124.397211	0.072591504	59.90423088	0.148673951	965.7467945	2.35E-11	240.0990556	0.047282217	1227.528512	0.843887613	MRPL35	Homo sapiens mitochondrial ribosomal protein L35 (MRPL35), nuclear gene encoding mitochondrial protein, transcript variant 1, mRNA.
ILMN_1737800	114.4706603	0.818896993	NA	NA	495.2383498	0.016713875	4603.945858	2.37E-11	1131.0209	0.045518462	6344.675767	0.818222365	PRDX3	Homo sapiens peroxiredoxin 3 (PRDX3), nuclear gene encoding mitochondrial protein, transcript variant 2, mRNA.
ILMN_1768533	142.4936469	1.13E-09	NA	NA	16.80129577	0.032789234	145.335834	2.49E-11	NA	NA	304.6307767	0.682826727	CACNA2D1	Homo sapiens calcium channel, voltage-dependent, alpha 2/delta subunit 1 (CACNA2D1), mRNA.
ILMN_1760866	-377.806369	0.185526051	NA	NA	178.674814	0.118095225	2592.037331	2.55E-11	439.7012282	0.162748255	2832.607005	0.797399952	C9orf4	Homo sapiens chromosome 9 open reading frame 4 (C9orf4), mRNA.
ILMN_1740312	151.8785599	2.19E-11	16.17153931	0.168547986	NA	NA	151.0584776	2.57E-11	NA	NA	319.1085767	0.73474564	CNOT1	Homo sapiens CCR4-NOT transcription complex, subunit 1 (CNOT1), transcript variant 2, mRNA.
ILMN_1742577	1405.675956	1.46E-06	300.957735	0.081649233	145.9345183	0.170337189	2177.693	2.60E-11	NA	NA	4030.261209	0.754140937	GTPBP4	Homo sapiens GTP binding protein 4 (GTPBP4), mRNA.
ILMN_1805535	208.9741916	1.80E-07	NA	NA	25.67610305	0.07316283	266.3770821	2.62E-11	NA	NA	501.0273767	0.676883125	VRK3	Homo sapiens vaccinia related kinase 3 (VRK3), transcript variant 1, mRNA.
ILMN_1719876	106.6960896	0.035435084	NA	NA	52.48795028	0.014824355	393.3784857	2.64E-11	NA	NA	552.5625256	0.686998991	KIAA1804	Homo sapiens mixed lineage kinase 4 (KIAA1804), mRNA.
ILMN_1691535	56.36954231	0.123820432	NA	NA	21.28417564	0.144506741	330.81035	2.67E-11	62.2086948	0.123435959	470.6727628	0.799714674	CUL4B	Homo sapiens cullin 4B (CUL4B), transcript variant 1, mRNA.
ILMN_1744138	1019.343797	2.54E-06	NA	NA	NA	NA	1576.697947	2.69E-11	NA	NA	2596.041744	0.657240149	CHCHD7	Homo sapiens coiled-coil-helix-coiled-coil-helix domain containing 7 (CHCHD7), transcript variant 1, mRNA.
ILMN_1766916	-59.15238842	0.567036389	NA	NA	68.31311879	0.10258736	945.3028217	2.70E-11	209.6718526	0.070981183	1164.135405	0.807023203	FLJ21908	Homo sapiens hypothetical protein FLJ21908 (FLJ21908), mRNA.
ILMN_1790985	171.5967424	0.012685215	63.17640116	0.165056407	55.95567878	0.050321148	576.3567125	2.75E-11	NA	NA	867.0855349	0.750983614	dJ341D10.1	Homo sapiens dJ341D10.1 (novel protein) (dJ341D10.1), mRNA.
ILMN_1733860	3252.373855	0.000810123	NA	NA	NA	NA	7581.06161	2.80E-11	NA	NA	10833.43547	0.656532004	SYNPR	Homo sapiens synaptoporin (SYNPR), mRNA.
ILMN_1736161	2561.624091	5.27E-07	NA	NA	271.4503605	0.140588128	3437.440898	2.83E-11	NA	NA	6270.515349	0.671472072	CSTF3	Homo sapiens cleavage stimulation factor, 3' pre-RNA, subunit 3, 77kDa (CSTF3), transcript variant 2, mRNA.
ILMN_1703754	1007.964542	1.90E-08	NA	NA	143.4388311	0.022849137	1153.168557	2.86E-11	NA	NA	2304.57193	0.683042566	CEP192	Homo sapiens centrosomal protein 192kDa (CEP192), mRNA.
ILMN_1796349	570.4147527	0.011359017	NA	NA	NA	NA	1994.686693	2.87E-11	519.9241591	0.031778351	3085.025605	0.802596328	SMPDL3A	Homo sapiens sphingomyelin phosphodiesterase, acid-like 3A (SMPDL3A), mRNA.
ILMN_1751492	93.47227012	0.422099377	159.6321212	0.053581831	NA	NA	1045.625002	2.98E-11	NA	NA	1298.729393	0.745872961	FAM18B	Homo sapiens family with sequence similarity 18, member B (FAM18B), mRNA.
ILMN_1731813	330.2219974	0.020996779	203.2627436	0.035553665	93.28099666	0.115321112	1200.198409	3.05E-11	NA	NA	1826.964147	0.762619875	ZNF585B	Homo sapiens zinc finger protein 585B (ZNF585B), mRNA.
ILMN_1727524	374.7235396	0.005756372	NA	NA	122.1295327	0.029234802	1025.104904	3.07E-11	NA	NA	1521.957977	0.68040184	ADAM9	Homo sapiens ADAM metallopeptidase domain 9 (meltrin gamma) (ADAM9), transcript variant 1, mRNA.
ILMN_1735301	173.7527173	4.24E-07	NA	NA	19.36797096	0.117614531	229.7265722	3.12E-11	NA	NA	422.8472605	0.671083104	DGKD	Homo sapiens diacylglycerol kinase, delta 130kDa (DGKD), transcript variant 2, mRNA.
ILMN_1727001	1247.913313	3.39E-07	326.5344975	0.027208452	NA	NA	1851.632189	3.16E-11	NA	NA	3426.08	0.751963418	DDX46	Homo sapiens DEAD (Asp-Glu-Ala-Asp) box polypeptide 46 (DDX46), mRNA.
ILMN_1695711	246.468455	9.42E-10	NA	NA	28.74527221	0.033407692	247.3107705	3.19E-11	NA	NA	522.5244977	0.678937885	FAM105A	Homo sapiens family with sequence similarity 105, member A (FAM105A), mRNA.
ILMN_1725183	1604.196778	1.47E-07	315.0895844	0.072298905	261.9062128	0.017781992	2187.905913	3.25E-11	NA	NA	4369.098488	0.762985633	TBCE	Homo sapiens tubulin folding cofactor E (TBCE), transcript variant 1, mRNA.
ILMN_1718033	168.6756901	0.025029672	NA	NA	NA	NA	607.4417727	3.33E-11	NA	NA	776.1174628	0.653661476	LYPD5	Homo sapiens LY6/PLAUR domain containing 5 (LYPD5), mRNA.
ILMN_1805968	147.5296733	1.86E-08	NA	NA	NA	NA	177.4865476	3.34E-11	NA	NA	325.0162209	0.65359849	KIAA0738	Homo sapiens KIAA0738 gene product (KIAA0738), mRNA.
ILMN_1661770	442.2046945	1.12E-05	NA	NA	NA	NA	740.5344381	3.37E-11	NA	NA	1182.739133	0.653488881	JMJD2C	Homo sapiens jumonji domain containing 2C (JMJD2C), mRNA.
ILMN_1690911	226.1082536	0.002755054	NA	NA	70.9397551	0.022114685	563.4631704	3.39E-11	NA	NA	860.5111791	0.680701548	LOC388272	Homo sapiens similar to RIKEN cDNA 4921524J17 (LOC388272), mRNA.
ILMN_1726840	75.82503449	0.036594657	NA	NA	NA	NA	323.3907556	3.39E-11	80.55356341	0.040851663	479.7693535	0.798434304	B3GALNT1	Homo sapiens beta-1,3-N-acetylgalactosaminyltransferase 1 (globoside blood group) (B3GALNT1), transcript variant 1, mRNA.
ILMN_1751368	2753.076247	0.001206649	1215.503986	0.028966996	772.0367674	0.025577303	6860.572511	3.45E-11	NA	NA	11601.18951	0.769728108	HNRPD	Homo sapiens heterogeneous nuclear ribonucleoprotein D (AU-rich element RNA binding protein 1, 37kDa) (HNRPD), transcript variant 4, mRNA.
ILMN_1766798	323.3170055	0.000173676	126.2908453	0.022042586	61.22789394	0.069925125	677.7686436	3.45E-11	NA	NA	1188.604388	0.767955863	CENTB2	Homo sapiens centaurin, beta 2 (CENTB2), mRNA.
ILMN_1807106	7142.632807	7.89E-05	NA	NA	NA	NA	13615.85952	3.53E-11	NA	NA	20758.49233	0.652692325	LDHA	Homo sapiens lactate dehydrogenase A (LDHA), mRNA.
ILMN_1707356	297.8191855	1.66E-07	NA	NA	NA	NA	395.611561	3.55E-11	NA	NA	693.4307465	0.652619057	CFL2	Homo sapiens cofilin 2 (muscle) (CFL2), transcript variant 2, mRNA.
ILMN_1713668	-696.7780802	0.020817371	NA	NA	290.5624739	0.015987459	2639.537436	3.63E-11	645.2587722	0.049899101	2878.580602	0.813603704	TSNAX	Homo sapiens translin-associated factor X (TSNAX), mRNA.
ILMN_1656145	7433.23284	7.22E-05	NA	NA	NA	NA	14063.69072	3.63E-11	NA	NA	21496.92356	0.65221228	GOT1	Homo sapiens glutamic-oxaloacetic transaminase 1, soluble (aspartate aminotransferase 1) (GOT1), mRNA.
ILMN_1736940	8.220837937	0.981271553	NA	NA	190.563815	0.177549242	3173.99691	3.67E-11	984.7223671	0.014206983	4357.50393	0.817841841	HPRT1	Homo sapiens hypoxanthine phosphoribosyltransferase 1 (Lesch-Nyhan syndrome) (HPRT1), mRNA.
ILMN_1702226	255.7330343	1.13E-11	40.72351411	0.032254659	24.5396605	0.037248887	234.0063446	3.74E-11	NA	NA	555.0025535	0.76620868	C21orf34	Homo sapiens chromosome 21 open reading frame 34 (C21orf34), transcript variant 1, mRNA.
ILMN_1672102	360.7293825	1.66E-07	NA	NA	NA	NA	477.9993547	3.78E-11	NA	NA	838.7287372	0.651561566	PTPRB	Homo sapiens protein tyrosine phosphatase, receptor type, B (PTPRB), mRNA.
ILMN_1799598	290.2929495	2.75E-10	42.24003476	0.079800396	20.10982748	0.175372032	299.4854045	3.80E-11	NA	NA	652.1282163	0.749627479	SIRT5	Homo sapiens sirtuin (silent mating type information regulation 2 homolog) 5 (S. cerevisiae) (SIRT5), transcript variant 1, mRNA.
ILMN_1744034	187.4275323	2.58E-10	30.13400724	0.060719007	NA	NA	201.5722163	3.81E-11	NA	NA	419.1337558	0.741430018	GPR27	Homo sapiens G protein-coupled receptor 27 (GPR27), mRNA.
ILMN_1675501	195.0705164	1.35E-09	26.40077693	0.124587667	26.42216549	0.015485951	214.3208063	3.89E-11	NA	NA	462.2142651	0.755587746	SENP5	Homo sapiens SUMO1/sentrin specific peptidase 5 (SENP5), mRNA.
ILMN_1675984	-117.2164535	0.403606892	NA	NA	89.20073684	0.115220773	1261.991822	4.02E-11	256.6029105	0.101594492	1490.579016	0.798559069	ARHGEF7	Homo sapiens Rho guanine nucleotide exchange factor (GEF) 7 (ARHGEF7), transcript variant 1, mRNA.
ILMN_1705753	333.3327729	0.00162993	NA	NA	101.5272216	0.013566168	893.2767513	4.22E-11	227.3348705	0.042742242	1555.471616	0.814221753	C3orf26	Homo sapiens chromosome 3 open reading frame 26 (C3orf26), mRNA.
ILMN_1711452	149.371782	5.95E-08	NA	NA	15.30761491	0.094129663	202.8365125	4.30E-11	64.5216022	0.01257467	432.0375116	0.819396617	UEVLD	Homo sapiens UEV and lactate/malate dehyrogenase domains (UEVLD), transcript variant 2, mRNA.
ILMN_1772692	1357.987897	0.000360419	543.5365632	0.023722981	269.8092931	0.059972076	3232.141929	4.32E-11	-627.7463805	0.125796273	4775.729302	0.774808562	DICER1	Homo sapiens Dicer1, Dcr-1 homolog (Drosophila) (DICER1), transcript variant 1, mRNA.
ILMN_1769601	439.1358636	0.000500872	126.6840136	0.1153125	100.4437119	0.046284685	997.6138643	4.39E-11	NA	NA	1663.877453	0.749921087	MGC16169	Homo sapiens hypothetical protein MGC16169 (MGC16169), mRNA.
ILMN_1677191	230.4328622	5.62E-08	NA	NA	NA	NA	288.4826634	4.41E-11	NA	NA	518.9155256	0.648961478	DLGAP1	Homo sapiens discs, large (Drosophila) homolog-associated protein 1 (DLGAP1), transcript variant alpha, mRNA.
ILMN_1702806	995.1554044	6.63E-10	NA	NA	116.9006742	0.029983823	972.3348981	4.48E-11	NA	NA	2084.390977	0.674468227	PDCL3	Homo sapiens phosducin-like 3 (PDCL3), mRNA.
ILMN_1721901	353.8520819	1.61E-07	NA	NA	NA	NA	465.2258995	4.51E-11	NA	NA	819.0779814	0.648575555	CTNNAL1	Homo sapiens catenin (cadherin-associated protein), alpha-like 1 (CTNNAL1), mRNA.
ILMN_1786215	205.0199909	8.52E-07	35.70839005	0.153504696	NA	NA	314.5594772	4.64E-11	NA	NA	555.2878581	0.72791975	ZNF3	Homo sapiens zinc finger protein 3 (ZNF3), transcript variant 2, mRNA.
ILMN_1690708	35.48696861	0.795544486	143.0424166	0.13002518	139.8428579	0.019470954	1170.133343	4.69E-11	NA	NA	1488.505586	0.751770947	SPTBN1	Homo sapiens spectrin, beta, non-erythrocytic 1 (SPTBN1), transcript variant 2, mRNA.
ILMN_1781173	128.1753569	0.00029504	NA	NA	26.51509398	0.058124213	253.8564445	4.76E-11	NA	NA	408.5468953	0.66906046	HDAC9	Homo sapiens histone deacetylase 9 (HDAC9), transcript variant 3, mRNA.
ILMN_1668979	121.7585683	0.000950787	NA	NA	32.02110277	0.031307061	267.7275266	4.88E-11	NA	NA	421.5071977	0.672842938	DNAJB14	Homo sapiens DnaJ (Hsp40) homolog, subfamily B, member 14 (DNAJB14), transcript variant 1, mRNA.
ILMN_1779423	71.3998367	0.198455988	NA	NA	46.18567876	0.040264031	492.0970613	5.00E-11	113.385186	0.066968182	723.0677628	0.804588443	MRPS14	Homo sapiens mitochondrial ribosomal protein S14 (MRPS14), nuclear gene encoding mitochondrial protein, mRNA.
ILMN_1653793	-250.9708857	0.313130044	NA	NA	NA	NA	2232.554302	5.08E-11	657.0494816	0.018308972	2638.632898	0.802147338	PDPK1	Homo sapiens 3-phosphoinositide dependent protein kinase-1 (PDPK1), transcript variant 1, mRNA.
ILMN_1792384	980.2436867	5.30E-07	NA	NA	154.6763083	0.030854587	1287.43521	5.10E-11	NA	NA	2422.355205	0.672253208	HABP4	Homo sapiens hyaluronan binding protein 4 (HABP4), mRNA.
ILMN_1763705	3126.48716	2.17E-08	NA	NA	NA	NA	3726.778933	5.19E-11	NA	NA	6853.266093	0.64619778	WRNIP1	Homo sapiens Werner helicase interacting protein 1 (WRNIP1), transcript variant 2, mRNA.
ILMN_1743049	786.107456	0.001904272	NA	NA	166.9915024	0.083897368	2124.992412	5.21E-11	538.7902812	0.045066813	3616.881651	0.8060264	PWP1	Homo sapiens PWP1 homolog (S. cerevisiae) (PWP1), mRNA.
ILMN_1803563	137.8096418	0.001018654	NA	NA	28.08988551	0.093517476	303.9812308	5.37E-11	NA	NA	469.8807581	0.663907455	HDAC9	Homo sapiens histone deacetylase 9 (HDAC9), transcript variant 2, mRNA.
ILMN_1712461	10274.20547	0.000716618	3769.208387	0.0605981	NA	NA	24874.14987	5.42E-11	NA	NA	38917.56372	0.736920998	CBLN1	Homo sapiens cerebellin 1 precursor (CBLN1), mRNA.
ILMN_1802376	305.7700003	1.57E-06	NA	NA	55.00509329	0.020743975	424.0956366	5.58E-11	NA	NA	784.8707302	0.673560137	FAM48A	Homo sapiens family with sequence similarity 48, member A (FAM48A), transcript variant 1, mRNA.
ILMN_1760102	319.4597661	1.51E-07	78.93840516	0.029750092	NA	NA	445.6746381	5.62E-11	NA	NA	844.0728093	0.743999779	ZNF550	Homo sapiens zinc finger protein 550 (ZNF550), mRNA.
ILMN_1655163	1975.212474	0.002108194	1085.998706	0.013139792	NA	NA	5319.691866	5.75E-11	NA	NA	8380.903047	0.751684151	STK24	Homo sapiens serine/threonine kinase 24 (STE20 homolog, yeast) (STK24), transcript variant 2, mRNA.
ILMN_1731484	249.587989	0.003927737	NA	NA	NA	NA	737.3342761	5.78E-11	188.031407	0.0401378	1174.953672	0.793074629	RHOT1	Homo sapiens ras homolog gene family, member T1 (RHOT1), transcript variant 1, mRNA.
ILMN_1750539	538.5676739	1.91E-06	NA	NA	60.93026088	0.14194364	753.959935	5.81E-11	NA	NA	1353.45787	0.659773483	TMCC1	Homo sapiens transmembrane and coiled-coil domain family 1 (TMCC1), transcript variant 2, mRNA.
ILMN_1805614	380.3703421	6.67E-06	NA	NA	NA	NA	603.7694439	6.12E-11	NA	NA	984.139786	0.643371699	RORA	Homo sapiens RAR-related orphan receptor A (RORA), transcript variant 1, mRNA.
ILMN_1682301	222.9307669	6.54E-09	NA	NA	NA	NA	250.3113982	6.37E-11	NA	NA	473.2421651	0.642664859	OPCML	Homo sapiens opioid binding protein/cell adhesion molecule-like (OPCML), transcript variant 1, mRNA.
ILMN_1763997	182.2816209	6.08E-09	NA	NA	NA	NA	203.9579395	6.44E-11	NA	NA	386.2395605	0.642479707	FAM98B	Homo sapiens family with sequence similarity 98, member B (FAM98B), mRNA.
ILMN_1728094	114.8415021	0.234502374	NA	NA	NA	NA	856.773436	6.48E-11	180.4520759	0.088735545	1152.067014	0.782847016	FASTKD2	Homo sapiens FAST kinase domains 2 (FASTKD2), mRNA.
ILMN_1767142	203.4472905	1.28E-05	NA	NA	35.75101909	0.044053766	317.3008114	6.57E-11	NA	NA	556.4991209	0.665864883	SUHW4	Homo sapiens suppressor of hairy wing homolog 4 (Drosophila) (SUHW4), transcript variant 3, mRNA.
ILMN_1728747	1483.904947	3.89E-07	NA	NA	NA	NA	2009.672263	6.60E-11	NA	NA	3493.577209	0.642065763	STXBP1	Homo sapiens syntaxin binding protein 1 (STXBP1), transcript variant 1, mRNA.
ILMN_1757074	575.3942938	0.070270048	NA	NA	323.2887685	0.017239772	2399.324031	6.67E-11	NA	NA	3298.007093	0.672091579	GNG10	Homo sapiens guanine nucleotide binding protein (G protein), gamma 10 (GNG10), mRNA.
ILMN_1723962	322.3861191	0.002355668	NA	NA	NA	NA	811.4793343	6.76E-11	NA	NA	1133.865453	0.641647706	LXN	Homo sapiens latexin (LXN), mRNA.
ILMN_1691480	560.7871367	0.005527777	207.9726758	0.117171701	150.1451969	0.069807759	1619.153091	6.83E-11	NA	NA	2538.0581	0.742211197	LONP2	Homo sapiens lon peptidase 2, peroxisomal (LONP2), mRNA.
ILMN_1760683	4928.868766	8.74E-09	1039.516158	0.029512205	402.3710112	0.16656079	5736.73018	6.90E-11	NA	NA	12107.48612	0.753214102	SFRS9	Homo sapiens splicing factor, arginine/serine-rich 9 (SFRS9), mRNA.
ILMN_1657857	1557.043994	0.002872771	NA	NA	419.8391464	0.037739332	4358.6732	6.93E-11	1047.71166	0.059399416	7383.268	0.802888056	TMEM14C	Homo sapiens transmembrane protein 14C (TMEM14C), mRNA.
ILMN_1707596	256.7967054	3.27E-10	NA	NA	23.86170243	0.074649697	239.876134	7.09E-11	NA	NA	520.5345419	0.660964416	ZNF37A	Homo sapiens zinc finger protein 37A (ZNF37A), transcript variant 1, mRNA.
ILMN_1751016	221.1325188	0.005683996	NA	NA	46.50463076	0.151646781	584.8806946	7.27E-11	NA	NA	852.5178442	0.655587696	LONRF2	Homo sapiens LON peptidase N-terminal domain and ring finger 2 (LONRF2), mRNA.
ILMN_1761996	4424.601181	8.53E-05	NA	NA	NA	NA	8251.411516	7.48E-11	NA	NA	12676.0127	0.639893763	SFRS5	Homo sapiens splicing factor, arginine/serine-rich 5 (SFRS5), transcript variant 1, mRNA.
ILMN_1660000	-249.0830738	0.910998604	NA	NA	1885.253129	0.039093596	19653.48356	7.55E-11	3532.891524	0.155749551	24822.54514	0.790156296	SNRPN	Homo sapiens small nuclear ribonucleoprotein polypeptide N (SNRPN), transcript variant 1, mRNA.
ILMN_1809034	99.66954335	0.091387213	NA	NA	53.64601072	0.032597401	444.735132	7.58E-11	NA	NA	598.050686	0.66567471	15E1.2	Homo sapiens hypothetical protein LOC283459 (15E1.2), mRNA.
ILMN_1772605	1486.566616	3.65E-05	NA	NA	NA	NA	2608.080314	7.69E-11	NA	NA	4094.64693	0.639422735	FRS3	Homo sapiens fibroblast growth factor receptor substrate 3 (FRS3), mRNA.
ILMN_1698402	148.6242522	0.046064424	NA	NA	51.63635347	0.080417288	639.6663457	7.75E-11	174.8938648	0.033841154	1014.820816	0.805225824	NFX1	Homo sapiens nuclear transcription factor, X-box binding 1 (NFX1), transcript variant 2, mRNA.
ILMN_1791650	195.5168127	4.25E-08	34.78298819	0.092624355	NA	NA	253.7445317	7.82E-11	NA	NA	484.0443326	0.727096249	C5orf36	Homo sapiens chromosome 5 open reading frame 36 (C5orf36), mRNA.
ILMN_1725917	679.5880084	0.000386097	NA	NA	106.9468785	0.154768217	1351.594476	7.86E-11	NA	NA	2138.129363	0.654135477	CDS2	Homo sapiens CDP-diacylglycerol synthase (phosphatidate cytidylyltransferase) 2 (CDS2), mRNA.
ILMN_1789558	803.8337623	0.012762494	NA	NA	NA	NA	2502.342819	8.11E-11	NA	NA	3306.176581	0.63849659	C8orf70	Homo sapiens chromosome 8 open reading frame 70 (C8orf70), mRNA.
ILMN_1706265	255.070467	0.000227189	NA	NA	47.5583751	0.064965935	555.0306952	8.44E-11	-111.9888117	0.113753044	745.6707256	0.705056316	TRIM61	Homo sapiens tripartite motif-containing 61 (TRIM61), mRNA.
ILMN_1713147	185.1225553	4.42E-08	29.87208803	0.126652333	NA	NA	239.8370125	8.59E-11	NA	NA	454.8316558	0.721866774	MCRS1	Homo sapiens microspherule protein 1 (MCRS1), transcript variant 1, mRNA.
ILMN_1760884	1382.746864	0.000467992	536.0241192	0.04016667	NA	NA	3161.804389	8.84E-11	NA	NA	5080.575372	0.735076814	RABGEF1	Homo sapiens RAB guanine nucleotide exchange factor (GEF) 1 (RABGEF1), mRNA.
ILMN_1778367	141.2402239	0.076588806	89.20678576	0.092166525	55.97365887	0.08028259	703.5443953	8.96E-11	148.6208106	0.106017179	1138.585874	0.825567829	NCK1	Homo sapiens NCK adaptor protein 1 (NCK1), mRNA.
ILMN_1658460	885.0608379	0.004154629	NA	NA	239.2781033	0.057636858	2231.777866	9.06E-11	NA	NA	3356.116807	0.658799961	FUSIP1	Homo sapiens FUS interacting protein (serine/arginine-rich) 1 (FUSIP1), transcript variant 1, mRNA.
ILMN_1757336	210.6355483	0.109371277	NA	NA	75.40817899	0.171001509	985.947682	9.12E-11	NA	NA	1271.991409	0.650926948	LRCH3	Homo sapiens leucine-rich repeats and calponin homology (CH) domain containing 3 (LRCH3), mRNA.
ILMN_1799141	355.3369939	4.18E-06	NA	NA	-40.5122409	0.156602987	511.4013354	9.15E-11	NA	NA	826.2260884	0.638437481	TNNI3K	Homo sapiens TNNI3 interacting kinase (TNNI3K), mRNA.
ILMN_1768580	994.099086	3.69E-05	332.8086039	0.027375157	185.3661021	0.046344888	1789.168882	9.42E-11	NA	NA	3301.442674	0.756368221	BCL2L13	Homo sapiens BCL2-like 13 (apoptosis facilitator) (BCL2L13), nuclear gene encoding mitochondrial protein, mRNA.
ILMN_1707942	218.7423733	7.74E-08	NA	NA	30.30378853	0.036746977	255.2612824	9.45E-11	NA	NA	504.3074442	0.661320937	RCP9	Homo sapiens calcitonin gene-related peptide-receptor component protein (RCP9), transcript variant 3, mRNA.
ILMN_1697774	4471.856363	0.001128379	NA	NA	964.8173363	0.079358955	9753.705905	9.49E-11	NA	NA	15190.3796	0.655764011	ACTR2	Homo sapiens ARP2 actin-related protein 2 homolog (yeast) (ACTR2), transcript variant 2, mRNA.
ILMN_1698605	1339.015688	1.56E-06	386.2199061	0.024823083	NA	NA	2066.416081	9.51E-11	NA	NA	3791.651674	0.73925463	TMEM43	Homo sapiens transmembrane protein 43 (TMEM43), mRNA.
ILMN_1724341	400.7043593	1.27E-08	NA	NA	NA	NA	456.1362314	9.51E-11	NA	NA	856.8405907	0.635705459	CXorf45	Homo sapiens chromosome X open reading frame 45 (CXorf45), mRNA.
ILMN_1785795	216.936357	0.22205224	217.2250407	0.069491042	99.4057924	0.164620417	1580.545982	9.56E-11	472.5926788	0.024769541	2586.705851	0.838510959	METAP1	Homo sapiens methionyl aminopeptidase 1 (METAP1), mRNA.
ILMN_1715809	203.6410654	1.86E-10	NA	NA	23.93306036	0.022898545	183.8715185	9.77E-11	NA	NA	411.4456442	0.664174646	OGFRL1	Homo sapiens opioid growth factor receptor-like 1 (OGFRL1), mRNA.
ILMN_1775885	834.206291	1.19E-08	NA	NA	NA	NA	945.5916415	9.82E-11	NA	NA	1779.797933	0.635146985	PARP2	Homo sapiens poly (ADP-ribose) polymerase family, member 2 (PARP2), transcript variant 1, mRNA.
ILMN_1716687	968.4610873	0.041890472	NA	NA	NA	NA	3711.501006	9.83E-11	NA	NA	4679.962093	0.635126339	TPM1	Homo sapiens tropomyosin 1 (alpha) (TPM1), transcript variant 5, mRNA.
ILMN_1772957	223.044254	0.000311422	81.64793403	0.044487619	NA	NA	490.046891	1.00E-10	NA	NA	794.7390791	0.732319985	FOXRED2	Homo sapiens FAD-dependent oxidoreductase domain containing 2 (FOXRED2), mRNA.
ILMN_1740161	176.3654527	0.000325013	NA	NA	NA	NA	397.128516	1.01E-10	86.60658477	0.083241962	660.1005535	0.778584517	ANKRD26	Homo sapiens ankyrin repeat domain 26 (ANKRD26), mRNA.
ILMN_1775566	1784.508343	0.021954275	NA	NA	519.6465743	0.106588921	5713.69292	1.02E-10	NA	NA	8017.847837	0.652494636	ATP1A1	Homo sapiens ATPase, Na+/K+ transporting, alpha 1 polypeptide (ATP1A1), transcript variant 1, mRNA.
ILMN_1753279	1201.204028	0.221742971	NA	NA	815.1144544	0.041077175	8489.381951	1.02E-10	2886.015333	0.0100418	13391.71577	0.816187039	HNRPA0	Homo sapiens heterogeneous nuclear ribonucleoprotein A0 (HNRPA0), mRNA.
ILMN_1724315	155.9635057	7.14E-07	NA	NA	18.27756948	0.090910958	231.8820106	1.03E-10	51.27515844	0.086361568	457.3982442	0.791362552	LMTK2	Homo sapiens lemur tyrosine kinase 2 (LMTK2), mRNA.
ILMN_1781135	-63.50339379	0.321837264	NA	NA	38.99650478	0.130426503	554.7186335	1.05E-10	108.698995	0.127310714	638.9107395	0.784797943	STAM2	Homo sapiens signal transducing adaptor molecule (SH3 domain and ITAM motif) 2 (STAM2), mRNA.
ILMN_1815733	-66.98208338	0.880442616	NA	NA	318.0596181	0.079198657	3876.480433	1.06E-10	808.9571026	0.105222319	4936.51507	0.78906919	EIF5	Homo sapiens eukaryotic translation initiation factor 5 (EIF5), transcript variant 1, mRNA.
ILMN_1704656	143.4602956	1.16E-06	44.75533359	0.011938356	25.52291447	0.020082866	207.9673028	1.09E-10	NA	NA	421.7058465	0.766503257	PPP2R1B	Homo sapiens protein phosphatase 2 (formerly 2A), regulatory subunit A (PR 65), beta isoform (PPP2R1B), transcript variant 2, mRNA.
ILMN_1748090	484.6385107	0.000103347	NA	NA	NA	NA	903.65048	1.10E-10	NA	NA	1388.288991	0.633124123	SLC2A11	Homo sapiens solute carrier family 2 (facilitated glucose transporter), member 11 (SLC2A11), transcript variant 3, mRNA.
ILMN_1805695	117.3297955	0.002143026	NA	NA	26.42560721	0.086424345	271.2320136	1.19E-10	NA	NA	414.9874163	0.651340853	C6orf170	Homo sapiens chromosome 6 open reading frame 170 (C6orf170), mRNA.
ILMN_1757287	1133.346621	0.09337502	NA	NA	643.3190339	0.018976565	5745.698622	1.21E-10	1403.862933	0.060582883	8926.227209	0.799452137	MAPK6	Homo sapiens mitogen-activated protein kinase 6 (MAPK6), mRNA.
ILMN_1728471	529.6243171	0.006228697	301.3860554	0.017823181	173.7898251	0.023101556	1638.532383	1.22E-10	301.8710776	0.161744905	2945.203658	0.832994866	ARFGEF1	Homo sapiens ADP-ribosylation factor guanine nucleotide-exchange factor 1(brefeldin A-inhibited) (ARFGEF1), mRNA.
ILMN_1722522	452.4009705	0.030903748	NA	NA	NA	NA	1777.903654	1.22E-10	-322.4475777	0.150249972	1907.857047	0.688332446	CCNT2	Homo sapiens cyclin T2 (CCNT2), transcript variant b, mRNA.
ILMN_1736568	387.219806	1.75E-06	NA	NA	44.73417476	0.132083595	524.4797285	1.22E-10	NA	NA	956.4337093	0.647790888	CASP2	Homo sapiens caspase 2, apoptosis-related cysteine peptidase (neural precursor cell expressed, developmentally down-regulated 2) (CASP2), transcript variant 3, mRNA.
ILMN_1669394	1159.739106	0.003184227	644.5823621	0.014113831	333.2456284	0.038556205	3058.890299	1.24E-10	NA	NA	5196.457395	0.760594888	EI24	Homo sapiens etoposide induced 2.4 mRNA (EI24), transcript variant 2, mRNA.
ILMN_1674322	153.2645824	1.49E-10	NA	NA	20.31107752	0.010349481	135.9644354	1.25E-10	NA	NA	309.5400953	0.666101909	C9orf126	Homo sapiens chromosome 9 open reading frame 126 (C9orf126), mRNA.
ILMN_1722698	83.68340967	0.233505343	73.5061115	0.118330365	49.61597446	0.081746528	618.5706857	1.26E-10	151.9231559	0.065065608	977.2993372	0.825760236	RCHY1	Homo sapiens ring finger and CHY zinc finger domain containing 1 (RCHY1), transcript variant 1, mRNA.
ILMN_1766110	83.50903817	0.001811864	NA	NA	21.50555073	0.047300139	189.1396018	1.27E-10	NA	NA	294.1541907	0.654729569	PHF6	Homo sapiens PHD finger protein 6 (PHF6), transcript variant 3, mRNA.
ILMN_1685834	4673.001893	5.74E-07	NA	NA	NA	NA	6296.805317	1.29E-10	NA	NA	10969.80721	0.630357489	AMPH	Homo sapiens amphiphysin (Stiff-Man syndrome with breast cancer 128kDa autoantigen) (AMPH), transcript variant 2, mRNA.
ILMN_1789018	320.241152	5.76E-09	NA	NA	NA	NA	347.9531411	1.33E-10	NA	NA	668.194293	0.629750561	ILF3	Homo sapiens interleukin enhancer binding factor 3, 90kDa (ILF3), transcript variant 3, mRNA.
ILMN_1679731	370.6415685	5.46E-05	95.63720747	0.093583309	71.54798523	0.044875906	676.5354249	1.34E-10	NA	NA	1214.362186	0.738670004	SLC15A4	Homo sapiens solute carrier family 15, member 4 (SLC15A4), mRNA.
ILMN_1790530	193.4313032	4.59E-05	NA	NA	NA	NA	337.6791201	1.34E-10	NA	NA	531.1104233	0.629676335	HECTD2	Homo sapiens HECT domain containing 2 (HECTD2), transcript variant 2, mRNA.
ILMN_1780268	222.0403136	8.12E-06	NA	NA	29.26448102	0.116558794	327.4280519	1.37E-10	NA	NA	578.7328465	0.646806344	C1orf56	Homo sapiens chromosome 1 open reading frame 56 (C1orf56), mRNA.
ILMN_1702637	1604.120474	8.97E-05	413.4967562	0.114805562	NA	NA	3154.534026	1.39E-10	NA	NA	5172.151256	0.716370347	BEX1	Homo sapiens brain expressed, X-linked 1 (BEX1), mRNA.
ILMN_1652647	46.14339396	0.53082335	NA	NA	NA	NA	638.4971573	1.39E-10	162.3137511	0.047402381	846.9543023	0.781667422	INPP4A	Homo sapiens inositol polyphosphate-4-phosphatase, type I, 107kDa (INPP4A), transcript variant a, mRNA.
ILMN_1688322	805.8751685	0.000331775	263.7873661	0.059736894	171.7053886	0.042973296	1820.595518	1.39E-10	356.0165592	0.140162373	3417.98	0.823684604	ADIPOR1	Homo sapiens adiponectin receptor 1 (ADIPOR1), mRNA.
ILMN_1810436	1468.233258	9.36E-07	320.1026456	0.077485326	NA	NA	2168.865421	1.45E-10	NA	NA	3957.201326	0.72077114	RBJ	Homo sapiens Ras-associated protein Rap1 (RBJ), mRNA.
ILMN_1694535	-0.901973432	0.988982363	NA	NA	NA	NA	566.5020953	1.48E-10	100.7893828	0.160982283	666.3895047	0.764952677	PDZK1	Homo sapiens PDZ domain containing 1 (PDZK1), mRNA.
ILMN_1746561	3443.164805	0.000158601	1125.767757	0.051311438	814.5884718	0.024214157	6769.20178	1.55E-10	NA	NA	12152.72281	0.746995928	BCL2L2	Homo sapiens BCL2-like 2 (BCL2L2), mRNA.
ILMN_1698726	565.3987228	0.090800648	NA	NA	NA	NA	2582.205363	1.56E-10	NA	NA	3147.604086	0.626873436	SLC25A27	Homo sapiens solute carrier family 25, member 27 (SLC25A27), nuclear gene encoding mitochondrial protein, mRNA.
ILMN_1799860	512.5428215	0.016606319	211.3202595	0.137121265	187.6751585	0.035945412	1682.283521	1.57E-10	NA	NA	2593.82176	0.732869706	PIGM	Homo sapiens phosphatidylinositol glycan anchor biosynthesis, class M (PIGM), mRNA.
ILMN_1753716	1250.791871	2.70E-09	NA	NA	NA	NA	1308.387676	1.57E-10	NA	NA	2559.179547	0.626799942	EIF2B1	Homo sapiens eukaryotic translation initiation factor 2B, subunit 1 alpha, 26kDa (EIF2B1), mRNA.
ILMN_1794074	800.1158716	6.27E-06	NA	NA	NA	NA	1221.455712	1.57E-10	NA	NA	2021.571584	0.626763151	MXI1	Homo sapiens MAX interactor 1 (MXI1), transcript variant 2, mRNA.
ILMN_1791949	542.1023259	3.13E-07	134.8452908	0.03454075	NA	NA	753.3686879	1.62E-10	NA	NA	1430.316305	0.728777707	PGBD1	Homo sapiens piggyBac transposable element derived 1 (PGBD1), mRNA.
ILMN_1725417	592.4180433	0.169533568	516.346177	0.077506878	NA	NA	3757.926265	1.73E-10	879.6597243	0.079409572	5746.350209	0.811763223	NELL2	Homo sapiens NEL-like 2 (chicken) (NELL2), mRNA.
ILMN_1687073	217.7318399	1.18E-05	NA	NA	NA	NA	344.2029276	1.74E-10	NA	NA	561.9347674	0.624978653	C20orf117	Homo sapiens chromosome 20 open reading frame 117 (C20orf117), transcript variant 2, mRNA.
ILMN_1744665	165.7369753	0.25127353	177.0291687	0.074990755	137.2548089	0.027763321	1164.299896	1.75E-10	NA	NA	1644.320849	0.740400505	EP300	Homo sapiens E1A binding protein p300 (EP300), mRNA.
ILMN_1738498	30.1270292	0.493780498	56.23921764	0.060045729	34.6181602	0.055235026	384.9580879	1.78E-10	70.48518876	0.170407196	576.4276837	0.818419798	PPP4R2	Homo sapiens protein phosphatase 4, regulatory subunit 2 (PPP4R2), mRNA.
ILMN_1728514	766.3738375	2.95E-08	172.0215336	0.032852755	NA	NA	947.9887242	1.78E-10	NA	NA	1886.384095	0.728072207	BAG5	Homo sapiens BCL2-associated athanogene 5 (BAG5), transcript variant 3, mRNA.
ILMN_1772540	565.2237592	4.95E-05	216.0522302	0.016794184	NA	NA	1054.342015	1.79E-10	NA	NA	1835.618005	0.735242993	ASCIZ	Homo sapiens ATM/ATR-Substrate Chk2-Interacting Zn2+-finger protein (ASCIZ), mRNA.
ILMN_1772329	558.8453896	2.34E-06	NA	NA	92.84360093	0.035605014	758.2432513	1.80E-10	NA	NA	1409.932242	0.651119947	LRRFIP2	Homo sapiens leucine rich repeat (in FLII) interacting protein 2 (LRRFIP2), transcript variant 1, mRNA.
ILMN_1678680	100.2414285	0.003744874	33.85644074	0.129676344	NA	NA	288.0467458	1.81E-10	68.60252216	0.075035178	490.7471372	0.807666977	DBR1	Homo sapiens debranching enzyme homolog 1 (S. cerevisiae) (DBR1), mRNA.
ILMN_1701933	2781.574137	0.116337237	NA	NA	1306.373099	0.080597976	12939.69923	1.81E-10	NA	NA	17027.64647	0.644794431	SNCA	Homo sapiens synuclein, alpha (non A4 component of amyloid precursor) (SNCA), transcript variant NACP112, mRNA.
ILMN_1667272	168.7646669	0.010703488	NA	NA	NA	NA	545.8545707	1.81E-10	142.7760508	0.043626463	857.3952884	0.779644425	AMPH	Homo sapiens amphiphysin (Stiff-Man syndrome with breast cancer 128kDa autoantigen) (AMPH), transcript variant 1, mRNA.
ILMN_1750160	310.0918402	8.20E-08	59.60949041	0.078533715	NA	NA	401.7361205	1.84E-10	NA	NA	771.4374512	0.717312111	FASTKD3	Homo sapiens FAST kinase domains 3 (FASTKD3), mRNA.
ILMN_1715787	266.0680174	0.057202409	NA	NA	NA	NA	1067.234087	1.92E-10	NA	NA	1333.302105	0.623201109	TPM1	Homo sapiens tropomyosin 1 (alpha) (TPM1), transcript variant 6, mRNA.
ILMN_1757723	139.5195926	0.020846496	NA	NA	54.03916506	0.032449147	432.0527818	1.92E-10	NA	NA	625.6115395	0.650716845	C6orf106	Homo sapiens chromosome 6 open reading frame 106 (C6orf106), transcript variant 1, mRNA.
ILMN_1683575	196.7194241	6.32E-07	NA	NA	21.14379881	0.138756818	247.9389608	1.93E-10	NA	NA	465.8021837	0.639597606	TMLHE	Homo sapiens trimethyllysine hydroxylase, epsilon (TMLHE), mRNA.
ILMN_1676197	775.0516248	2.23E-06	NA	NA	NA	NA	1105.764833	1.94E-10	NA	NA	1880.816458	0.622951909	LRP11	Homo sapiens low density lipoprotein receptor-related protein 11 (LRP11), mRNA.
ILMN_1796136	416.936158	0.009585302	NA	NA	NA	NA	1202.888996	1.97E-10	NA	NA	1619.825153	0.62271466	RAB37	Homo sapiens RAB37, member RAS oncogene family (RAB37), transcript variant 2, mRNA.
ILMN_1732519	303.3030523	0.082022337	NA	NA	102.3497004	0.160049382	1265.486052	1.97E-10	NA	NA	1671.138805	0.638158801	PER3	Homo sapiens period homolog 3 (Drosophila) (PER3), mRNA.
ILMN_1712253	320.833269	0.028265471	NA	NA	139.5269982	0.023578293	1048.656063	1.99E-10	NA	NA	1509.01633	0.652523083	CAMK4	Homo sapiens calcium/calmodulin-dependent protein kinase IV (CAMK4), mRNA.
ILMN_1655780	213.0520861	1.22E-09	NA	NA	26.91144635	0.016444382	230.0802842	2.01E-10	66.90233224	0.029825461	536.9461488	0.802566568	LOC399818	Homo sapiens similar to CG9643-PA (LOC399818), mRNA.
ILMN_1792497	208.7085578	7.41E-07	NA	NA	27.49635316	0.073770716	264.8329355	2.01E-10	NA	NA	501.0378465	0.643701273	HRB	Homo sapiens HIV-1 Rev binding protein (HRB), mRNA.
ILMN_1655469	-2217.097742	0.012493595	NA	NA	834.6718359	0.017896176	7236.694045	2.01E-10	1675.110791	0.080411102	7529.37893	0.791070057	TSPAN3	Homo sapiens tetraspanin 3 (TSPAN3), transcript variant 1, mRNA.
ILMN_1736637	25.48194107	0.719503962	NA	NA	47.11018903	0.10158324	602.1969958	2.01E-10	112.901416	0.153999984	787.6905419	0.775586689	TBC1D23	Homo sapiens TBC1 domain family, member 23 (TBC1D23), mRNA.
ILMN_1764201	61.49623774	0.767657871	NA	NA	190.792755	0.034063572	1537.369975	2.02E-10	NA	NA	1789.658967	0.649534579	MAP2	Homo sapiens microtubule-associated protein 2 (MAP2), transcript variant 4, mRNA.
ILMN_1710655	115.9171482	0.315937486	NA	NA	NA	NA	983.8141321	2.05E-10	306.026815	0.018039081	1405.758095	0.787927296	ANKRA2	Homo sapiens ankyrin repeat, family A (RFXANK-like), 2 (ANKRA2), mRNA.
ILMN_1675156	26.25005364	0.782988838	NA	NA	51.62701666	0.179270011	808.2617598	2.07E-10	178.8658768	0.094437579	1065.004707	0.779903147	CDC42	Homo sapiens cell division cycle 42 (GTP binding protein, 25kDa) (CDC42), transcript variant 2, mRNA.
ILMN_1677962	1305.165841	5.72E-05	NA	NA	242.6717479	0.05344831	2153.111644	2.10E-10	NA	NA	3700.949233	0.645456667	GPHN	Homo sapiens gephyrin (GPHN), transcript variant 2, mRNA.
ILMN_1691409	302.1110115	1.30E-09	NA	NA	NA	NA	303.2452699	2.13E-10	NA	NA	605.3562814	0.621265501	SEC31A	Homo sapiens SEC31 homolog A (S. cerevisiae) (SEC31A), transcript variant 1, mRNA.
ILMN_1711091	184.0041381	3.76E-06	35.00111686	0.151158442	NA	NA	289.2005311	2.16E-10	NA	NA	508.205786	0.706159745	TSC22D1	Homo sapiens TSC22 domain family, member 1 (TSC22D1), transcript variant 1, mRNA.
ILMN_1703507	217.4258892	2.28E-08	NA	NA	NA	NA	246.0423108	2.19E-10	NA	NA	463.4682	0.620761037	HISPPD2A	Homo sapiens histidine acid phosphatase domain containing 2A (HISPPD2A), transcript variant 4, mRNA.
ILMN_1706784	8.06330577	0.89713761	NA	NA	45.33947624	0.07421154	527.8033011	2.21E-10	119.2034378	0.088869698	700.4095209	0.783439684	H2AFV	Homo sapiens H2A histone family, member V (H2AFV), transcript variant 2, mRNA.
ILMN_1715859	548.9994284	0.063201785	463.1726658	0.020111097	180.6684708	0.124975344	2509.410614	2.25E-10	503.6037044	0.137425155	4205.854884	0.824089472	ALDH5A1	Homo sapiens aldehyde dehydrogenase 5 family, member A1 (succinate-semialdehyde dehydrogenase) (ALDH5A1), nuclear gene encoding mitochondrial protein, transcript variant 1, mRNA.
ILMN_1797531	565.1915982	0.015691966	370.180077	0.022530167	NA	NA	1883.160267	2.25E-10	NA	NA	2818.531942	0.729149571	PRKAG2	Homo sapiens protein kinase, AMP-activated, gamma 2 non-catalytic subunit (PRKAG2), transcript variant b, mRNA.
ILMN_1696407	4645.559981	8.26E-06	1526.080137	0.017596842	724.9363325	0.065092117	7333.298294	2.26E-10	NA	NA	14229.87474	0.748971361	SFRS2	Homo sapiens splicing factor, arginine/serine-rich 2 (SFRS2), mRNA.
ILMN_1744240	945.9071967	1.70E-08	NA	NA	NA	NA	1054.696631	2.30E-10	NA	NA	2000.603828	0.619916623	WDR67	Homo sapiens WD repeat domain 67 (WDR67), mRNA.
ILMN_1798588	-227.1733144	0.103704275	143.1878764	0.122614102	96.76887135	0.084917545	1190.706919	2.31E-10	321.0145917	0.048727353	1524.504944	0.82303206	HLTF	Homo sapiens helicase-like transcription factor (HLTF), transcript variant 1, mRNA.
ILMN_1751020	7205.515961	3.50E-07	NA	NA	NA	NA	9257.692225	2.32E-10	NA	NA	16463.20819	0.619708989	PACSIN1	Homo sapiens protein kinase C and casein kinase substrate in neurons 1 (PACSIN1), mRNA.
ILMN_1685567	564.1045707	1.83E-10	89.48800809	0.053363486	39.92240082	0.159942096	534.4216669	2.33E-10	NA	NA	1227.936647	0.731532667	TGDS	Homo sapiens TDP-glucose 4,6-dehydratase (TGDS), mRNA.
ILMN_1736969	418.1344954	0.000730777	173.6112678	0.030921316	-100.1078356	0.044045265	921.9419654	2.37E-10	NA	NA	1413.579893	0.72490935	SLITRK3	Homo sapiens SLIT and NTRK-like family, member 3 (SLITRK3), mRNA.
ILMN_1721774	145.1003026	2.30E-05	NA	NA	19.94868025	0.125189497	223.6823869	2.41E-10	NA	NA	388.7313698	0.63648017	MPP7	Homo sapiens membrane protein, palmitoylated 7 (MAGUK p55 subfamily member 7) (MPP7), mRNA.
ILMN_1671466	1928.001735	0.000109276	NA	NA	429.4416197	0.028451217	3314.639505	2.47E-10	NA	NA	5672.08286	0.647587236	SLC25A6	Homo sapiens solute carrier family 25 (mitochondrial carrier; adenine nucleotide translocator), member 6 (SLC25A6), mRNA.
ILMN_1756999	1026.698291	0.003833199	566.049394	0.019658867	NA	NA	2801.054734	2.48E-10	NA	NA	4393.802419	0.729343956	RBL2	Homo sapiens retinoblastoma-like 2 (p130) (RBL2), mRNA.
ILMN_1722022	330.0917434	0.034596717	193.4156679	0.073122812	NA	NA	1261.957438	2.58E-10	NA	NA	1785.464849	0.713373941	MAGEE1	Homo sapiens melanoma antigen family E, 1 (MAGEE1), mRNA.
ILMN_1720027	265.6232246	0.069666982	228.2581061	0.023511702	112.9657952	0.067524865	1147.43466	2.58E-10	NA	NA	1754.281786	0.74412599	ZNF23	Homo sapiens zinc finger protein 23 (KOX 16) (ZNF23), mRNA.
ILMN_1689624	219.493309	1.06E-10	NA	NA	NA	NA	216.5902203	2.64E-10	51.50751482	0.069212822	487.5910442	0.769608724	MINA	Homo sapiens MYC induced nuclear antigen (MINA), transcript variant 3, mRNA.
ILMN_1719951	40.4874192	0.836688643	316.1426355	0.025165512	NA	NA	1630.421076	2.65E-10	NA	NA	1987.05113	0.72575476	FLJ31951	Homo sapiens hypothetical protein FLJ31951 (FLJ31951), mRNA.
ILMN_1703408	506.5791311	0.21401383	682.8770839	0.019034103	NA	NA	3349.582204	2.70E-10	NA	NA	4539.038419	0.728587208	FZD3	Homo sapiens frizzled homolog 3 (Drosophila) (FZD3), mRNA.
ILMN_1709112	123.3129782	0.00055343	NA	NA	25.10810339	0.076615778	241.5107068	2.71E-10	NA	NA	389.9317884	0.638316622	CHM	Homo sapiens choroideremia (Rab escort protein 1) (CHM), transcript variant 1, mRNA.
ILMN_1678097	272.6652668	7.89E-06	NA	NA	NA	NA	412.4376798	2.88E-10	NA	NA	685.1029465	0.61576029	KIAA2010	Homo sapiens KIAA2010 (KIAA2010), transcript variant 2, mRNA.
ILMN_1688452	579.6836859	1.01E-06	NA	NA	NA	NA	855.1785673	2.88E-10	249.9269422	0.027571119	1684.789195	0.779663512	LCMT1	Homo sapiens leucine carboxyl methyltransferase 1 (LCMT1), transcript variant 1, mRNA.
ILMN_1691927	-682.9635889	0.000684802	NA	NA	179.3784013	0.019824967	1559.654862	2.92E-10	382.7105772	0.068255409	1438.780251	0.78877741	BTBD1	Homo sapiens BTB (POZ) domain containing 1 (BTBD1), transcript variant 1, mRNA.
ILMN_1710522	286.8040617	0.00355784	NA	NA	NA	NA	715.1562314	3.03E-10	NA	NA	1001.960293	0.614820978	RUNX1T1	Homo sapiens runt-related transcription factor 1; translocated to, 1 (cyclin D-related) (RUNX1T1), transcript variant 3, mRNA.
ILMN_1700518	785.0695625	0.006067782	329.7565273	0.077719179	NA	NA	2347.623899	3.09E-10	575.0058954	0.07305654	4037.455884	0.807138818	HMGN4	Homo sapiens high mobility group nucleosomal binding domain 4 (HMGN4), mRNA.
ILMN_1685467	394.3837035	3.12E-06	NA	NA	61.30166775	0.052114846	532.4172613	3.12E-10	NA	NA	988.1026326	0.638883767	ZNF397	Homo sapiens zinc finger protein 397 (ZNF397), mRNA.
ILMN_1798886	71.6616781	0.863545343	403.3190201	0.151589095	283.7656894	0.096027519	3573.848185	3.17E-10	667.2426129	0.171833265	4999.837186	0.803149325	NUDT21	Homo sapiens nudix (nucleoside diphosphate linked moiety X)-type motif 21 (NUDT21), mRNA.
ILMN_1794324	181.3478193	3.20E-08	NA	NA	NA	NA	224.7675356	3.23E-10	68.54160792	0.022398072	474.6569628	0.780692492	CNOT4	Homo sapiens CCR4-NOT transcription complex, subunit 4 (CNOT4), transcript variant 2, mRNA.
ILMN_1696420	403.4641657	0.039335002	227.4088279	0.084956894	184.2212369	0.026399487	1510.760751	3.26E-10	NA	NA	2325.854981	0.731203378	BRD7	Homo sapiens bromodomain containing 7 (BRD7), mRNA.
ILMN_1699384	80.35631607	0.221574338	NA	NA	50.62275661	0.070223705	472.1435017	3.30E-10	NA	NA	603.1225744	0.635573407	PPP2R5D	Homo sapiens protein phosphatase 2, regulatory subunit B', delta isoform (PPP2R5D), transcript variant 1, mRNA.
ILMN_1667315	902.8026606	0.079839141	NA	NA	NA	NA	3860.010465	3.38E-10	NA	NA	4762.813126	0.61274914	DKFZP434A0131	Homo sapiens DKFZp434A0131 protein (DKFZP434A0131), transcript variant 1, mRNA.
ILMN_1661335	1039.791895	0.10018723	836.1669281	0.059064238	NA	NA	5111.077177	3.42E-10	NA	NA	6987.036	0.712062982	SPTBN1	Homo sapiens spectrin, beta, non-erythrocytic 1 (SPTBN1), transcript variant 1, mRNA.
ILMN_1668943	-58.24347078	0.290965671	NA	NA	48.67919263	0.030627125	455.367137	3.45E-10	117.1363993	0.058027924	562.9392581	0.787345927	TMEM106B	Homo sapiens transmembrane protein 106B (TMEM106B), mRNA.
ILMN_1684244	1273.091057	1.98E-08	NA	NA	NA	NA	1406.518338	3.49E-10	NA	NA	2679.609395	0.612190962	KIAA1797	Homo sapiens KIAA1797 (KIAA1797), mRNA.
ILMN_1658277	184.7689628	2.29E-08	NA	NA	26.11863028	0.024810943	193.7509488	3.55E-10	NA	NA	404.6385419	0.642618559	L3MBTL	Homo sapiens l(3)mbt-like (Drosophila) (L3MBTL), transcript variant II, mRNA.
ILMN_1746020	163.8241059	0.055083772	NA	NA	NA	NA	635.9431057	3.56E-10	NA	NA	799.7672116	0.611817069	MDM4	Homo sapiens Mdm4, transformed 3T3 cell double minute 4, p53 binding protein (mouse) (MDM4), mRNA.
ILMN_1684549	154.6445453	0.001809318	53.18403814	0.098285204	30.36237595	0.127194311	367.2448545	3.61E-10	NA	NA	605.435814	0.71905602	RNPC2	Homo sapiens RNA-binding region (RNP1, RRM) containing 2 (RNPC2), transcript variant 3, mRNA.
ILMN_1769040	43.59477968	0.183374994	NA	NA	27.81079003	0.036443542	268.6577325	3.69E-10	66.01290709	0.070371427	406.0762093	0.783525306	NCOA2	Homo sapiens nuclear receptor coactivator 2 (NCOA2), mRNA.
ILMN_1737604	863.367967	5.18E-07	NA	NA	NA	NA	1110.648382	3.76E-10	NA	NA	1974.016349	0.610766105	FLJ10986	Homo sapiens hypothetical protein FLJ10986 (FLJ10986), mRNA.
ILMN_1680675	1075.610962	4.33E-09	NA	NA	NA	NA	1109.17071	3.81E-10	NA	NA	2184.781672	0.610508789	MRRF	Homo sapiens mitochondrial ribosome recycling factor (MRRF), nuclear gene encoding mitochondrial protein, transcript variant 2, mRNA.
ILMN_1658053	4867.483165	1.02E-07	1304.831063	0.016963143	NA	NA	6189.913214	3.88E-10	NA	NA	12362.22744	0.725069899	DYNLRB1	Homo sapiens dynein, light chain, roadblock-type 1 (DYNLRB1), mRNA.
ILMN_1713841	279.4612163	1.76E-08	NA	NA	34.83091093	0.043907249	288.4934286	3.91E-10	NA	NA	602.7855558	0.636381445	LNX1	Homo sapiens ligand of numb-protein X 1 (LNX1), mRNA.
ILMN_1727309	1912.781928	0.002877814	828.6022393	0.049589296	392.4567517	0.12993552	4763.695825	3.98E-10	NA	NA	7897.536744	0.726479499	FAM82C	Homo sapiens family with sequence similarity 82, member C (FAM82C), mRNA.
ILMN_1738449	879.1666391	6.48E-09	NA	NA	NA	NA	920.5324725	3.98E-10	NA	NA	1799.699112	0.609693193	STIM2	Homo sapiens stromal interaction molecule 2 (STIM2), mRNA.
ILMN_1758543	49.61456349	0.851145782	255.1734476	0.152449326	152.4039293	0.156452884	2244.421096	4.02E-10	683.4214753	0.030345794	3385.034512	0.819125882	CNIH	Homo sapiens cornichon homolog (Drosophila) (CNIH), transcript variant 2, mRNA.
ILMN_1697461	6470.862202	1.50E-05	2134.979028	0.021360167	1011.804228	0.074623614	10355.93898	4.14E-10	NA	NA	19973.58444	0.738846064	MRFAP1	Homo sapiens Mof4 family associated protein 1 (MRFAP1), mRNA.
ILMN_1666530	292.9138421	1.79E-08	64.14907184	0.02860067	40.47204832	0.026173758	328.2119168	4.16E-10	NA	NA	725.7468791	0.741100055	ZC3H8	Homo sapiens zinc finger CCCH-type containing 8 (ZC3H8), mRNA.
ILMN_1805111	-4.273184453	0.948410112	NA	NA	52.67261446	0.051095327	545.1229559	4.17E-10	112.0613815	0.129435595	705.5837674	0.772386071	BRWD1	Homo sapiens bromodomain and WD repeat domain containing 1 (BRWD1), transcript variant 3, mRNA.
ILMN_1732509	-138.7586803	0.111011383	91.07128422	0.115841498	53.49132994	0.125439001	725.2732823	4.25E-10	177.0135025	0.079928335	908.0907186	0.811414916	LRRC40	Homo sapiens leucine rich repeat containing 40 (LRRC40), mRNA.
ILMN_1751795	116.5676819	8.87E-07	NA	NA	NA	NA	153.455232	4.28E-10	NA	NA	270.022914	0.608355479	SGCZ	Homo sapiens sarcoglycan zeta (SGCZ), mRNA.
ILMN_1712577	780.4633597	0.00128578	NA	NA	NA	NA	1887.279018	4.30E-10	619.5376227	0.015493399	3287.28	0.781498787	TMEM157	Homo sapiens transmembrane protein 157 (TMEM157), mRNA.
ILMN_1735548	249.2775054	0.000311035	99.30367671	0.025752884	44.57730542	0.101443106	497.3294962	4.33E-10	NA	NA	890.4879837	0.734522957	HIVEP1	Homo sapiens human immunodeficiency virus type I enhancer binding protein 1 (HIVEP1), mRNA.
ILMN_1730416	1561.306438	0.005088921	NA	NA	NA	NA	4009.821911	4.38E-10	NA	NA	5571.128349	0.607899345	CYCS	Homo sapiens cytochrome c, somatic (CYCS), nuclear gene encoding mitochondrial protein, mRNA.
ILMN_1735093	422.9603405	1.00E-08	NA	NA	45.43833744	0.073468857	424.0444895	4.40E-10	NA	NA	892.4431674	0.630162208	TIMELESS	Homo sapiens timeless homolog (Drosophila) (TIMELESS), mRNA.
ILMN_1690925	185.3456403	0.101284424	122.4586347	0.107356528	NA	NA	944.2728986	4.50E-10	272.450859	0.038825568	1524.528033	0.80773417	MGAT2	Homo sapiens mannosyl (alpha-1,6-)-glycoprotein beta-1,2-N-acetylglucosaminyltransferase (MGAT2), transcript variant 1, mRNA.
ILMN_1798587	1258.774446	0.003625436	NA	NA	NA	NA	3402.093897	4.58E-10	885.0401451	0.052439299	5545.908488	0.76652719	ARHGEF7	Homo sapiens Rho guanine nucleotide exchange factor (GEF) 7 (ARHGEF7), transcript variant 2, mRNA.
ILMN_1683369	684.4866381	5.25E-09	NA	NA	NA	NA	706.479627	4.59E-10	NA	NA	1390.966265	0.607029706	KIAA1160	PREDICTED: Homo sapiens KIAA1160 protein (KIAA1160), mRNA.
ILMN_1724333	417.4807521	0.000367393	NA	NA	NA	NA	815.6063898	4.62E-10	NA	NA	1233.087142	0.606882462	TOR1B	Homo sapiens torsin family 1, member B (torsin B) (TOR1B), mRNA.
ILMN_1717138	143.7673246	0.215083423	149.1026822	0.067997178	NA	NA	932.4935862	4.69E-10	NA	NA	1225.363593	0.705670249	CLSTN1	Homo sapiens calsyntenin 1 (CLSTN1), transcript variant 2, mRNA.
ILMN_1681580	57.66400214	0.459679222	NA	NA	NA	NA	644.4012551	4.73E-10	140.4923986	0.102102755	842.5576558	0.756987409	CASC4	Homo sapiens cancer susceptibility candidate 4 (CASC4), transcript variant 1, mRNA.
ILMN_1719881	196.0413724	0.037212303	87.61291765	0.164170531	93.90563214	0.018904535	714.3906057	4.83E-10	NA	NA	1091.950528	0.718854928	RBM4	Homo sapiens RNA binding motif protein 4 (RBM4), mRNA.
ILMN_1760635	321.743129	0.006116567	NA	NA	80.95654697	0.075060294	915.7224102	4.94E-10	276.2898953	0.029604382	1594.711981	0.788025278	RAD51C	Homo sapiens RAD51 homolog C (S. cerevisiae) (RAD51C), transcript variant 1, mRNA.
ILMN_1686261	229.9386844	0.00061332	NA	NA	61.10552372	0.023782689	443.6713267	5.03E-10	NA	NA	734.7155349	0.637068917	TOM1L2	Homo sapiens target of myb1-like 2 (chicken) (TOM1L2), transcript variant 2, mRNA.
ILMN_1798108	155.4162291	0.026636368	NA	NA	56.41625101	0.042527126	555.7773298	5.12E-10	107.9663971	0.154535023	875.576207	0.767971684	C6orf211	Homo sapiens chromosome 6 open reading frame 211 (C6orf211), mRNA.
ILMN_1728844	242.0383641	1.28E-06	76.53253951	0.013515169	NA	NA	346.0543941	5.18E-10	NA	NA	664.6252977	0.723707072	PTPRN2	Homo sapiens protein tyrosine phosphatase, receptor type, N polypeptide 2 (PTPRN2), transcript variant 3, mRNA.
ILMN_1694799	21.76368183	0.883175473	NA	NA	80.74096269	0.176721705	1211.45156	5.22E-10	424.9956004	0.012464437	1738.951805	0.79356613	PIAS2	Homo sapiens protein inhibitor of activated STAT, 2 (PIAS2), transcript variant alpha, mRNA.
ILMN_1760741	1650.946934	1.21E-06	NA	NA	214.087036	0.085935286	2070.561798	5.30E-10	NA	NA	3935.595767	0.625555774	NDUFA9	Homo sapiens NADH dehydrogenase (ubiquinone) 1 alpha subcomplex, 9, 39kDa (NDUFA9), mRNA.
ILMN_1713807	852.3821735	0.000127434	339.680521	0.019816261	NA	NA	1632.47444	5.42E-10	NA	NA	2824.537135	0.718795935	MAN1C1	Homo sapiens mannosidase, alpha, class 1C, member 1 (MAN1C1), mRNA.
ILMN_1658940	241.1042416	6.55E-07	47.37530943	0.091387021	NA	NA	344.9161134	5.56E-10	81.96667045	0.088654801	715.3623349	0.797637096	DDX25	Homo sapiens DEAD (Asp-Glu-Ala-Asp) box polypeptide 25 (DDX25), mRNA.
ILMN_1682959	1075.974015	0.019638644	669.0784704	0.031899016	295.1923875	0.121600411	3454.483453	5.63E-10	NA	NA	5494.728326	0.727602522	ASB3	Homo sapiens ankyrin repeat and SOCS box-containing 3 (ASB3), transcript variant 2, mRNA.
ILMN_1670097	655.5629619	0.190626814	714.0415242	0.035444109	385.568123	0.058306099	4144.907374	5.75E-10	798.0312029	0.168995123	6698.111186	0.811607017	HECTD1	Homo sapiens HECT domain containing 1 (HECTD1), mRNA.
ILMN_1802758	1018.216745	0.000314868	313.8936774	0.080837856	250.5893437	0.026499592	2010.489646	5.76E-10	NA	NA	3593.189412	0.724347613	ZNF281	Homo sapiens zinc finger protein 281 (ZNF281), mRNA.
ILMN_1811405	226.0256483	8.58E-05	NA	NA	50.49541082	0.025420516	368.8921595	5.85E-10	NA	NA	645.4132186	0.633924323	CRMP1	Homo sapiens collapsin response mediator protein 1 (CRMP1), transcript variant 2, mRNA.
ILMN_1658709	584.5490015	0.000107637	NA	NA	NA	NA	1025.27855	5.87E-10	NA	NA	1609.827551	0.60236305	LAMB1	Homo sapiens laminin, beta 1 (LAMB1), mRNA.
ILMN_1651507	74.23344672	0.024308251	NA	NA	28.293515	0.030910475	259.4684859	5.94E-10	54.90021522	0.124032294	416.8956628	0.770928571	FLJ22028	Homo sapiens hypothetical protein FLJ22028 (FLJ22028), mRNA.
ILMN_1663303	9015.100646	2.53E-05	NA	NA	1251.130349	0.104538848	15448.89703	6.05E-10	3607.857786	0.090843608	29322.98581	0.770088358	SCG5	Homo sapiens secretogranin V (7B2 protein) (SCG5), mRNA.
ILMN_1796595	199.3862374	0.000120753	NA	NA	NA	NA	386.7429378	6.06E-10	127.0107922	0.01679234	713.1399674	0.776794211	C5orf22	Homo sapiens chromosome 5 open reading frame 22 (C5orf22), mRNA.
ILMN_1755391	2271.481232	2.23E-05	795.6304003	0.020440596	NA	NA	3824.749507	6.16E-10	NA	NA	6891.86114	0.716675032	ARL2BP	Homo sapiens ADP-ribosylation factor-like 2 binding protein (ARL2BP), mRNA.
ILMN_1783392	170.8680666	3.94E-09	40.79331425	0.014097146	NA	NA	184.3354005	6.23E-10	NA	NA	395.9967814	0.720784867	BTN2A1	Homo sapiens butyrophilin, subfamily 2, member A1 (BTN2A1), transcript variant 2, mRNA.
ILMN_1746393	1025.569134	3.95E-06	NA	NA	NA	NA	1444.709347	6.24E-10	NA	NA	2470.278481	0.601182681	TSEN2	Homo sapiens tRNA splicing endonuclease 2 homolog (S. cerevisiae) (TSEN2), mRNA.
ILMN_1798311	46.10863787	0.211787969	NA	NA	NA	NA	299.7781203	6.28E-10	85.19778364	0.037089661	431.0845419	0.767101344	MBTPS2	Homo sapiens membrane-bound transcription factor peptidase, site 2 (MBTPS2), mRNA.
ILMN_1790271	116.6571108	0.327352287	NA	NA	89.69804403	0.063203973	960.4935045	6.38E-10	181.3213499	0.169862256	1348.170009	0.761995754	EEF1B2	Homo sapiens eukaryotic translation elongation factor 1 beta 2 (EEF1B2), transcript variant 2, mRNA.
ILMN_1796464	736.7654835	9.98E-06	185.2045059	0.075629364	NA	NA	1176.496597	6.42E-10	NA	NA	2098.466586	0.699589492	WDR37	Homo sapiens WD repeat domain 37 (WDR37), mRNA.
ILMN_1667114	232.3601287	2.45E-07	NA	NA	41.35818444	0.012192598	266.1074799	6.47E-10	NA	NA	539.825793	0.638341538	LOC388524	Homo sapiens similar to Laminin receptor 1 (LOC388524), mRNA.
ILMN_1719307	111.9588195	2.26E-07	NA	NA	NA	NA	148.0181448	6.61E-10	43.92271948	0.030210739	303.8996837	0.768992821	ECT2	Homo sapiens epithelial cell transforming sequence 2 oncogene (ECT2), mRNA.
ILMN_1680856	686.914297	5.54E-05	NA	NA	NA	NA	1142.171856	6.65E-10	NA	NA	1829.086153	0.599967289	CXorf6	Homo sapiens chromosome X open reading frame 6 (CXorf6), mRNA.
ILMN_1775875	632.482494	1.81E-06	166.1332248	0.041519151	NA	NA	912.6378276	6.66E-10	NA	NA	1711.253547	0.706971015	KLHDC1	Homo sapiens kelch domain containing 1 (KLHDC1), mRNA.
ILMN_1676413	14885.15934	1.41E-06	NA	NA	NA	NA	19699.38369	7.05E-10	NA	NA	34584.54302	0.598837627	VSNL1	Homo sapiens visinin-like 1 (VSNL1), mRNA.
ILMN_1776879	302.1807651	1.53E-06	NA	NA	NA	NA	401.7272256	7.06E-10	NA	NA	703.9079907	0.598815889	HMGN2	Homo sapiens high-mobility group nucleosomal binding domain 2 (HMGN2), mRNA.
ILMN_1709809	318.3826754	0.416830339	NA	NA	NA	NA	3186.68701	7.06E-10	824.8601283	0.057576862	4329.929814	0.759960376	NHP2L1	Homo sapiens NHP2 non-histone chromosome protein 2-like 1 (S. cerevisiae) (NHP2L1), transcript variant 1, mRNA.
ILMN_1767256	1005.992737	4.97E-07	NA	NA	NA	NA	1259.650025	7.10E-10	NA	NA	2265.642763	0.598683044	MBTPS1	Homo sapiens membrane-bound transcription factor peptidase, site 1 (MBTPS1), transcript variant 1, mRNA.
ILMN_1726289	183.5294141	0.000112663	74.85649199	0.013909009	33.24659822	0.072822211	330.695312	7.18E-10	NA	NA	622.3278163	0.736835361	C12orf35	Homo sapiens chromosome 12 open reading frame 35 (C12orf35), mRNA.
ILMN_1728001	123.1054709	4.56E-06	NA	NA	NA	NA	190.5161775	7.34E-10	46.67720971	0.072049722	360.2988581	0.756363971	P18SRP	Homo sapiens P18SRP protein (P18SRP), mRNA.
ILMN_1665810	413.1591713	5.49E-09	NA	NA	NA	NA	419.3220333	7.39E-10	NA	NA	832.4812047	0.597931809	CCDC113	Homo sapiens coiled-coil domain containing 113 (CCDC113), mRNA.
ILMN_1676358	454.4779088	0.183707	NA	NA	200.2701451	0.142864849	2722.680304	7.64E-10	885.78641	0.021632881	4263.214767	0.784384403	RALB	Homo sapiens v-ral simian leukemia viral oncogene homolog B (ras related; GTP binding protein) (RALB), mRNA.
ILMN_1813475	1038.79203	6.11E-07	268.9729898	0.03356352	NA	NA	1404.37595	7.88E-10	NA	NA	2712.14097	0.707234117	HERC2	Homo sapiens hect domain and RLD 2 (HERC2), mRNA.
ILMN_1761155	3122.776988	0.000614334	NA	NA	602.8222348	0.095583442	5919.591335	7.88E-10	NA	NA	9645.190558	0.617473325	PABPC1	Homo sapiens poly(A) binding protein, cytoplasmic 1 (PABPC1), mRNA.
ILMN_1654920	1411.118576	0.01291811	NA	NA	443.8883561	0.05861315	3821.351836	7.92E-10	NA	NA	5676.358767	0.621583785	HNRPH3	Homo sapiens heterogeneous nuclear ribonucleoprotein H3 (2H9) (HNRPH3), transcript variant 2H9, mRNA.
ILMN_1676864	167.7891183	3.50E-06	NA	NA	NA	NA	232.3540096	8.07E-10	NA	NA	400.1431279	0.596227974	DDX31	Homo sapiens DEAD (Asp-Glu-Ala-Asp) box polypeptide 31 (DDX31), transcript variant 2, mRNA.
ILMN_1728323	1921.089621	0.000484504	NA	NA	308.5869978	0.154534586	3560.564218	8.10E-10	NA	NA	5790.240837	0.612853874	KPNA6	Homo sapiens karyopherin alpha 6 (importin alpha 7) (KPNA6), mRNA.
ILMN_1777096	1216.591895	1.16E-06	383.3058611	0.0133773	NA	NA	1699.29757	8.18E-10	NA	NA	3299.195326	0.717685812	TDG	Homo sapiens thymine-DNA glycosylase (TDG), mRNA.
ILMN_1652940	280.1185627	8.03E-06	NA	NA	NA	NA	406.604507	8.48E-10	NA	NA	686.7230698	0.595258053	MGC16703	Homo sapiens alpha tubulin-like (MGC16703), mRNA.
ILMN_1736448	194.8622793	0.138013258	119.7604441	0.174441858	NA	NA	1070.894899	8.82E-10	231.0919401	0.127682206	1616.609563	0.781392412	VWC2	Homo sapiens von Willebrand factor C domain containing 2 (VWC2), mRNA.
ILMN_1778677	136.7468195	0.000493361	NA	NA	NA	NA	293.2800918	8.93E-10	80.26733518	0.0471774	510.2942465	0.759679651	MRS2L	Homo sapiens MRS2-like, magnesium homeostasis factor (S. cerevisiae) (MRS2L), mRNA.
ILMN_1815924	1097.379428	1.14E-09	179.5849497	0.071350365	NA	NA	1107.418381	9.15E-10	NA	NA	2384.382758	0.695016715	NUP107	Homo sapiens nucleoporin 107kDa (NUP107), mRNA.
ILMN_1737642	330.087688	2.87E-07	NA	NA	NA	NA	435.7388639	9.22E-10	126.2500108	0.036394099	892.0765628	0.762665521	HCCS	Homo sapiens holocytochrome c synthase (cytochrome c heme-lyase) (HCCS), mRNA.
ILMN_1788547	23.93410105	0.797827693	NA	NA	NA	NA	753.2581765	9.46E-10	196.3893085	0.058666001	973.581586	0.755991485	GCLM	Homo sapiens glutamate-cysteine ligase, modifier subunit (GCLM), mRNA.
ILMN_1735275	740.2133415	1.98E-06	NA	NA	82.48197726	0.148751052	931.973479	9.51E-10	NA	NA	1754.668798	0.610175239	WDSUB1	Homo sapiens WD repeat, sterile alpha motif and U-box domain containing 1 (WDSUB1), mRNA.
ILMN_1683658	509.3306125	0.284045024	NA	NA	494.4315562	0.016355302	3281.113062	9.54E-10	NA	NA	4284.87523	0.629283226	FKBP1A	Homo sapiens FK506 binding protein 1A, 12kDa (FKBP1A), transcript variant 12B, mRNA.
ILMN_1715096	257.3347327	0.000335158	NA	NA	42.06163739	0.115130491	525.8350601	9.54E-10	176.5115722	0.019030455	1001.743002	0.784301506	C6orf168	Homo sapiens chromosome 6 open reading frame 168 (C6orf168), mRNA.
ILMN_1727280	250.0825533	0.019489532	NA	NA	60.95602599	0.144492023	823.8508772	9.78E-10	162.7427273	0.158309679	1297.632184	0.753889171	PRDM10	Homo sapiens PR domain containing 10 (PRDM10), transcript variant 2, mRNA.
ILMN_1804633	166.1546075	0.023913636	NA	NA	NA	NA	573.1389651	9.97E-10	113.5003251	0.147972952	852.7938977	0.741175696	C8orf42	Homo sapiens chromosome 8 open reading frame 42 (C8orf42), mRNA.
ILMN_1667858	84.7811995	0.163702995	NA	NA	NA	NA	439.7382028	1.01E-09	NA	NA	524.5194023	0.591771611	ZNF493	Homo sapiens zinc finger protein 493 (ZNF493), mRNA.
ILMN_1675427	223.2356822	6.66E-08	NA	NA	25.71219853	0.077909725	235.5952309	1.04E-09	NA	NA	484.5431116	0.614233619	NBPF15	Homo sapiens neuroblastoma breakpoint family, member 15 (NBPF15), mRNA.
ILMN_1672022	530.9114334	0.128324044	NA	NA	NA	NA	2764.276785	1.04E-09	592.2147584	0.118957654	3887.402977	0.744213629	EPHA4	Homo sapiens EPH receptor A4 (EPHA4), mRNA.
ILMN_1667408	513.3578629	0.000121249	NA	NA	NA	NA	887.3084045	1.07E-09	NA	NA	1400.666267	0.590785631	EPB41	Homo sapiens erythrocyte membrane protein band 4.1 (elliptocytosis 1, RH-linked) (EPB41), transcript variant 2, mRNA.
ILMN_1804539	389.7033809	0.044283436	178.1283964	0.170223425	120.0887498	0.137003241	1426.701019	1.08E-09	NA	NA	2114.621547	0.694220692	LOC653519	PREDICTED: Homo sapiens similar to G protein-coupled receptor 89 (LOC653519), mRNA.
ILMN_1669555	313.792082	6.15E-06	62.24154543	0.146079856	NA	NA	476.2001075	1.09E-09	NA	NA	852.2337349	0.681480382	FAM48A	Homo sapiens family with sequence similarity 48, member A (FAM48A), transcript variant 1, mRNA.
ILMN_1733305	1960.660727	0.000323651	NA	NA	NA	NA	3661.675645	1.10E-09	NA	NA	5622.336372	0.590156665	EIF2A	Homo sapiens eukaryotic translation initiation factor 2A, 65kDa (EIF2A), mRNA.
ILMN_1814200	200.4804539	2.31E-08	31.63517705	0.113527547	17.50765995	0.156712992	218.5285254	1.10E-09	NA	NA	468.1518163	0.699487651	BMP2K	Homo sapiens BMP2 inducible kinase (BMP2K), transcript variant 1, mRNA.
ILMN_1806951	959.43823	5.07E-06	-182.1364904	0.159021889	NA	NA	1438.929719	1.10E-09	NA	NA	2216.231458	0.607956503	CSTF3	Homo sapiens cleavage stimulation factor, 3' pre-RNA, subunit 3, 77kDa (CSTF3), transcript variant 3, mRNA.
ILMN_1741942	4549.195819	4.73E-05	NA	NA	622.894828	0.145308162	6928.898888	1.13E-09	NA	NA	12100.98953	0.60715354	STX16	Homo sapiens syntaxin 16 (STX16), transcript variant 2, mRNA.
ILMN_1798874	2252.570536	0.00013887	824.257992	0.025227077	325.8221676	0.13512118	4356.489682	1.13E-09	997.0239487	0.113267918	8756.164326	0.810065626	TMEM85	Homo sapiens transmembrane protein 85 (TMEM85), mRNA.
ILMN_1669727	145.2972956	0.033331704	NA	NA	NA	NA	531.0201418	1.14E-09	118.506865	0.106038075	794.8243023	0.744797449	WAC	Homo sapiens WW domain containing adaptor with coiled-coil (WAC), transcript variant 2, mRNA.
ILMN_1788468	6257.653582	7.74E-05	1703.23309	0.084907453	1478.369014	0.017853946	10755.85171	1.15E-09	NA	NA	20195.1074	0.716738491	FLJ10154	Homo sapiens hypothetical protein FLJ10154 (FLJ10154), mRNA.
ILMN_1722286	107.7420683	0.290777116	NA	NA	57.10949325	0.162599369	802.0828697	1.16E-09	200.1869595	0.078804736	1167.121391	0.762257073	ABCA5	Homo sapiens ATP-binding cassette, sub-family A (ABC1), member 5 (ABCA5), transcript variant 2, mRNA.
ILMN_1752589	983.9542577	0.14266615	NA	NA	427.1692121	0.111458015	5242.766203	1.16E-09	1935.842513	0.011000401	8589.732186	0.788411649	TMEM183A	Homo sapiens transmembrane protein 183A (TMEM183A), mRNA.
ILMN_1686461	50.86502828	0.229540017	37.36057926	0.185685947	24.16840163	0.156546428	340.9602051	1.16E-09	93.83162995	0.058924325	547.1858442	0.799989995	THAP2	Homo sapiens THAP domain containing, apoptosis associated protein 2 (THAP2), mRNA.
ILMN_1723542	294.4205469	6.44E-09	NA	NA	NA	NA	295.3717973	1.17E-09	NA	NA	589.7923442	0.588965232	ZNF137	Homo sapiens zinc finger protein 137 (ZNF137), mRNA.
ILMN_1659537	368.8790415	2.32E-06	NA	NA	NA	NA	491.5519027	1.18E-09	NA	NA	860.4309442	0.588787232	MED8	Homo sapiens mediator of RNA polymerase II transcription, subunit 8 homolog (S. cerevisiae) (MED8), transcript variant 1, mRNA.
ILMN_1811261	568.8307185	7.03E-06	163.7558668	0.039015072	NA	NA	867.5205565	1.18E-09	NA	NA	1600.107142	0.699357193	KRIT1	Homo sapiens KRIT1, ankyrin repeat containing (KRIT1), transcript variant 3, mRNA.
ILMN_1761409	231.9678181	8.45E-06	NA	NA	NA	NA	365.2978946	1.19E-09	73.18418954	0.146255309	670.4499023	0.738876201	ZNF167	Homo sapiens zinc finger protein 167 (ZNF167), transcript variant 1, mRNA.
ILMN_1668498	338.4951911	0.056170968	298.2977329	0.014777034	163.4668124	0.029946483	1302.716924	1.21E-09	NA	NA	2102.97666	0.734617662	CWF19L2	Homo sapiens CWF19-like 2, cell cycle control (S. pombe) (CWF19L2), mRNA.
ILMN_1736911	2254.705195	6.49E-06	NA	NA	NA	NA	3184.070037	1.22E-09	NA	NA	5438.775233	0.588054703	TMOD1	Homo sapiens tropomodulin 1 (TMOD1), mRNA.
ILMN_1784847	96.90824961	0.300273273	84.51775429	0.176783443	67.7833702	0.075137722	753.4167615	1.24E-09	237.0276667	0.032439674	1239.653802	0.80936033	CREBZF	Homo sapiens CREB/ATF bZIP transcription factor (CREBZF), mRNA.
ILMN_1809889	315.8008848	0.357509827	421.5423263	0.075211529	232.4184106	0.112341689	2566.415653	1.24E-09	NA	NA	3536.177274	0.705960877	CCDC117	Homo sapiens coiled-coil domain containing 117 (CCDC117), mRNA.
ILMN_1751793	50.60724797	0.251917843	NA	NA	30.14417253	0.090310741	345.6968726	1.26E-09	126.2908255	0.012082704	552.7391186	0.787345371	PCNXL2	Homo sapiens pecanex-like 2 (Drosophila) (PCNXL2), transcript variant 2, mRNA.
ILMN_1813091	1032.311979	0.002622646	344.3184898	0.119070842	NA	NA	2631.260828	1.29E-09	958.3658198	0.013539331	4966.257116	0.807593715	ARL1	Homo sapiens ADP-ribosylation factor-like 1 (ARL1), mRNA.
ILMN_1800855	611.3598914	0.00193218	NA	NA	152.4531806	0.055996343	1272.312526	1.30E-09	NA	NA	2036.125598	0.612955484	PPTC7	Homo sapiens PTC7 protein phosphatase homolog (S. cerevisiae) (PPTC7), mRNA.
ILMN_1753781	3706.499579	4.81E-08	NA	NA	NA	NA	4045.912049	1.30E-09	NA	NA	7752.411628	0.586818021	C12orf24	Homo sapiens chromosome 12 open reading frame 24 (C12orf24), mRNA.
ILMN_1807970	157.2441626	8.21E-09	NA	NA	NA	NA	158.6903653	1.31E-09	NA	NA	315.9345279	0.586763275	GCNT2	Homo sapiens glucosaminyl (N-acetyl) transferase 2, I-branching enzyme (I blood group) (GCNT2), transcript variant 2, mRNA.
ILMN_1780842	-98.43100738	0.66483964	341.5419998	0.02852127	179.43632	0.054650995	1834.897959	1.33E-09	408.2676148	0.125758755	2665.712886	0.809496188	RANBP6	Homo sapiens RAN binding protein 6 (RANBP6), mRNA.
ILMN_1692398	6013.375727	3.27E-07	NA	NA	NA	NA	7181.706389	1.37E-09	NA	NA	13195.08212	0.585883492	CNTNAP1	Homo sapiens contactin associated protein 1 (CNTNAP1), mRNA.
ILMN_1815345	152.1118866	0.280971286	154.7423583	0.102758029	132.4839965	0.022813598	1130.647285	1.37E-09	332.4773734	0.045659517	1902.4629	0.813650095	EIF3S1	Homo sapiens eukaryotic translation initiation factor 3, subunit 1 alpha, 35kDa (EIF3S1), mRNA.
ILMN_1748904	173.8265366	0.02720295	NA	NA	NA	NA	606.1250728	1.37E-09	194.8221255	0.023044998	974.7737349	0.763525329	LOC646517	PREDICTED: Homo sapiens similar to Wilms tumour 1-associating protein (LOC646517), mRNA.
ILMN_1751561	753.4417955	0.000866792	NA	NA	NA	NA	1522.383579	1.40E-09	NA	NA	2275.825374	0.585379987	CAMK1D	Homo sapiens calcium/calmodulin-dependent protein kinase ID (CAMK1D), transcript variant 2, mRNA.
ILMN_1691090	1400.47271	2.39E-06	NA	NA	148.9684999	0.171953715	1752.628209	1.43E-09	NA	NA	3302.069419	0.601130594	MPV17	Homo sapiens MpV17 mitochondrial inner membrane protein (MPV17), nuclear gene encoding mitochondrial protein, mRNA.
ILMN_1730897	194.9557849	8.13E-09	NA	NA	NA	NA	195.9116383	1.44E-09	NA	NA	390.8674233	0.584875532	GDAP1	Homo sapiens ganglioside-induced differentiation-associated protein 1 (GDAP1), transcript variant 2, mRNA.
ILMN_1672191	126.8245685	0.692592858	NA	NA	276.8756169	0.035347284	2515.933739	1.44E-09	949.7284938	0.010062199	3869.362419	0.791600797	ATP5F1	Homo sapiens ATP synthase, H+ transporting, mitochondrial F0 complex, subunit B1 (ATP5F1), nuclear gene encoding mitochondrial protein, mRNA.
ILMN_1760201	7727.011441	7.36E-09	NA	NA	NA	NA	7728.051024	1.45E-09	NA	NA	15455.06247	0.584623714	DNMT1	Homo sapiens DNA (cytosine-5-)-methyltransferase 1 (DNMT1), mRNA.
ILMN_1655856	224.2307677	0.039321298	NA	NA	NA	NA	763.5481881	1.46E-09	NA	NA	987.7789558	0.584591702	HISPPD2A	Homo sapiens histidine acid phosphatase domain containing 2A (HISPPD2A), transcript variant 2, mRNA.
ILMN_1659166	-61.16059228	0.497609075	NA	NA	68.28777055	0.062625903	705.3523994	1.46E-09	168.4906781	0.095040383	880.9702558	0.760906986	SLC6A15	Homo sapiens solute carrier family 6, member 15 (SLC6A15), transcript variant 1, mRNA.
ILMN_1809972	177.522516	1.11E-08	NA	NA	NA	NA	180.5000724	1.49E-09	NA	NA	358.0225884	0.584098564	CADPS	Homo sapiens Ca2+-dependent secretion activator (CADPS), transcript variant 2, mRNA.
ILMN_1751051	300.7818991	7.33E-05	78.80173977	0.088014589	50.96826275	0.068154666	547.7139082	1.50E-09	139.5300064	0.082503015	1117.795816	0.803510398	C7orf25	Homo sapiens chromosome 7 open reading frame 25 (C7orf25), mRNA.
ILMN_1694810	2064.54794	0.000438006	NA	NA	NA	NA	3908.091037	1.50E-09	NA	NA	5972.638977	0.58397801	PANX2	Homo sapiens pannexin 2 (PANX2), mRNA.
ILMN_1690179	1367.899704	4.66E-05	NA	NA	NA	NA	2173.726528	1.53E-09	NA	NA	3541.626233	0.583664912	CRYM	Homo sapiens crystallin, mu (CRYM), transcript variant 1, mRNA.
ILMN_1670925	1076.019669	0.000148874	NA	NA	NA	NA	1862.171598	1.53E-09	NA	NA	2938.191267	0.583622618	CYB5D1	Homo sapiens cytochrome b5 domain containing 1 (CYB5D1), mRNA.
ILMN_1748916	834.688552	3.27E-06	267.5075034	0.017223757	NA	NA	1204.107247	1.53E-09	NA	NA	2306.303302	0.705934782	C18orf55	Homo sapiens chromosome 18 open reading frame 55 (C18orf55), mRNA.
ILMN_1811515	32.28391216	0.47486099	NA	NA	28.19507947	0.122169668	352.3137761	1.56E-09	130.0045718	0.011985581	542.7973395	0.783933873	DLG3	Homo sapiens discs, large homolog 3 (neuroendocrine-dlg, Drosophila) (DLG3), transcript variant 2, mRNA.
ILMN_1813650	-445.2246209	0.042831136	NA	NA	148.1835965	0.105601007	1459.161506	1.56E-09	NA	NA	1162.120481	0.603823096	INPP5F	Homo sapiens inositol polyphosphate-5-phosphatase F (INPP5F), transcript variant 2, transcribed RNA.
ILMN_1782429	51.90257451	0.125107894	NA	NA	26.52753172	0.051543301	260.6682754	1.58E-09	56.79461375	0.12784524	395.8929953	0.756172444	TMEM56	Homo sapiens transmembrane protein 56 (TMEM56), mRNA.
ILMN_1672287	281.7981104	0.011045511	174.5088747	0.01860161	NA	NA	858.0454125	1.58E-09	246.6229605	0.049857519	1560.975358	0.807089669	MYNN	Homo sapiens myoneurin (MYNN), mRNA.
ILMN_1708954	110.9528116	0.001329719	50.62895193	0.025620181	21.1197175	0.126759224	240.3294074	1.59E-09	NA	NA	423.0308884	0.716101648	NOLA1	Homo sapiens nucleolar protein family A, member 1 (H/ACA small nucleolar RNPs) (NOLA1), transcript variant 1, mRNA.
ILMN_1663158	242.7227902	1.56E-08	61.75354962	0.01137799	22.52466398	0.1264182	256.0163334	1.60E-09	NA	NA	583.0173372	0.725806968	ZNF174	Homo sapiens zinc finger protein 174 (ZNF174), transcript variant 2, mRNA.
ILMN_1708764	2743.407527	8.83E-07	822.7689134	0.016598667	NA	NA	3670.023304	1.65E-09	NA	NA	7236.199744	0.705351815	MBD4	Homo sapiens methyl-CpG binding domain protein 4 (MBD4), mRNA.
ILMN_1682232	660.9455194	0.002553385	339.6039308	0.022445061	NA	NA	1594.809838	1.65E-09	NA	NA	2595.359288	0.701540665	MIER1	Homo sapiens mesoderm induction early response 1 homolog (Xenopus laevis) (MIER1), transcript variant 1, mRNA.
ILMN_1741059	147.5120409	0.058415336	NA	NA	NA	NA	546.2968103	1.66E-09	NA	NA	693.8088512	0.581934843	SCN1A	Homo sapiens sodium channel, voltage-gated, type I, alpha subunit (SCN1A), mRNA.
ILMN_1703036	410.798962	0.001999815	NA	NA	NA	NA	896.8934798	1.68E-09	NA	NA	1307.692442	0.581758314	WRNIP1	Homo sapiens Werner helicase interacting protein 1 (WRNIP1), transcript variant 1, mRNA.
ILMN_1666885	122.0260967	0.054622727	NA	NA	37.5314826	0.155384205	421.2988486	1.68E-09	NA	NA	580.8564279	0.598903175	ATRX	Homo sapiens alpha thalassemia/mental retardation syndrome X-linked (RAD54 homolog, S. cerevisiae) (ATRX), transcript variant 2, mRNA.
ILMN_1692077	-140.9498743	0.536332861	NA	NA	NA	NA	1790.312489	1.71E-09	386.6721036	0.123373055	2036.034719	0.736668008	MXRA7	Homo sapiens matrix-remodelling associated 7 (MXRA7), transcript variant 2, mRNA.
ILMN_1719857	255.3955819	1.17E-05	71.27866916	0.05181167	NA	NA	395.9655466	1.71E-09	NA	NA	722.6397977	0.689870043	GRIPAP1	Homo sapiens GRIP1 associated protein 1 (GRIPAP1), transcript variant 1, mRNA.
ILMN_1772946	969.3225173	0.001547764	NA	NA	268.3787152	0.030909144	1948.385837	1.72E-09	NA	NA	3186.08707	0.613274271	STRN3	Homo sapiens striatin, calmodulin binding protein 3 (STRN3), mRNA.
ILMN_1729734	-65.42562157	0.451939627	80.26259783	0.173792614	NA	NA	697.2005262	1.72E-09	263.6499138	0.011461399	975.6874163	0.803028749	MFSD4	Homo sapiens major facilitator superfamily domain containing 4 (MFSD4), mRNA.
ILMN_1665572	110.5766584	0.111221283	NA	NA	NA	NA	488.86503	1.74E-09	NA	NA	599.4416884	0.581004609	TSPAN12	Homo sapiens tetraspanin 12 (TSPAN12), mRNA.
ILMN_1770048	492.3106349	4.77E-07	86.17838803	0.128897233	64.74270337	0.067808894	609.51269	1.75E-09	NA	NA	1252.744416	0.696039172	DPH5	Homo sapiens DPH5 homolog (S. cerevisiae) (DPH5), transcript variant 2, mRNA.
ILMN_1735333	186.7561651	0.000482714	NA	NA	28.64646722	0.173367711	335.2709305	1.76E-09	NA	NA	550.6735628	0.596983324	NBR1	Homo sapiens neighbor of BRCA1 gene 1 (NBR1), transcript variant 1, mRNA.
ILMN_1773312	446.2880937	0.005255579	NA	NA	NA	NA	1088.555732	1.78E-09	NA	NA	1534.843826	0.580622166	INADL	Homo sapiens InaD-like (Drosophila) (INADL), mRNA.
ILMN_1653376	172.3856836	1.01E-07	42.75608161	0.022561786	25.94447397	0.025497658	197.3649446	1.78E-09	NA	NA	438.4511837	0.725731713	KIAA1946	Homo sapiens KIAA1946 (KIAA1946), mRNA.
ILMN_1683533	676.4212758	1.78E-05	NA	NA	119.6023316	0.0471282	946.7444646	1.79E-09	NA	NA	1742.768072	0.60865778	CCDC66	Homo sapiens coiled-coil domain containing 66 (CCDC66), mRNA.
ILMN_1716336	-58.32907661	0.462104257	133.013851	0.016041397	NA	NA	634.7093643	1.80E-09	223.3559474	0.018213956	932.750086	0.817168085	CKAP5	Homo sapiens cytoskeleton associated protein 5 (CKAP5), transcript variant 1, mRNA.
ILMN_1735594	23.90178986	0.596430018	NA	NA	32.81626359	0.073692757	350.4334868	1.80E-09	107.6366155	0.035278285	514.7881558	0.771572616	CDC42SE2	Homo sapiens CDC42 small effector 2 (CDC42SE2), transcript variant 1, mRNA.
ILMN_1767900	301.6733207	0.063546919	NA	NA	98.24788471	0.147268213	1076.49165	1.85E-09	NA	NA	1476.412856	0.597589162	LGI2	Homo sapiens leucine-rich repeat LGI family, member 2 (LGI2), mRNA.
ILMN_1680693	782.2675191	9.53E-09	NA	NA	NA	NA	783.4375065	1.85E-09	NA	NA	1565.705026	0.579811654	ZNF419	Homo sapiens zinc finger protein 419 (ZNF419), mRNA.
ILMN_1800676	388.4442922	0.001121229	NA	NA	74.11229844	0.100369823	863.0886637	1.87E-09	207.0815619	0.096852916	1532.726816	0.755314781	TMEM49	Homo sapiens transmembrane protein 49 (TMEM49), mRNA.
ILMN_1801045	515.9262812	0.000395108	NA	NA	NA	NA	1052.405092	1.90E-09	268.6394224	0.07134835	1836.970795	0.744011615	SPIN3	Homo sapiens spindlin family, member 3 (SPIN3), mRNA.
ILMN_1764398	541.5998793	0.000217437	NA	NA	NA	NA	957.0474602	1.92E-09	NA	NA	1498.64734	0.579078451	TUBE1	Homo sapiens tubulin, epsilon 1 (TUBE1), mRNA.
ILMN_1761963	567.6915233	6.89E-05	NA	NA	NA	NA	918.6866627	1.93E-09	NA	NA	1486.378186	0.578956435	C4orf29	Homo sapiens chromosome 4 open reading frame 29 (C4orf29), mRNA.
ILMN_1713679	160.5738798	0.003091923	NA	NA	NA	NA	401.9529773	1.93E-09	121.0058335	0.034962083	683.5326907	0.753924474	MREG	Homo sapiens melanoregulin (MREG), mRNA.
ILMN_1734553	302.909101	0.0092374	NA	NA	NA	NA	794.3126572	1.94E-09	NA	NA	1097.221758	0.578797488	CTGLF5	Homo sapiens centaurin, gamma-like family, member 5 (CTGLF5), mRNA.
ILMN_1684663	377.4882677	0.001634766	NA	NA	NA	NA	879.3327098	2.01E-09	233.1283109	0.062100519	1489.949288	0.74529224	ZDHHC13	Homo sapiens zinc finger, DHHC-type containing 13 (ZDHHC13), transcript variant 1, mRNA.
ILMN_1792341	246.9987086	3.87E-11	NA	NA	NA	NA	216.3949377	2.01E-09	65.18813281	0.035142467	528.5817791	0.753322301	PTPRA	Homo sapiens protein tyrosine phosphatase, receptor type, A (PTPRA), transcript variant 1, mRNA.
ILMN_1755758	77.77971503	0.020394535	NA	NA	33.44632747	0.012884844	250.6347485	2.02E-09	60.16736947	0.097771645	422.0281605	0.763744825	RIF1	Homo sapiens RAP1 interacting factor homolog (yeast) (RIF1), mRNA.
ILMN_1775692	1627.017517	4.63E-06	NA	NA	NA	NA	2204.840111	2.07E-09	NA	NA	3831.857628	0.577569261	EIF4G3	Homo sapiens eukaryotic translation initiation factor 4 gamma, 3 (EIF4G3), mRNA.
ILMN_1791371	2870.306733	0.003364894	NA	NA	NA	NA	6585.957872	2.09E-09	NA	NA	9456.264605	0.577362889	STX1A	Homo sapiens syntaxin 1A (brain) (STX1A), mRNA.
ILMN_1726842	482.2423495	0.003445458	NA	NA	NA	NA	1109.569488	2.09E-09	NA	NA	1591.811837	0.577349746	TYW3	Homo sapiens tRNA-yW synthesizing protein 3 homolog (S. cerevisiae) (TYW3), mRNA.
ILMN_1680614	171.6211636	0.000416183	NA	NA	NA	NA	319.1113387	2.09E-09	NA	NA	490.7325023	0.577328109	LOC440248	Homo sapiens hypothetical LOC440248 (LOC440248), mRNA.
ILMN_1800447	365.9327858	0.066231458	NA	NA	189.4282833	0.018748748	1505.828772	2.11E-09	477.2563307	0.031163705	2538.446172	0.777237038	PHKB	Homo sapiens phosphorylase kinase, beta (PHKB), transcript variant 2, mRNA.
ILMN_1760479	536.8758451	2.84E-07	NA	NA	51.69099922	0.166317072	590.4373162	2.11E-09	NA	NA	1179.00416	0.593845263	MOS	Homo sapiens v-mos Moloney murine sarcoma viral oncogene homolog (MOS), mRNA.
ILMN_1652008	211.9917397	2.08E-06	38.0768338	0.160729161	NA	NA	293.9452381	2.15E-09	NA	NA	544.0138116	0.668708443	C15orf23	Homo sapiens chromosome 15 open reading frame 23 (C15orf23), mRNA.
ILMN_1731610	341.0919858	0.3986293	NA	NA	237.2256052	0.165954424	2701.957995	2.22E-09	NA	NA	3280.275586	0.592923691	ABLIM1	Homo sapiens actin binding LIM protein 1 (ABLIM1), transcript variant 4, mRNA.
ILMN_1691294	273.6252637	4.79E-06	NA	NA	NA	NA	370.4547084	2.22E-09	NA	NA	644.0799721	0.576121207	CTBP2	Homo sapiens C-terminal binding protein 2 (CTBP2), transcript variant 1, mRNA.
ILMN_1659054	561.0207871	1.27E-07	NA	NA	NA	NA	626.9930222	2.23E-09	NA	NA	1188.013809	0.57597237	CHKB	Homo sapiens choline kinase beta (CHKB), transcript variant 1, mRNA.
ILMN_1662128	179.1596394	1.10E-05	NA	NA	NA	NA	279.4722436	2.24E-09	61.78930772	0.118940111	520.4211907	0.733449321	ISY1	Homo sapiens ISY1 splicing factor homolog (S. cerevisiae) (ISY1), mRNA.
ILMN_1730630	215.4194534	0.011116022	NA	NA	NA	NA	576.983621	2.24E-09	NA	NA	792.4030744	0.575897999	CXorf56	Homo sapiens chromosome X open reading frame 56 (CXorf56), mRNA.
ILMN_1677485	14.93406488	0.785724013	NA	NA	30.66053429	0.166714588	422.8852065	2.28E-09	151.5699129	0.015932434	620.0497186	0.775142486	C20orf133	Homo sapiens chromosome 20 open reading frame 133 (C20orf133), transcript variant 1, mRNA.
ILMN_1787808	717.2280629	1.26E-05	195.7638392	0.0579765	NA	NA	1103.721077	2.28E-09	NA	NA	2016.712979	0.683779748	CEP63	Homo sapiens centrosomal protein 63kDa (CEP63), transcript variant 1, mRNA.
ILMN_1709611	1913.204693	5.43E-05	492.3374226	0.086860292	396.6593789	0.024213053	3349.477187	2.29E-09	1151.670667	0.023236355	7303.349349	0.817346151	PSMA1	Homo sapiens proteasome (prosome, macropain) subunit, alpha type, 1 (PSMA1), transcript variant 2, mRNA.
ILMN_1799204	364.2946545	9.89E-08	NA	NA	NA	NA	401.9515153	2.29E-09	NA	NA	766.2461698	0.575506199	C10orf110	Homo sapiens chromosome 10 open reading frame 110 (C10orf110), mRNA.
ILMN_1813399	70.04811936	0.620937972	NA	NA	90.01547153	0.116309619	1087.492831	2.37E-09	375.8425314	0.019985036	1623.398953	0.773556488	ATP2B1	Homo sapiens ATPase, Ca++ transporting, plasma membrane 1 (ATP2B1), transcript variant 2, mRNA.
ILMN_1666602	23.49001589	0.936214384	372.1557648	0.062658717	235.0912839	0.051746931	2316.518195	2.38E-09	609.8536239	0.07854377	3557.108884	0.803677049	C6orf166	Homo sapiens chromosome 6 open reading frame 166 (C6orf166), mRNA.
ILMN_1783671	251.5838557	7.32E-08	NA	NA	NA	NA	273.0276699	2.42E-09	NA	NA	524.6115256	0.574316714	PCDHB12	Homo sapiens protocadherin beta 12 (PCDHB12), mRNA.
ILMN_1691946	319.3532705	6.03E-05	86.36975366	0.081417426	79.70469139	0.011263467	522.4069287	2.45E-09	NA	NA	1007.834644	0.70981567	LOC134145	Homo sapiens hypothetical protein LOC134145 (LOC134145), mRNA.
ILMN_1747146	1563.312155	4.15E-05	613.682643	0.010348636	NA	NA	2699.61307	2.48E-09	935.3345514	0.021544893	5811.942419	0.815825575	TSG101	Homo sapiens tumor susceptibility gene 101 (TSG101), mRNA.
ILMN_1660608	191.009138	1.02E-06	NA	NA	NA	NA	236.029462	2.50E-09	NA	NA	427.0386	0.573694003	GABRB3	Homo sapiens gamma-aminobutyric acid (GABA) A receptor, beta 3 (GABRB3), transcript variant 1, mRNA.
ILMN_1685431	245.4508094	0.007488332	NA	NA	81.41254939	0.031994758	585.5402714	2.54E-09	NA	NA	912.4036302	0.605802735	DZIP1	Homo sapiens DAZ interacting protein 1 (DZIP1), transcript variant 2, mRNA.
ILMN_1797684	866.6365211	2.80E-06	NA	NA	NA	NA	1130.705549	2.57E-09	NA	NA	1997.34207	0.573083323	PDCD2	Homo sapiens programmed cell death 2 (PDCD2), transcript variant 1, mRNA.
ILMN_1690546	847.5333932	3.62E-06	221.9878761	0.044453307	97.08701982	0.151217687	1153.411327	2.61E-09	NA	NA	2320.019616	0.700578537	PPP3CC	Homo sapiens protein phosphatase 3 (formerly 2B), catalytic subunit, gamma isoform (PPP3CC), mRNA.
ILMN_1701918	1331.381306	1.66E-07	NA	NA	NA	NA	1496.569974	2.67E-09	NA	NA	2827.951279	0.572359973	KARCA1	Homo sapiens kelch/ankyrin repeat containing cyclin A1 interacting protein (KARCA1), transcript variant 3, mRNA.
ILMN_1767481	364.0134738	0.007696965	NA	NA	114.3833298	0.042339499	869.8404779	2.67E-09	NA	NA	1348.237281	0.602219371	XRCC6BP1	Homo sapiens XRCC6 binding protein 1 (XRCC6BP1), mRNA.
ILMN_1801488	224.0523624	6.44E-06	NA	NA	NA	NA	335.638032	2.70E-09	87.09078007	0.070866657	646.7811744	0.739281932	SUPT7L	Homo sapiens suppressor of Ty 7 (S. cerevisiae)-like (SUPT7L), mRNA.
ILMN_1772651	1856.870176	0.031244255	NA	NA	587.4118245	0.100860411	5573.230209	2.73E-09	NA	NA	8017.512209	0.593563322	CNOT2	Homo sapiens CCR4-NOT transcription complex, subunit 2 (CNOT2), mRNA.
ILMN_1752639	152.0370232	1.90E-06	NA	NA	17.57928505	0.13353581	182.8940801	2.73E-09	NA	NA	352.5103884	0.590854635	SLC25A24	Homo sapiens solute carrier family 25 (mitochondrial carrier; phosphate carrier), member 24 (SLC25A24), transcript variant 1, mRNA.
ILMN_1803590	232.2317952	0.01940212	102.5117667	0.121474213	73.07066972	0.076630218	697.2584079	2.74E-09	NA	NA	1105.07264	0.6892759	CCDC131	Homo sapiens coiled-coil domain containing 131 (CCDC131), mRNA.
ILMN_1795756	130.3139175	0.008100287	NA	NA	NA	NA	363.3028407	2.75E-09	74.38452787	0.151213906	568.001286	0.726240148	CNKSR2	Homo sapiens connector enhancer of kinase suppressor of Ras 2 (CNKSR2), mRNA.
ILMN_1688413	915.8949142	3.93E-07	275.648451	0.010357246	131.7991147	0.044519381	1101.576378	2.75E-09	NA	NA	2424.918858	0.726033207	SNW1	Homo sapiens SNW domain containing 1 (SNW1), mRNA.
ILMN_1728528	176.5760506	6.81E-07	NA	NA	21.12749333	0.101722193	200.891284	2.75E-09	NA	NA	398.5948279	0.593283536	ZNF655	Homo sapiens zinc finger protein 655 (ZNF655), transcript variant 6, mRNA.
ILMN_1742229	437.0185405	0.00012514	NA	NA	NA	NA	798.8736307	2.78E-09	237.8034451	0.039714689	1473.695616	0.747418424	PIGC	Homo sapiens phosphatidylinositol glycan anchor biosynthesis, class C (PIGC), transcript variant 2, mRNA.
ILMN_1778796	218.5876886	4.62E-06	NA	NA	NA	NA	292.4853068	2.80E-09	NA	NA	511.0729953	0.571331503	ADSS	Homo sapiens adenylosuccinate synthase (ADSS), mRNA.
ILMN_1763365	368.5162463	1.71E-10	59.40647326	0.056274194	NA	NA	329.7177153	2.81E-09	NA	NA	757.6404349	0.680955057	FAM103A1	Homo sapiens family with sequence similarity 103, member A1 (FAM103A1), mRNA.
ILMN_1779998	190.5973629	0.03581393	105.7814085	0.080632174	NA	NA	695.180633	2.83E-09	258.6040979	0.014568941	1250.163502	0.802848314	TFB2M	Homo sapiens transcription factor B2, mitochondrial (TFB2M), mRNA.
ILMN_1779353	868.6670008	4.64E-08	NA	NA	NA	NA	916.9597597	2.85E-09	NA	NA	1785.62676	0.571014495	PUS7	Homo sapiens pseudouridylate synthase 7 homolog (S. cerevisiae) (PUS7), mRNA.
ILMN_1679929	4044.993755	0.000454207	NA	NA	629.7261075	0.16495213	7079.727649	2.86E-09	NA	NA	11754.44751	0.587940583	KLF13	Homo sapiens Kruppel-like factor 13 (KLF13), mRNA.
ILMN_1690487	873.0392654	0.040167271	549.4975298	0.05655715	284.4750812	0.109115032	3004.780821	2.88E-09	NA	NA	4711.792698	0.697847748	PCM1	Homo sapiens pericentriolar material 1 (PCM1), mRNA.
ILMN_1721703	579.2782071	0.063216042	294.9517858	0.160128316	266.136241	0.043906953	2213.256396	2.88E-09	NA	NA	3353.62263	0.687767092	PNN	Homo sapiens pinin, desmosome associated protein (PNN), mRNA.
ILMN_1761463	2217.559954	0.000296499	NA	NA	NA	NA	3952.499697	2.89E-09	NA	NA	6170.059651	0.570673962	EFHD2	Homo sapiens EF-hand domain family, member D2 (EFHD2), mRNA.
ILMN_1759851	200.1065304	1.64E-05	NA	NA	33.70450448	0.056795806	272.8594651	2.96E-09	NA	NA	506.6705	0.597477109	KCNA1	Homo sapiens potassium voltage-gated channel, shaker-related subfamily, member 1 (episodic ataxia with myokymia) (KCNA1), mRNA.
ILMN_1743219	4052.910116	3.25E-05	NA	NA	NA	NA	6113.543838	2.98E-09	NA	NA	10166.45395	0.570048425	CA11	Homo sapiens carbonic anhydrase XI (CA11), mRNA.
ILMN_1767892	1111.716677	0.006931384	397.0386149	0.13373166	210.527428	0.185998858	3060.683832	3.05E-09	979.8652391	0.035897779	5759.831791	0.798776942	DUSP12	Homo sapiens dual specificity phosphatase 12 (DUSP12), mRNA.
ILMN_1786766	251.3150868	2.92E-08	NA	NA	NA	NA	259.0121132	3.05E-09	NA	NA	510.3272	0.569571919	SNTB2	Homo sapiens syntrophin, beta 2 (dystrophin-associated protein A1, 59kDa, basic component 2) (SNTB2), mRNA.
ILMN_1675070	182.7825808	4.38E-08	NA	NA	23.4446349	0.035459976	206.5007239	3.09E-09	42.83192328	0.157841698	455.5598628	0.745568797	GOLGA7	Homo sapiens golgi autoantigen, golgin subfamily a, 7 (GOLGA7), transcript variant 1, mRNA.
ILMN_1691430	309.2306823	3.26E-08	NA	NA	NA	NA	320.0066108	3.12E-09	NA	NA	629.237293	0.569148664	GSTCD	Homo sapiens glutathione S-transferase, C-terminal domain containing (GSTCD), transcript variant 1, mRNA.
ILMN_1685413	937.6245205	2.79E-07	NA	NA	NA	NA	1074.184954	3.12E-09	NA	NA	2011.809474	0.569131825	ALG8	Homo sapiens asparagine-linked glycosylation 8 homolog (S. cerevisiae, alpha-1,3-glucosyltransferase) (ALG8), transcript variant 1, mRNA.
ILMN_1713161	603.5248077	0.000571652	NA	NA	NA	NA	1135.07072	3.14E-09	NA	NA	1738.595528	0.568983637	USP16	Homo sapiens ubiquitin specific peptidase 16 (USP16), transcript variant 3, mRNA.
ILMN_1651771	132.8441667	3.89E-06	NA	NA	25.76836717	0.01274251	189.232047	3.15E-09	68.89987034	0.015715716	416.7444512	0.782689988	RRAGB	Homo sapiens Ras-related GTP binding B (RRAGB), transcript variant RAGBl, mRNA.
ILMN_1736700	4638.273103	3.73E-05	NA	NA	NA	NA	7045.826316	3.15E-09	NA	NA	11684.09942	0.56891409	ALDOA	Homo sapiens aldolase A, fructose-bisphosphate (ALDOA), transcript variant 2, mRNA.
ILMN_1749478	5895.389559	0.00028405	NA	NA	1024.944695	0.107882884	9868.921048	3.16E-09	NA	NA	16789.2553	0.590015955	TCEAL3	Homo sapiens transcription elongation factor A (SII)-like 3 (TCEAL3), transcript variant 2, mRNA.
ILMN_1799981	118.8229261	0.665853326	NA	NA	279.3711221	0.014271187	2087.319368	3.18E-09	453.0945721	0.140343788	2938.607988	0.751805776	PHF20L1	Homo sapiens PHD finger protein 20-like 1 (PHF20L1), transcript variant 2, mRNA.
ILMN_1772156	854.8827585	0.000132625	NA	NA	NA	NA	1422.273879	3.22E-09	NA	NA	2277.156637	0.568467011	TXNDC4	Homo sapiens thioredoxin domain containing 4 (endoplasmic reticulum) (TXNDC4), mRNA.
ILMN_1683405	657.5388848	0.015483532	NA	NA	227.8217353	0.043619607	1730.039975	3.22E-09	NA	NA	2615.400595	0.598376451	LHX1	Homo sapiens LIM homeobox 1 (LHX1), mRNA.
ILMN_1746666	534.1935262	0.00858226	309.8766504	0.026594472	NA	NA	1459.603454	3.25E-09	NA	NA	2303.67363	0.689251842	BIVM	Homo sapiens basic, immunoglobulin-like variable motif containing (BIVM), mRNA.
ILMN_1812970	391.128941	0.045234206	NA	NA	138.6720128	0.073523072	1443.537032	3.27E-09	525.8739656	0.015818554	2499.211951	0.774781097	RWDD1	Homo sapiens RWD domain containing 1 (RWDD1), transcript variant 2, mRNA.
ILMN_1746090	585.4499208	0.002058211	279.8210906	0.029181027	NA	NA	1340.724114	3.29E-09	NA	NA	2205.995126	0.687801097	STT3A	Homo sapiens STT3, subunit of the oligosaccharyltransferase complex, homolog A (S. cerevisiae) (STT3A), mRNA.
ILMN_1658746	162.9913605	0.000934099	NA	NA	NA	NA	351.4587877	3.32E-09	78.33577742	0.121924096	592.7859256	0.727307693	LOC732402	PREDICTED: Homo sapiens similar to butyrate-induced transcript 1 (LOC732402), mRNA.
ILMN_1742238	2109.893514	0.020525004	NA	NA	746.0674001	0.038573344	6659.283366	3.40E-09	2482.662603	0.013842512	11997.90688	0.778681475	SET	Homo sapiens SET translocation (myeloid leukemia-associated) (SET), mRNA.
ILMN_1663489	507.6576416	1.41E-08	93.53014507	0.060541508	64.84506271	0.036993092	516.2442692	3.42E-09	NA	NA	1182.277119	0.701594827	UBR2	Homo sapiens ubiquitin protein ligase E3 component n-recognin 2 (UBR2), mRNA.
ILMN_1781028	254.722948	7.94E-05	NA	NA	60.627406	0.017127334	384.6847367	3.42E-09	NA	NA	700.0350907	0.606271032	ZMYM5	Homo sapiens zinc finger, MYM-type 5 (ZMYM5), transcript variant 1, mRNA.
ILMN_1674135	2143.831244	0.000850844	621.0402279	0.141414274	NA	NA	4477.575853	3.46E-09	NA	NA	7242.447326	0.662794014	RALGPS1	Homo sapiens Ral GEF with PH domain and SH3 binding motif 1 (RALGPS1), mRNA.
ILMN_1800487	629.9996103	6.56E-05	194.4725177	0.04928254	121.1034382	0.048491217	1021.683041	3.47E-09	NA	NA	1967.258607	0.702522934	CDC26	Homo sapiens cell division cycle 26 homolog (S. cerevisiae) (CDC26), mRNA.
ILMN_1803464	1694.074911	0.000100812	NA	NA	240.14404	0.153310862	2601.361259	3.51E-09	NA	NA	4535.580209	0.584580617	PHTF1	Homo sapiens putative homeodomain transcription factor 1 (PHTF1), mRNA.
ILMN_1743621	994.9903393	5.99E-07	NA	NA	NA	NA	1177.968593	3.59E-09	NA	NA	2172.958933	0.566205092	C17orf69	Homo sapiens chromosome 17 open reading frame 69 (C17orf69), mRNA.
ILMN_1736847	336.2252277	9.30E-09	NA	NA	37.12158174	0.051259878	351.9509885	3.59E-09	110.3085392	0.036809324	835.6063372	0.764516588	MED8	Homo sapiens mediator of RNA polymerase II transcription, subunit 8 homolog (S. cerevisiae) (MED8), transcript variant 4, mRNA.
ILMN_1769195	405.364636	0.000424668	NA	NA	NA	NA	809.7959507	3.64E-09	306.1106761	0.010917358	1521.271263	0.760731453	ERC2	Homo sapiens ELKS/RAB6-interacting/CAST family member 2 (ERC2), mRNA.
ILMN_1705855	212.3037343	2.39E-05	NA	NA	NA	NA	311.0336982	3.67E-09	NA	NA	523.3374326	0.565754674	SLC2A13	Homo sapiens solute carrier family 2 (facilitated glucose transporter), member 13 (SLC2A13), mRNA.
ILMN_1809951	520.208932	5.91E-07	122.5131183	0.051700917	NA	NA	659.0743008	3.67E-09	NA	NA	1301.796351	0.677900288	ZNF200	Homo sapiens zinc finger protein 200 (ZNF200), transcript variant 2, mRNA.
ILMN_1717868	1900.791083	0.01874482	NA	NA	NA	NA	5954.165051	3.67E-09	2233.719913	0.011513127	10088.67605	0.759987877	CCT8	Homo sapiens chaperonin containing TCP1, subunit 8 (theta) (CCT8), mRNA.
ILMN_1773666	-45.23634585	0.814664448	-241.0096683	0.072013324	155.9151905	0.061136156	1385.860161	3.69E-09	NA	NA	1255.529337	0.594022968	KCNIP4	Homo sapiens Kv channel interacting protein 4 (KCNIP4), transcript variant 1, mRNA.
ILMN_1658160	1652.949718	7.75E-05	NA	NA	NA	NA	2624.305584	3.77E-09	NA	NA	4277.255302	0.565166331	TMEM29	Homo sapiens transmembrane protein 29 (TMEM29), mRNA.
ILMN_1663155	-622.6110213	0.012900464	258.0008847	0.129321243	NA	NA	1794.425481	3.82E-09	NA	NA	1429.815344	0.662650169	ZNF238	Homo sapiens zinc finger protein 238 (ZNF238), transcript variant 1, mRNA.
ILMN_1808136	924.0144173	1.74E-05	NA	NA	NA	NA	1322.066548	3.94E-09	NA	NA	2246.080965	0.564273501	SYNGR3	Homo sapiens synaptogyrin 3 (SYNGR3), mRNA.
ILMN_1781999	343.1755341	3.50E-06	96.03858023	0.036678123	NA	NA	477.4780926	4.03E-09	NA	NA	916.692207	0.681439464	ABCF2	Homo sapiens ATP-binding cassette, sub-family F (GCN20), member 2 (ABCF2), nuclear gene encoding mitochondrial protein, transcript variant 2, mRNA.
ILMN_1711516	4525.251067	0.016777682	NA	NA	1913.232642	0.011595403	13702.71181	4.04E-09	2822.868434	0.165292979	22964.06395	0.746858028	ATP6V1A	Homo sapiens ATPase, H+ transporting, lysosomal 70kDa, V1 subunit A (ATP6V1A), mRNA.
ILMN_1763379	49.27979699	0.735322026	NA	NA	112.4231032	0.058695375	1094.990132	4.06E-09	230.4207657	0.156697433	1487.113798	0.739367426	KLHL23	Homo sapiens kelch-like 23 (Drosophila) (KLHL23), mRNA.
ILMN_1693392	22.81195397	0.588896823	NA	NA	32.55482813	0.05840481	316.6690942	4.07E-09	112.9867306	0.018953959	485.022607	0.771099215	RGAG4	Homo sapiens retrotransposon gag domain containing 4 (RGAG4), mRNA.
ILMN_1698968	799.4240898	0.023445097	381.8889729	0.105516972	342.8851615	0.02136287	2439.726032	4.10E-09	NA	NA	3963.924256	0.694293203	ASXL2	Homo sapiens additional sex combs like 2 (Drosophila) (ASXL2), mRNA.
ILMN_1715821	354.1538918	1.68E-07	NA	NA	45.21450105	0.048874827	421.6498596	4.10E-09	96.45941727	0.124663265	917.4776698	0.744323561	TSPYL4	Homo sapiens TSPY-like 4 (TSPYL4), mRNA.
ILMN_1741260	330.8934938	5.59E-07	62.15230768	0.116560783	NA	NA	415.9577195	4.13E-09	NA	NA	809.0035209	0.663056051	MDN1	Homo sapiens MDN1, midasin homolog (yeast) (MDN1), mRNA.
ILMN_1797735	2101.368686	1.76E-05	571.2671041	0.064256435	NA	NA	3222.172466	4.15E-09	NA	NA	5894.808256	0.672617652	C1orf21	Homo sapiens chromosome 1 open reading frame 21 (C1orf21), mRNA.
ILMN_1688031	166.6897819	5.38E-10	20.42732224	0.160671721	NA	NA	153.2222214	4.27E-09	NA	NA	340.3393256	0.656890116	C14orf44	Homo sapiens chromosome 14 open reading frame 44 (C14orf44), mRNA.
ILMN_1708341	294.9076906	0.241635282	NA	NA	NA	NA	1891.7883	4.31E-09	579.5614325	0.037785236	2766.257423	0.742302307	PDZK1	Homo sapiens PDZ domain containing 1 (PDZK1), mRNA.
ILMN_1798454	277.8631435	0.01147432	191.1390992	0.012451148	NA	NA	782.3861572	4.34E-09	NA	NA	1251.3884	0.694862969	MAD2L1BP	Homo sapiens MAD2L1 binding protein (MAD2L1BP), transcript variant 2, mRNA.
ILMN_1743137	1254.183138	0.003590723	702.7777037	0.014662022	259.1570863	0.137051478	2905.588421	4.34E-09	NA	NA	5121.706349	0.708740242	BAT2D1	Homo sapiens BAT2 domain containing 1 (BAT2D1), mRNA.
ILMN_1797668	715.0358158	0.00720808	275.9964326	0.124406016	NA	NA	1883.475263	4.37E-09	NA	NA	2874.507512	0.661003298	INSM1	Homo sapiens insulinoma-associated 1 (INSM1), mRNA.
ILMN_1748083	221.3602714	0.043966388	147.1625188	0.053969937	NA	NA	793.6942214	4.39E-09	NA	NA	1162.217012	0.674381396	RASGRF1	Homo sapiens Ras protein-specific guanine nucleotide-releasing factor 1 (RASGRF1), transcript variant 2, mRNA.
ILMN_1672884	277.8712988	2.23E-07	44.73183978	0.141987429	NA	NA	345.1286023	4.45E-09	119.2904079	0.025039176	787.0221488	0.786950464	MTFMT	Homo sapiens mitochondrial methionyl-tRNA formyltransferase (MTFMT), mRNA.
ILMN_1661646	172.8128256	0.003384307	NA	NA	NA	NA	422.2253024	4.45E-09	123.7547511	0.046685556	718.7928791	0.738747347	BANK1	Homo sapiens B-cell scaffold protein with ankyrin repeats 1 (BANK1), mRNA.
ILMN_1698673	206.0533544	0.000963728	55.78434924	0.158707595	NA	NA	448.0781097	4.65E-09	175.9688611	0.011768618	885.8846744	0.793862316	KIAA1799	Homo sapiens KIAA1799 protein (KIAA1799), mRNA.
ILMN_1740083	213.7060314	0.0015439	80.36169289	0.06135267	53.7128107	0.039164922	483.2152569	4.72E-09	100.7014523	0.172696662	931.6972442	0.787072669	ORC4L	Homo sapiens origin recognition complex, subunit 4-like (yeast) (ORC4L), transcript variant 1, mRNA.
ILMN_1730347	1143.30497	3.02E-07	NA	NA	NA	NA	1414.349962	4.73E-09	439.856998	0.035809485	2997.51193	0.741815961	CCDC115	Homo sapiens coiled-coil domain containing 115 (CCDC115), mRNA.
ILMN_1785292	1052.739636	1.35E-06	337.2830468	0.012636741	NA	NA	1378.355364	4.76E-09	NA	NA	2768.378047	0.693309958	ZC3H14	Homo sapiens zinc finger CCCH-type containing 14 (ZC3H14), transcript variant 1, mRNA.
ILMN_1807515	367.2479621	5.11E-08	62.53846445	0.100083506	56.88590416	0.018011785	390.5196158	4.76E-09	NA	NA	877.1919465	0.694065593	CSTF2T	Homo sapiens cleavage stimulation factor, 3' pre-RNA, subunit 2, 64kDa, tau variant (CSTF2T), mRNA.
ILMN_1703015	6055.08233	5.01E-09	NA	NA	NA	NA	6198.336293	4.80E-09	2229.315865	0.016191618	14482.73449	0.752410717	ZRANB2	Homo sapiens zinc finger, RAN-binding domain containing 2 (ZRANB2), transcript variant 1, mRNA.
ILMN_1671028	292.3385161	6.16E-06	89.20366253	0.02800803	NA	NA	417.1930423	4.84E-09	NA	NA	798.7352209	0.682346262	THRAP3	Homo sapiens thyroid hormone receptor associated protein 3 (THRAP3), mRNA.
ILMN_1803939	812.2290574	0.03098895	589.7320206	0.019259185	385.7066702	0.011659746	2792.10003	4.91E-09	588.5741757	0.168636292	5168.341953	0.801973978	YIPF6	Homo sapiens Yip1 domain family, member 6 (YIPF6), mRNA.
ILMN_1661112	247.8405946	9.34E-06	NA	NA	NA	NA	337.9105612	4.91E-09	NA	NA	585.7511558	0.55962289	ARPP-21	Homo sapiens cyclic AMP-regulated phosphoprotein, 21 kD (ARPP-21), transcript variant 2, mRNA.
ILMN_1679678	166.205223	0.000106034	NA	NA	NA	NA	267.0358584	4.94E-09	NA	NA	433.2410814	0.559507107	FSD1NL	Homo sapiens FSD1 N-terminal like (FSD1NL), mRNA.
ILMN_1699362	1426.708759	0.00193451	548.8601658	0.067439935	295.4872414	0.110674966	3062.971834	4.99E-09	NA	NA	5334.028	0.686768211	IK	Homo sapiens IK cytokine, down-regulator of HLA II (IK), mRNA.
ILMN_1734833	103.3249707	0.532640133	220.9037061	0.050138031	161.5536983	0.018882822	1262.135298	5.05E-09	371.0874899	0.057975457	2119.005163	0.80579982	NBN	Homo sapiens nibrin (NBN), transcript variant 1, mRNA.
ILMN_1674411	-1.128496811	0.99273447	180.7039894	0.037120791	102.3119132	0.056020985	878.2546966	5.08E-09	NA	NA	1160.142102	0.700050388	CKAP2	Homo sapiens cytoskeleton associated protein 2 (CKAP2), mRNA.
ILMN_1778160	533.3474952	2.42E-07	NA	NA	NA	NA	594.0968304	5.17E-09	NA	NA	1127.444326	0.558567492	PFAS	Homo sapiens phosphoribosylformylglycinamidine synthase (FGAR amidotransferase) (PFAS), mRNA.
ILMN_1799487	531.0649479	8.07E-06	109.6458552	0.122859018	NA	NA	798.6322797	5.20E-09	178.5139289	0.142396273	1617.857012	0.762555638	CG018	Homo sapiens hypothetical gene CG018 (CG018), transcript variant 1, mRNA.
ILMN_1714854	273.993033	0.005365181	NA	NA	55.31906337	0.143529953	694.565145	5.37E-09	221.9588772	0.036407647	1245.836119	0.754760304	C1orf149	Homo sapiens chromosome 1 open reading frame 149 (C1orf149), mRNA.
ILMN_1741440	2007.101688	0.000115251	815.6582824	0.014390065	273.8575803	0.173516986	3331.757984	5.37E-09	NA	NA	6428.375535	0.70441624	SLC35A1	Homo sapiens solute carrier family 35 (CMP-sialic acid transporter), member A1 (SLC35A1), mRNA.
ILMN_1799939	145.5761834	0.010619833	NA	NA	NA	NA	373.3404422	5.42E-09	NA	NA	518.9166256	0.557566037	TAF1L	Homo sapiens TAF1-like RNA polymerase II, TATA box binding protein (TBP)-associated factor, 210kDa (TAF1L), mRNA.
ILMN_1793290	1551.302893	1.22E-07	NA	NA	NA	NA	1667.990525	5.42E-09	NA	NA	3219.293419	0.557530132	WDR60	Homo sapiens WD repeat domain 60 (WDR60), mRNA.
ILMN_1656274	271.9565526	0.028440847	192.4082439	0.020324592	83.97933102	0.087800422	914.8660832	5.51E-09	207.4747405	0.141319179	1670.684951	0.795149794	PRPF38A	Homo sapiens PRP38 pre-mRNA processing factor 38 (yeast) domain containing A (PRPF38A), transcript variant 2, mRNA.
ILMN_1683664	861.8909714	0.001083758	NA	NA	NA	NA	1681.030052	5.57E-09	NA	NA	2542.921023	0.556958566	FAM60A	Homo sapiens family with sequence similarity 60, member A (FAM60A), mRNA.
ILMN_1756102	146.6215351	0.000151492	NA	NA	35.56514253	0.020437187	227.7555875	5.58E-09	NA	NA	409.9422651	0.595479247	RFX3	Homo sapiens regulatory factor X, 3 (influences HLA class II expression) (RFX3), transcript variant 2, mRNA.
ILMN_1728605	8372.549063	0.001921094	3821.920203	0.035455344	NA	NA	18603.36078	5.63E-09	NA	NA	30797.83005	0.676590332	TTC3	Homo sapiens tetratricopeptide repeat domain 3 (TTC3), transcript variant 2, mRNA.
ILMN_1747318	607.8228099	0.101868052	NA	NA	NA	NA	2489.210564	5.68E-09	NA	NA	3097.033374	0.556564636	INADL	Homo sapiens InaD-like (Drosophila) (INADL), mRNA.
ILMN_1781721	487.4820916	1.22E-07	NA	NA	NA	NA	522.7397549	5.74E-09	NA	NA	1010.221847	0.556321927	DDX31	Homo sapiens DEAD (Asp-Glu-Ala-Asp) box polypeptide 31 (DDX31), transcript variant 1, mRNA.
ILMN_1679800	947.1516003	3.17E-05	362.1871027	0.010900921	NA	NA	1548.908314	5.78E-09	539.1074248	0.025630602	3397.354442	0.806233563	BXDC2	Homo sapiens brix domain containing 2 (BXDC2), mRNA.
ILMN_1739234	421.223866	0.001721384	NA	NA	119.1237057	0.02934747	813.3451214	5.85E-09	NA	NA	1353.692693	0.590956039	TP53BP1	Homo sapiens tumor protein p53 binding protein, 1 (TP53BP1), mRNA.
ILMN_1658715	550.6355852	0.041446342	NA	NA	NA	NA	1790.03205	5.86E-09	NA	NA	2340.667635	0.555879395	NRXN3	Homo sapiens neurexin 3 (NRXN3), transcript variant beta, mRNA.
ILMN_1731269	162.727288	1.06E-10	20.02274534	0.122597671	16.79158064	0.039256695	132.230593	5.90E-09	NA	NA	331.772207	0.68195449	C14orf118	Homo sapiens chromosome 14 open reading frame 118 (C14orf118), transcript variant 1, mRNA.
ILMN_1811481	112.616136	0.000327784	NA	NA	NA	NA	215.4593968	5.96E-09	64.49998582	0.04489311	392.5755186	0.735281786	BRD9	Homo sapiens bromodomain containing 9 (BRD9), transcript variant 1, mRNA.
ILMN_1662256	835.3107757	1.05E-06	NA	NA	NA	NA	995.9312336	6.16E-09	NA	NA	1831.242009	0.554836941	PARP6	Homo sapiens poly (ADP-ribose) polymerase family, member 6 (PARP6), mRNA.
ILMN_1754423	349.8759709	0.000125062	110.9272452	0.048851095	69.21834685	0.041940094	624.5657755	6.17E-09	157.9494336	0.103746622	1312.536772	0.793628809	C3orf23	Homo sapiens chromosome 3 open reading frame 23 (C3orf23), transcript variant 1, mRNA.
ILMN_1723117	666.1776691	9.64E-05	NA	NA	NA	NA	1052.348677	6.23E-09	NA	NA	1718.526347	0.554592234	IPO9	Homo sapiens importin 9 (IPO9), mRNA.
ILMN_1774373	144.9782902	2.15E-09	-23.32316423	0.071980573	NA	NA	143.595544	6.37E-09	55.79564637	0.013765002	321.0463163	0.730735026	NPAL2	Homo sapiens NIPA-like domain containing 2 (NPAL2), mRNA.
ILMN_1751403	542.1858745	2.59E-07	NA	NA	78.33873	0.039784263	566.0772862	6.52E-09	NA	NA	1186.601891	0.585767607	NUDT15	Homo sapiens nudix (nucleoside diphosphate linked moiety X)-type motif 15 (NUDT15), mRNA.
ILMN_1745917	340.8813442	2.28E-07	NA	NA	NA	NA	374.7722139	6.54E-09	NA	NA	715.6535581	0.553532655	SCAND2	Homo sapiens SCAN domain containing 2 (SCAND2), transcript variant 6, mRNA.
ILMN_1745343	2017.359913	1.09E-05	NA	NA	NA	NA	2738.550459	6.87E-09	NA	NA	4755.910372	0.552503538	ZMAT2	Homo sapiens zinc finger, matrin type 2 (ZMAT2), mRNA.
ILMN_1693481	855.2615827	0.000107221	NA	NA	NA	NA	1355.760524	6.93E-09	NA	NA	2211.022107	0.552319423	ATP2B3	Homo sapiens ATPase, Ca++ transporting, plasma membrane 3 (ATP2B3), transcript variant 1, mRNA.
ILMN_1770936	1268.17963	1.23E-06	331.3210922	0.033701422	208.3964592	0.031460014	1557.459702	6.97E-09	NA	NA	3365.356884	0.700773278	COQ5	Homo sapiens coenzyme Q5 homolog, methyltransferase (S. cerevisiae) (COQ5), mRNA.
ILMN_1659255	144.9370987	2.16E-08	33.35689656	0.022896863	12.65415579	0.155516555	145.5091024	7.20E-09	NA	NA	336.4572535	0.694662931	RP2	Homo sapiens retinitis pigmentosa 2 (X-linked recessive) (RP2), mRNA.
ILMN_1794599	553.0053558	0.002061915	NA	NA	114.8846054	0.111322058	1078.825874	7.23E-09	NA	NA	1746.715835	0.57315456	SNRPD3	Homo sapiens small nuclear ribonucleoprotein D3 polypeptide 18kDa (SNRPD3), mRNA.
ILMN_1659948	273.9472555	0.001903347	105.2101144	0.074215537	NA	NA	601.6040602	7.23E-09	NA	NA	980.7614302	0.661016884	PPFIA1	Homo sapiens protein tyrosine phosphatase, receptor type, f polypeptide (PTPRF), interacting protein (liprin), alpha 1 (PPFIA1), transcript variant 1, mRNA.
ILMN_1749001	330.1616007	0.000407964	115.6848312	0.059400229	NA	NA	624.7882425	7.28E-09	NA	NA	1070.634674	0.664507505	ABCA5	Homo sapiens ATP-binding cassette, sub-family A (ABC1), member 5 (ABCA5), transcript variant 1, mRNA.
ILMN_1782057	1097.801464	8.79E-07	227.4639583	0.091716642	NA	NA	1379.419329	7.30E-09	NA	NA	2704.684751	0.657325123	ATP8B2	Homo sapiens ATPase, Class I, type 8B, member 2 (ATP8B2), transcript variant 1, mRNA.
ILMN_1660856	45.54816359	0.364784414	NA	NA	48.66280594	0.01859012	366.3251815	7.34E-09	95.33746061	0.089561282	555.8736116	0.747223847	ALG11	Homo sapiens asparagine-linked glycosylation 11 homolog (S. cerevisiae, alpha-1,2-mannosyltransferase) (ALG11), mRNA.
ILMN_1782327	-150.0637867	0.404929684	NA	NA	109.770746	0.13060009	1314.338109	7.35E-09	275.2337763	0.169174693	1549.278844	0.724920758	CTBP1	Homo sapiens C-terminal binding protein 1 (CTBP1), transcript variant 2, mRNA.
ILMN_1761797	2939.868614	2.62E-07	698.9576978	0.041137484	NA	NA	3467.687433	7.45E-09	NA	NA	7106.513744	0.669837261	CSTB	Homo sapiens cystatin B (stefin B) (CSTB), mRNA.
ILMN_1709771	1627.868719	3.98E-08	NA	NA	NA	NA	1638.855304	7.45E-09	NA	NA	3266.724023	0.550749749	GLS2	Homo sapiens glutaminase 2 (liver, mitochondrial) (GLS2), nuclear gene encoding mitochondrial protein, mRNA.
ILMN_1794588	165.2133255	0.10697452	123.6446913	0.077046922	88.52097325	0.042656588	701.8674681	7.59E-09	NA	NA	1079.246458	0.685057977	DYRK2	Homo sapiens dual-specificity tyrosine-(Y)-phosphorylation regulated kinase 2 (DYRK2), transcript variant 2, mRNA.
ILMN_1786211	2394.625327	7.49E-07	402.9469982	0.164728388	NA	NA	2978.290163	7.59E-09	NA	NA	5775.862488	0.646119296	HERC1	Homo sapiens hect (homologous to the E6-AP (UBE3A) carboxyl terminus) domain and RCC1 (CHC1)-like domain (RLD) 1 (HERC1), mRNA.
ILMN_1747419	2870.764147	2.62E-05	NA	NA	NA	NA	4099.174063	7.78E-09	NA	NA	6969.938209	0.549801221	PCGF2	Homo sapiens polycomb group ring finger 2 (PCGF2), mRNA.
ILMN_1768488	1164.26645	0.007828271	678.5978573	0.024170577	NA	NA	3024.569507	7.87E-09	NA	NA	4867.433814	0.676770237	TERF2	Homo sapiens telomeric repeat binding factor 2 (TERF2), mRNA.
ILMN_1800733	873.5445458	4.66E-08	NA	NA	137.8199371	0.015830942	833.045552	7.90E-09	NA	NA	1844.410035	0.591558252	MANBA	Homo sapiens mannosidase, beta A, lysosomal (MANBA), mRNA.
ILMN_1791182	4909.721998	7.47E-05	NA	NA	NA	NA	8260.823111	7.92E-09	2389.155146	0.055056258	15559.70026	0.728052384	CS	Homo sapiens citrate synthase (CS), nuclear gene encoding mitochondrial protein, transcript variant 2, mRNA.
ILMN_1698985	181.5328426	0.00018837	NA	NA	24.04172889	0.178647351	323.52562	7.92E-09	94.57676431	0.058489611	623.6769558	0.741261862	IQWD1	Homo sapiens IQ motif and WD repeats 1 (IQWD1), transcript variant 1, mRNA.
ILMN_1703688	197.9588299	0.00013996	NA	NA	44.10519443	0.03133873	301.0466804	7.93E-09	NA	NA	543.1107047	0.584433503	RASA2	Homo sapiens RAS p21 protein activator 2 (RASA2), mRNA.
ILMN_1679797	7891.677195	8.48E-07	NA	NA	NA	NA	9198.136642	8.00E-09	NA	NA	17089.81384	0.549207602	ADARB1	Homo sapiens adenosine deaminase, RNA-specific, B1 (RED1 homolog rat) (ADARB1), transcript variant 3, mRNA.
ILMN_1743065	1553.793942	0.136818899	NA	NA	756.6283684	0.086384604	6551.021294	8.02E-09	NA	NA	8861.443605	0.57366488	PTPLAD1	Homo sapiens protein tyrosine phosphatase-like A domain containing 1 (PTPLAD1), mRNA.
ILMN_1794490	3934.396293	1.21E-06	NA	NA	537.056342	0.071198651	4407.253923	8.16E-09	NA	NA	8878.706558	0.575326898	FLJ10781	Homo sapiens hypothetical protein FLJ10781 (FLJ10781), mRNA.
ILMN_1790834	1477.787488	1.21E-09	302.4564995	0.026089946	NA	NA	1364.305292	8.26E-09	NA	NA	3144.549279	0.674903367	MRPL49	Homo sapiens mitochondrial ribosomal protein L49 (MRPL49), nuclear gene encoding mitochondrial protein, mRNA.
ILMN_1676978	163.1556078	1.79E-05	NA	NA	NA	NA	248.2668597	8.36E-09	79.00762086	0.036056197	490.4300884	0.733866159	SNX15	Homo sapiens sorting nexin 15 (SNX15), transcript variant A, mRNA.
ILMN_1768784	1520.38863	0.00200512	706.739063	0.025945988	299.3096308	0.111967237	3446.784218	8.42E-09	1189.287133	0.030770879	7162.508674	0.807116295	PSMC2	Homo sapiens proteasome (prosome, macropain) 26S subunit, ATPase, 2 (PSMC2), mRNA.
ILMN_1808500	132.9536274	0.449402828	NA	NA	106.849977	0.131709987	1275.424876	8.45E-09	275.4836265	0.158932055	1790.712107	0.724062833	CEP68	Homo sapiens centrosomal protein 68kDa (CEP68), mRNA.
ILMN_1780598	1012.22897	0.000912667	NA	NA	256.9078113	0.036635025	1804.186353	8.48E-09	NA	NA	3073.323135	0.581489028	PIAS1	Homo sapiens protein inhibitor of activated STAT, 1 (PIAS1), mRNA.
ILMN_1770149	219.1785549	4.51E-08	NA	NA	34.6745059	0.015424631	207.974488	8.57E-09	NA	NA	461.8275488	0.590294213	AKAP12	Homo sapiens A kinase (PRKA) anchor protein (gravin) 12 (AKAP12), transcript variant 1, mRNA.
ILMN_1727805	3852.057004	0.001345594	NA	NA	NA	NA	8270.882528	8.60E-09	1970.50677	0.112640919	14093.4463	0.714387546	SYNGR1	Homo sapiens synaptogyrin 1 (SYNGR1), transcript variant 1a, mRNA.
ILMN_1660079	761.6048642	4.42E-06	144.7184543	0.155401354	NA	NA	1038.37267	8.89E-09	NA	NA	1944.695988	0.644359727	RNF44	Homo sapiens ring finger protein 44 (RNF44), mRNA.
ILMN_1789879	108.5849773	0.043179901	75.86301557	0.034250406	51.71983871	0.017599014	389.4608331	8.92E-09	119.3850028	0.054041612	745.0136674	0.804801055	WDR35	Homo sapiens WD repeat domain 35 (WDR35), transcript variant 1, mRNA.
ILMN_1800425	2020.765848	2.66E-05	NA	NA	NA	NA	2871.957082	8.92E-09	NA	NA	4892.72293	0.546842728	SLC9A1	Homo sapiens solute carrier family 9 (sodium/hydrogen exchanger), member 1 (antiporter, Na+/H+, amiloride sensitive) (SLC9A1), mRNA.
ILMN_1742133	458.7385085	0.000206138	NA	NA	NA	NA	830.0445397	8.93E-09	183.6864077	0.140364228	1472.469456	0.709574372	POLR3E	Homo sapiens polymerase (RNA) III (DNA directed) polypeptide E (80kD) (POLR3E), mRNA.
ILMN_1704396	239.5661497	9.03E-05	NA	NA	43.71172401	0.052781354	401.1991146	8.94E-09	-87.24815115	0.157170006	597.2288372	0.620178467	SLC25A3	Homo sapiens solute carrier family 25 (mitochondrial carrier; phosphate carrier), member 3 (SLC25A3), nuclear gene encoding mitochondrial protein, transcript variant 4, mRNA.
ILMN_1658071	9986.575178	0.001350046	NA	NA	2317.473113	0.06442863	18458.1658	8.99E-09	NA	NA	30762.21409	0.574423261	ATP1B1	Homo sapiens ATPase, Na+/K+ transporting, beta 1 polypeptide (ATP1B1), transcript variant 1, mRNA.
ILMN_1719728	699.463799	0.000674532	NA	NA	200.7352281	0.015989739	1208.206222	9.04E-09	NA	NA	2108.405249	0.588900639	HNRPUL1	Homo sapiens heterogeneous nuclear ribonucleoprotein U-like 1 (HNRPUL1), transcript variant 1, mRNA.
ILMN_1802338	156.2827617	1.48E-08	39.61595831	0.011469175	21.02267626	0.028849192	152.7195921	9.08E-09	NA	NA	369.6409884	0.711916703	HHLA3	Homo sapiens HERV-H LTR-associating 3 (HHLA3), transcript variant 4, mRNA.
ILMN_1680714	200.8763714	5.15E-07	NA	NA	32.80753682	0.018531874	244.4703806	9.16E-09	63.77417631	0.091827301	541.9284651	0.743926444	LIG4	Homo sapiens ligase IV, DNA, ATP-dependent (LIG4), mRNA.
ILMN_1659415	584.9314664	0.01057405	391.081956	0.011028918	NA	NA	1642.2483	9.16E-09	590.5659284	0.02391903	3208.827651	0.802637959	MAP2K1IP1	Homo sapiens mitogen-activated protein kinase kinase 1 interacting protein 1 (MAP2K1IP1), mRNA.
ILMN_1722186	248.2930501	0.009435305	129.9425317	0.03793742	75.33578295	0.045613131	680.2324961	9.23E-09	197.152467	0.068227578	1330.956328	0.797104903	PRO1853	Homo sapiens hypothetical protein PRO1853 (PRO1853), transcript variant 2, mRNA.
ILMN_1691526	146.5634537	0.000166092	55.42282749	0.024401713	NA	NA	264.9800016	9.40E-09	70.20183583	0.091626077	537.1681186	0.779179799	MAPKAP1	Homo sapiens mitogen-activated protein kinase associated protein 1 (MAPKAP1), transcript variant 6, mRNA.
ILMN_1799951	1513.395392	8.87E-06	433.9842365	0.042462457	NA	NA	2146.022628	9.41E-09	NA	NA	4093.402256	0.665478589	LYST	Homo sapiens lysosomal trafficking regulator (LYST), transcript variant 1, mRNA.
ILMN_1815885	423.8098032	0.00013555	161.2915404	0.021545087	NA	NA	754.0672081	9.41E-09	169.0932692	0.151264293	1508.261821	0.772752618	ZNF228	Homo sapiens zinc finger protein 228 (ZNF228), mRNA.
ILMN_1744137	4534.279075	4.27E-06	1126.674078	0.065001033	NA	NA	6152.938266	9.45E-09	NA	NA	11813.89142	0.658615281	LOC728776	Homo sapiens hCG17955 (LOC728776), mRNA.
ILMN_1731476	137.994175	1.20E-09	NA	NA	NA	NA	129.3074101	9.47E-09	51.1436474	0.010593268	318.4452326	0.749187132	ARNTL	Homo sapiens aryl hydrocarbon receptor nuclear translocator-like (ARNTL), transcript variant 3, mRNA.
ILMN_1726359	5140.30393	1.40E-06	968.8254061	0.133111825	NA	NA	6547.261105	9.48E-09	NA	NA	12656.39044	0.646088614	NECAP1	Homo sapiens NECAP endocytosis associated 1 (NECAP1), mRNA.
ILMN_1654946	3566.867836	0.002321894	1421.745399	0.063444997	796.1054015	0.092589418	7595.786735	9.54E-09	NA	NA	13380.50537	0.67888955	ZSCAN18	Homo sapiens zinc finger and SCAN domain containing 18 (ZSCAN18), mRNA.
ILMN_1768150	383.3430884	1.23E-05	NA	NA	56.07890391	0.090454459	488.0577263	9.67E-09	NA	NA	927.4797186	0.569374283	EXOSC1	Homo sapiens exosome component 1 (EXOSC1), mRNA.
ILMN_1777260	190.3493271	2.05E-07	NA	NA	NA	NA	204.513231	9.95E-09	NA	NA	394.8625581	0.544474706	ATXN7L4	Homo sapiens ataxin 7-like 4 (ATXN7L4), mRNA.
ILMN_1660721	197.9551975	5.18E-05	NA	NA	32.43008541	0.085083408	276.7212567	1.02E-08	NA	NA	507.1065395	0.568995042	STX1B2	Homo sapiens syntaxin 1B2 (STX1B2), mRNA.
ILMN_1695413	75.11613898	0.126942592	NA	NA	NA	NA	353.9524117	1.03E-08	113.9535354	0.035597616	543.022086	0.731149862	ZNF429	Homo sapiens zinc finger protein 429 (ZNF429), mRNA.
ILMN_1793269	388.6077109	0.000128368	NA	NA	NA	NA	613.8232682	1.03E-08	NA	NA	1002.430979	0.543614564	RAB37	Homo sapiens RAB37, member RAS oncogene family (RAB37), transcript variant 1, mRNA.
ILMN_1775345	235.1294979	7.92E-08	NA	NA	NA	NA	263.4408233	1.04E-08	96.06259266	0.018207674	594.632914	0.740747423	SRrp35	Homo sapiens serine-arginine repressor protein (35 kDa) (SRrp35), mRNA.
ILMN_1653367	223.5728921	1.41E-05	64.65174575	0.036804467	35.23610139	0.05793901	334.4260659	1.05E-08	123.9610251	0.022074104	781.8478302	0.808384986	TAF12	Homo sapiens TAF12 RNA polymerase II, TATA box binding protein (TBP)-associated factor, 20kDa (TAF12), mRNA.
ILMN_1740861	172.923089	0.004127286	71.66586123	0.064896908	55.52286818	0.019391643	421.7247145	1.06E-08	111.7582369	0.096298676	833.5947698	0.789552922	DTWD1	Homo sapiens DTW domain containing 1 (DTWD1), mRNA.
ILMN_1747903	130.5505818	0.000456125	46.2050154	0.048258432	21.87172676	0.117563273	253.2679831	1.06E-08	70.2103581	0.082434824	522.1056651	0.786986075	DNAJC11	Homo sapiens DnaJ (Hsp40) homolog, subfamily C, member 11 (DNAJC11), mRNA.
ILMN_1651735	2087.348164	6.48E-07	NA	NA	NA	NA	2592.004364	1.08E-08	625.0987519	0.111815929	5304.451279	0.711008947	TGOLN2	Homo sapiens trans-golgi network protein 2 (TGOLN2), mRNA.
ILMN_1788022	105.3501705	0.007465736	NA	NA	20.44063334	0.177592887	270.4861062	1.10E-08	63.63102716	0.130109956	459.9079372	0.722363528	CDKAL1	Homo sapiens CDK5 regulatory subunit associated protein 1-like 1 (CDKAL1), mRNA.
ILMN_1797822	4247.733744	2.01E-05	NA	NA	NA	NA	5873.346163	1.10E-08	NA	NA	10121.07991	0.542247698	KIAA0746	Homo sapiens KIAA0746 protein (KIAA0746), mRNA.
ILMN_1690342	3737.759723	5.24E-08	859.8612465	0.033154216	NA	NA	4009.00731	1.12E-08	NA	NA	8606.628279	0.666445731	LTA4H	Homo sapiens leukotriene A4 hydrolase (LTA4H), mRNA.
ILMN_1812841	86.05199394	0.356210735	NA	NA	NA	NA	613.4776154	1.14E-08	NA	NA	699.5296093	0.541577872	C8orf34	Homo sapiens chromosome 8 open reading frame 34 (C8orf34), mRNA.
ILMN_1707592	386.449932	0.000795505	NA	NA	NA	NA	709.1843075	1.15E-08	NA	NA	1095.63424	0.541258772	RGN	Homo sapiens regucalcin (senescence marker protein-30) (RGN), transcript variant 2, mRNA.
ILMN_1801349	209.2122603	3.74E-07	NA	NA	NA	NA	229.9677002	1.17E-08	NA	NA	439.1799605	0.540908469	TAS2R14	Homo sapiens taste receptor, type 2, member 14 (TAS2R14), mRNA.
ILMN_1725108	279.4696743	0.00055633	NA	NA	NA	NA	543.8898449	1.17E-08	188.7662064	0.024866599	1012.125726	0.73465267	SNX25	Homo sapiens sorting nexin 25 (SNX25), mRNA.
ILMN_1776153	315.9082081	2.61E-10	NA	NA	NA	NA	275.8446851	1.19E-08	104.9305696	0.014586025	696.6834628	0.741957538	AGGF1	Homo sapiens angiogenic factor with G patch and FHA domains 1 (AGGF1), mRNA.
ILMN_1800590	1081.219885	5.22E-06	NA	NA	NA	NA	1370.262191	1.20E-08	NA	NA	2451.482077	0.540380711	BBS1	Homo sapiens Bardet-Biedl syndrome 1 (BBS1), mRNA.
ILMN_1729691	203.0665384	5.88E-07	NA	NA	NA	NA	228.0714778	1.21E-08	NA	NA	431.1380163	0.540119781	SLC16A6	Homo sapiens solute carrier family 16, member 6 (monocarboxylic acid transporter 7) (SLC16A6), mRNA.
ILMN_1745765	157.5808286	2.18E-06	NA	NA	NA	NA	207.8519171	1.22E-08	56.62677753	0.075156491	422.0595233	0.716411853	MGC34646	Homo sapiens hypothetical protein MGC34646 (MGC34646), mRNA.
ILMN_1734823	145.6068754	0.036643786	74.70149963	0.110550134	42.83140115	0.139367151	461.9006657	1.22E-08	NA	NA	725.0404419	0.662179264	MSI2	Homo sapiens musashi homolog 2 (Drosophila) (MSI2), transcript variant 1, mRNA.
ILMN_1652223	540.6041535	0.000443378	158.6246543	0.114578271	NA	NA	1007.261655	1.23E-08	NA	NA	1706.490463	0.644105744	HSPC049	Homo sapiens HSPC049 protein (HSPC049), mRNA.
ILMN_1728230	880.5415703	2.85E-06	251.5238225	0.031210524	NA	NA	1153.561663	1.24E-08	NA	NA	2285.627056	0.66565967	ZNF30	Homo sapiens zinc finger protein 30 (ZNF30), mRNA.
ILMN_1671267	123.4469299	4.75E-08	NA	NA	15.43338759	0.040818021	131.8390583	1.24E-08	48.94456142	0.019931139	319.6639372	0.759029566	NF2	Homo sapiens neurofibromin 2 (bilateral acoustic neuroma) (NF2), transcript variant 13, mRNA.
ILMN_1812353	219.8811982	5.75E-09	41.41535987	0.053084218	NA	NA	212.7581396	1.24E-08	NA	NA	474.0546977	0.657240714	CSPP1	Homo sapiens centrosome and spindle pole associated protein 1 (CSPP1), transcript variant 1, mRNA.
ILMN_1658992	721.7602936	0.001564014	NA	NA	NA	NA	1545.936677	1.30E-08	545.3456344	0.02329295	2813.042605	0.734214129	DPM1	Homo sapiens dolichyl-phosphate mannosyltransferase polypeptide 1, catalytic subunit (DPM1), mRNA.
ILMN_1783673	322.396831	0.000158733	NA	NA	63.55178998	0.057624407	484.4256488	1.31E-08	NA	NA	870.3742698	0.568002759	LRRC37A	Homo sapiens leucine rich repeat containing 37A (LRRC37A), mRNA.
ILMN_1791792	141.4546195	8.44E-06	28.28172657	0.130476178	19.56878884	0.08426641	202.7862005	1.31E-08	53.13192742	0.103072216	445.2232628	0.772361028	C12orf5	Homo sapiens chromosome 12 open reading frame 5 (C12orf5), mRNA.
ILMN_1812297	2735.631649	0.03848047	1772.756005	0.053295417	NA	NA	9092.086346	1.32E-08	NA	NA	13600.474	0.656169414	CYP26B1	Homo sapiens cytochrome P450, family 26, subfamily B, polypeptide 1 (CYP26B1), mRNA.
ILMN_1805376	1298.354926	0.000978831	NA	NA	NA	NA	2416.491706	1.32E-08	NA	NA	3714.846633	0.538341742	KCNJ6	Homo sapiens potassium inwardly-rectifying channel, subfamily J, member 6 (KCNJ6), mRNA.
ILMN_1656576	359.92964	0.000129681	NA	NA	NA	NA	562.9377833	1.32E-08	NA	NA	922.8674233	0.538215441	ATCAY	Homo sapiens ataxia, cerebellar, Cayman type (caytaxin) (ATCAY), mRNA.
ILMN_1767766	3160.242101	0.001993729	NA	NA	NA	NA	6936.913261	1.34E-08	2645.963591	0.014793652	12743.11895	0.740250868	PRDX2	Homo sapiens peroxiredoxin 2 (PRDX2), nuclear gene encoding mitochondrial protein, transcript variant 3, mRNA.
ILMN_1709880	3099.729978	0.03169471	NA	NA	1030.163974	0.070901737	9992.068341	1.34E-08	3105.377311	0.049752922	17227.3396	0.741781842	RPLP0	Homo sapiens ribosomal protein, large, P0 (RPLP0), transcript variant 1, mRNA.
ILMN_1788203	1674.500647	0.001364969	643.3890535	0.06478916	NA	NA	3454.989137	1.36E-08	NA	NA	5772.878837	0.652313195	HEY1	Homo sapiens hairy/enhancer-of-split related with YRPW motif 1 (HEY1), transcript variant 1, mRNA.
ILMN_1725642	6285.713249	1.17E-06	1356.664779	0.083960139	NA	NA	7803.434019	1.37E-08	NA	NA	15445.81205	0.64770991	SUMO3	Homo sapiens SMT3 suppressor of mif two 3 homolog 3 (S. cerevisiae) (SUMO3), mRNA.
ILMN_1730487	798.3490568	0.001717224	429.688965	0.01112656	264.5719029	0.011704421	1618.978168	1.38E-08	NA	NA	3111.588093	0.712676671	CALD1	Homo sapiens caldesmon 1 (CALD1), transcript variant 5, mRNA.
ILMN_1656427	320.8403117	1.99E-06	NA	NA	NA	NA	418.6104013	1.39E-08	142.2621358	0.028944939	881.7128488	0.730024589	C17orf39	Homo sapiens chromosome 17 open reading frame 39 (C17orf39), mRNA.
ILMN_1667050	1062.670247	0.014314035	NA	NA	NA	NA	3005.655744	1.41E-08	1109.753381	0.018308064	5178.079372	0.736525655	PRPS1	Homo sapiens phosphoribosyl pyrophosphate synthetase 1 (PRPS1), mRNA.
ILMN_1809291	3271.797161	0.177350876	2220.385001	0.169132234	1618.479753	0.098511615	17484.57987	1.44E-08	4765.482337	0.091663142	29360.72412	0.769278098	TSPAN7	Homo sapiens tetraspanin 7 (TSPAN7), mRNA.
ILMN_1803376	301.9268873	0.006482748	162.0775533	0.027177712	NA	NA	775.7234465	1.44E-08	219.6191082	0.077442922	1459.346995	0.775814044	AEBP2	Homo sapiens AE binding protein 2 (AEBP2), mRNA.
ILMN_1736585	-351.2922766	0.023936285	190.6753317	0.062562039	152.9790924	0.0148626	1096.277948	1.46E-08	407.8034115	0.023487617	1496.443507	0.805309577	TMED10	Homo sapiens transmembrane emp24-like trafficking protein 10 (yeast) (TMED10), mRNA.
ILMN_1729179	311.5131368	0.001663848	167.3208471	0.010270854	NA	NA	681.1417839	1.46E-08	194.4169578	0.075279437	1354.392726	0.784896605	SPATA5L1	Homo sapiens spermatogenesis associated 5-like 1 (SPATA5L1), mRNA.
ILMN_1745358	820.5792829	0.000277615	265.3549071	0.071627303	NA	NA	1456.798466	1.48E-08	NA	NA	2542.732656	0.649101636	IQCB1	Homo sapiens IQ motif containing B1 (IQCB1), transcript variant 3, mRNA.
ILMN_1668699	265.5504107	0.411469983	NA	NA	308.4012632	0.020401172	2286.743098	1.49E-08	580.8765301	0.107525864	3441.571302	0.734069978	CASD1	Homo sapiens CAS1 domain containing 1 (CASD1), mRNA.
ILMN_1779522	225.4227853	5.80E-10	33.32884259	0.093275126	NA	NA	196.8810047	1.49E-08	NA	NA	455.6326326	0.644343099	ZNF347	Homo sapiens zinc finger protein 347 (ZNF347), mRNA.
ILMN_1750257	136.4570965	0.161909848	NA	NA	60.58648161	0.120556474	684.1800997	1.49E-08	144.4664919	0.178785675	1025.69017	0.713430466	USP1	Homo sapiens ubiquitin specific peptidase 1 (USP1), transcript variant 1, mRNA.
ILMN_1727199	200.1306388	7.48E-11	NA	NA	NA	NA	164.9775352	1.49E-08	45.90601669	0.071801227	411.0141907	0.714088773	KLC4	Homo sapiens kinesin light chain 4 (KLC4), transcript variant 4, mRNA.
ILMN_1711462	158.93446	0.008757091	61.85399092	0.118421123	NA	NA	424.6853755	1.51E-08	105.3829596	0.120775033	750.856786	0.752204449	MNS1	Homo sapiens meiosis-specific nuclear structural 1 (MNS1), mRNA.
ILMN_1667086	114.4476117	0.210249258	126.1882116	0.041359714	59.76150972	0.105612055	658.0777262	1.51E-08	185.9424734	0.081462923	1144.417533	0.785357205	AP3M1	Homo sapiens adaptor-related protein complex 3, mu 1 subunit (AP3M1), transcript variant 1, mRNA.
ILMN_1683538	132.5250753	0.293097599	160.2101766	0.06554804	80.41301361	0.133381999	845.1936344	1.53E-08	NA	NA	1218.3419	0.667906406	CSDE1	Homo sapiens cold shock domain containing E1, RNA-binding (CSDE1), transcript variant 1, mRNA.
ILMN_1810127	476.4595921	0.000516432	130.3562164	0.145678048	NA	NA	891.0300334	1.54E-08	NA	NA	1497.845842	0.635438361	ZNF789	Homo sapiens zinc finger protein 789 (ZNF789), transcript variant 2, mRNA.
ILMN_1708416	10307.46776	0.000238749	3658.099873	0.041170346	1803.425842	0.101355301	17309.98467	1.54E-08	NA	NA	33078.97814	0.677483665	ARL6IP1	Homo sapiens ADP-ribosylation factor-like 6 interacting protein 1 (ARL6IP1), mRNA.
ILMN_1754531	572.5653232	3.48E-06	147.0195057	0.054112763	NA	NA	751.1532223	1.56E-08	NA	NA	1470.738051	0.653006678	AP4E1	Homo sapiens adaptor-related protein complex 4, epsilon 1 subunit (AP4E1), mRNA.
ILMN_1780444	885.0149132	0.008228805	584.9765598	0.011791809	NA	NA	2247.039062	1.56E-08	NA	NA	3717.030535	0.676098653	ARL3	Homo sapiens ADP-ribosylation factor-like 3 (ARL3), mRNA.
ILMN_1651262	4418.644947	2.92E-06	1046.465774	0.071927667	NA	NA	5733.997954	1.59E-08	NA	NA	11199.10867	0.647809099	HNRPAB	Homo sapiens heterogeneous nuclear ribonucleoprotein A/B (HNRPAB), transcript variant 1, mRNA.
ILMN_1750800	2014.648784	6.52E-05	580.5176839	0.072502572	NA	NA	3186.261114	1.60E-08	NA	NA	5781.427581	0.64750522	ACO1	Homo sapiens aconitase 1, soluble (ACO1), mRNA.
ILMN_1775073	404.9021801	2.21E-06	NA	NA	NA	NA	482.2503734	1.61E-08	NA	NA	887.1525535	0.533832187	ZNF273	Homo sapiens zinc finger protein 273 (ZNF273), transcript variant 2, transcribed RNA.
ILMN_1696375	756.6794272	4.18E-06	NA	NA	NA	NA	933.9273286	1.63E-08	NA	NA	1690.606756	0.533574495	TTC31	Homo sapiens tetratricopeptide repeat domain 31 (TTC31), mRNA.
ILMN_1659259	236.5200732	0.02849812	NA	NA	86.65395249	0.04322414	740.2559061	1.63E-08	176.8253101	0.130993381	1240.255242	0.724687442	PRPF6	Homo sapiens PRP6 pre-mRNA processing factor 6 homolog (S. cerevisiae) (PRPF6), mRNA.
ILMN_1708143	2359.705857	0.001323366	1010.988613	0.035352454	489.0683314	0.097136149	4620.68071	1.64E-08	NA	NA	8480.443512	0.67916905	FAM127A	Homo sapiens family with sequence similarity 127, member A (FAM127A), mRNA.
ILMN_1739156	487.6430812	3.70E-08	116.9880643	0.024452815	NA	NA	505.6641452	1.67E-08	NA	NA	1110.295291	0.664420023	DOPEY1	Homo sapiens dopey family member 1 (DOPEY1), mRNA.
ILMN_1795911	1160.514819	0.010270737	NA	NA	302.4718468	0.085788402	3059.72897	1.67E-08	1212.791178	0.014564252	5735.506814	0.755861229	KIAA0372	Homo sapiens KIAA0372 (KIAA0372), mRNA.
ILMN_1735157	359.6142487	0.015355923	137.3768299	0.172514284	NA	NA	999.3484656	1.68E-08	NA	NA	1496.339544	0.630459051	GALNT12	Homo sapiens UDP-N-acetyl-alpha-D-galactosamine:polypeptide N-acetylgalactosaminyltransferase 12 (GalNAc-T12) (GALNT12), mRNA.
ILMN_1753111	136.1927724	0.039431656	NA	NA	38.21018426	0.163174137	395.9973177	1.72E-08	NA	NA	570.4002744	0.550901377	PBEF1	Homo sapiens pre-B-cell colony enhancing factor 1 (PBEF1), mRNA.
ILMN_1722056	783.2593919	3.07E-06	NA	NA	NA	NA	947.3998709	1.73E-08	NA	NA	1730.659263	0.532261211	ATP7B	Homo sapiens ATPase, Cu++ transporting, beta polypeptide (ATP7B), transcript variant 2, mRNA.
ILMN_1812559	771.3703417	1.73E-07	NA	NA	NA	NA	802.1843792	1.73E-08	NA	NA	1573.554721	0.532234099	SLC7A6	Homo sapiens solute carrier family 7 (cationic amino acid transporter, y+ system), member 6 (SLC7A6), transcript variant 1, mRNA.
ILMN_1695357	463.0424929	5.17E-08	111.220229	0.022585538	-40.81292898	0.168106324	465.5631071	1.73E-08	NA	NA	999.0129	0.662247703	CCDC99	Homo sapiens coiled-coil domain containing 99 (CCDC99), mRNA.
ILMN_1723275	597.8348399	6.35E-06	200.5655628	0.016527978	NA	NA	807.9452508	1.77E-08	NA	NA	1606.345653	0.669242967	ZNF177	Homo sapiens zinc finger protein 177 (ZNF177), mRNA.
ILMN_1688630	193.6322988	0.002130028	92.80887862	0.025709312	48.47898193	0.058070797	397.3545825	1.77E-08	NA	NA	732.2747419	0.686644553	RECK	Homo sapiens reversion-inducing-cysteine-rich protein with kazal motifs (RECK), mRNA.
ILMN_1673222	162.6168649	2.19E-08	32.10454619	0.055738547	NA	NA	164.206661	1.78E-08	NA	NA	358.9280721	0.650168333	ZBTB10	Homo sapiens zinc finger and BTB domain containing 10 (ZBTB10), mRNA.
ILMN_1762262	678.1921992	0.009485533	239.1520793	0.160613758	NA	NA	1818.02856	1.82E-08	585.6269983	0.047934508	3320.999837	0.760817812	PKIA	Homo sapiens protein kinase (cAMP-dependent, catalytic) inhibitor alpha (PKIA), transcript variant 6, mRNA.
ILMN_1772521	1274.427506	2.09E-05	NA	NA	NA	NA	1728.055076	1.83E-08	NA	NA	3002.482581	0.531046049	MTHFD1L	Homo sapiens methylenetetrahydrofolate dehydrogenase (NADP+ dependent) 1-like (MTHFD1L), mRNA.
ILMN_1730568	1452.515011	4.53E-06	495.649873	0.013106085	NA	NA	1920.938697	1.84E-08	NA	NA	3869.103581	0.67200106	ZDHHC7	Homo sapiens zinc finger, DHHC-type containing 7 (ZDHHC7), mRNA.
ILMN_1777487	342.1728467	8.41E-06	89.3018428	0.06282133	NA	NA	469.3514454	1.86E-08	NA	NA	900.8261349	0.647352112	C14orf131	Homo sapiens chromosome 14 open reading frame 131 (C14orf131), mRNA.
ILMN_1764767	289.7030599	0.249791575	288.0828453	0.088818859	243.4945183	0.019142747	1799.241328	1.87E-08	751.6407606	0.012534652	3372.162512	0.805717613	NFU1	Homo sapiens NFU1 iron-sulfur cluster scaffold homolog (S. cerevisiae) (NFU1), transcript variant 4, mRNA.
ILMN_1771964	2439.266581	7.07E-08	NA	NA	NA	NA	2647.225092	1.90E-08	836.9429317	0.044069363	5923.434605	0.718824983	GSTA4	Homo sapiens glutathione S-transferase A4 (GSTA4), mRNA.
ILMN_1688842	231.1929188	9.28E-08	37.42950049	0.127593538	37.52835942	0.016102517	237.9931399	1.90E-08	NA	NA	544.1439186	0.669480733	WDFY2	Homo sapiens WD repeat and FYVE domain containing 2 (WDFY2), mRNA.
ILMN_1698517	657.8685129	0.130165511	NA	NA	266.0277239	0.125063772	3008.635935	1.90E-08	709.7975492	0.138309694	4642.329721	0.714857796	TRAPPC6B	Homo sapiens trafficking protein particle complex 6B (TRAPPC6B), transcript variant 2, mRNA.
ILMN_1772487	3310.22847	6.94E-06	888.785783	0.053233334	NA	NA	4483.022235	1.90E-08	NA	NA	8682.036488	0.649730432	SFRS14	Homo sapiens splicing factor, arginine/serine-rich 14 (SFRS14), transcript variant 2, mRNA.
ILMN_1682935	224.2436331	0.007975871	144.7783207	0.011408406	77.12185795	0.02816051	539.607679	1.91E-08	NA	NA	985.7514907	0.702066711	LYPLAL1	Homo sapiens lysophospholipase-like 1 (LYPLAL1), mRNA.
ILMN_1674759	720.4139617	1.15E-06	NA	NA	NA	NA	820.9867499	1.95E-08	NA	NA	1541.400712	0.529580883	AGPAT7	Homo sapiens 1-acylglycerol-3-phosphate O-acyltransferase 7 (lysophosphatidic acid acyltransferase, eta) (AGPAT7), mRNA.
ILMN_1792435	205.3461473	0.000253535	78.87554191	0.025233288	28.63265761	0.169047682	368.428722	1.97E-08	99.35450794	0.099590001	780.6375767	0.78219276	STAG1	Homo sapiens stromal antigen 1 (STAG1), mRNA.
ILMN_1751615	2067.918844	2.14E-06	436.6024476	0.101286935	NA	NA	2611.440871	1.97E-08	NA	NA	5115.962163	0.637758348	COQ10B	Homo sapiens coenzyme Q10 homolog B (S. cerevisiae) (COQ10B), mRNA.
ILMN_1702177	1337.123968	0.007917219	724.5532282	0.028124973	472.9261096	0.018114967	3452.934651	1.98E-08	1416.442996	0.014317114	7403.980953	0.813579493	GLO1	Homo sapiens glyoxalase I (GLO1), mRNA.
ILMN_1720322	649.2651761	0.000159563	NA	NA	97.59836484	0.123282794	1096.472118	1.98E-08	403.8819457	0.023466628	2247.217605	0.745092261	PTS	Homo sapiens 6-pyruvoyltetrahydropterin synthase (PTS), mRNA.
ILMN_1804822	780.1388496	1.82E-05	168.969857	0.138234613	NA	NA	1120.356068	1.98E-08	NA	NA	2069.464774	0.631704034	SRXN1	Homo sapiens sulfiredoxin 1 homolog (S. cerevisiae) (SRXN1), mRNA.
ILMN_1765276	255.7374102	2.20E-10	NA	NA	NA	NA	216.8643664	1.99E-08	79.62451879	0.020680636	552.2262953	0.729969979	MOSPD1	Homo sapiens motile sperm domain containing 1 (MOSPD1), mRNA.
ILMN_1806293	123.4770305	0.000170217	NA	NA	27.64086257	0.024852351	209.2845698	2.05E-08	81.16392316	0.017594946	441.566386	0.757093963	LIN7A	Homo sapiens lin-7 homolog A (C. elegans) (LIN7A), mRNA.
ILMN_1808709	478.8848932	2.69E-05	169.7987496	0.020472568	NA	NA	704.0105339	2.09E-08	NA	NA	1352.694177	0.663381467	ZDHHC6	Homo sapiens zinc finger, DHHC-type containing 6 (ZDHHC6), mRNA.
ILMN_1790352	694.8285395	0.000891581	NA	NA	NA	NA	1255.494321	2.10E-08	NA	NA	1950.32286	0.527878857	PIGZ	Homo sapiens phosphatidylinositol glycan anchor biosynthesis, class Z (PIGZ), mRNA.
ILMN_1726134	437.6280047	1.42E-06	NA	NA	49.06098	0.139166522	473.9631619	2.14E-08	NA	NA	960.6521465	0.547872536	CBX5	Homo sapiens chromobox homolog 5 (HP1 alpha homolog, Drosophila) (CBX5), mRNA.
ILMN_1792173	-210.9953748	0.395957855	NA	NA	134.4701563	0.178043378	1727.83549	2.17E-08	424.6754886	0.125177897	2075.98576	0.71265186	76P	Homo sapiens gamma tubulin ring complex protein (76p gene) (76P), mRNA.
ILMN_1746171	901.4782756	0.033754799	NA	NA	321.5556876	0.056197263	2878.824108	2.18E-08	1216.299231	0.010377685	5318.157302	0.759259254	H2AFY	Homo sapiens H2A histone family, member Y (H2AFY), transcript variant 1, mRNA.
ILMN_1796835	162.5274723	0.06617272	125.4014129	0.038241782	59.04875483	0.111597775	575.0834529	2.19E-08	NA	NA	922.061093	0.672334075	RWDD3	Homo sapiens RWD domain containing 3 (RWDD3), mRNA.
ILMN_1771233	1224.563332	5.89E-06	NA	NA	234.4330792	0.016160438	1642.226361	2.20E-08	680.2298331	0.011876339	3781.452605	0.76353279	CHMP4B	Homo sapiens chromatin modifying protein 4B (CHMP4B), mRNA.
ILMN_1743747	6663.323393	3.09E-06	NA	NA	NA	NA	7974.306258	2.21E-08	NA	NA	14637.62965	0.526737315	RUSC1	Homo sapiens RUN and SH3 domain containing 1 (RUSC1), mRNA.
ILMN_1741782	39.55784287	0.784174931	247.8791378	0.01329439	90.57443046	0.12396109	1032.076976	2.26E-08	259.9554403	0.125452968	1670.043828	0.784561035	SS18	Homo sapiens synovial sarcoma translocation, chromosome 18 (SS18), transcript variant 1, mRNA.
ILMN_1788223	113.2318764	0.106314458	NA	NA	39.24325184	0.158806981	480.5147721	2.26E-08	106.2077601	0.167464858	739.1976605	0.706508874	RSHL2	Homo sapiens radial spokehead-like 2 (RSHL2), mRNA.
ILMN_1705141	175.8263106	1.78E-10	NA	NA	NA	NA	146.9339801	2.30E-08	37.63184654	0.102754859	360.3921372	0.700527071	CACYBP	Homo sapiens calcyclin binding protein (CACYBP), transcript variant 2, mRNA.
ILMN_1724895	92.02530713	0.427287365	NA	NA	NA	NA	813.2380415	2.30E-08	326.0591584	0.012559051	1231.322507	0.735133597	CLU	Homo sapiens clusterin (CLU), transcript variant 2, mRNA.
ILMN_1728830	268.3543316	5.42E-06	NA	NA	NA	NA	331.1757754	2.31E-08	NA	NA	599.530107	0.525760445	GRK5	Homo sapiens G protein-coupled receptor kinase 5 (GRK5), mRNA.
ILMN_1805481	1468.282671	1.29E-06	NA	NA	NA	NA	1670.382352	2.32E-08	NA	NA	3138.665023	0.525597699	TRMT11	Homo sapiens tRNA methyltransferase 11 homolog (S. cerevisiae) (TRMT11), mRNA.
ILMN_1787595	401.6042178	0.022841153	NA	NA	NA	NA	1201.49309	2.34E-08	480.9868784	0.012742523	2084.084186	0.734717722	B3GALNT1	Homo sapiens beta-1,3-N-acetylgalactosaminyltransferase 1 (globoside blood group) (B3GALNT1), transcript variant 1, mRNA.
ILMN_1777756	238.2118849	1.68E-06	NA	NA	NA	NA	274.8417384	2.35E-08	NA	NA	513.0536233	0.525330979	MRPL39	Homo sapiens mitochondrial ribosomal protein L39 (MRPL39), nuclear gene encoding mitochondrial protein, transcript variant 2, mRNA.
ILMN_1673275	1951.534936	3.79E-05	464.7906156	0.12103442	NA	NA	2914.095564	2.46E-08	NA	NA	5330.421116	0.630182152	TRAPPC2	Homo sapiens trafficking protein particle complex 2 (TRAPPC2), transcript variant 1, mRNA.
ILMN_1682589	671.8862193	0.000314872	307.9612811	0.013147175	NA	NA	1178.506739	2.46E-08	NA	NA	2158.35424	0.667222629	M6PR	Homo sapiens mannose-6-phosphate receptor (cation dependent) (M6PR), mRNA.
ILMN_1691843	2641.003518	4.23E-06	NA	NA	NA	NA	3198.7219	2.53E-08	NA	NA	5839.725419	0.52361892	RNPS1	Homo sapiens RNA binding protein S1, serine-rich domain (RNPS1), transcript variant 1, mRNA.
ILMN_1651719	2691.1227	1.68E-06	677.3202221	0.04938506	NA	NA	3314.500311	2.54E-08	NA	NA	6682.943233	0.645891791	MBTPS1	Homo sapiens membrane-bound transcription factor peptidase, site 1 (MBTPS1), transcript variant 1, mRNA.
ILMN_1787064	146.2615325	0.040539355	NA	NA	72.32474379	0.012254818	481.4480211	2.58E-08	137.7339793	0.078037666	837.7682767	0.735113887	ANKRD17	Homo sapiens ankyrin repeat domain 17 (ANKRD17), transcript variant 1, mRNA.
ILMN_1791006	2776.425527	0.000161152	NA	NA	NA	NA	4287.121054	2.59E-08	NA	NA	7063.546581	0.523138363	AHI1	Homo sapiens Abelson helper integration site 1 (AHI1), mRNA.
ILMN_1655433	124.7880524	2.17E-06	28.06103623	0.071088017	NA	NA	161.6990308	2.63E-08	52.49147352	0.049863669	367.039593	0.765344333	BCKDHB	Homo sapiens branched chain keto acid dehydrogenase E1, beta polypeptide (maple syrup urine disease) (BCKDHB), nuclear gene encoding mitochondrial protein, transcript variant 2, mRNA.
ILMN_1669252	456.2620617	0.124791345	433.3583789	0.031000171	173.8508332	0.144524345	2077.154615	2.63E-08	722.4831576	0.038116528	3863.109047	0.791044779	CUL2	Homo sapiens cullin 2 (CUL2), mRNA.
ILMN_1779315	148.0398915	0.026604069	NA	NA	44.15908272	0.110301267	390.5460327	2.63E-08	NA	NA	582.745007	0.546052829	AKAP9	Homo sapiens A kinase (PRKA) anchor protein (yotiao) 9 (AKAP9), transcript variant 4, mRNA.
ILMN_1697153	344.9515659	0.367745894	538.4489188	0.038994771	325.8873686	0.038389223	2703.251488	2.65E-08	704.3404028	0.115923867	4616.879744	0.779174725	ZDHHC17	Homo sapiens zinc finger, DHHC-type containing 17 (ZDHHC17), mRNA.
ILMN_1676749	411.5002943	5.19E-05	NA	NA	NA	NA	639.4658049	2.65E-08	-148.7121713	0.139813319	902.2539279	0.571207985	C3orf15	Homo sapiens chromosome 3 open reading frame 15 (C3orf15), mRNA.
ILMN_1779213	193.0340326	2.29E-07	NA	NA	NA	NA	199.7001372	2.65E-08	NA	NA	392.7341698	0.522560751	TFG	Homo sapiens TRK-fused gene (TFG), transcript variant 1, mRNA.
ILMN_1797209	226.2668859	0.003984251	68.62898764	0.179969424	54.11300276	0.090611728	489.8820074	2.68E-08	NA	NA	838.8908837	0.642468867	TSGA14	Homo sapiens testis specific, 14 (TSGA14), mRNA.
ILMN_1801905	284.4589579	6.22E-07	60.53219531	0.078229871	NA	NA	331.3425188	2.69E-08	NA	NA	676.3336721	0.63677579	ATG4D	Homo sapiens ATG4 autophagy related 4 homolog D (S. cerevisiae) (ATG4D), mRNA.
ILMN_1807212	169.1652846	0.00012605	NA	NA	NA	NA	280.3958838	2.70E-08	106.6895386	0.018184795	556.250707	0.727571594	USP44	Homo sapiens ubiquitin specific peptidase 44 (USP44), transcript variant 1, mRNA.
ILMN_1745409	369.2623321	6.95E-05	NA	NA	NA	NA	534.1863749	2.71E-08	NA	NA	903.448707	0.522114427	LOC340529	Homo sapiens similar to poly(A)binding protein, cytoplasmic 1 (LOC340529), mRNA.
ILMN_1677953	686.200076	6.35E-06	218.4890754	0.019243889	81.51359992	0.150017907	871.5274138	2.71E-08	NA	NA	1857.730165	0.67723812	OGFOD1	Homo sapiens 2-oxoglutarate and iron-dependent oxygenase domain containing 1 (OGFOD1), mRNA.
ILMN_1720988	160.0809948	1.22E-05	33.74176329	0.128690298	23.02756953	0.095701169	211.7042026	2.72E-08	NA	NA	428.5545302	0.648503603	ABI2	Homo sapiens abl interactor 2 (ABI2), mRNA.
ILMN_1676221	625.8861879	2.08E-07	NA	NA	NA	NA	703.3252075	2.78E-08	232.0683185	0.039131457	1561.279714	0.715027281	BTF3	Homo sapiens basic transcription factor 3 (BTF3), transcript variant 2, mRNA.
ILMN_1652735	330.4658525	0.017124498	203.0231197	0.030149855	88.29340227	0.122808547	877.5561349	2.80E-08	NA	NA	1499.338509	0.671376246	RFXAP	Homo sapiens regulatory factor X-associated protein (RFXAP), mRNA.
ILMN_1697735	2942.696048	5.46E-07	740.2974507	0.037557699	NA	NA	3394.016664	2.88E-08	NA	NA	7077.010163	0.648279005	EWSR1	Homo sapiens Ewing sarcoma breakpoint region 1 (EWSR1), transcript variant EWS, mRNA.
ILMN_1801928	10253.38452	0.001435111	3577.268779	0.093985695	NA	NA	20563.11735	2.89E-08	NA	NA	34393.77065	0.63204294	YWHAZ	Homo sapiens tyrosine 3-monooxygenase/tryptophan 5-monooxygenase activation protein, zeta polypeptide (YWHAZ), transcript variant 2, mRNA.
ILMN_1703153	1342.074409	3.32E-06	245.6754042	0.163783301	NA	NA	1707.566954	2.90E-08	NA	NA	3295.316767	0.620952422	N-PAC	Homo sapiens cytokine-like nuclear factor n-pac (N-PAC), mRNA.
ILMN_1795341	3586.119097	1.20E-05	777.4246703	0.118069636	461.1124033	0.13462026	4723.484992	2.90E-08	NA	NA	9548.141163	0.64609044	SFRS1	Homo sapiens splicing factor, arginine/serine-rich 1 (splicing factor 2, alternate splicing factor) (SFRS1), transcript variant 2, mRNA.
ILMN_1759325	969.383119	4.36E-10	205.9872061	0.01665484	NA	NA	812.072326	2.94E-08	NA	NA	1987.442651	0.660777095	LOC283951	Homo sapiens hypothetical protein LOC283951 (LOC283951), mRNA.
ILMN_1676289	-770.8128302	0.138176036	NA	NA	346.2627051	0.096173965	3528.784575	2.97E-08	958.6287918	0.095665022	4062.863242	0.717102843	NCAM1	Homo sapiens neural cell adhesion molecule 1 (NCAM1), transcript variant 1, mRNA.
ILMN_1724490	285.61642	0.000170023	NA	NA	61.53288564	0.030423827	475.859685	2.98E-08	200.7471978	0.011531088	1023.756188	0.757210568	PSPC1	Homo sapiens paraspeckle component 1 (PSPC1), mRNA.
ILMN_1799443	214.7372507	0.000163561	NA	NA	NA	NA	329.8035283	2.99E-08	NA	NA	544.5407791	0.5198067	CNTN4	Homo sapiens contactin 4 (CNTN4), transcript variant 1, mRNA.
ILMN_1778377	134.9267905	0.003264236	NA	NA	28.5565169	0.104250607	298.1650074	2.99E-08	87.77481781	0.071943267	549.4231326	0.721884725	ERGIC1	Homo sapiens endoplasmic reticulum-golgi intermediate compartment (ERGIC) 1 (ERGIC1), transcript variant 1, mRNA.
ILMN_1677122	1264.74753	0.000364623	NA	NA	184.0455841	0.162290203	2242.746454	3.03E-08	754.05092	0.041209719	4445.590488	0.728808033	LOC130074	Homo sapiens p20 (LOC130074), mRNA.
ILMN_1808850	106.6726985	0.045989268	57.87369629	0.100785176	28.90083506	0.171917507	366.8283736	3.08E-08	98.99747795	0.106168852	659.2730814	0.76115111	DAB2IP	Homo sapiens DAB2 interacting protein (DAB2IP), transcript variant 2, mRNA.
ILMN_1673872	128.9298584	9.04E-09	NA	NA	NA	NA	124.6880857	3.12E-08	38.68213264	0.052908134	292.3000767	0.70804123	TRMT5	Homo sapiens TRM5 tRNA methyltransferase 5 homolog (S. cerevisiae) (TRMT5), mRNA.
ILMN_1663145	-96.45179359	0.295774601	NA	NA	66.87547887	0.073037512	628.888169	3.16E-08	203.8636689	0.049022931	803.1755233	0.73003213	NOMO3	Homo sapiens NODAL modulator 3 (NOMO3), mRNA.
ILMN_1685845	157.382426	2.90E-05	50.74935797	0.030532771	23.83981444	0.097180595	218.5987528	3.19E-08	NA	NA	450.5703512	0.670965751	POLDIP3	Homo sapiens polymerase (DNA-directed), delta interacting protein 3 (POLDIP3), transcript variant 1, mRNA.
ILMN_1788711	261.6632158	1.78E-05	NA	NA	42.69873474	0.065940821	323.326389	3.20E-08	NA	NA	627.6883395	0.54782697	HSN2	Homo sapiens hereditary sensory neuropathy, type II (HSN2), mRNA.
ILMN_1788786	463.7079818	0.059867696	NA	NA	NA	NA	1522.478669	3.20E-08	NA	NA	1986.186651	0.518243816	GLRA2	Homo sapiens glycine receptor, alpha 2 (GLRA2), mRNA.
ILMN_1671265	324.2016759	0.002015665	163.53784	0.02149381	NA	NA	670.7170585	3.21E-08	NA	NA	1158.456574	0.655417206	ING2	Homo sapiens inhibitor of growth family, member 2 (ING2), mRNA.
ILMN_1658094	1855.073767	0.002310871	NA	NA	400.7402115	0.102309086	3427.479626	3.27E-08	NA	NA	5683.293605	0.542202847	ZNF365	Homo sapiens zinc finger protein 365 (ZNF365), transcript variant A, mRNA.
ILMN_1765704	422.1092733	8.47E-05	100.0595209	0.134245314	65.45677311	0.114910555	631.4521071	3.32E-08	NA	NA	1219.077674	0.642539786	CDC2L1	Homo sapiens cell division cycle 2-like 1 (PITSLRE proteins) (CDC2L1), transcript variant 9, mRNA.
ILMN_1792518	162.4331852	0.000767277	NA	NA	NA	NA	310.8770415	3.32E-08	97.00207331	0.052233193	570.3123	0.707310106	STX7	Homo sapiens syntaxin 7 (STX7), mRNA.
ILMN_1692770	4061.704992	0.000121201	1361.063545	0.039828463	NA	NA	6764.869105	3.38E-08	1617.437056	0.148600007	13805.0747	0.751063209	LARP1	Homo sapiens La ribonucleoprotein domain family, member 1 (LARP1), transcript variant 2, mRNA.
ILMN_1714384	1655.09129	4.47E-07	431.4539121	0.029870515	NA	NA	1875.306914	3.39E-08	NA	NA	3961.852116	0.64916749	PCCA	Homo sapiens propionyl Coenzyme A carboxylase, alpha polypeptide (PCCA), mRNA.
ILMN_1697117	846.4851202	3.66E-07	226.9606534	0.024354893	NA	NA	949.3911892	3.40E-08	NA	NA	2022.836963	0.652454029	TBP	Homo sapiens TATA box binding protein (TBP), mRNA.
ILMN_1757317	1945.569832	1.08E-06	NA	NA	279.2582074	0.056897783	2032.945379	3.42E-08	NA	NA	4257.773419	0.5481793	LARS	Homo sapiens leucyl-tRNA synthetase (LARS), mRNA.
ILMN_1802223	3447.650353	2.13E-06	NA	NA	NA	NA	3961.765763	3.42E-08	NA	NA	7409.416116	0.516714425	ATP2B2	Homo sapiens ATPase, Ca++ transporting, plasma membrane 2 (ATP2B2), transcript variant 1, mRNA.
ILMN_1694398	1340.59917	0.001525693	NA	NA	362.0835914	0.026336154	2706.450834	3.44E-08	1086.555289	0.016466468	5495.688884	0.751368156	EIF3S5	Homo sapiens eukaryotic translation initiation factor 3, subunit 5 epsilon, 47kDa (EIF3S5), mRNA.
ILMN_1764285	12297.49122	8.78E-05	3879.714354	0.055044258	NA	NA	19201.49721	3.45E-08	NA	NA	35378.70279	0.638482635	DDX17	Homo sapiens DEAD (Asp-Glu-Ala-Asp) box polypeptide 17 (DDX17), transcript variant 2, mRNA.
ILMN_1778709	-7.464921538	0.899195155	NA	NA	39.51073639	0.098602046	402.6243738	3.50E-08	98.46869039	0.135166333	533.1388791	0.70730727	PICALM	Homo sapiens phosphatidylinositol binding clathrin assembly protein (PICALM), transcript variant 1, mRNA.
ILMN_1655921	130.3396083	0.098641924	140.285577	0.010032448	NA	NA	546.4387805	3.58E-08	167.4584877	0.067042809	984.5224535	0.777092409	GTF2E1	Homo sapiens general transcription factor IIE, polypeptide 1 (alpha subunit, 56kD) (GTF2E1), mRNA.
ILMN_1680072	210.0240941	4.40E-07	NA	NA	27.94302051	0.050446774	238.4034997	3.60E-08	61.58800196	0.115557651	537.9586163	0.714468653	ZNF32	Homo sapiens zinc finger protein 32 (ZNF32), transcript variant 1, mRNA.
ILMN_1730019	481.0312372	2.74E-08	109.9864834	0.025202663	-62.72190267	0.038703971	454.0967612	3.64E-08	NA	NA	982.3925791	0.650280283	BRD1	Homo sapiens bromodomain containing 1 (BRD1), mRNA.
ILMN_1724671	288.1436651	1.65E-08	41.03205841	0.157828242	NA	NA	278.0159184	3.68E-08	NA	NA	607.1916419	0.617015674	MAP6	Homo sapiens microtubule-associated protein 6 (MAP6), transcript variant 1, mRNA.
ILMN_1798791	7059.958585	7.37E-06	NA	NA	NA	NA	8688.185787	3.70E-08	NA	NA	15748.14437	0.514947317	GLS	Homo sapiens glutaminase (GLS), mRNA.
ILMN_1655446	126.8904324	0.415524922	NA	NA	96.10380803	0.146227647	921.5056247	3.78E-08	NA	NA	1144.499865	0.534858404	XKR6	Homo sapiens XK, Kell blood group complex subunit-related family, member 6 (XKR6), transcript variant 2, mRNA.
ILMN_1698447	395.2092698	0.000412364	133.7049961	0.056359145	88.45020256	0.03727055	717.148609	3.80E-08	196.4093296	0.10449651	1530.922407	0.773152472	ARFIP1	Homo sapiens ADP-ribosylation factor interacting protein 1 (arfaptin 1) (ARFIP1), transcript variant 3, mRNA.
ILMN_1731905	2620.660141	5.91E-08	427.3421617	0.113484924	NA	NA	2773.395196	3.84E-08	1119.271571	0.017872977	6940.66907	0.76972648	POLR2B	Homo sapiens polymerase (RNA) II (DNA directed) polypeptide B, 140kDa (POLR2B), mRNA.
ILMN_1689178	173.9516908	0.078151073	NA	NA	NA	NA	666.0458686	3.87E-08	228.2258801	0.035061451	1068.22344	0.711824664	PPID	Homo sapiens peptidylprolyl isomerase D (cyclophilin D) (PPID), mRNA.
ILMN_1669635	2640.727838	0.000106388	NA	NA	-360.4685189	0.170417837	3663.901355	3.89E-08	NA	NA	5944.160674	0.514668056	NUP85	Homo sapiens nucleoporin 85kDa (NUP85), mRNA.
ILMN_1786976	1606.882655	0.000891378	491.500633	0.109922287	NA	NA	3153.242917	3.95E-08	861.8021671	0.102430615	6113.428372	0.743333017	RAB22A	Homo sapiens RAB22A, member RAS oncogene family (RAB22A), mRNA.
ILMN_1713682	685.7785364	0.171094876	683.8889409	0.043307289	361.3613395	0.074923697	3446.758846	3.96E-08	1397.909547	0.018639272	6575.697209	0.795414518	FBXO11	Homo sapiens F-box protein 11 (FBXO11), transcript variant 1, mRNA.
ILMN_1763605	1002.43762	1.52E-05	NA	NA	NA	NA	1285.958417	3.97E-08	NA	NA	2288.396037	0.513291177	DIDO1	Homo sapiens death inducer-obliterator 1 (DIDO1), transcript variant 3, mRNA.
ILMN_1781720	386.5679065	2.05E-07	NA	NA	NA	NA	390.5825376	3.98E-08	NA	NA	777.1504442	0.513244838	ZNF720	Homo sapiens zinc finger protein 720 (ZNF720), mRNA.
ILMN_1651259	-127.8285061	0.123481532	NA	NA	68.36123227	0.041232099	554.9938075	4.00E-08	152.1692454	0.097088622	647.6957791	0.717622318	UGP2	Homo sapiens UDP-glucose pyrophosphorylase 2 (UGP2), transcript variant 2, mRNA.
ILMN_1651652	-114.8916399	0.191624536	NA	NA	NA	NA	597.5151788	4.05E-08	182.0679844	0.059942204	664.6915233	0.701624778	RTN3	Homo sapiens reticulon 3 (RTN3), transcript variant 2, mRNA.
ILMN_1722831	257.923244	2.71E-09	50.77990894	0.037598304	NA	NA	229.2226657	4.07E-08	NA	NA	537.9258186	0.642135328	KCNH2	Homo sapiens potassium voltage-gated channel, subfamily H (eag-related), member 2 (KCNH2), transcript variant 2, mRNA.
ILMN_1807833	199.4273471	0.000228269	NA	NA	NA	NA	340.0033454	4.08E-08	143.0874261	0.010821118	682.5181186	0.72932928	HM13	Homo sapiens histocompatibility (minor) 13 (HM13), transcript variant 1, mRNA.
ILMN_1770938	-383.4635505	0.32742886	NA	NA	NA	NA	2670.947463	4.08E-08	1078.864262	0.014147481	3366.348174	0.725409879	PAK7	Homo sapiens p21(CDKN1A)-activated kinase 7 (PAK7), transcript variant 2, mRNA.
ILMN_1676075	296.2334493	0.000830081	87.71696694	0.118901261	NA	NA	575.9149577	4.16E-08	158.3742564	0.101212147	1118.23963	0.741780526	KLHL12	Homo sapiens kelch-like 12 (Drosophila) (KLHL12), mRNA.
ILMN_1739876	4739.707101	2.69E-06	1236.173464	0.047423361	NA	NA	5859.463598	4.18E-08	NA	NA	11835.34416	0.63760925	RAB3GAP1	Homo sapiens RAB3 GTPase activating protein subunit 1 (catalytic) (RAB3GAP1), mRNA.
ILMN_1781061	1143.728683	8.40E-07	294.749679	0.037284184	NA	NA	1326.361894	4.19E-08	NA	NA	2764.840256	0.641738631	C1orf174	Homo sapiens chromosome 1 open reading frame 174 (C1orf174), mRNA.
ILMN_1691112	631.4561007	5.84E-08	149.113527	0.025591217	55.52646565	0.171459719	613.327688	4.19E-08	NA	NA	1449.423781	0.664729538	PIGN	Homo sapiens phosphatidylinositol glycan anchor biosynthesis, class N (PIGN), transcript variant 2, mRNA.
ILMN_1805007	667.060344	0.000395032	NA	NA	NA	NA	1084.508372	4.23E-08	NA	NA	1751.568716	0.511795978	SEMA4F	Homo sapiens sema domain, immunoglobulin domain (Ig), transmembrane domain (TM) and short cytoplasmic domain, (semaphorin) 4F (SEMA4F), mRNA.
ILMN_1768743	372.2516796	0.020611306	170.5229956	0.112048337	150.6940435	0.025923962	1000.77023	4.25E-08	NA	NA	1694.238949	0.654683984	FIP1L1	Homo sapiens FIP1 like 1 (S. cerevisiae) (FIP1L1), mRNA.
ILMN_1779716	150.547605	1.44E-07	21.94585209	0.173382736	NA	NA	165.4859604	4.26E-08	69.82151738	0.014010721	407.8009349	0.76664414	ELAC1	Homo sapiens elaC homolog 1 (E. coli) (ELAC1), mRNA.
ILMN_1749405	2260.592298	1.89E-05	870.8301576	0.010519403	NA	NA	3139.746335	4.35E-08	NA	NA	6271.168791	0.661227583	KIAA1191	Homo sapiens KIAA1191 (KIAA1191), transcript variant 3, mRNA.
ILMN_1798021	1719.912704	0.000297722	NA	NA	NA	NA	2724.824529	4.40E-08	NA	NA	4444.737233	0.510874671	CCDC64	Homo sapiens coiled-coil domain containing 64 (CCDC64), mRNA.
ILMN_1732734	130.0084968	1.51E-06	NA	NA	NA	NA	158.5603422	4.41E-08	53.45298657	0.039048116	342.0218256	0.70797558	CCDC132	Homo sapiens coiled-coil domain containing 132 (CCDC132), transcript variant 2, mRNA.
ILMN_1746606	97.98902216	0.563781073	NA	NA	95.23355608	0.163925997	1144.80764	4.44E-08	434.8235746	0.02429624	1772.853793	0.731987059	PGAP1	Homo sapiens GPI deacylase (PGAP1), mRNA.
ILMN_1800619	117.1028083	0.002116011	NA	NA	27.5188021	0.059639579	241.9177454	4.44E-08	75.24622787	0.062312442	461.7855837	0.722128867	BRI3BP	Homo sapiens BRI3 binding protein (BRI3BP), mRNA.
ILMN_1688437	3032.39705	2.43E-06	1001.29994	0.010005828	NA	NA	3857.849627	4.49E-08	1639.874755	0.013567296	9531.421372	0.794492739	MAT2B	Homo sapiens methionine adenosyltransferase II, beta (MAT2B), transcript variant 1, mRNA.
ILMN_1753002	1617.255128	0.027524929	NA	NA	444.0042082	0.123051105	4797.966929	4.56E-08	1481.397921	0.064494162	8340.624186	0.716572488	RAB2B	Homo sapiens RAB2B, member RAS oncogene family (RAB2B), mRNA.
ILMN_1715418	494.5001863	1.36E-06	NA	NA	77.79502845	0.040023088	515.7900062	4.65E-08	NA	NA	1088.085221	0.545823288	ZNF226	Homo sapiens zinc finger protein 226 (ZNF226), transcript variant 1, mRNA.
ILMN_1661173	289.7414269	0.001443066	NA	NA	65.21600308	0.060230144	573.4674736	4.65E-08	190.4080289	0.047728513	1118.832933	0.726136245	TRIP4	Homo sapiens thyroid hormone receptor interactor 4 (TRIP4), mRNA.
ILMN_1763750	252.0301548	0.552317517	NA	NA	NA	NA	2626.015557	4.71E-08	NA	NA	2878.045712	0.509275578	NPTX1	PREDICTED: Homo sapiens neuronal pentraxin I (NPTX1), mRNA.
ILMN_1664006	327.715845	6.41E-05	93.05663387	0.076232962	NA	NA	492.9224048	4.73E-08	NA	NA	913.6948837	0.626680504	AGL	Homo sapiens amylo-1, 6-glucosidase, 4-alpha-glucanotransferase (glycogen debranching enzyme, glycogen storage disease type III) (AGL), transcript variant 2, mRNA.
ILMN_1701958	228.1007335	9.55E-05	NA	NA	32.93738154	0.144402608	310.9282919	4.79E-08	NA	NA	571.966407	0.529671942	DLG1	Homo sapiens discs, large homolog 1 (Drosophila) (DLG1), mRNA.
ILMN_1652521	1367.009835	0.00994615	568.2805198	0.098217532	281.9028517	0.171414175	3499.753098	4.82E-08	1338.091974	0.027279099	7055.038279	0.77665534	MTMR9	Homo sapiens myotubularin related protein 9 (MTMR9), mRNA.
ILMN_1657156	628.20244	0.003247404	NA	NA	181.957261	0.03708428	1184.554757	4.88E-08	NA	NA	1994.714458	0.545689509	KIAA0495	Homo sapiens KIAA0495 (KIAA0495), mRNA.
ILMN_1658576	760.658357	0.011974904	NA	NA	NA	NA	1802.664301	4.90E-08	NA	NA	2563.322658	0.508354166	PTPRN	Homo sapiens protein tyrosine phosphatase, receptor type, N (PTPRN), mRNA.
ILMN_1801302	-140.0715251	0.874771647	NA	NA	NA	NA	6045.978515	4.92E-08	2372.892824	0.017806275	8278.799814	0.719191384	SCN1B	Homo sapiens sodium channel, voltage-gated, type I, beta (SCN1B), transcript variant b, mRNA.
ILMN_1734915	166.0773172	0.001273503	49.35602089	0.13303949	NA	NA	334.0900456	4.94E-08	100.0364256	0.077491752	649.5598093	0.742650203	C1orf156	Homo sapiens chromosome 1 open reading frame 156 (C1orf156), mRNA.
ILMN_1724489	922.8140072	1.53E-07	192.069181	0.065023005	NA	NA	973.6693839	4.98E-08	NA	NA	2088.552572	0.628690465	RFC4	Homo sapiens replication factor C (activator 1) 4, 37kDa (RFC4), transcript variant 2, mRNA.
ILMN_1692021	607.3294662	0.001104677	269.0572758	0.025664103	NA	NA	1203.868571	4.99E-08	284.2796406	0.160866641	2364.534953	0.749526934	BPTF	Homo sapiens bromodomain PHD finger transcription factor (BPTF), transcript variant 1, mRNA.
ILMN_1670532	448.6451544	0.004551134	209.2480856	0.05084796	NA	NA	999.2617019	5.02E-08	NA	NA	1657.154942	0.633025204	GMCL1	Homo sapiens germ cell-less homolog 1 (Drosophila) (GMCL1), mRNA.
ILMN_1663356	266.9192698	0.031853883	NA	NA	NA	NA	747.0453999	5.13E-08	NA	NA	1013.96467	0.507266631	RPH3A	Homo sapiens rabphilin 3A homolog (mouse) (RPH3A), mRNA.
ILMN_1713964	-1864.989336	0.207645891	1424.156457	0.153859808	NA	NA	10150.43705	5.15E-08	3357.250896	0.052602341	13066.85507	0.746624732	BTBD3	Homo sapiens BTB (POZ) domain containing 3 (BTBD3), transcript variant 1, mRNA.
ILMN_1711608	1349.660713	5.51E-10	204.4335902	0.073249906	NA	NA	1151.073204	5.15E-08	278.0742601	0.152265797	2983.241767	0.737554503	SSBP2	Homo sapiens single-stranded DNA binding protein 2 (SSBP2), mRNA.
ILMN_1691776	4424.271648	2.47E-06	1000.66147	0.082309952	NA	NA	5389.221068	5.20E-08	NA	NA	10814.15419	0.623378876	HNRPDL	Homo sapiens heterogeneous nuclear ribonucleoprotein D-like (HNRPDL), transcript variant 2, mRNA.
ILMN_1688997	156.171718	8.58E-09	NA	NA	14.82011425	0.090689127	144.5733228	5.25E-08	44.60481466	0.066361333	360.1699698	0.715873879	C17orf58	Homo sapiens chromosome 17 open reading frame 58 (C17orf58), transcript variant 2, mRNA.
ILMN_1727508	694.4231362	1.14E-05	156.0545792	0.100960229	NA	NA	961.2916484	5.33E-08	356.6981688	0.030928249	2168.467533	0.759686527	FTSJ1	Homo sapiens FtsJ homolog 1 (E. coli) (FTSJ1), transcript variant 2, mRNA.
ILMN_1694041	147.5174738	0.010515791	50.54675504	0.173868043	33.18885855	0.139713551	378.8098832	5.38E-08	108.053841	0.096518488	718.1168116	0.749709361	PDCL	Homo sapiens phosducin-like (PDCL), mRNA.
ILMN_1794594	314.398054	2.24E-07	NA	NA	NA	NA	314.5378646	5.42E-08	NA	NA	628.9359186	0.506003863	RASGRP2	Homo sapiens RAS guanyl releasing protein 2 (calcium and DAG-regulated) (RASGRP2), transcript variant 2, mRNA.
ILMN_1712312	3982.060459	2.53E-05	972.3076934	0.090907054	NA	NA	5798.903643	5.44E-08	2202.974903	0.027500782	12956.2467	0.762357811	RAB11A	Homo sapiens RAB11A, member RAS oncogene family (RAB11A), mRNA.
ILMN_1725528	177.9041661	0.177938216	159.6060456	0.074997592	NA	NA	900.8744525	5.59E-08	399.474859	0.011006019	1637.859523	0.776174361	LOC400657	Homo sapiens hypothetical gene supported by BC036588 (LOC400657), mRNA.
ILMN_1811997	4600.279755	1.82E-06	NA	NA	NA	NA	5124.200408	5.59E-08	NA	NA	9724.480163	0.505239451	ZNF364	Homo sapiens zinc finger protein 364 (ZNF364), mRNA.
ILMN_1698139	113.1808061	0.009199749	NA	NA	36.29214488	0.033526903	277.7167905	5.66E-08	74.18703993	0.111233482	501.3767814	0.710933461	TCEA1	Homo sapiens transcription elongation factor A (SII), 1 (TCEA1), transcript variant 1, mRNA.
ILMN_1658909	223.5952739	1.78E-08	38.68185177	0.089043009	NA	NA	212.1706371	5.68E-08	NA	NA	474.4477628	0.620168888	OSGEPL1	Homo sapiens O-sialoglycoprotein endopeptidase-like 1 (OSGEPL1), mRNA.
ILMN_1726387	329.487052	6.81E-07	NA	NA	37.42279832	0.119696458	328.1443567	5.68E-08	NA	NA	695.054207	0.528107766	NF1	Homo sapiens neurofibromin 1 (neurofibromatosis, von Recklinghausen disease, Watson disease) (NF1), transcript variant 1, mRNA.
ILMN_1763386	617.8183767	4.43E-07	127.6918885	0.08158966	NA	NA	683.1164023	5.70E-08	NA	NA	1428.626667	0.621790653	BID	Homo sapiens BH3 interacting domain death agonist (BID), transcript variant 1, mRNA.
ILMN_1730059	1073.006124	0.000210751	NA	NA	NA	NA	1632.157856	5.75E-08	NA	NA	2705.163979	0.504577721	DHX33	Homo sapiens DEAH (Asp-Glu-Ala-His) box polypeptide 33 (DHX33), mRNA.
ILMN_1726679	333.8280425	7.04E-08	92.97217256	0.01192068	NA	NA	336.9804338	5.80E-08	NA	NA	763.7806488	0.654497975	KCNJ11	Homo sapiens potassium inwardly-rectifying channel, subfamily J, member 11 (KCNJ11), mRNA.
ILMN_1685591	765.3578833	7.29E-06	NA	NA	90.5912981	0.154848815	870.1308977	5.82E-08	NA	NA	1726.080079	0.524430084	RFX3	Homo sapiens regulatory factor X, 3 (influences HLA class II expression) (RFX3), transcript variant 1, mRNA.
ILMN_1731001	476.9839131	2.69E-08	76.23221796	0.121856675	NA	NA	460.429855	5.85E-08	NA	NA	1013.645986	0.613241768	ERICH1	Homo sapiens glutamate-rich 1 (ERICH1), mRNA.
ILMN_1730698	996.9520858	7.14E-06	NA	NA	NA	NA	1198.543303	5.90E-08	NA	NA	2195.495388	0.503988725	ODF2	Homo sapiens outer dense fiber of sperm tails 2 (ODF2), transcript variant 1, mRNA.
ILMN_1692973	374.3831569	1.48E-05	NA	NA	50.45308922	0.122018396	444.3086702	5.95E-08	NA	NA	869.1449163	0.526839056	BICD1	Homo sapiens bicaudal D homolog 1 (Drosophila) (BICD1), transcript variant 1, mRNA.
ILMN_1678966	2254.842057	9.50E-08	467.4277695	0.053505223	229.3304087	0.123446614	2202.801021	6.07E-08	NA	NA	5154.401256	0.648663731	SNRPF	Homo sapiens small nuclear ribonucleoprotein polypeptide F (SNRPF), mRNA.
ILMN_1793959	644.4110046	8.59E-09	124.4577897	0.051341449	NA	NA	590.1797243	6.12E-08	NA	NA	1359.048519	0.629143118	ADPGK	Homo sapiens ADP-dependent glucokinase (ADPGK), mRNA.
ILMN_1742224	2335.501158	2.98E-07	603.8782144	0.027985743	NA	NA	2520.945	6.20E-08	NA	NA	5460.324372	0.639563751	SLTM	Homo sapiens SAFB-like, transcription modulator (SLTM), transcript variant 1, mRNA.
ILMN_1738677	3703.650751	1.81E-08	839.5825286	0.027877473	NA	NA	3500.589022	6.27E-08	NA	NA	8043.822302	0.639437306	PRPF8	Homo sapiens PRP8 pre-mRNA processing factor 8 homolog (S. cerevisiae) (PRPF8), mRNA.
ILMN_1725337	460.7451404	0.013489706	NA	NA	NA	NA	1099.295471	6.30E-08	NA	NA	1560.040612	0.502435393	SYN1	Homo sapiens synapsin I (SYN1), transcript variant Ib, mRNA.
ILMN_1744126	168.3756159	0.000162598	NA	NA	NA	NA	273.7135659	6.33E-08	108.2252693	0.018273881	550.3144512	0.715021107	ING4	Homo sapiens inhibitor of growth family, member 4 (ING4), transcript variant 2, mRNA.
ILMN_1698406	1300.237907	3.78E-07	204.9276603	0.161091294	NA	NA	1472.028433	6.38E-08	446.5271161	0.077210613	3423.721116	0.736530053	ORMDL1	Homo sapiens ORM1-like 1 (S. cerevisiae) (ORMDL1), mRNA.
ILMN_1722873	2353.048278	7.43E-07	729.6646612	0.012703701	NA	NA	2657.884363	6.43E-08	NA	NA	5740.597302	0.651787079	ASNSD1	Homo sapiens asparagine synthetase domain containing 1 (ASNSD1), mRNA.
ILMN_1803045	469.4523962	8.34E-09	95.56040517	0.034932683	37.84953863	0.170877785	409.178074	6.44E-08	NA	NA	1012.040414	0.652330135	TUBGCP5	Homo sapiens tubulin, gamma complex associated protein 5 (TUBGCP5), mRNA.
ILMN_1689059	357.2941415	0.076790296	337.0039282	0.01487381	NA	NA	1356.378485	6.45E-08	504.3095844	0.032032958	2554.98614	0.777062945	ZNF329	Homo sapiens zinc finger protein 329 (ZNF329), mRNA.
ILMN_1672938	875.4626549	9.47E-06	NA	NA	NA	NA	1066.240822	6.46E-08	NA	NA	1941.703477	0.501830649	ADCY8	Homo sapiens adenylate cyclase 8 (brain) (ADCY8), mRNA.
ILMN_1697884	1131.199419	0.228035932	NA	NA	672.1332412	0.075739408	6171.657042	6.50E-08	2201.821182	0.036786683	10176.81088	0.724440296	KIFAP3	Homo sapiens kinesin-associated protein 3 (KIFAP3), mRNA.
ILMN_1658232	211.1964093	6.97E-09	34.84523568	0.091041944	NA	NA	191.1215178	6.52E-08	NA	NA	437.1631628	0.617026349	FBXL10	Homo sapiens F-box and leucine-rich repeat protein 10 (FBXL10), transcript variant 1, mRNA.
ILMN_1792456	399.796138	1.88E-07	NA	NA	NA	NA	429.6627549	6.58E-08	157.9382955	0.027778545	987.3971884	0.707557116	CCDC104	Homo sapiens coiled-coil domain containing 104 (CCDC104), mRNA.
ILMN_1782829	662.0896576	1.65E-07	177.7416854	0.019314645	NA	NA	691.4297523	6.74E-08	NA	NA	1531.261095	0.644273656	GLTSCR1	Homo sapiens glioma tumor suppressor candidate region gene 1 (GLTSCR1), mRNA.
ILMN_1686957	130.181953	1.33E-06	NA	NA	17.86728594	0.071091478	133.2399099	6.79E-08	NA	NA	281.2891488	0.530583236	SS18	Homo sapiens synovial sarcoma translocation, chromosome 18 (SS18), transcript variant 1, mRNA.
ILMN_1803147	375.2581891	5.07E-08	58.08670474	0.144843709	NA	NA	370.3040806	6.79E-08	NA	NA	803.6489744	0.606576324	CRB1	Homo sapiens crumbs homolog 1 (Drosophila) (CRB1), transcript variant 1, mRNA.
ILMN_1812567	373.5081149	0.000123442	NA	NA	NA	NA	540.6030549	6.80E-08	NA	NA	914.1111698	0.500604386	ICA1	Homo sapiens islet cell autoantigen 1, 69kDa (ICA1), transcript variant 1, mRNA.
ILMN_1728779	506.012819	0.002762314	151.2067583	0.158739177	107.736878	0.097689424	1079.02819	6.97E-08	330.7399105	0.078402931	2174.724556	0.753237047	NGLY1	Homo sapiens N-glycanase 1 (NGLY1), mRNA.
ILMN_1695491	655.916778	2.10E-06	NA	NA	77.2560761	0.108498335	785.2127084	6.99E-08	270.860691	0.043804646	1789.246253	0.718059479	C8orf32	Homo sapiens chromosome 8 open reading frame 32 (C8orf32), mRNA.
ILMN_1701875	1141.446598	0.000258518	385.153912	0.059147337	NA	NA	1876.739234	7.02E-08	NA	NA	3403.339744	0.623939208	ZYX	Homo sapiens zyxin (ZYX), transcript variant 2, mRNA.
ILMN_1683487	468.304161	3.33E-09	85.41293982	0.055180728	NA	NA	409.1126434	7.09E-08	NA	NA	962.8297442	0.625053009	ZNF154	Homo sapiens zinc finger protein 154 (pHZ-92) (ZNF154), mRNA.
ILMN_1657302	351.9610762	0.000897572	NA	NA	NA	NA	659.9689289	7.13E-08	225.6336321	0.040618819	1237.563637	0.699625478	SULT1A1	Homo sapiens sulfotransferase family, cytosolic, 1A, phenol-preferring, member 1 (SULT1A1), transcript variant 5, mRNA.
ILMN_1728380	167.5624277	0.060338283	NA	NA	NA	NA	582.7106347	7.28E-08	130.7065492	0.173141878	880.9796116	0.668937755	PHOSPHO2	Homo sapiens phosphatase, orphan 2 (PHOSPHO2), mRNA.
ILMN_1683016	160.8096103	8.17E-09	23.18095906	0.125571485	NA	NA	150.9695556	7.32E-08	34.9168564	0.177010867	369.8769814	0.721864952	PLA2R1	Homo sapiens phospholipase A2 receptor 1, 180kDa (PLA2R1), transcript variant 1, mRNA.
ILMN_1690706	1271.034333	0.000251615	574.0492921	0.010095359	NA	NA	2160.207789	7.61E-08	786.401841	0.036971626	4791.693256	0.776945457	SNRPB2	Homo sapiens small nuclear ribonucleoprotein polypeptide B'' (SNRPB2), transcript variant 2, mRNA.
ILMN_1673503	171.7071878	0.396513875	NA	NA	118.9649539	0.165664411	1158.092151	7.69E-08	NA	NA	1448.764293	0.517175722	CACNB4	Homo sapiens calcium channel, voltage-dependent, beta 4 subunit (CACNB4), transcript variant 1, mRNA.
ILMN_1697503	335.5399072	0.018022858	192.7386733	0.03936888	108.0647926	0.054595222	921.4926278	7.83E-08	392.6925804	0.016818521	1950.528581	0.792182327	DHX29	Homo sapiens DEAH (Asp-Glu-Ala-His) box polypeptide 29 (DHX29), mRNA.
ILMN_1798712	943.2802525	2.68E-05	209.5588156	0.138165157	NA	NA	1303.137776	7.98E-08	NA	NA	2455.976844	0.604299941	USP4	Homo sapiens ubiquitin specific peptidase 4 (proto-oncogene) (USP4), transcript variant 2, mRNA.
ILMN_1777564	150.3949226	7.87E-05	NA	NA	NA	NA	228.8622905	7.98E-08	88.89414499	0.021587486	468.1513581	0.708785138	MAD2L1	Homo sapiens MAD2 mitotic arrest deficient-like 1 (yeast) (MAD2L1), mRNA.
ILMN_1806692	2168.511576	1.56E-07	400.0257089	0.100759107	NA	NA	2237.880877	8.15E-08	NA	NA	4806.418163	0.610538469	HEXB	Homo sapiens hexosaminidase B (beta polypeptide) (HEXB), mRNA.
ILMN_1804988	1371.784174	0.117798651	960.0494669	0.104178535	NA	NA	5851.613336	8.19E-08	2538.61	0.014269042	10722.05698	0.764880222	MOAP1	Homo sapiens modulator of apoptosis 1 (MOAP1), mRNA.
ILMN_1668605	303.2200995	6.91E-06	NA	NA	NA	NA	391.9617371	8.28E-08	137.0829355	0.037711331	832.2647721	0.698545001	ASAHL	Homo sapiens N-acylsphingosine amidohydrolase (acid ceramidase)-like (ASAHL), transcript variant 2, mRNA.
ILMN_1766176	251.0354091	7.02E-05	NA	NA	55.53640168	0.024756329	326.0511915	8.29E-08	NA	NA	632.6230023	0.539457529	RAP1A	Homo sapiens RAP1A, member of RAS oncogene family (RAP1A), transcript variant 1, mRNA.
ILMN_1706664	200.0789962	1.82E-07	NA	NA	NA	NA	212.2552898	8.38E-08	52.98004659	0.13312992	465.3143326	0.672603492	FAM80A	Homo sapiens family with sequence similarity 80, member A (FAM80A), mRNA.
ILMN_1729217	980.560387	0.004135408	NA	NA	NA	NA	2148.652136	8.68E-08	772.127384	0.033383925	3901.339907	0.699959537	C3orf40	Homo sapiens chromosome 3 open reading frame 40 (C3orf40), mRNA.
ILMN_1763433	10635.07346	3.49E-07	2135.817694	0.086549132	NA	NA	11388.17543	8.71E-08	NA	NA	24159.06658	0.612326171	TRIM9	Homo sapiens tripartite motif-containing 9 (TRIM9), transcript variant 1, mRNA.
ILMN_1668582	706.805787	0.078803728	NA	NA	386.9261973	0.017671134	2580.195465	8.71E-08	905.9047372	0.042388807	4579.832186	0.726734323	CRBN	Homo sapiens cereblon (CRBN), mRNA.
ILMN_1760855	1635.422905	1.83E-05	450.194124	0.061699686	NA	NA	2193.21525	8.78E-08	NA	NA	4278.832279	0.618830716	OCRL	Homo sapiens oculocerebrorenal syndrome of Lowe (OCRL), transcript variant a, mRNA.
ILMN_1749629	968.7042446	3.95E-05	312.6914952	0.029988666	124.9088654	0.143663411	1406.883709	8.79E-08	383.7155927	0.119752291	3196.903907	0.761100016	CUL1	Homo sapiens cullin 1 (CUL1), mRNA.
ILMN_1805104	1147.488217	1.12E-07	297.4494005	0.021193576	NA	NA	1161.091594	8.80E-08	NA	NA	2606.029212	0.637977723	ABAT	Homo sapiens 4-aminobutyrate aminotransferase (ABAT), nuclear gene encoding mitochondrial protein, transcript variant 1, mRNA.
ILMN_1793332	3688.52621	1.11E-06	711.0339265	0.120299232	NA	NA	4193.319701	8.85E-08	NA	NA	8592.879837	0.605154905	RAB3GAP2	Homo sapiens RAB3 GTPase activating protein subunit 2 (non-catalytic) (RAB3GAP2), mRNA.
ILMN_1721457	878.9297299	0.000428664	214.6231021	0.170299026	NA	NA	1551.574942	8.91E-08	510.4994354	0.059931804	3155.627209	0.735533647	RANBP1	Homo sapiens RAN binding protein 1 (RANBP1), mRNA.
ILMN_1751887	583.1705339	5.67E-07	125.4029873	0.063683024	NA	NA	663.4616417	8.94E-08	203.9026092	0.078063026	1575.937772	0.744131261	PREP	Homo sapiens prolyl endopeptidase (PREP), mRNA.
ILMN_1788810	773.4313056	1.02E-07	200.0638589	0.020940343	NA	NA	778.3803309	9.02E-08	NA	NA	1751.875495	0.637730403	C12orf30	Homo sapiens chromosome 12 open reading frame 30 (C12orf30), mRNA.
ILMN_1708332	271.5066258	4.21E-05	NA	NA	55.24662303	0.031758106	338.6467163	9.04E-08	NA	NA	665.3999651	0.534441413	UGCGL1	Homo sapiens UDP-glucose ceramide glucosyltransferase-like 1 (UGCGL1), transcript variant 2, mRNA.
ILMN_1707958	92.52301214	0.029284498	NA	NA	NA	NA	272.2407679	9.08E-08	86.90270367	0.057816171	451.6664837	0.688962748	AES	Homo sapiens amino-terminal enhancer of split (AES), transcript variant 1, mRNA.
ILMN_1814789	605.7181422	0.106737323	655.1015802	0.014261714	NA	NA	2389.587015	9.15E-08	NA	NA	3650.406737	0.643838785	UBAP2L	Homo sapiens ubiquitin associated protein 2-like (UBAP2L), mRNA.
ILMN_1741391	168.670283	0.563000796	305.1886523	0.120910915	185.9473902	0.11734814	1946.729683	9.25E-08	450.8181078	0.18561394	3057.354116	0.735669037	GARNL1	Homo sapiens GTPase activating Rap/RanGAP domain-like 1 (GARNL1), transcript variant 2, mRNA.
ILMN_1714965	1935.919074	4.30E-06	NA	NA	384.6256902	0.016154594	2085.897445	9.32E-08	NA	NA	4406.442209	0.542364368	NFKB1	Homo sapiens nuclear factor of kappa light polypeptide gene enhancer in B-cells 1 (p105) (NFKB1), mRNA.
ILMN_1688103	1603.945581	3.01E-06	320.8593045	0.126952128	NA	NA	1921.830765	9.38E-08	NA	NA	3846.635651	0.602813292	CTNNBIP1	Homo sapiens catenin, beta interacting protein 1 (CTNNBIP1), transcript variant 2, mRNA.
ILMN_1808765	3529.787172	1.08E-05	NA	NA	NA	NA	4660.557442	9.39E-08	1526.143247	0.052269912	9716.48786	0.690361202	ZNF25	Homo sapiens zinc finger protein 25 (ZNF25), mRNA.
ILMN_1805126	359.2371748	0.000671457	136.3829968	0.051166463	NA	NA	633.2747842	9.40E-08	NA	NA	1128.894956	0.621075623	LOC283174	PREDICTED: Homo sapiens hypothetical protein LOC283174 (LOC283174), misc RNA.
ILMN_1720708	488.3735183	1.09E-09	100.3252419	0.021117709	65.09117955	0.016220796	383.6372114	9.43E-08	NA	NA	1037.427151	0.674192896	CSNK1D	Homo sapiens casein kinase 1, delta (CSNK1D), transcript variant 1, mRNA.
ILMN_1728802	255.7394306	0.025004483	117.8860532	0.122091793	113.6301623	0.018640036	684.6900097	9.64E-08	NA	NA	1171.945656	0.641834696	SDCCAG8	Homo sapiens serologically defined colon cancer antigen 8 (SDCCAG8), mRNA.
ILMN_1780103	167.1373173	1.91E-08	NA	NA	NA	NA	158.34882	9.86E-08	63.11554872	0.019716422	388.601686	0.70700729	ZNF781	Homo sapiens zinc finger protein 781 (ZNF781), mRNA.
ILMN_1724668	136.3273626	3.48E-11	NA	NA	13.52214728	0.029329485	98.13421204	9.93E-08	30.43136183	0.073105223	278.4150837	0.711661291	REPS2	Homo sapiens RALBP1 associated Eps domain containing 2 (REPS2), transcript variant 1, mRNA.
ILMN_1663061	1985.086977	0.004683062	601.0081574	0.179604142	398.3243116	0.141347118	4433.398743	9.94E-08	1286.5123	0.100489438	8704.330488	0.740168233	DEK	Homo sapiens DEK oncogene (DNA binding) (DEK), mRNA.
ILMN_1752837	1500.056459	0.010819	611.599224	0.10882319	481.4223564	0.03860394	3751.473452	1.02E-07	1694.931229	0.01263965	8039.482721	0.784336832	ARL8B	Homo sapiens ADP-ribosylation factor-like 8B (ARL8B), mRNA.
ILMN_1788347	2272.73446	0.004614294	1233.074948	0.020089998	NA	NA	5102.831114	1.03E-07	1587.608942	0.07647077	10196.24947	0.756010919	KIAA1737	Homo sapiens KIAA1737 (KIAA1737), mRNA.
ILMN_1671288	176.2222685	3.83E-06	NA	NA	19.28294097	0.148426898	214.3341235	1.03E-07	50.55740421	0.169883363	460.3967372	0.681015699	ODF2	Homo sapiens outer dense fiber of sperm tails 2 (ODF2), transcript variant 2, mRNA.
ILMN_1692773	1986.942651	5.87E-06	555.4401997	0.042555582	NA	NA	2463.48508	1.04E-07	NA	NA	5005.86793	0.622644399	BET1L	Homo sapiens blocked early in transport 1 homolog (S. cerevisiae)-like (BET1L), mRNA.
ILMN_1800837	1078.671758	2.55E-06	NA	NA	145.5567274	0.086398566	1122.037529	1.04E-07	NA	NA	2346.266014	0.518571443	CFDP1	Homo sapiens craniofacial development protein 1 (CFDP1), mRNA.
ILMN_1689070	289.8672208	4.60E-10	NA	NA	NA	NA	234.2570174	1.05E-07	75.28349902	0.057879496	599.4077372	0.686439885	COQ7	Homo sapiens coenzyme Q7 homolog, ubiquinone (yeast) (COQ7), mRNA.
ILMN_1803110	1785.449873	8.91E-07	369.3055298	0.092476244	NA	NA	1988.823853	1.06E-07	NA	NA	4143.579256	0.607096288	SF3B3	Homo sapiens splicing factor 3b, subunit 3, 130kDa (SF3B3), mRNA.
ILMN_1804528	2284.687159	3.16E-07	512.3585325	0.055556764	NA	NA	2411.718169	1.06E-07	NA	NA	5208.76386	0.617219616	FAM54B	Homo sapiens family with sequence similarity 54, member B (FAM54B), mRNA.
ILMN_1688730	200.1019878	0.055557126	165.5995762	0.019921423	NA	NA	683.1998111	1.06E-07	298.5814621	0.014736418	1347.482837	0.778797729	DNAJC18	Homo sapiens DnaJ (Hsp40) homolog, subfamily C, member 18 (DNAJC18), mRNA.
ILMN_1800912	1059.613084	0.013346008	673.6764367	0.020086794	263.1956235	0.134983017	2538.512507	1.07E-07	NA	NA	4534.997651	0.655207552	ZFP106	Homo sapiens zinc finger protein 106 homolog (mouse) (ZFP106), mRNA.
ILMN_1728467	7068.188024	0.00032269	NA	NA	NA	NA	11835.14199	1.11E-07	4703.908821	0.020684793	23607.23884	0.704423236	GHITM	Homo sapiens growth hormone inducible transmembrane protein (GHITM), mRNA.
ILMN_1677133	510.7552407	8.45E-05	NA	NA	NA	NA	768.980446	1.11E-07	300.7257645	0.022726569	1580.461451	0.702684584	MITD1	Homo sapiens MIT, microtubule interacting and transport, domain containing 1 (MITD1), mRNA.
ILMN_1682147	383.4822475	2.10E-07	60.6607114	0.163440736	NA	NA	395.5684969	1.12E-07	NA	NA	839.7114558	0.593521901	HOOK2	Homo sapiens hook homolog 2 (Drosophila) (HOOK2), mRNA.
ILMN_1745385	7712.777666	6.33E-06	1801.500757	0.08911467	NA	NA	9571.227763	1.12E-07	NA	NA	19085.50619	0.606708888	HNRPM	Homo sapiens heterogeneous nuclear ribonucleoprotein M (HNRPM), transcript variant 2, mRNA.
ILMN_1725199	165.6359843	9.28E-10	NA	NA	17.40411247	0.041384811	134.6312261	1.13E-07	38.24878176	0.101520294	355.9201047	0.700644929	HNRPM	Homo sapiens heterogeneous nuclear ribonucleoprotein M (HNRPM), transcript variant 1, mRNA.
ILMN_1664402	167.0045413	7.55E-10	NA	NA	16.70627049	0.049746045	134.5947881	1.13E-07	31.28738615	0.177888189	349.592986	0.686390624	LGALS8	Homo sapiens lectin, galactoside-binding, soluble, 8 (galectin 8) (LGALS8), transcript variant 3, mRNA.
ILMN_1801907	440.2578037	0.000288829	NA	NA	84.7297519	0.061988611	719.3460322	1.13E-07	318.1614285	0.012764059	1562.495016	0.734913512	CSRP2BP	Homo sapiens CSRP2 binding protein (CSRP2BP), transcript variant 1, mRNA.
ILMN_1697561	2173.640145	0.00304708	893.1182916	0.070089212	NA	NA	4439.885447	1.13E-07	NA	NA	7506.643884	0.611337688	FBXL16	Homo sapiens F-box and leucine-rich repeat protein 16 (FBXL16), mRNA.
ILMN_1737685	638.6273974	0.003907709	223.6009733	0.118426505	NA	NA	1397.858704	1.14E-07	544.6987625	0.028951565	2804.785837	0.749162646	CRLS1	Homo sapiens cardiolipin synthase 1 (CRLS1), mRNA.
ILMN_1789641	138.0904603	0.021085242	NA	NA	53.35772625	0.033172104	326.1713972	1.15E-07	NA	NA	517.6195837	0.528711615	ABCG2	Homo sapiens ATP-binding cassette, sub-family G (WHITE), member 2 (ABCG2), mRNA.
ILMN_1701483	2282.954573	0.032529646	1261.292924	0.086580957	NA	NA	6635.569294	1.16E-07	NA	NA	10179.81679	0.606652588	SYP	Homo sapiens synaptophysin (SYP), mRNA.
ILMN_1780699	1072.168422	0.001378883	482.8185497	0.026510929	NA	NA	2085.400963	1.19E-07	550.9062746	0.133032166	4191.294209	0.741301621	THAP11	Homo sapiens THAP domain containing 11 (THAP11), mRNA.
ILMN_1755290	58.92317383	0.3032218	52.54393246	0.179048784	47.86740687	0.051484591	348.8951868	1.19E-07	NA	NA	508.2297	0.620016331	CEP170	Homo sapiens centrosomal protein 170kDa (CEP170), transcript variant gamma, mRNA.
ILMN_1721081	430.9643703	0.022437211	NA	NA	104.5011914	0.156339276	1176.522627	1.19E-07	496.3857274	0.01740072	2208.373916	0.723640588	SP4	Homo sapiens Sp4 transcription factor (SP4), mRNA.
ILMN_1729775	257.3523867	0.239949184	263.3807369	0.074198153	120.7664768	0.170965977	1433.410079	1.20E-07	438.7523318	0.086578377	2513.662012	0.75130069	OPA1	Homo sapiens optic atrophy 1 (autosomal dominant) (OPA1), nuclear gene encoding mitochondrial protein, transcript variant 3, mRNA.
ILMN_1721500	507.3456123	7.80E-08	108.9295203	0.043968839	47.90395104	0.148078771	475.1427537	1.21E-07	NA	NA	1139.321837	0.638468922	CBFA2T2	Homo sapiens core-binding factor, runt domain, alpha subunit 2; translocated to, 2 (CBFA2T2), transcript variant 3, mRNA.
ILMN_1712269	302.6336307	0.005270384	117.4206376	0.107984321	NA	NA	658.0771945	1.23E-07	NA	NA	1078.131463	0.600690378	ZNF605	Homo sapiens zinc finger protein 605 (ZNF605), mRNA.
ILMN_1777221	659.5345653	2.06E-05	NA	NA	80.75418414	0.145152106	882.1866912	1.24E-07	279.028792	0.070675821	1901.504233	0.69790573	C21orf51	Homo sapiens chromosome 21 open reading frame 51 (C21orf51), mRNA.
ILMN_1784238	439.4093487	0.000219701	128.3057284	0.081079655	84.07503627	0.058993988	714.1318197	1.25E-07	259.3079947	0.043991902	1625.229928	0.766566197	SEC22B	Homo sapiens SEC22 vesicle trafficking protein homolog B (S. cerevisiae) (SEC22B), mRNA.
ILMN_1797172	214.7265609	1.41E-07	NA	NA	23.24161513	0.089993124	216.84501	1.27E-07	51.01370239	0.175263812	505.8268884	0.680286254	ERCC1	Homo sapiens excision repair cross-complementing rodent repair deficiency, complementation group 1 (includes overlapping antisense sequence) (ERCC1), transcript variant 2, mRNA.
ILMN_1747775	989.5701852	5.04E-07	177.6237789	0.120789121	120.5054879	0.090751646	1013.384501	1.29E-07	NA	NA	2301.083953	0.621602117	STX2	Homo sapiens syntaxin 2 (STX2), transcript variant 2, mRNA.
ILMN_1768930	2054.1301	1.29E-05	631.3619619	0.034046785	NA	NA	2643.939124	1.30E-07	NA	NA	5329.431186	0.622453218	U2AF2	Homo sapiens U2 small nuclear RNA auxiliary factor 2 (U2AF2), transcript variant 2, mRNA.
ILMN_1666096	-257.5535154	0.476694592	NA	NA	300.0311872	0.042359882	2315.486748	1.31E-07	681.6422362	0.092433961	3039.606656	0.700053592	ACSL3	Homo sapiens acyl-CoA synthetase long-chain family member 3 (ACSL3), transcript variant 1, mRNA.
ILMN_1695827	875.0657745	5.75E-07	231.4554338	0.029626887	NA	NA	942.0473918	1.33E-07	NA	NA	2048.5686	0.624556857	PPP1CA	Homo sapiens protein phosphatase 1, catalytic subunit, alpha isoform (PPP1CA), transcript variant 3, mRNA.
ILMN_1725312	1667.503378	7.91E-05	NA	NA	NA	NA	2477.255796	1.33E-07	1055.855756	0.014329652	5200.61493	0.707626824	RASA1	Homo sapiens RAS p21 protein activator (GTPase activating protein) 1 (RASA1), transcript variant 1, mRNA.
ILMN_1753575	454.4913721	1.11E-05	NA	NA	75.09240497	0.055486492	509.4239416	1.35E-07	NA	NA	1039.007719	0.518398108	GP1BA	Homo sapiens glycoprotein Ib (platelet), alpha polypeptide (GP1BA), mRNA.
ILMN_1657361	4809.914843	3.96E-05	1317.952704	0.076702885	NA	NA	6646.589778	1.38E-07	NA	NA	12774.45733	0.605536305	CBX7	Homo sapiens chromobox homolog 7 (CBX7), mRNA.
ILMN_1678504	2574.291722	2.33E-05	628.5596053	0.092475507	440.915229	0.058378881	3287.043351	1.38E-07	NA	NA	6930.809907	0.630276393	RHOT1	Homo sapiens ras homolog gene family, member T1 (RHOT1), transcript variant 3, mRNA.
ILMN_1732614	215.9624662	0.09818669	160.0631909	0.066653546	97.00244026	0.065462157	840.7577101	1.40E-07	207.44866	0.167354196	1521.234467	0.743767233	FAM76B	Homo sapiens family with sequence similarity 76, member B (FAM76B), mRNA.
ILMN_1700811	243.7879564	0.000237038	NA	NA	46.8775657	0.058176985	387.8098252	1.40E-07	126.4460922	0.064224991	804.9214395	0.704317834	UBFD1	Homo sapiens ubiquitin family domain containing 1 (UBFD1), mRNA.
ILMN_1741313	252.3437647	9.85E-10	50.71980958	0.027473179	NA	NA	202.9301769	1.41E-07	NA	NA	505.9937512	0.624855968	ZNF782	Homo sapiens zinc finger protein 782 (ZNF782), mRNA.
ILMN_1771179	302.5892987	2.24E-06	NA	NA	NA	NA	357.14709	1.41E-07	82.72342981	0.17291487	742.4598186	0.656451277	CYB561	Homo sapiens cytochrome b-561 (CYB561), transcript variant 1, mRNA.
ILMN_1742427	280.4546021	0.194230949	317.263846	0.032227688	NA	NA	1411.089244	1.41E-07	569.2692265	0.025441325	2578.076919	0.763684503	POLR1D	Homo sapiens polymerase (RNA) I polypeptide D, 16kDa (POLR1D), transcript variant 2, mRNA.
ILMN_1793615	562.3508886	0.000714447	NA	NA	NA	NA	998.7871294	1.41E-07	262.8376959	0.122795456	1823.975714	0.664877146	ME3	Homo sapiens malic enzyme 3, NADP(+)-dependent, mitochondrial (ME3), nuclear gene encoding mitochondrial protein, transcript variant 2, mRNA.
ILMN_1765558	276.7908709	6.15E-06	82.57236289	0.031460326	NA	NA	338.8797709	1.43E-07	NA	NA	698.2430047	0.622147993	NPAS2	Homo sapiens neuronal PAS domain protein 2 (NPAS2), mRNA.
ILMN_1785711	3000.712584	5.67E-07	NA	NA	NA	NA	3286.130509	1.43E-07	1385.183302	0.015682095	7672.026395	0.705062188	NEDD8	Homo sapiens neural precursor cell expressed, developmentally down-regulated 8 (NEDD8), mRNA.
ILMN_1698258	6221.893499	3.63E-07	1845.08193	0.011135438	671.2886489	0.126162916	6232.331271	1.44E-07	NA	NA	14970.59535	0.660489396	DNAJC8	Homo sapiens DnaJ (Hsp40) homolog, subfamily C, member 8 (DNAJC8), mRNA.
ILMN_1693259	1334.413221	0.003445077	640.616159	0.038208983	NA	NA	2732.926503	1.44E-07	NA	NA	4707.955884	0.618309063	PDCD6IP	Homo sapiens programmed cell death 6 interacting protein (PDCD6IP), mRNA.
ILMN_1760212	321.4233699	0.001651852	NA	NA	NA	NA	619.2633031	1.46E-07	176.6127061	0.095805218	1117.299379	0.669998311	TPMT	Homo sapiens thiopurine S-methyltransferase (TPMT), mRNA.
ILMN_1676846	160.4721095	0.232419238	235.9744519	0.010783399	131.8456423	0.017531288	870.930122	1.46E-07	336.0760138	0.034204036	1735.29834	0.793847814	ABCE1	Homo sapiens ATP-binding cassette, sub-family E (OABP), member 1 (ABCE1), transcript variant 1, mRNA.
ILMN_1704452	873.8867701	2.45E-05	343.9625807	0.010219364	NA	NA	1165.746152	1.47E-07	NA	NA	2383.595502	0.640942373	BCL9	Homo sapiens B-cell CLL/lymphoma 9 (BCL9), mRNA.
ILMN_1696319	769.9611431	1.06E-05	153.3193667	0.146866097	125.1308841	0.058757114	931.2193712	1.48E-07	NA	NA	1979.630765	0.619036388	ZNF180	Homo sapiens zinc finger protein 180 (ZNF180), mRNA.
ILMN_1762747	10911.06684	0.000545217	NA	NA	NA	NA	18858.03688	1.48E-07	6629.44884	0.042002601	36398.55256	0.686839632	RPL15	Homo sapiens ribosomal protein L15 (RPL15), mRNA.
ILMN_1689665	3412.176824	1.70E-08	585.7313698	0.07881689	NA	NA	3196.998113	1.49E-07	881.8982514	0.121135935	8076.804558	0.726003839	APPBP1	Homo sapiens amyloid beta precursor protein binding protein 1 (APPBP1), transcript variant 1, mRNA.
ILMN_1659285	348.128169	0.004566185	117.1779429	0.140182724	NA	NA	766.1414604	1.51E-07	357.3738161	0.01078783	1588.821388	0.757697171	DSCR2	Homo sapiens Down syndrome critical region gene 2 (DSCR2), transcript variant 2, mRNA.
ILMN_1810229	520.3356127	0.000208406	189.2686046	0.039272365	NA	NA	810.2411153	1.51E-07	NA	NA	1519.845333	0.616884127	ARID4A	Homo sapiens AT rich interactive domain 4A (RBP1-like) (ARID4A), transcript variant 3, mRNA.
ILMN_1785113	636.4408521	0.024711035	NA	NA	287.166013	0.011770365	1747.330771	1.52E-07	575.7748754	0.062560622	3246.712512	0.714311324	MUT	Homo sapiens methylmalonyl Coenzyme A mutase (MUT), nuclear gene encoding mitochondrial protein, mRNA.
ILMN_1679383	166.0170477	2.17E-09	NA	NA	NA	NA	140.275147	1.53E-07	44.76733557	0.064067059	351.0595302	0.677857031	C1orf108	Homo sapiens chromosome 1 open reading frame 108 (C1orf108), mRNA.
ILMN_1759801	42.29143008	0.899240826	298.9700843	0.183702769	234.0064096	0.086983444	2179.758866	1.53E-07	814.8824773	0.040322693	3569.909267	0.752863634	DPP8	Homo sapiens dipeptidyl-peptidase 8 (DPP8), transcript variant 2, mRNA.
ILMN_1749521	389.9874547	0.078671116	NA	NA	153.8131407	0.081916899	1384.000008	1.55E-07	405.6114428	0.096401612	2333.412047	0.691770171	SLC35E3	Homo sapiens solute carrier family 35, member E3 (SLC35E3), mRNA.
ILMN_1791896	1254.173484	8.88E-05	485.2075689	0.01618646	NA	NA	1897.351127	1.56E-07	597.5346115	0.078788266	4234.266791	0.752685993	EBAG9	Homo sapiens estrogen receptor binding site associated, antigen, 9 (EBAG9), transcript variant 2, mRNA.
ILMN_1781680	592.1751909	0.009590993	207.6225218	0.158809246	130.8919885	0.141335053	1424.574722	1.57E-07	486.317902	0.060256009	2841.582326	0.745122152	DAP3	Homo sapiens death associated protein 3 (DAP3), nuclear gene encoding mitochondrial protein, transcript variant 1, mRNA.
ILMN_1742073	497.7142887	0.071838668	NA	NA	NA	NA	1743.854947	1.57E-07	653.4487203	0.031204504	2895.017956	0.691481448	ADCY1	Homo sapiens adenylate cyclase 1 (brain) (ADCY1), mRNA.
ILMN_1728676	688.3928291	0.006711039	396.9942261	0.017468579	243.2719004	0.015885555	1574.90098	1.58E-07	472.0131342	0.097370174	3375.57307	0.774560636	KIAA0196	Homo sapiens KIAA0196 (KIAA0196), mRNA.
ILMN_1725306	63.52457196	0.031082432	NA	NA	NA	NA	184.0685004	1.59E-07	81.39966723	0.011940017	328.9927395	0.707865931	RNF6	Homo sapiens ring finger protein (C3H2C3 type) 6 (RNF6), transcript variant 1, mRNA.
ILMN_1701244	699.9713409	0.003069774	363.0109211	0.023961851	NA	NA	1405.986692	1.63E-07	NA	NA	2468.968953	0.624530686	ITFG2	Homo sapiens integrin alpha FG-GAP repeat containing 2 (ITFG2), mRNA.
ILMN_1741171	378.2897795	0.040793917	222.8638335	0.071493719	NA	NA	1179.474577	1.64E-07	447.6521889	0.036156939	2228.280379	0.747448254	TM2D2	Homo sapiens TM2 domain containing 2 (TM2D2), transcript variant 4, mRNA.
ILMN_1657129	320.5196336	0.000722174	NA	NA	70.38855771	0.062924257	487.6370668	1.65E-07	NA	NA	878.5452581	0.512206869	SKAP2	Homo sapiens src kinase associated phosphoprotein 2 (SKAP2), mRNA.
ILMN_1714167	2668.745826	2.96E-06	NA	NA	NA	NA	3173.629754	1.66E-07	1157.290536	0.036248582	6999.666116	0.687697749	CYB5A	Homo sapiens cytochrome b5 type A (microsomal) (CYB5A), transcript variant 1, mRNA.
ILMN_1706690	212.0925557	2.19E-09	38.23272768	0.045053845	NA	NA	180.8802824	1.67E-07	78.67166212	0.017372661	509.8772279	0.763352128	KHK	Homo sapiens ketohexokinase (fructokinase) (KHK), transcript variant b, mRNA.
ILMN_1779462	151.9651341	4.55E-05	NA	NA	27.84881659	0.053095665	184.8715098	1.70E-07	NA	NA	364.6854605	0.513725499	PDE4DIP	Homo sapiens phosphodiesterase 4D interacting protein (myomegalin) (PDE4DIP), transcript variant 5, mRNA.
ILMN_1776005	432.3581701	0.193366814	NA	NA	NA	NA	2108.827015	1.71E-07	558.0326526	0.124154483	3099.217837	0.661026448	DC2	Homo sapiens DC2 protein (DC2), mRNA.
ILMN_1788878	445.7501914	1.84E-06	120.8816666	0.035773757	NA	NA	504.5494653	1.71E-07	NA	NA	1071.181323	0.616285471	C10orf83	Homo sapiens chromosome 10 open reading frame 83 (C10orf83), mRNA.
ILMN_1680465	115.7124753	1.95E-08	NA	NA	NA	NA	106.7842173	1.73E-07	42.30454456	0.023811321	264.8012372	0.694777801	ARL5B	Homo sapiens ADP-ribosylation factor-like 5B (ARL5B), mRNA.
ILMN_1778161	589.4750513	4.15E-07	89.37270358	0.179238618	NA	NA	639.0043962	1.73E-07	253.5160094	0.029332388	1571.36816	0.737644502	bA16L21.2.1	Homo sapiens DnaJ-like protein (bA16L21.2.1), mRNA.
ILMN_1662852	216.3626314	0.065392085	199.5166306	0.014059759	82.72051805	0.093681051	692.1136968	1.74E-07	NA	NA	1190.713477	0.656232942	IQCK	Homo sapiens IQ motif containing K (IQCK), mRNA.
ILMN_1779800	857.8592035	1.61E-05	245.3441826	0.050867697	NA	NA	1104.328077	1.74E-07	NA	NA	2207.531463	0.609163784	MARK1	Homo sapiens MAP/microtubule affinity-regulating kinase 1 (MARK1), mRNA.
ILMN_1803073	3277.825	0.000751467	928.4654661	0.131692406	NA	NA	5890.811878	1.77E-07	2708.009399	0.012505223	12805.11174	0.754523186	DNAJC12	Homo sapiens DnaJ (Hsp40) homolog, subfamily C, member 12 (DNAJC12), transcript variant 1, mRNA.
ILMN_1767470	1147.800675	3.35E-05	NA	NA	163.7749333	0.120826687	1364.493629	1.77E-07	NA	NA	2676.069237	0.501752242	SCPEP1	Homo sapiens serine carboxypeptidase 1 (SCPEP1), mRNA.
ILMN_1798536	1720.469371	8.37E-05	465.8431387	0.088258153	285.5810202	0.09197585	2371.261168	1.82E-07	NA	NA	4843.154698	0.621707461	JOSD1	Homo sapiens Josephin domain containing 1 (JOSD1), mRNA.
ILMN_1749821	612.8923381	2.49E-05	NA	NA	NA	NA	827.3071006	1.82E-07	356.516445	0.014715651	1796.715884	0.70230824	MED28	Homo sapiens mediator of RNA polymerase II transcription, subunit 28 homolog (S. cerevisiae) (MED28), mRNA.
ILMN_1801383	1668.900423	0.023399168	1050.596888	0.039330227	NA	NA	4456.508829	1.84E-07	NA	NA	7176.00614	0.613091378	SMG1	Homo sapiens PI-3-kinase-related kinase SMG-1 (SMG1), mRNA.
ILMN_1796038	10127.258	5.29E-06	NA	NA	NA	NA	12384.8263	1.88E-07	5070.726165	0.020216674	27582.81047	0.69635558	TOMM20	Homo sapiens translocase of outer mitochondrial membrane 20 homolog (yeast) (TOMM20), mRNA.
ILMN_1725719	452.1462652	0.000228936	199.5297128	0.014143609	NA	NA	701.4858174	1.91E-07	NA	NA	1353.161795	0.630848732	RAVER1	Homo sapiens ribonucleoprotein, PTB-binding 1 (RAVER1), mRNA.
ILMN_1782259	1765.258884	0.018542775	NA	NA	532.091699	0.070838931	4553.052902	1.93E-07	1462.139608	0.072438458	8312.543093	0.695301016	SLITRK4	Homo sapiens SLIT and NTRK-like family, member 4 (SLITRK4), mRNA.
ILMN_1738395	354.2239198	3.99E-06	NA	NA	47.53943454	0.096096708	366.7739526	1.93E-07	NA	NA	768.537307	0.502744659	TPD52L3	Homo sapiens tumor protein D52-like 3 (TPD52L3), transcript variant 2, mRNA.
ILMN_1767433	254.2475673	1.97E-05	61.36054638	0.10130913	NA	NA	329.7389794	1.94E-07	NA	NA	645.347093	0.592621053	TBC1D5	Homo sapiens TBC1 domain family, member 5 (TBC1D5), mRNA.
ILMN_1682091	835.4898643	3.58E-06	285.7129625	0.011807503	NA	NA	975.6417058	1.95E-07	NA	NA	2096.844533	0.633464398	MECP2	Homo sapiens methyl CpG binding protein 2 (Rett syndrome) (MECP2), mRNA.
ILMN_1676728	396.9875712	0.001736546	NA	NA	NA	NA	757.2647385	1.99E-07	297.9035019	0.025687774	1452.155812	0.691107878	EGFL9	Homo sapiens EGF-like-domain, multiple 9 (EGFL9), transcript variant 1, mRNA.
ILMN_1768127	1853.453877	1.97E-05	400.4446274	0.12191639	330.663829	0.036682547	2466.637257	1.99E-07	1046.166595	0.022563623	6097.366186	0.768422646	EBNA1BP2	Homo sapiens EBNA1 binding protein 2 (EBNA1BP2), mRNA.
ILMN_1652085	823.9410474	0.000470576	328.0491603	0.029539624	NA	NA	1410.066099	1.99E-07	370.7173146	0.144620319	2932.773621	0.731240432	MPHOSPH10	Homo sapiens M-phase phosphoprotein 10 (U3 small nucleolar ribonucleoprotein) (MPHOSPH10), mRNA.
ILMN_1744442	66.40511117	0.535287255	99.72056751	0.170570347	NA	NA	693.4952695	2.00E-07	297.6101937	0.019821018	1157.231142	0.742631221	C20orf121	Homo sapiens chromosome 20 open reading frame 121 (C20orf121), transcript variant 2, mRNA.
ILMN_1675428	208.3500166	2.23E-07	62.16959219	0.010902466	NA	NA	209.4731423	2.01E-07	NA	NA	479.9927512	0.63428584	PCDHGC3	Homo sapiens protocadherin gamma subfamily C, 3 (PCDHGC3), transcript variant 2, mRNA.
ILMN_1657643	38.61737053	0.397180142	NA	NA	NA	NA	288.710272	2.03E-07	112.7132529	0.026887721	440.0408953	0.689978482	KCNIP2	Homo sapiens Kv channel interacting protein 2 (KCNIP2), transcript variant 7, mRNA.
ILMN_1664776	3570.216502	0.008707213	NA	NA	NA	NA	8273.614028	2.06E-07	2352.844494	0.102266703	14196.67502	0.662069035	KIAA0143	Homo sapiens KIAA0143 protein (KIAA0143), mRNA.
ILMN_1744709	553.0460604	1.03E-08	101.5532707	0.058006805	53.77452046	0.10354378	459.7219205	2.07E-07	NA	NA	1168.095772	0.626627464	DLG5	Homo sapiens discs, large homolog 5 (Drosophila) (DLG5), mRNA.
ILMN_1690136	265.6844815	5.24E-10	58.52133692	0.011451001	23.77151868	0.090174088	194.9232373	2.08E-07	NA	NA	542.9005744	0.656949759	NIPBL	Homo sapiens Nipped-B homolog (Drosophila) (NIPBL), transcript variant B, mRNA.
ILMN_1758629	396.5204605	3.70E-09	NA	NA	NA	NA	337.2394302	2.10E-07	83.30680233	0.154545328	817.066693	0.65149647	DONSON	Homo sapiens downstream neighbor of SON (DONSON), mRNA.
ILMN_1679476	820.5714881	7.60E-07	190.7005601	0.057832315	NA	NA	875.8334564	2.14E-07	NA	NA	1887.105505	0.602465672	GART	Homo sapiens phosphoribosylglycinamide formyltransferase, phosphoribosylglycinamide synthetase, phosphoribosylaminoimidazole synthetase (GART), transcript variant 1, mRNA.
ILMN_1785198	4886.432755	8.51E-07	979.3498423	0.101871776	NA	NA	5241.814752	2.18E-07	NA	NA	11107.59735	0.590062012	POLE3	Homo sapiens polymerase (DNA directed), epsilon 3 (p17 subunit) (POLE3), mRNA.
ILMN_1768449	2665.956427	1.65E-06	653.1919883	0.055189481	NA	NA	2962.864422	2.19E-07	NA	NA	6282.012837	0.602912395	PRPSAP1	Homo sapiens phosphoribosyl pyrophosphate synthetase-associated protein 1 (PRPSAP1), mRNA.
ILMN_1744659	141.1965305	0.006161764	NA	NA	NA	NA	311.1253874	2.20E-07	92.68516118	0.088445518	545.0070791	0.664211185	CUTL1	Homo sapiens cut-like 1, CCAAT displacement protein (Drosophila) (CUTL1), transcript variant 2, mRNA.
ILMN_1676653	613.6309887	6.71E-06	150.3620194	0.068584976	84.31514521	0.098477084	706.7215235	2.26E-07	NA	NA	1555.029677	0.622095318	CENTD2	Homo sapiens centaurin, delta 2 (CENTD2), transcript variant 1, mRNA.
ILMN_1664919	202.3593619	4.77E-06	NA	NA	NA	NA	243.6724418	2.27E-07	76.01850786	0.075336428	522.0503116	0.667247077	KCNK9	Homo sapiens potassium channel, subfamily K, member 9 (KCNK9), mRNA.
ILMN_1766245	845.6172039	0.000150636	271.9620889	0.051722564	NA	NA	1307.394416	2.27E-07	507.8081283	0.034953186	2932.781837	0.74775202	SUPT4H1	Homo sapiens suppressor of Ty 4 homolog 1 (S. cerevisiae) (SUPT4H1), mRNA.
ILMN_1804676	85.3382647	0.151752641	NA	NA	41.07034077	0.08553614	366.4632677	2.34E-07	151.8127501	0.023417327	644.6846233	0.712658495	VAMP4	Homo sapiens vesicle-associated membrane protein 4 (VAMP4), mRNA.
ILMN_1719820	235.3063668	0.000130178	NA	NA	NA	NA	352.9825243	2.34E-07	-98.07802365	0.112306395	490.2108674	0.507879371	BDNF	Homo sapiens brain-derived neurotrophic factor (BDNF), transcript variant 2, mRNA.
ILMN_1704238	102.9629491	0.006817385	NA	NA	NA	NA	228.9695568	2.40E-07	99.6059824	0.015106814	431.5384884	0.697465675	C14orf126	Homo sapiens chromosome 14 open reading frame 126 (C14orf126), mRNA.
ILMN_1708861	107.5207941	0.458671487	147.6890574	0.134565121	NA	NA	929.92002	2.40E-07	373.3833215	0.029982017	1558.513193	0.736977679	LRRC3B	Homo sapiens leucine rich repeat containing 3B (LRRC3B), mRNA.
ILMN_1657632	440.1247275	1.15E-06	85.17103836	0.109780237	46.85525885	0.154761207	456.580752	2.42E-07	NA	NA	1028.731777	0.605970092	ZMYM6	Homo sapiens zinc finger, MYM-type 6 (ZMYM6), mRNA.
ILMN_1712517	442.1840219	3.89E-08	113.8128046	0.016505305	NA	NA	405.110434	2.45E-07	NA	NA	961.1072605	0.623501753	ZNF696	Homo sapiens zinc finger protein 696 (ZNF696), mRNA.
ILMN_1788677	217.61688	1.36E-06	48.64334041	0.065792644	NA	NA	246.9395443	2.46E-07	90.51682134	0.046718996	603.716586	0.738967652	ZNF236	Homo sapiens zinc finger protein 236 (ZNF236), mRNA.
ILMN_1796710	462.0842043	0.001670196	163.0544731	0.095398913	NA	NA	850.2708156	2.47E-07	NA	NA	1475.409493	0.588878462	PHC1	Homo sapiens polyhomeotic homolog 1 (Drosophila) (PHC1), mRNA.
ILMN_1666775	310.0888507	0.000535655	104.662624	0.068558897	59.56615196	0.093688192	489.3923664	2.50E-07	NA	NA	963.709993	0.620688209	CACNA1C	Homo sapiens calcium channel, voltage-dependent, L type, alpha 1C subunit (CACNA1C), mRNA.
ILMN_1698441	161.8989001	0.098777006	NA	NA	58.47222165	0.133727059	598.8981694	2.51E-07	196.8874228	0.069631593	1016.156714	0.687083463	MYST4	Homo sapiens MYST histone acetyltransferase (monocytic leukemia) 4 (MYST4), mRNA.
ILMN_1795561	177.8513933	0.483525472	NA	NA	NA	NA	1591.858981	2.52E-07	540.7799678	0.05484471	2310.490342	0.672198434	CAMK1D	Homo sapiens calcium/calmodulin-dependent protein kinase ID (CAMK1D), transcript variant 1, mRNA.
ILMN_1654918	680.4139417	4.30E-07	146.4892814	0.062440339	86.47807996	0.075660283	668.3327992	2.55E-07	NA	NA	1581.714102	0.624418113	MTRF1	Homo sapiens mitochondrial translational release factor 1 (MTRF1), nuclear gene encoding mitochondrial protein, mRNA.
ILMN_1711828	525.7749463	0.000121471	111.3217839	0.181158496	93.22772061	0.066256021	786.0742521	2.58E-07	234.0948366	0.107651315	1750.49354	0.729950768	ANKRD10	Homo sapiens ankyrin repeat domain 10 (ANKRD10), mRNA.
ILMN_1800704	1026.828263	2.57E-06	233.0538518	0.074050304	168.899421	0.038313235	1110.122917	2.59E-07	NA	NA	2538.904453	0.627392512	PSCD1	Homo sapiens pleckstrin homology, Sec7 and coiled-coil domains 1(cytohesin 1) (PSCD1), transcript variant 1, mRNA.
ILMN_1712868	139.2028999	2.04E-08	NA	NA	NA	NA	126.1600551	2.60E-07	56.35688455	0.013103875	321.7198395	0.698580849	SNX14	Homo sapiens sorting nexin 14 (SNX14), transcript variant 1, mRNA.
ILMN_1784176	591.5635317	2.02E-05	123.0225399	0.142053166	NA	NA	786.5667648	2.61E-07	227.0159101	0.114936762	1728.168747	0.709725163	ABCA5	Homo sapiens ATP-binding cassette, sub-family A (ABC1), member 5 (ABCA5), transcript variant 2, mRNA.
ILMN_1708180	2389.102033	3.33E-10	NA	NA	NA	NA	1823.393055	2.61E-07	668.518284	0.039315827	4881.013372	0.678332638	PFKM	Homo sapiens phosphofructokinase, muscle (PFKM), mRNA.
ILMN_1731194	1993.697284	0.001174302	844.3999347	0.033456527	NA	NA	3668.993826	2.62E-07	1405.527235	0.038695901	7912.618279	0.749486623	STRAP	Homo sapiens serine/threonine kinase receptor associated protein (STRAP), mRNA.
ILMN_1724692	132.4475692	1.76E-05	NA	NA	16.30987568	0.138973672	168.8294909	2.67E-07	45.83863624	0.132648301	363.4255721	0.670591353	KCNIP2	Homo sapiens Kv channel interacting protein 2 (KCNIP2), transcript variant 5, mRNA.
ILMN_1696587	123.1394651	0.590852734	403.2006786	0.014782998	NA	NA	1403.298382	2.69E-07	NA	NA	1929.638526	0.623721943	LRP1B	Homo sapiens low density lipoprotein-related protein 1B (deleted in tumors) (LRP1B), mRNA.
ILMN_1663577	375.9616816	2.37E-05	101.6128996	0.063913189	49.32421211	0.143760964	464.7358764	2.72E-07	NA	NA	991.6346698	0.61617885	S100PBP	Homo sapiens S100P binding protein (S100PBP), transcript variant 1, mRNA.
ILMN_1690844	5204.797433	0.010768369	NA	NA	2059.320986	0.011360209	12103.16462	2.74E-07	4851.321384	0.029167152	24218.60442	0.719815861	LOC387820	PREDICTED: Homo sapiens similar to DnaJ (Hsp40) homolog, subfamily B, member 6 isoform a (LOC387820), mRNA.
ILMN_1810474	2262.859185	5.14E-05	602.5756591	0.090651765	NA	NA	3077.199714	2.78E-07	NA	NA	5942.634558	0.587513147	UBE2I	Homo sapiens ubiquitin-conjugating enzyme E2I (UBC9 homolog, yeast) (UBE2I), transcript variant 1, mRNA.
ILMN_1769412	1909.866365	2.17E-07	507.8080737	0.02205018	NA	NA	1886.482468	2.80E-07	NA	NA	4304.156907	0.615761395	RAPGEF1	Homo sapiens Rap guanine nucleotide exchange factor (GEF) 1 (RAPGEF1), transcript variant 2, mRNA.
ILMN_1815567	446.785289	0.026731752	283.6916654	0.035917823	NA	NA	1245.572567	2.84E-07	469.2622178	0.042628941	2445.31174	0.746099872	ETF1	Homo sapiens eukaryotic translation termination factor 1 (ETF1), mRNA.
ILMN_1663975	138.2495373	2.12E-06	NA	NA	NA	NA	157.1005097	2.85E-07	38.65755529	0.162235463	334.0076023	0.644182175	CNNM2	Homo sapiens cyclin M2 (CNNM2), transcript variant 3, mRNA.
ILMN_1697433	256.3317048	0.121735574	237.1061474	0.035758694	NA	NA	1039.860545	2.85E-07	485.6397378	0.013176675	2018.938135	0.763369936	CYP46A1	Homo sapiens cytochrome P450, family 46, subfamily A, polypeptide 1 (CYP46A1), mRNA.
ILMN_1758750	222.7385627	0.10271842	170.3426829	0.064914384	NA	NA	855.2518398	2.86E-07	237.1196007	0.131200102	1485.452686	0.717424081	EARS2	Homo sapiens glutamyl-tRNA synthetase 2, mitochondrial (putative) (EARS2), mRNA.
ILMN_1672717	617.507436	7.88E-09	143.3610718	0.019976005	NA	NA	522.1156759	2.95E-07	NA	NA	1282.984184	0.616592557	C10orf57	Homo sapiens chromosome 10 open reading frame 57 (C10orf57), mRNA.
ILMN_1712587	165.4441425	6.83E-07	NA	NA	27.95931644	0.016507514	173.438231	3.01E-07	63.95268913	0.044783079	430.7943791	0.708180212	ARSB	Homo sapiens arylsulfatase B (ARSB), transcript variant 1, mRNA.
ILMN_1756049	706.1117229	3.75E-07	201.6338121	0.017061072	NA	NA	714.1311441	3.02E-07	NA	NA	1621.876679	0.618981614	NT5DC3	Homo sapiens 5'-nucleotidase domain containing 3 (NT5DC3), transcript variant 2, mRNA.
ILMN_1674633	51.8037938	0.350368255	52.71868117	0.165095433	55.20905035	0.021888349	322.9509096	3.09E-07	NA	NA	482.6824349	0.612345986	UBE2H	Homo sapiens ubiquitin-conjugating enzyme E2H (UBC8 homolog, yeast) (UBE2H), transcript variant 1, mRNA.
ILMN_1722423	461.7364984	5.00E-06	97.11614765	0.106236048	NA	NA	557.8306631	3.10E-07	209.7292421	0.043921931	1326.412551	0.730310221	SHPRH	Homo sapiens SNF2 histone linker PHD RING helicase (SHPRH), transcript variant 1, mRNA.
ILMN_1738173	250.9185501	0.001578325	NA	NA	NA	NA	463.5087069	3.10E-07	172.7236407	0.037894936	887.1508977	0.676064003	METTL4	Homo sapiens methyltransferase like 4 (METTL4), mRNA.
ILMN_1750876	297.5614599	0.000705903	NA	NA	49.70740542	0.131427655	500.641739	3.10E-07	234.5548026	0.012145004	1082.465407	0.71678425	SLC4A1AP	Homo sapiens solute carrier family 4 (anion exchanger), member 1, adaptor protein (SLC4A1AP), mRNA.
ILMN_1799367	2780.679619	4.03E-05	718.0987234	0.086695438	452.9346094	0.081778523	3539.284397	3.12E-07	NA	NA	7490.997349	0.612884005	TXNDC14	Homo sapiens thioredoxin domain containing 14 (TXNDC14), mRNA.
ILMN_1696675	1003.824043	0.004971156	321.323328	0.164490953	NA	NA	2153.241757	3.12E-07	624.2039181	0.116601228	4102.593047	0.704080535	CES2	Homo sapiens carboxylesterase 2 (intestine, liver) (CES2), transcript variant 2, mRNA.
ILMN_1771317	1344.78162	0.000289159	380.8781479	0.101694002	NA	NA	2156.662127	3.14E-07	604.0992209	0.129160824	4486.421116	0.709576924	SLC17A5	Homo sapiens solute carrier family 17 (anion/sugar transporter), member 5 (SLC17A5), mRNA.
ILMN_1808299	1791.007443	1.45E-05	481.3378114	0.064026001	NA	NA	2223.525955	3.14E-07	NA	NA	4495.871209	0.592413701	IQSEC1	Homo sapiens IQ motif and Sec7 domain 1 (IQSEC1), mRNA.
ILMN_1666019	178.9799953	0.000579307	68.00302992	0.042845707	40.77022854	0.049958906	281.2271206	3.15E-07	NA	NA	568.9803744	0.632065978	ADNP	Homo sapiens activity-dependent neuroprotector (ADNP), transcript variant 1, mRNA.
ILMN_1656287	15705.42214	2.01E-05	6111.617205	0.010100851	NA	NA	19901.27833	3.18E-07	NA	NA	41718.31767	0.627258254	SPOCK2	Homo sapiens sparc/osteonectin, cwcv and kazal-like domains proteoglycan (testican) 2 (SPOCK2), mRNA.
ILMN_1807689	562.254505	5.14E-05	126.642599	0.150274304	NA	NA	759.2212588	3.19E-07	NA	NA	1448.118363	0.572760428	PKNOX2	Homo sapiens PBX/knotted 1 homeobox 2 (PKNOX2), mRNA.
ILMN_1756052	308.836655	0.152523754	NA	NA	139.1709228	0.107247626	1308.209156	3.19E-07	538.3421336	0.026438319	2294.558867	0.704164517	NOL4	Homo sapiens nucleolar protein 4 (NOL4), mRNA.
ILMN_1745946	266.7943105	4.50E-08	41.25329782	0.128044137	NA	NA	251.5673254	3.20E-07	76.47992212	0.100775597	636.0948558	0.710994385	CCDC5	Homo sapiens coiled-coil domain containing 5 (spindle associated) (CCDC5), mRNA.
ILMN_1792314	2203.509752	4.37E-08	477.774245	0.042336868	NA	NA	2002.511957	3.20E-07	NA	NA	4683.795953	0.600561591	ACTR1A	Homo sapiens ARP1 actin-related protein 1 homolog A, centractin alpha (yeast) (ACTR1A), mRNA.
ILMN_1738229	3813.29252	0.007341395	NA	NA	NA	NA	8439.743123	3.22E-07	3913.609868	0.010997611	16166.64551	0.698125397	NDRG3	Homo sapiens NDRG family member 3 (NDRG3), transcript variant 1, mRNA.
ILMN_1674072	163.5453443	8.47E-07	26.04627687	0.174266657	NA	NA	177.980671	3.38E-07	54.1170287	0.101619541	421.6893209	0.704857179	RBAK	Homo sapiens RB-associated KRAB zinc finger (RBAK), mRNA.
ILMN_1732566	140.8947444	3.88E-08	NA	NA	11.5070311	0.170887546	127.3483379	3.43E-07	36.03451211	0.122066822	315.7846256	0.666398517	TMTC3	Homo sapiens transmembrane and tetratricopeptide repeat containing 3 (TMTC3), mRNA.
ILMN_1731107	2449.930007	0.001043792	NA	NA	NA	NA	4315.813825	3.46E-07	1403.951889	0.069684878	8169.695721	0.661083164	CCDC92	Homo sapiens coiled-coil domain containing 92 (CCDC92), mRNA.
ILMN_1688188	118.9634667	0.520414968	NA	NA	NA	NA	1141.540843	3.54E-07	410.8370139	0.045967254	1671.341323	0.669710313	CADPS	Homo sapiens Ca2+-dependent secretion activator (CADPS), transcript variant 1, mRNA.
ILMN_1734010	184.5388586	0.012374292	NA	NA	NA	NA	438.194712	3.56E-07	153.0971108	0.052417487	775.8306814	0.666845593	C10orf118	Homo sapiens chromosome 10 open reading frame 118 (C10orf118), mRNA.
ILMN_1790354	1597.338944	4.32E-05	NA	NA	277.7997685	0.051617413	2131.826988	3.57E-07	998.363998	0.012758525	5005.329698	0.720118571	RABGGTB	Homo sapiens Rab geranylgeranyltransferase, beta subunit (RABGGTB), mRNA.
ILMN_1695821	1867.943098	3.40E-06	NA	NA	NA	NA	2155.676117	3.57E-07	533.3225052	0.164728326	4556.941721	0.639132778	ACTR1B	Homo sapiens ARP1 actin-related protein 1 homolog B, centractin beta (yeast) (ACTR1B), mRNA.
ILMN_1724762	134.8924213	0.034921311	NA	NA	42.56147044	0.091722762	379.1995159	3.59E-07	133.8888063	0.056241331	690.542214	0.688468562	XKR6	Homo sapiens XK, Kell blood group complex subunit-related family, member 6 (XKR6), transcript variant 2, mRNA.
ILMN_1790062	268.2086479	9.83E-08	65.98799519	0.022067379	NA	NA	260.8425597	3.60E-07	77.68424599	0.109719965	672.7234488	0.732096283	FAM105B	Homo sapiens family with sequence similarity 105, member B (FAM105B), mRNA.
ILMN_1748738	272.7308695	1.54E-06	67.55615112	0.051848791	NA	NA	294.4669073	3.62E-07	NA	NA	634.7539279	0.593909591	SLC22A17	Homo sapiens solute carrier family 22 (organic cation transporter), member 17 (SLC22A17), transcript variant 1, mRNA.
ILMN_1666258	194.038814	1.15E-06	45.95168385	0.049811729	NA	NA	213.5241755	3.74E-07	60.48829872	0.128288955	514.0029721	0.717610467	AMFR	Homo sapiens autocrine motility factor receptor (AMFR), mRNA.
ILMN_1782654	577.4542616	9.70E-08	116.7323872	0.05967211	52.06764731	0.171064332	516.2067388	3.78E-07	NA	NA	1262.461035	0.609414864	CAPN6	Homo sapiens calpain 6 (CAPN6), mRNA.
ILMN_1678268	1063.330913	0.000164927	282.0352492	0.111988408	151.5953548	0.166842064	1486.859622	3.82E-07	NA	NA	2983.82114	0.595383574	VPS8	Homo sapiens vacuolar protein sorting 8 homolog (S. cerevisiae) (VPS8), transcript variant 1, mRNA.
ILMN_1667857	765.5235743	9.27E-07	NA	NA	NA	NA	819.0613139	3.83E-07	349.6571374	0.019521187	1934.242026	0.685120944	C12orf52	Homo sapiens chromosome 12 open reading frame 52 (C12orf52), mRNA.
ILMN_1740010	520.5553934	2.14E-09	107.3494237	0.024135122	68.97427651	0.019810496	391.7712203	3.91E-07	NA	NA	1088.650314	0.6476419	PCNX	Homo sapiens pecanex homolog (Drosophila) (PCNX), mRNA.
ILMN_1779014	2387.309731	0.116578404	NA	NA	NA	NA	9201.16947	4.02E-07	4086.677613	0.015611673	15675.15681	0.688400211	TSPYL1	Homo sapiens TSPY-like 1 (TSPYL1), mRNA.
ILMN_1747771	4147.9305	4.37E-07	741.6613159	0.129827165	NA	NA	4167.111743	4.02E-07	NA	NA	9056.703558	0.571128574	LOC730744	PREDICTED: Homo sapiens similar to macrophage erythroblast attacher (LOC730744), mRNA.
ILMN_1745813	-456.6722298	0.360745402	678.3089299	0.045810807	400.7931154	0.05020582	3086.595006	4.07E-07	1223.820294	0.038581218	4932.845116	0.762159386	KIAA1279	Homo sapiens KIAA1279 (KIAA1279), mRNA.
ILMN_1762932	378.996096	1.79E-09	NA	NA	NA	NA	302.2023792	4.17E-07	104.9984109	0.055540281	786.196886	0.66265255	CHMP2A	Homo sapiens chromatin modifying protein 2A (CHMP2A), transcript variant 2, mRNA.
ILMN_1701298	4256.921794	5.43E-06	1025.284792	0.063331773	468.4384963	0.155617956	5029.242669	4.19E-07	1874.04804	0.051441801	12653.93579	0.746803481	CCT2	Homo sapiens chaperonin containing TCP1, subunit 2 (beta) (CCT2), mRNA.
ILMN_1742827	898.4846847	3.43E-07	204.0772923	0.047392679	116.3824937	0.067322166	850.4380571	4.19E-07	NA	NA	2069.382528	0.621872622	EXOC4	Homo sapiens exocyst complex component 4 (EXOC4), transcript variant 1, mRNA.
ILMN_1743397	186.3834364	6.78E-08	NA	NA	NA	NA	174.1341249	4.22E-07	46.90587819	0.13441308	407.4234395	0.64118744	PIGW	Homo sapiens phosphatidylinositol glycan anchor biosynthesis, class W (PIGW), mRNA.
ILMN_1753249	855.1007342	9.73E-06	199.7697663	0.088798499	129.1502249	0.07664982	975.5109257	4.28E-07	NA	NA	2159.531651	0.606854662	DDX10	Homo sapiens DEAD (Asp-Glu-Ala-Asp) box polypeptide 10 (DDX10), mRNA.
ILMN_1699449	304.7191027	1.88E-11	NA	NA	26.3939279	0.050169148	199.3394597	4.28E-07	96.69912364	0.010758691	627.151614	0.720470819	MGC35361	Homo sapiens hypothetical protein MGC35361 (MGC35361), mRNA.
ILMN_1709666	2123.468701	1.26E-05	513.8208994	0.083062244	399.5847923	0.03160078	2461.225398	4.30E-07	NA	NA	5498.099791	0.617539768	C3orf1	Homo sapiens chromosome 3 open reading frame 1 (C3orf1), mRNA.
ILMN_1666924	2579.792707	2.59E-08	595.3409682	0.027628461	NA	NA	2255.282511	4.30E-07	NA	NA	5430.416186	0.60308238	PINK1	Homo sapiens PTEN induced putative kinase 1 (PINK1), nuclear gene encoding mitochondrial protein, mRNA.
ILMN_1684321	1340.170154	0.001438137	541.0596369	0.043810927	334.1600453	0.039275239	2429.244709	4.36E-07	810.7485945	0.080219457	5455.38314	0.751199799	CYB5B	Homo sapiens cytochrome b5 type B (outer mitochondrial membrane) (CYB5B), mRNA.
ILMN_1722438	86.58946995	0.071524278	NA	NA	NA	NA	287.8053016	4.40E-07	131.8758704	0.01321156	506.2706419	0.689844942	MGAT4B	Homo sapiens mannosyl (alpha-1,3-)-glycoprotein beta-1,4-N-acetylglucosaminyltransferase, isozyme B (MGAT4B), transcript variant 1, mRNA.
ILMN_1753440	192.8896042	0.066925955	NA	NA	70.93782744	0.090109683	622.0179453	4.42E-07	237.4914766	0.041783736	1123.336853	0.691280027	C4orf30	Homo sapiens chromosome 4 open reading frame 30 (C4orf30), mRNA.
ILMN_1761120	2895.194127	0.001082677	NA	NA	639.9536418	0.05758455	4979.735598	4.50E-07	1671.927424	0.072001894	10186.81079	0.68280509	TM2D3	Homo sapiens TM2 domain containing 3 (TM2D3), transcript variant 2, mRNA.
ILMN_1736757	329.4928962	0.016534257	144.7668286	0.109920309	NA	NA	824.3663282	4.53E-07	249.6787726	0.107982308	1548.304826	0.706494151	GNPTAB	Homo sapiens N-acetylglucosamine-1-phosphate transferase, alpha and beta subunits (GNPTAB), mRNA.
ILMN_1745172	1477.152277	0.003980413	850.1367396	0.011616478	301.7882648	0.126945517	2994.026787	4.58E-07	1285.705839	0.026607616	6908.809907	0.775761805	ILF2	Homo sapiens interleukin enhancer binding factor 2, 45kDa (ILF2), mRNA.
ILMN_1764362	309.1705064	8.19E-09	63.08376823	0.034392944	27.28027824	0.134579713	244.3107425	4.61E-07	NA	NA	643.8452953	0.619385509	LYAR	Homo sapiens hypothetical protein FLJ20425 (LYAR), mRNA.
ILMN_1698560	454.3803697	1.08E-05	109.4824412	0.081553752	52.19536438	0.1773264	519.7167806	4.64E-07	NA	NA	1135.774956	0.598046014	C19orf6	Homo sapiens chromosome 19 open reading frame 6 (C19orf6), transcript variant 1, mRNA.
ILMN_1668619	1135.619029	0.001227092	NA	NA	214.328847	0.107012414	1974.827452	4.64E-07	607.3755092	0.098729089	3932.150837	0.669973362	KIAA1467	Homo sapiens KIAA1467 (KIAA1467), mRNA.
ILMN_1748471	435.4052977	2.33E-06	NA	NA	NA	NA	485.1521019	4.66E-07	196.1127214	0.02793554	1116.670121	0.674890532	RPLP0	Homo sapiens ribosomal protein, large, P0 (RPLP0), transcript variant 2, mRNA.
ILMN_1713243	498.3329903	0.01273541	204.4805382	0.115196829	138.9768507	0.077203229	1182.529389	4.73E-07	334.3381344	0.13771523	2358.657902	0.722031272	VPS26A	Homo sapiens vacuolar protein sorting 26 homolog A (S. pombe) (VPS26A), transcript variant 1, mRNA.
ILMN_1726064	898.4262181	0.000388684	NA	NA	NA	NA	1421.983077	4.73E-07	414.4285216	0.108131576	2734.837816	0.644496126	PAK1IP1	Homo sapiens PAK1 interacting protein 1 (PAK1IP1), mRNA.
ILMN_1720188	3188.683443	5.17E-08	667.5585701	0.051287247	NA	NA	2861.920173	4.77E-07	NA	NA	6718.162186	0.588392642	C20orf11	Homo sapiens chromosome 20 open reading frame 11 (C20orf11), mRNA.
ILMN_1779214	735.3918526	0.000193908	297.4422638	0.021982008	NA	NA	1074.813167	4.78E-07	NA	NA	2107.647284	0.605403336	ATM	Homo sapiens ataxia telangiectasia mutated (includes complementation groups A, C and D) (ATM), transcript variant 2, mRNA.
ILMN_1713744	4904.527563	0.009074283	2161.477456	0.079777702	NA	NA	11156.99403	4.82E-07	3445.281414	0.102538585	21668.28047	0.711644609	C14orf132	Homo sapiens chromosome 14 open reading frame 132 (C14orf132), mRNA.
ILMN_1776708	2113.314783	2.21E-07	459.8792214	0.058429679	NA	NA	2031.160089	4.87E-07	NA	NA	4604.354093	0.585151689	LIMK1	Homo sapiens LIM domain kinase 1 (LIMK1), mRNA.
ILMN_1813766	299.4464816	2.23E-09	54.84352726	0.044125994	31.19072841	0.063933256	223.1283232	4.90E-07	NA	NA	608.6090605	0.62090655	RCL1	Homo sapiens RNA terminal phosphate cyclase-like 1 (RCL1), mRNA.
ILMN_1654748	4480.253315	2.54E-06	999.3213609	0.086935965	NA	NA	4897.447325	4.92E-07	NA	NA	10377.022	0.57608892	TMCO3	Homo sapiens transmembrane and coiled-coil domains 3 (TMCO3), mRNA.
ILMN_1703079	372.1001885	2.68E-07	89.13459188	0.039903388	NA	NA	360.8596196	4.93E-07	NA	NA	822.0944	0.592924583	NFS1	Homo sapiens NFS1 nitrogen fixation 1 homolog (S. cerevisiae) (NFS1), nuclear gene encoding mitochondrial protein, mRNA.
ILMN_1777663	2197.551334	0.082664856	1891.195514	0.026716972	1005.76996	0.049171765	7626.117403	5.01E-07	3064.984929	0.038074978	15785.61914	0.766060799	TOP2B	Homo sapiens topoisomerase (DNA) II beta 180kDa (TOP2B), mRNA.
ILMN_1750079	5982.834268	0.000147322	2009.585594	0.049800904	NA	NA	8529.48751	5.08E-07	NA	NA	16521.90737	0.587685926	PURB	Homo sapiens purine-rich element binding protein B (PURB), mRNA.
ILMN_1716988	53.15410799	0.288845507	NA	NA	37.76319285	0.062788317	298.2007714	5.11E-07	125.1934766	0.027049963	514.3115488	0.700146484	OPN3	Homo sapiens opsin 3 (encephalopsin, panopsin) (OPN3), transcript variant 1, mRNA.
ILMN_1688725	222.5943607	0.000554887	64.47163302	0.113446814	NA	NA	368.2134827	5.20E-07	136.6732422	0.052316786	791.9527186	0.718593972	UTP14A	Homo sapiens UTP14, U3 small nucleolar ribonucleoprotein, homolog A (yeast) (UTP14A), mRNA.
ILMN_1686553	636.3227303	1.56E-08	150.3422219	0.021429883	NA	NA	538.3436967	5.23E-07	NA	NA	1325.008649	0.604120236	INTS2	Homo sapiens integrator complex subunit 2 (INTS2), mRNA.
ILMN_1655608	449.377349	4.32E-07	113.3904396	0.034890713	NA	NA	444.9738161	5.26E-07	NA	NA	1007.741605	0.594339462	KLHL18	Homo sapiens kelch-like 18 (Drosophila) (KLHL18), mRNA.
ILMN_1666715	155.1748795	1.55E-07	NA	NA	NA	NA	148.8393492	5.46E-07	58.83351781	0.032700712	362.8477465	0.668879918	WHSC1L1	Homo sapiens Wolf-Hirschhorn syndrome candidate 1-like 1 (WHSC1L1), transcript variant long, mRNA.
ILMN_1737857	504.2104989	0.000329353	207.1215413	0.021042547	NA	NA	794.2181388	5.51E-07	221.9864442	0.140974701	1727.536623	0.721535654	GTF2B	Homo sapiens general transcription factor IIB (GTF2B), mRNA.
ILMN_1715804	511.1263143	4.04E-06	NA	NA	NA	NA	582.5150422	5.53E-07	179.9502924	0.091708709	1273.591649	0.645485442	PITPNA	Homo sapiens phosphatidylinositol transfer protein, alpha (PITPNA), mRNA.
ILMN_1687544	94.88191016	0.019996163	60.95969731	0.025867728	NA	NA	242.444414	5.59E-07	98.34349942	0.035418582	496.6295209	0.744212006	ZNF567	Homo sapiens zinc finger protein 567 (ZNF567), mRNA.
ILMN_1681249	2744.697365	0.000384024	NA	NA	531.7921987	0.066482771	4238.709532	5.64E-07	1807.250625	0.025590407	9322.449721	0.699234127	KIF21A	Homo sapiens kinesin family member 21A (KIF21A), mRNA.
ILMN_1747598	2112.231949	0.0011853	703.7447879	0.091076837	NA	NA	3740.726851	5.64E-07	1230.705204	0.085098015	7787.408791	0.711085954	PPP1R11	Homo sapiens protein phosphatase 1, regulatory (inhibitor) subunit 11 (PPP1R11), mRNA.
ILMN_1706958	207.7608731	1.65E-08	NA	NA	NA	NA	179.2676777	5.66E-07	56.63539806	0.085167747	443.6639488	0.646872492	PCNA	Homo sapiens proliferating cell nuclear antigen (PCNA), transcript variant 2, mRNA.
ILMN_1781983	1268.08548	8.41E-08	317.551046	0.02384409	NA	NA	1153.83387	5.69E-07	NA	NA	2739.470395	0.600344918	AP1B1	Homo sapiens adaptor-related protein complex 1, beta 1 subunit (AP1B1), transcript variant 1, mRNA.
ILMN_1812473	725.24155	2.90E-06	168.496829	0.069575867	79.57648564	0.163443162	757.9712238	5.74E-07	NA	NA	1731.286088	0.598174224	MLLT3	Homo sapiens myeloid/lymphoid or mixed-lineage leukemia (trithorax homolog, Drosophila); translocated to, 3 (MLLT3), mRNA.
ILMN_1727840	1184.179454	1.13E-05	370.2999279	0.024556403	NA	NA	1454.829117	5.88E-07	708.8568493	0.012753862	3718.165349	0.759381119	SLC35B1	Homo sapiens solute carrier family 35, member B1 (SLC35B1), mRNA.
ILMN_1707156	801.7852257	0.009779333	393.9756059	0.062762997	NA	NA	1753.732513	5.88E-07	NA	NA	2949.493344	0.579535937	LRRFIP2	Homo sapiens leucine rich repeat (in FLII) interacting protein 2 (LRRFIP2), transcript variant 2, mRNA.
ILMN_1676899	1584.898365	4.93E-05	493.133796	0.048847971	NA	NA	2067.90742	5.89E-07	NA	NA	4145.939581	0.584963252	YEATS2	Homo sapiens YEATS domain containing 2 (YEATS2), mRNA.
ILMN_1755792	344.251983	6.56E-05	126.2413603	0.023977243	NA	NA	458.2782963	5.91E-07	NA	NA	928.7716395	0.599486755	STK38L	Homo sapiens serine/threonine kinase 38 like (STK38L), mRNA.
ILMN_1684289	1374.73915	1.79E-07	341.821894	0.030059699	NA	NA	1294.422817	5.92E-07	NA	NA	3010.98386	0.594942109	PNPO	Homo sapiens pyridoxamine 5'-phosphate oxidase (PNPO), mRNA.
ILMN_1742738	275.9437324	1.92E-10	NA	NA	33.80791298	0.01250581	193.7558215	5.93E-07	78.71998656	0.033347504	582.2274535	0.705413948	C1orf190	Homo sapiens chromosome 1 open reading frame 190 (C1orf190), mRNA.
ILMN_1718042	224.9054782	6.80E-06	67.17769772	0.032241434	NA	NA	257.8704962	5.93E-07	NA	NA	549.9536721	0.5934711	ZNF549	Homo sapiens zinc finger protein 549 (ZNF549), mRNA.
ILMN_1807994	4109.824844	0.001816147	NA	NA	755.6170291	0.130887371	7346.902811	5.97E-07	2555.209687	0.066508202	14767.55437	0.673130104	PCNP	Homo sapiens PEST proteolytic signal containing nuclear protein (PCNP), mRNA.
ILMN_1777915	1199.121074	0.000237205	NA	NA	NA	NA	1797.737335	6.04E-07	652.9532653	0.049851882	3649.811674	0.658039041	STX6	Homo sapiens syntaxin 6 (STX6), mRNA.
ILMN_1799804	696.3374405	1.55E-06	151.1460534	0.078629445	110.4054805	0.039860088	700.5809931	6.04E-07	NA	NA	1658.469967	0.60980624	TMEM186	Homo sapiens transmembrane protein 186 (TMEM186), mRNA.
ILMN_1678140	2215.19608	1.58E-07	621.1656135	0.01464373	NA	NA	2070.877446	6.07E-07	NA	NA	4907.23914	0.608398727	TTC4	Homo sapiens tetratricopeptide repeat domain 4 (TTC4), mRNA.
ILMN_1696532	462.4728053	0.00121543	NA	NA	NA	NA	803.1386787	6.13E-07	223.5998742	0.129264044	1489.211358	0.634535841	RBBP5	Homo sapiens retinoblastoma binding protein 5 (RBBP5), mRNA.
ILMN_1691567	364.637376	0.037799792	259.6801699	0.028417989	NA	NA	1045.955893	6.15E-07	322.7960584	0.107036438	1993.069498	0.721709462	GNPDA2	Homo sapiens glucosamine-6-phosphate deaminase 2 (GNPDA2), mRNA.
ILMN_1716080	401.0490673	2.33E-06	114.7818176	0.023795713	NA	NA	447.219542	6.18E-07	145.0117986	0.091009945	1108.062226	0.727210234	CBL	Homo sapiens Cas-Br-M (murine) ecotropic retroviral transforming sequence (CBL), mRNA.
ILMN_1806306	4629.678337	0.000231037	1601.49394	0.051228734	NA	NA	6769.370816	6.23E-07	NA	NA	13000.54309	0.582737949	SV2B	Homo sapiens synaptic vesicle glycoprotein 2B (SV2B), mRNA.
ILMN_1651399	216.6791058	0.389254804	366.0158498	0.034878491	NA	NA	1533.716263	6.24E-07	715.7330139	0.01703502	2832.144233	0.750579702	CUL5	Homo sapiens cullin 5 (CUL5), mRNA.
ILMN_1805148	470.9581596	2.47E-08	65.55399659	0.162486627	67.63624784	0.022962247	384.7579611	6.25E-07	NA	NA	988.9063651	0.598396702	FLJ31438	Homo sapiens hypothetical protein FLJ31438 (FLJ31438), mRNA.
ILMN_1740716	233.1448731	0.180601689	NA	NA	NA	NA	1033.586807	6.28E-07	426.2068986	0.0272846	1692.938579	0.67002638	RBM26	Homo sapiens RNA binding motif protein 26 (RBM26), mRNA.
ILMN_1681118	1917.404407	0.00022063	674.289623	0.046865542	NA	NA	2790.812063	6.33E-07	NA	NA	5382.506093	0.584325993	C1QDC1	Homo sapiens C1q domain containing 1 (C1QDC1), transcript variant 3, mRNA.
ILMN_1750910	212.8968849	5.76E-07	NA	NA	NA	NA	216.2558951	6.45E-07	100.32422	0.013854234	529.477	0.68255957	PNKD	Homo sapiens paroxysmal nonkinesiogenic dyskinesia (PNKD), transcript variant 2, mRNA.
ILMN_1697906	677.9252037	0.03316822	362.741632	0.083520627	165.8348064	0.185975899	1871.604211	6.47E-07	852.0575655	0.021327038	3930.163419	0.750958109	WBP4	Homo sapiens WW domain binding protein 4 (formin binding protein 21) (WBP4), mRNA.
ILMN_1801313	329.6618905	2.46E-06	NA	NA	57.49395288	0.020752153	356.3193575	6.48E-07	114.3204619	0.090835741	857.7956628	0.679287473	SIAH2	Homo sapiens seven in absentia homolog 2 (Drosophila) (SIAH2), mRNA.
ILMN_1702759	247.0579558	0.102239999	NA	NA	126.7766558	0.037554479	879.2037976	6.54E-07	286.787935	0.0858899	1539.826344	0.675707397	TXNDC13	Homo sapiens thioredoxin domain containing 13 (TXNDC13), mRNA.
ILMN_1739534	845.728019	0.032151119	431.8835194	0.099668624	NA	NA	2336.647263	6.72E-07	902.0861983	0.046705996	4516.345	0.71889638	MAP2K4	Homo sapiens mitogen-activated protein kinase kinase 4 (MAP2K4), mRNA.
ILMN_1656621	350.5513603	1.16E-05	NA	NA	73.49614233	0.011816523	414.6592937	6.78E-07	160.5891642	0.043373165	999.2959605	0.698709951	CHMP2A	Homo sapiens chromatin modifying protein 2A (CHMP2A), transcript variant 1, mRNA.
ILMN_1786750	304.9161481	3.41E-08	58.93534331	0.056108623	NA	NA	273.0077458	6.78E-07	93.09961626	0.077450379	729.9588535	0.717399244	TAF5L	Homo sapiens TAF5-like RNA polymerase II, p300/CBP-associated factor (PCAF)-associated factor, 65kDa (TAF5L), transcript variant 1, mRNA.
ILMN_1789040	45.82077342	0.652473513	131.3723963	0.060400326	NA	NA	619.3630286	6.82E-07	303.2637436	0.012995459	1099.819942	0.746850671	SLITRK5	Homo sapiens SLIT and NTRK-like family, member 5 (SLITRK5), mRNA.
ILMN_1751143	303.3639617	2.03E-05	78.59098514	0.069527829	NA	NA	383.9035328	6.83E-07	107.1807204	0.145806956	873.0392	0.700331691	C7orf23	Homo sapiens chromosome 7 open reading frame 23 (C7orf23), mRNA.
ILMN_1789526	952.0798538	1.35E-07	175.3350363	0.086703694	NA	NA	909.0199677	6.92E-07	389.1646306	0.02852046	2425.599488	0.729356891	BAT5	Homo sapiens HLA-B associated transcript 5 (BAT5), mRNA.
ILMN_1735360	723.5298529	0.216313678	830.697769	0.038267567	NA	NA	3528.821973	6.92E-07	935.364824	0.167014481	6018.414419	0.705999001	SDAD1	Homo sapiens SDA1 domain containing 1 (SDAD1), mRNA.
ILMN_1784410	2304.30511	0.000282776	785.9851254	0.058336768	NA	NA	3406.837229	6.94E-07	NA	NA	6497.127465	0.577581225	UBP1	Homo sapiens upstream binding protein 1 (LBP-1a) (UBP1), mRNA.
ILMN_1695420	2260.528036	2.68E-06	NA	NA	NA	NA	2485.695866	7.00E-07	1110.979633	0.01789094	5857.203535	0.67637759	CLTA	Homo sapiens clathrin, light chain (Lca) (CLTA), transcript variant 1, mRNA.
ILMN_1775235	1731.271476	0.001276204	785.5268408	0.029477623	NA	NA	2934.823985	7.13E-07	NA	NA	5451.622302	0.591520699	AFF3	Homo sapiens AF4/FMR2 family, member 3 (AFF3), transcript variant 1, mRNA.
ILMN_1729342	-38.36786665	0.667607831	134.4726209	0.029879999	NA	NA	542.5952875	7.14E-07	276.4688745	0.010141618	915.1689163	0.758080839	ANKRD50	Homo sapiens ankyrin repeat domain 50 (ANKRD50), mRNA.
ILMN_1738326	433.4881031	9.78E-09	92.50235406	0.028485656	44.12308414	0.088160011	337.3813634	7.15E-07	NA	NA	907.4949047	0.619245929	EIF4E2	Homo sapiens eukaryotic translation initiation factor 4E family member 2 (EIF4E2), mRNA.
ILMN_1746276	296.174059	0.00907792	106.9781526	0.162697886	NA	NA	634.3164977	7.17E-07	NA	NA	1037.468709	0.552165993	EPC1	Homo sapiens enhancer of polycomb homolog 1 (Drosophila) (EPC1), mRNA.
ILMN_1689456	2618.007734	1.84E-05	793.3246346	0.040713785	NA	NA	3161.220004	7.26E-07	NA	NA	6572.552372	0.584410057	ZBTB20	Homo sapiens zinc finger and BTB domain containing 20 (ZBTB20), mRNA.
ILMN_1665217	182.8451953	0.000680127	NA	NA	NA	NA	297.0052356	7.54E-07	141.0533808	0.012555038	620.9038116	0.681712808	C3orf34	Homo sapiens chromosome 3 open reading frame 34 (C3orf34), mRNA.
ILMN_1756867	141.6571284	1.54E-08	NA	NA	15.28829933	0.061857976	117.8183546	7.57E-07	45.56231302	0.044836758	320.3260953	0.683707651	ATE1	Homo sapiens arginyltransferase 1 (ATE1), transcript variant 2, mRNA.
ILMN_1810628	4330.64439	0.00823324	2037.80333	0.058720017	NA	NA	9484.607943	7.63E-07	2994.0395	0.103260432	18847.09516	0.708957589	KIAA0367	Homo sapiens KIAA0367 (KIAA0367), mRNA.
ILMN_1683888	535.6859988	0.000293351	139.6411763	0.126617362	141.3724628	0.012532268	812.5049371	7.67E-07	259.9787762	0.102615317	1889.183351	0.731731244	SRP72	Homo sapiens signal recognition particle 72kDa (SRP72), mRNA.
ILMN_1740193	-38.88226884	0.769489739	NA	NA	82.73964764	0.123465116	778.0175559	7.68E-07	298.7149932	0.046476273	1120.589928	0.6771643	ZNF740	Homo sapiens zinc finger protein 740 (ZNF740), mRNA.
ILMN_1661683	1691.31463	2.13E-05	583.5910934	0.021882892	NA	NA	2053.526579	7.83E-07	NA	NA	4328.432302	0.595577268	THRA	Homo sapiens thyroid hormone receptor, alpha (erythroblastic leukemia viral (v-erb-a) oncogene homolog, avian) (THRA), transcript variant 1, mRNA.
ILMN_1673649	478.2708463	0.004491772	209.0679785	0.066015875	NA	NA	928.1896705	7.88E-07	NA	NA	1615.528495	0.572002888	HYOU1	Homo sapiens hypoxia up-regulated 1 (HYOU1), mRNA.
ILMN_1805828	301.7837876	8.28E-09	58.13643071	0.043107537	NA	NA	251.5275959	7.91E-07	110.6024254	0.025698799	722.0502395	0.738589456	VRK1	Homo sapiens vaccinia related kinase 1 (VRK1), mRNA.
ILMN_1675406	272.6055424	7.68E-05	NA	NA	NA	NA	369.1769807	7.94E-07	169.6210141	0.015759575	811.4035372	0.676568235	PPAPDC1B	Homo sapiens phosphatidic acid phosphatase type 2 domain containing 1B (PPAPDC1B), mRNA.
ILMN_1793371	5130.62994	5.20E-05	1246.493673	0.121819186	NA	NA	6614.134968	7.94E-07	NA	NA	12991.25858	0.557189312	KIAA0430	Homo sapiens KIAA0430 (KIAA0430), mRNA.
ILMN_1773247	452.681934	0.000883884	220.6958941	0.013693265	102.4793667	0.060593392	704.8177796	8.03E-07	NA	NA	1480.674974	0.634723033	ZNF410	Homo sapiens zinc finger protein 410 (ZNF410), mRNA.
ILMN_1798163	1789.02568	8.82E-06	557.6152458	0.028082214	NA	NA	2050.466191	8.08E-07	NA	NA	4397.107116	0.589910912	UPF3B	Homo sapiens UPF3 regulator of nonsense transcripts homolog B (yeast) (UPF3B), transcript variant 2, mRNA.
ILMN_1689251	1243.900668	0.001988149	681.7080837	0.010195332	NA	NA	2279.357345	8.21E-07	1007.539462	0.025244437	5212.505558	0.755087223	SPG3A	Homo sapiens spastic paraplegia 3A (autosomal dominant) (SPG3A), transcript variant 2, mRNA.
ILMN_1720124	2493.29522	3.06E-06	552.3229124	0.083907003	278.8997799	0.156827359	2563.833925	8.26E-07	NA	NA	5888.351837	0.586760725	RCC2	Homo sapiens regulator of chromosome condensation 2 (RCC2), mRNA.
ILMN_1727166	252.532701	0.003388172	88.34053811	0.108566026	43.85946227	0.184213604	486.2997158	8.35E-07	228.3183782	0.019318932	1099.350795	0.745823934	PEX1	Homo sapiens peroxisome biogenesis factor 1 (PEX1), mRNA.
ILMN_1748908	1067.06609	0.010959876	670.0022819	0.017010483	NA	NA	2423.640955	8.37E-07	1108.362604	0.021017248	5269.07193	0.752002076	PROSC	Homo sapiens proline synthetase co-transcribed homolog (bacterial) (PROSC), mRNA.
ILMN_1722673	410.2938169	0.000187174	175.1696729	0.015709644	NA	NA	580.4152939	8.45E-07	NA	NA	1165.878784	0.600527372	PCDHB4	Homo sapiens protocadherin beta 4 (PCDHB4), mRNA.
ILMN_1756162	1427.490238	9.72E-08	330.5638457	0.03217038	173.97956	0.066936575	1223.302519	8.48E-07	NA	NA	3155.336163	0.616500006	EXOSC8	Homo sapiens exosome component 8 (EXOSC8), mRNA.
ILMN_1775058	143.6436678	0.002001407	NA	NA	24.33145277	0.167389926	254.6053611	8.54E-07	88.65374396	0.071242574	511.2342256	0.662873648	CSNK1A1	Homo sapiens casein kinase 1, alpha 1 (CSNK1A1), transcript variant 1, mRNA.
ILMN_1732404	210.6074913	0.0245972	NA	NA	NA	NA	535.3063573	8.73E-07	189.8170096	0.059894295	935.7308581	0.646686338	C2orf15	Homo sapiens chromosome 2 open reading frame 15 (C2orf15), mRNA.
ILMN_1730816	9971.156224	3.93E-08	2663.538647	0.013113602	NA	NA	8558.011407	8.80E-07	NA	NA	21192.70628	0.603186731	GPR162	Homo sapiens G protein-coupled receptor 162 (GPR162), transcript variant A-1, mRNA.
ILMN_1673252	1326.554158	2.21E-07	245.0304381	0.106014766	NA	NA	1235.407846	8.89E-07	NA	NA	2806.992442	0.558056608	JTV1	Homo sapiens JTV1 gene (JTV1), mRNA.
ILMN_1741464	158.1352173	0.000405403	37.1405762	0.179193588	29.91833908	0.075497205	244.6720296	8.90E-07	74.96562854	0.120369238	544.8317907	0.708250386	HOOK3	Homo sapiens hook homolog 3 (Drosophila) (HOOK3), mRNA.
ILMN_1659781	220.2975552	0.000110229	NA	NA	NA	NA	304.5788132	8.93E-07	90.04573158	0.114695938	614.9221	0.629873866	CSMD3	Homo sapiens CUB and Sushi multiple domains 3 (CSMD3), transcript variant c, mRNA.
ILMN_1670912	147.4382028	0.029222244	71.91736406	0.108774112	NA	NA	393.4593521	9.08E-07	184.3634276	0.018721757	797.1783465	0.729366489	ACVR2A	Homo sapiens activin A receptor, type IIA (ACVR2A), mRNA.
ILMN_1769031	2151.241067	2.72E-06	543.0094128	0.054786076	NA	NA	2285.215636	9.12E-07	NA	NA	4979.466116	0.573012264	FRAP1	Homo sapiens FK506 binding protein 12-rapamycin associated protein 1 (FRAP1), mRNA.
ILMN_1657521	424.9260958	1.14E-06	81.20215877	0.123894752	NA	NA	430.0398222	9.17E-07	NA	NA	936.1680767	0.553411709	TRIO	Homo sapiens triple functional domain (PTPRF interacting) (TRIO), mRNA.
ILMN_1655429	977.6046076	0.002066019	545.7031927	0.011733037	NA	NA	1719.101593	9.25E-07	NA	NA	3242.409393	0.60429455	TNFAIP1	Homo sapiens tumor necrosis factor, alpha-induced protein 1 (endothelial) (TNFAIP1), mRNA.
ILMN_1781386	722.0996467	4.93E-07	152.1464775	0.077631028	NA	NA	698.5286177	9.35E-07	NA	NA	1572.774742	0.564430844	WIPI1	Homo sapiens WD repeat domain, phosphoinositide interacting 1 (WIPI1), mRNA.
ILMN_1740216	1341.728352	7.86E-06	279.9870236	0.132268776	NA	NA	1513.629625	9.53E-07	NA	NA	3135.345	0.550849289	ERCC3	Homo sapiens excision repair cross-complementing rodent repair deficiency, complementation group 3 (xeroderma pigmentosum group B complementing) (ERCC3), mRNA.
ILMN_1723124	919.4056668	7.95E-05	282.9533762	0.059190319	NA	NA	1210.202164	9.54E-07	NA	NA	2412.561207	0.570271253	GALK2	Homo sapiens galactokinase 2 (GALK2), transcript variant 2, mRNA.
ILMN_1774800	514.1509675	2.42E-07	94.91201393	0.107814762	NA	NA	479.1813698	9.57E-07	NA	NA	1088.244351	0.55592772	KTELC1	Homo sapiens KTEL (Lys-Tyr-Glu-Leu) containing 1 (KTELC1), mRNA.
ILMN_1740505	176.1475566	7.48E-11	26.63174952	0.049859005	19.65461348	0.01775948	118.0050888	9.65E-07	46.60398232	0.048439038	387.0429907	0.75296997	TMEM23	Homo sapiens transmembrane protein 23 (TMEM23), mRNA.
ILMN_1790575	470.1179173	0.006674058	159.389119	0.156708785	NA	NA	987.5840299	9.71E-07	354.9251664	0.06829098	1972.016233	0.698101414	KIAA0859	Homo sapiens KIAA0859 (KIAA0859), transcript variant 2, mRNA.
ILMN_1772981	3489.655543	0.004951171	1466.989653	0.070212882	NA	NA	7045.699462	9.84E-07	2465.402969	0.075782345	14467.74763	0.708832729	EPN1	Homo sapiens epsin 1 (EPN1), mRNA.
ILMN_1791093	1065.716725	0.00033991	NA	NA	NA	NA	1604.239279	9.88E-07	736.9204145	0.016940974	3406.876419	0.671317919	PPHLN1	Homo sapiens periphilin 1 (PPHLN1), transcript variant 4, mRNA.
ILMN_1674265	256.1623027	1.04E-06	63.36552569	0.047526917	NA	NA	256.9571228	9.88E-07	NA	NA	576.4849512	0.574418864	AVIL	Homo sapiens advillin (AVIL), mRNA.
ILMN_1777976	63.9596334	0.273335048	NA	NA	33.57087894	0.151694631	335.324747	9.89E-07	170.313529	0.010628218	603.1687884	0.700402144	SLC25A26	Homo sapiens solute carrier family 25, member 26 (SLC25A26), mRNA.
ILMN_1730363	137.1812751	2.68E-06	NA	NA	NA	NA	147.9749701	1.00E-06	63.48287798	0.025205749	348.6391233	0.663055936	STAU1	Homo sapiens staufen, RNA binding protein, homolog 1 (Drosophila) (STAU1), transcript variant T3, mRNA.
ILMN_1736546	162.9702135	0.370494243	190.3855021	0.123756929	NA	NA	1080.78766	1.01E-06	433.4183474	0.04334706	1867.561723	0.710821765	SLC16A14	Homo sapiens solute carrier family 16, member 14 (monocarboxylic acid transporter 14) (SLC16A14), mRNA.
ILMN_1752947	2467.701939	3.24E-05	NA	NA	NA	NA	3105.613798	1.01E-06	1209.056821	0.041147195	6782.372558	0.652531889	C17orf79	Homo sapiens chromosome 17 open reading frame 79 (C17orf79), mRNA.
ILMN_1655194	353.4752992	0.007614997	NA	NA	84.87194351	0.098146205	730.477277	1.02E-06	262.1542198	0.065722035	1430.97874	0.666158435	PHF17	Homo sapiens PHD finger protein 17 (PHF17), transcript variant L, mRNA.
ILMN_1750599	190.6370557	0.346984731	NA	NA	NA	NA	1179.306662	1.02E-06	428.824866	0.055900114	1798.768584	0.645164985	ATP2B1	Homo sapiens ATPase, Ca++ transporting, plasma membrane 1 (ATP2B1), transcript variant 1, mRNA.
ILMN_1760320	11494.23453	1.25E-05	2388.034417	0.130572487	NA	NA	13793.82122	1.03E-06	5903.097039	0.031858036	33579.18721	0.715482491	GNB1	Homo sapiens guanine nucleotide binding protein (G protein), beta polypeptide 1 (GNB1), mRNA.
ILMN_1707062	2285.208208	1.42E-07	NA	NA	214.5882137	0.13961809	2074.21794	1.03E-06	767.631312	0.05819576	5341.645674	0.665828399	REV1	Homo sapiens REV1 homolog (S. cerevisiae) (REV1), transcript variant 1, mRNA.
ILMN_1752631	1084.924475	0.169825094	955.1412376	0.071922715	471.880378	0.137770275	4614.022335	1.03E-06	1980.682388	0.033335602	9106.650814	0.741484064	CGGBP1	Homo sapiens CGG triplet repeat binding protein 1 (CGGBP1), transcript variant 1, mRNA.
ILMN_1712560	384.7498064	0.019679316	165.7852561	0.140595111	NA	NA	911.7509723	1.04E-06	NA	NA	1462.286035	0.547187917	SF1	Homo sapiens splicing factor 1 (SF1), transcript variant 1, mRNA.
ILMN_1679339	235.6156861	3.77E-05	78.49144834	0.032401378	NA	NA	292.761805	1.04E-06	NA	NA	606.8689395	0.581597019	C3orf62	Homo sapiens chromosome 3 open reading frame 62 (C3orf62), mRNA.
ILMN_1702396	3219.77824	5.39E-06	915.2057229	0.038411791	NA	NA	3533.613641	1.04E-06	NA	NA	7668.597605	0.577915866	PACSIN2	Homo sapiens protein kinase C and casein kinase substrate in neurons 2 (PACSIN2), mRNA.
ILMN_1774272	729.3054359	2.59E-07	NA	NA	NA	NA	693.0002955	1.05E-06	297.0255313	0.025675106	1719.331263	0.661822134	ESRRA	Homo sapiens estrogen-related receptor alpha (ESRRA), mRNA.
ILMN_1714511	171.0834686	9.72E-07	NA	NA	NA	NA	173.9290366	1.07E-06	73.96685763	0.026903839	418.9793628	0.660540246	PARK2	Homo sapiens Parkinson disease (autosomal recessive, juvenile) 2, parkin (PARK2), transcript variant 1, mRNA.
ILMN_1813572	607.5905189	0.003676641	NA	NA	NA	NA	1156.441061	1.07E-06	486.605953	0.028461044	2250.637533	0.659351152	IL16	Homo sapiens interleukin 16 (lymphocyte chemoattractant factor) (IL16), transcript variant 1, mRNA.
ILMN_1654542	2383.170508	2.13E-06	554.7678555	0.07177507	NA	NA	2475.770264	1.07E-06	NA	NA	5413.708628	0.563165285	C5orf21	Homo sapiens chromosome 5 open reading frame 21 (C5orf21), mRNA.
ILMN_1722276	3058.227398	0.064147641	1630.741929	0.139107755	NA	NA	9602.421491	1.09E-06	3293.45667	0.083165584	17584.84749	0.693940663	PAFAH1B1	Homo sapiens platelet-activating factor acetylhydrolase, isoform Ib, alpha subunit 45kDa (PAFAH1B1), mRNA.
ILMN_1689642	1534.079206	0.004093447	859.5145179	0.018743448	NA	NA	2890.94823	1.10E-06	NA	NA	5284.541953	0.591646297	SSRP1	Homo sapiens structure specific recognition protein 1 (SSRP1), mRNA.
ILMN_1690397	3566.064758	0.000146844	NA	NA	NA	NA	4982.138982	1.11E-06	2019.594191	0.034757318	10567.79793	0.654370317	DYNC1I1	Homo sapiens dynein, cytoplasmic 1, intermediate chain 1 (DYNC1I1), mRNA.
ILMN_1666761	1023.946956	0.043249158	830.3447403	0.014990682	462.9782802	0.023770572	2902.620458	1.11E-06	860.8654953	0.136861478	6080.75593	0.745244269	PPP2R5E	Homo sapiens protein phosphatase 2, regulatory subunit B', epsilon isoform (PPP2R5E), mRNA.
ILMN_1806473	1663.903625	0.001648051	-679.0673909	0.044500256	265.7955597	0.185511522	2910.637672	1.11E-06	1410.46344	0.017560772	5571.732907	0.64991738	NGFRAP1L1	Homo sapiens NGFRAP1-like 1 (NGFRAP1L1), mRNA.
ILMN_1695061	1012.373923	5.14E-07	216.6402793	0.073865567	NA	NA	971.4588652	1.13E-06	NA	NA	2200.473067	0.561307316	KIAA1409	Homo sapiens KIAA1409 (KIAA1409), mRNA.
ILMN_1730662	347.2707653	2.04E-08	NA	NA	NA	NA	291.5104555	1.14E-06	122.0074443	0.02977852	760.7886651	0.657221299	LOC401431	Homo sapiens hypothetical gene LOC401431 (LOC401431), mRNA.
ILMN_1738075	1654.547179	0.066154563	1531.572865	0.016194227	NA	NA	5017.782142	1.14E-06	NA	NA	8203.902186	0.593818108	CMIP	Homo sapiens c-Maf-inducing protein (CMIP), transcript variant C-mip, mRNA.
ILMN_1658499	3242.673109	0.000376861	879.219593	0.138415706	NA	NA	4783.114298	1.15E-06	NA	NA	8905.007	0.545296297	SYT13	Homo sapiens synaptotagmin XIII (SYT13), mRNA.
ILMN_1808824	258.4611474	0.500168695	385.6101805	0.139313491	NA	NA	2265.222514	1.15E-06	1144.584716	0.012712575	4053.878558	0.728736695	NEBL	Homo sapiens nebulette (NEBL), transcript variant 1, mRNA.
ILMN_1722900	5570.192989	1.45E-05	1593.595562	0.043716004	860.4502219	0.077374958	6182.052135	1.16E-06	NA	NA	14206.29091	0.602622339	EIF4A1	Homo sapiens eukaryotic translation initiation factor 4A, isoform 1 (EIF4A1), mRNA.
ILMN_1736942	1720.592134	0.000193416	NA	NA	316.6774985	0.064936601	2414.572039	1.16E-06	1125.163794	0.019269497	5577.005465	0.69330127	PPP1CB	Homo sapiens protein phosphatase 1, catalytic subunit, beta isoform (PPP1CB), transcript variant 1, mRNA.
ILMN_1750075	926.0642034	0.007849893	NA	NA	255.8504931	0.059439033	1908.258337	1.16E-06	687.8513382	0.066419929	3778.024372	0.667786065	DMTF1	Homo sapiens cyclin D binding myb-like transcription factor 1 (DMTF1), mRNA.
ILMN_1775579	1146.855678	3.81E-07	335.6386985	0.014732073	NA	NA	1082.164763	1.16E-06	NA	NA	2564.65914	0.595406627	ACAD9	Homo sapiens acyl-Coenzyme A dehydrogenase family, member 9 (ACAD9), mRNA.
ILMN_1776156	245.9871324	7.69E-05	NA	NA	NA	NA	326.4035293	1.17E-06	114.9332429	0.065553681	687.3239047	0.638704357	PRPF4B	Homo sapiens PRP4 pre-mRNA processing factor 4 homolog B (yeast) (PRPF4B), mRNA.
ILMN_1763036	1856.952149	7.26E-06	544.6452981	0.035994607	NA	NA	2062.298925	1.17E-06	NA	NA	4463.896372	0.576908617	CLCN6	Homo sapiens chloride channel 6 (CLCN6), transcript variant ClC-6b, mRNA.
ILMN_1717470	610.0394248	0.006112118	240.9673877	0.092921832	132.1777038	0.125358241	1240.054589	1.20E-06	409.4910338	0.100227321	2632.73014	0.715057746	UBLCP1	Homo sapiens ubiquitin-like domain containing CTD phosphatase 1 (UBLCP1), mRNA.
ILMN_1684984	127.6140866	0.002321627	NA	NA	NA	NA	228.8425098	1.21E-06	78.17984555	0.07420779	434.6364419	0.634855972	MAGED2	Homo sapiens melanoma antigen family D, 2 (MAGED2), transcript variant 2, mRNA.
ILMN_1669516	739.9208847	1.26E-05	238.2921469	0.02655772	NA	NA	848.5016475	1.21E-06	NA	NA	1826.714679	0.582584528	ZNF193	Homo sapiens zinc finger protein 193 (ZNF193), mRNA.
ILMN_1678730	1005.897401	0.003487199	NA	NA	NA	NA	1888.749134	1.22E-06	675.3419101	0.062316527	3569.988444	0.638958727	NOMO1	Homo sapiens NODAL modulator 1 (NOMO1), mRNA.
ILMN_1776703	246.5501504	1.62E-08	NA	NA	NA	NA	204.0332593	1.22E-06	60.65472286	0.118741425	511.2381326	0.622177857	TIRAP	Homo sapiens toll-interleukin 1 receptor (TIR) domain containing adaptor protein (TIRAP), transcript variant 1, mRNA.
ILMN_1758412	3959.993141	2.10E-07	NA	NA	NA	NA	3690.583835	1.24E-06	1383.895838	0.051291108	9034.472814	0.643288688	COPS7A	Homo sapiens COP9 constitutive photomorphogenic homolog subunit 7A (Arabidopsis) (COPS7A), mRNA.
ILMN_1797277	770.1421349	0.04527108	454.347313	0.07741025	NA	NA	2210.009381	1.26E-06	1112.256799	0.013456181	4546.755628	0.735030402	KIF3C	Homo sapiens kinesin family member 3C (KIF3C), mRNA.
ILMN_1804064	145.4939213	8.31E-06	NA	NA	19.86649606	0.086902664	162.9781477	1.27E-06	69.88999537	0.031202781	398.2285605	0.679781358	ESRRG	Homo sapiens estrogen-related receptor gamma (ESRRG), transcript variant 1, mRNA.
ILMN_1739032	404.6440295	0.001837978	218.3798216	0.010683938	NA	NA	717.3981498	1.29E-06	311.3295037	0.031628472	1651.751505	0.745496879	TMEM70	Homo sapiens transmembrane protein 70 (TMEM70), transcript variant 2, mRNA.
ILMN_1736015	1595.417235	9.65E-06	359.6459088	0.109036543	NA	NA	1792.282228	1.30E-06	NA	NA	3747.345372	0.548446788	PHF17	Homo sapiens PHD finger protein 17 (PHF17), transcript variant S, mRNA.
ILMN_1803487	203.2604931	0.64154265	NA	NA	NA	NA	2515.96654	1.32E-06	1176.823223	0.016691926	3896.050256	0.666380851	SSTR2	Homo sapiens somatostatin receptor 2 (SSTR2), mRNA.
ILMN_1679415	184.5776292	1.12E-09	33.0551502	0.040886906	NA	NA	137.2708262	1.37E-06	51.54390142	0.061814757	406.447507	0.715903843	RQCD1	Homo sapiens RCD1 required for cell differentiation1 homolog (S. pombe) (RQCD1), mRNA.
ILMN_1701660	3717.45658	0.001454077	1319.675652	0.078326584	NA	NA	6408.909071	1.37E-06	1986.242581	0.120649081	13432.28388	0.69131084	BTBD2	Homo sapiens BTB (POZ) domain containing 2 (BTBD2), mRNA.
ILMN_1693227	1236.07262	0.000278279	495.1602342	0.02237848	NA	NA	1827.37049	1.38E-06	487.4360285	0.179995334	4046.039372	0.701034793	ZC3H7A	Homo sapiens zinc finger CCCH-type containing 7A (ZC3H7A), mRNA.
ILMN_1693425	20962.97394	4.37E-08	4106.825713	0.065355601	NA	NA	17633.4336	1.40E-06	NA	NA	42703.23326	0.55933899	STMN3	Homo sapiens stathmin-like 3 (STMN3), mRNA.
ILMN_1756311	723.1302719	0.002327163	260.4563315	0.085317914	142.4795397	0.117425961	1296.523692	1.40E-06	359.3672811	0.168986006	2781.957116	0.702241225	C4orf20	Homo sapiens chromosome 4 open reading frame 20 (C4orf20), mRNA.
ILMN_1689747	782.4964589	1.04E-05	252.5315358	0.02124578	106.4999255	0.110805955	841.5358869	1.41E-06	NA	NA	1983.063807	0.609801013	NOL8	Homo sapiens nucleolar protein 8 (NOL8), mRNA.
ILMN_1671326	695.8692965	6.09E-05	234.6567663	0.03605939	NA	NA	879.1946675	1.43E-06	NA	NA	1809.72073	0.572502628	EIF2C1	Homo sapiens eukaryotic translation initiation factor 2C, 1 (EIF2C1), mRNA.
ILMN_1676905	518.7465911	1.62E-06	NA	NA	NA	NA	533.5519754	1.44E-06	271.2640637	0.010041049	1323.56263	0.674648121	TIGD7	Homo sapiens tigger transposable element derived 7 (TIGD7), mRNA.
ILMN_1747857	849.5284265	2.79E-05	273.8636468	0.030199241	122.9384305	0.111667776	971.9285194	1.46E-06	NA	NA	2218.259023	0.601772349	SMARCE1	Homo sapiens SWI/SNF related, matrix associated, actin dependent regulator of chromatin, subfamily e, member 1 (SMARCE1), mRNA.
ILMN_1717294	146.7103857	0.011711725	NA	NA	NA	NA	320.390264	1.49E-06	146.4725852	0.019867498	613.5732349	0.660682843	PTPN3	Homo sapiens protein tyrosine phosphatase, non-receptor type 3 (PTPN3), mRNA.
ILMN_1690614	954.2186379	0.001070423	355.8421898	0.066207115	NA	NA	1527.534596	1.49E-06	NA	NA	2837.595423	0.557562798	MYO9A	Homo sapiens myosin IXA (MYO9A), mRNA.
ILMN_1720844	1018.470021	0.000345203	372.0256944	0.039576592	NA	NA	1526.283543	1.50E-06	517.0923698	0.092273511	3433.871628	0.706662084	SSX2IP	Homo sapiens synovial sarcoma, X breakpoint 2 interacting protein (SSX2IP), mRNA.
ILMN_1715672	117.1170318	0.282482124	NA	NA	NA	NA	619.7918479	1.50E-06	258.4608064	0.032780166	995.369686	0.649769184	HPCAL1	Homo sapiens hippocalcin-like 1 (HPCAL1), transcript variant 1, mRNA.
ILMN_1794282	215.4401521	3.67E-07	NA	NA	NA	NA	204.3387788	1.51E-06	91.1616738	0.022932393	510.9406047	0.657444865	KCNMA1	Homo sapiens potassium large conductance calcium-activated channel, subfamily M, alpha member 1 (KCNMA1), transcript variant 1, mRNA.
ILMN_1680682	180.9828661	3.13E-09	NA	NA	21.26086888	0.030691643	135.3047762	1.51E-06	49.2269098	0.067818032	386.7754209	0.668100648	TADA2L	Homo sapiens transcriptional adaptor 2 (ADA2 homolog, yeast)-like (TADA2L), transcript variant 2, mRNA.
ILMN_1739872	178.9125928	1.41E-05	NA	NA	NA	NA	208.5027355	1.51E-06	66.47997173	0.098743718	453.8953	0.622668785	ADAMTS18	Homo sapiens ADAM metallopeptidase with thrombospondin type 1 motif, 18 (ADAMTS18), transcript variant 2, mRNA.
ILMN_1700042	644.826171	5.37E-06	152.3344483	0.082711121	NA	NA	693.0728505	1.53E-06	NA	NA	1490.23347	0.551634662	TLN2	Homo sapiens talin 2 (TLN2), mRNA.
ILMN_1670263	4214.809727	0.000397697	1585.430445	0.043233753	NA	NA	6142.859131	1.56E-06	NA	NA	11943.0993	0.566537371	C1orf71	Homo sapiens chromosome 1 open reading frame 71 (C1orf71), mRNA.
ILMN_1682938	1635.123002	0.006224499	848.3137997	0.037533127	NA	NA	3189.423989	1.56E-06	NA	NA	5672.860791	0.569695279	ARF3	Homo sapiens ADP-ribosylation factor 3 (ARF3), mRNA.
ILMN_1722894	437.0604256	3.21E-08	NA	NA	NA	NA	368.0936	1.56E-06	156.4436744	0.03005487	961.5977	0.6509893	ZNRD1	Homo sapiens zinc ribbon domain containing 1 (ZNRD1), transcript variant a, mRNA.
ILMN_1791217	1291.613059	4.62E-07	341.0611095	0.028179934	NA	NA	1210.369597	1.58E-06	NA	NA	2843.043765	0.575638075	FAM40A	Homo sapiens family with sequence similarity 40, member A (FAM40A), mRNA.
ILMN_1697736	583.4359272	1.37E-08	152.8507709	0.010904518	NA	NA	462.6440926	1.58E-06	NA	NA	1198.930791	0.595034527	EXOSC2	Homo sapiens exosome component 2 (EXOSC2), mRNA.
ILMN_1669816	95.48133634	0.304034873	86.11500587	0.166061839	70.24531565	0.063776811	532.7311341	1.58E-06	228.4241616	0.037596973	1012.996953	0.726189281	CACNG7	Homo sapiens calcium channel, voltage-dependent, gamma subunit 7 (CACNG7), mRNA.
ILMN_1765523	1425.850279	2.94E-06	480.0630872	0.012152313	NA	NA	1476.894471	1.58E-06	NA	NA	3382.807837	0.592905554	TOLLIP	Homo sapiens toll interacting protein (TOLLIP), mRNA.
ILMN_1754199	353.2431805	4.48E-05	91.1932511	0.085830258	NA	NA	450.5659589	1.60E-06	130.0559513	0.150761601	1025.058342	0.681609334	BCL7B	Homo sapiens B-cell CLL/lymphoma 7B (BCL7B), transcript variant 1, mRNA.
ILMN_1697670	4201.777015	4.11E-07	1185.192532	0.018877321	NA	NA	3911.583057	1.60E-06	NA	NA	9298.552605	0.583823758	SRRM1	Homo sapiens serine/arginine repetitive matrix 1 (SRRM1), mRNA.
ILMN_1698677	387.6828027	0.011844196	215.3024376	0.033471189	85.31659324	0.155436384	851.6846213	1.60E-06	409.2017313	0.020791024	1949.188186	0.752462532	C4orf27	Homo sapiens chromosome 4 open reading frame 27 (C4orf27), mRNA.
ILMN_1722634	8377.521562	7.74E-06	2409.270428	0.040304383	NA	NA	9178.838731	1.61E-06	NA	NA	19965.63072	0.567405817	NUCB1	Homo sapiens nucleobindin 1 (NUCB1), mRNA.
ILMN_1673023	1486.557487	2.28E-05	413.7674496	0.0625951	NA	NA	1744.213877	1.61E-06	NA	NA	3644.538814	0.557216219	EP400	Homo sapiens E1A binding protein p400 (EP400), mRNA.
ILMN_1728810	166.2566582	0.197143513	NA	NA	99.00597372	0.057270755	718.7469539	1.61E-06	313.2879746	0.03066376	1297.29756	0.679513883	NDUFS1	Homo sapiens NADH dehydrogenase (ubiquinone) Fe-S protein 1, 75kDa (NADH-coenzyme Q reductase) (NDUFS1), nuclear gene encoding mitochondrial protein, mRNA.
ILMN_1776582	146.9914085	1.48E-07	NA	NA	13.93446539	0.136781413	130.4000087	1.62E-06	56.96057786	0.030395689	348.2864605	0.672339387	PDK3	Homo sapiens pyruvate dehydrogenase kinase, isozyme 3 (PDK3), mRNA.
ILMN_1671225	220.4710723	1.66E-07	NA	NA	NA	NA	200.0159097	1.64E-06	66.93302501	0.085039691	487.420007	0.62488021	GPR61	Homo sapiens G protein-coupled receptor 61 (GPR61), mRNA.
ILMN_1774312	171.8241564	0.000386995	NA	NA	31.4647633	0.082336478	250.6200692	1.65E-06	117.0094995	0.021314159	570.9184884	0.683639272	MRP63	Homo sapiens mitochondrial ribosomal protein 63 (MRP63), nuclear gene encoding mitochondrial protein, mRNA.
ILMN_1707350	360.9739008	0.000217444	NA	NA	55.47721315	0.124260603	501.215612	1.67E-06	233.9778531	0.021415343	1151.644579	0.679981383	TUSC1	Homo sapiens tumor suppressor candidate 1 (TUSC1), mRNA.
ILMN_1760954	1460.625421	0.00191894	530.6741506	0.080085701	NA	NA	2564.855343	1.67E-06	1180.522574	0.02501739	5736.677488	0.720114324	DENR	Homo sapiens density-regulated protein (DENR), mRNA.
ILMN_1793724	481.5835121	2.13E-05	115.5258498	0.088633566	67.27060933	0.099836826	575.4252253	1.69E-06	156.6260336	0.180965347	1396.43123	0.698080552	C3orf31	Homo sapiens chromosome 3 open reading frame 31 (C3orf31), mRNA.
ILMN_1682910	379.8534121	0.000123878	106.6702808	0.079169712	85.56876456	0.021458991	514.4228154	1.70E-06	220.4568062	0.038441782	1306.972079	0.742728245	SLC35B3	Homo sapiens solute carrier family 35, member B3 (SLC35B3), mRNA.
ILMN_1675210	197.7169143	6.89E-08	47.67488801	0.023826381	33.49467096	0.011193311	160.4076128	1.71E-06	NA	NA	439.294086	0.628310161	ADAM22	Homo sapiens ADAM metallopeptidase domain 22 (ADAM22), transcript variant 4, mRNA.
ILMN_1779882	229.5271437	0.577623422	693.7546876	0.015829843	NA	NA	2383.856591	1.73E-06	644.6109268	0.179491596	3951.749349	0.702498923	ANKRD43	Homo sapiens ankyrin repeat domain 43 (ANKRD43), mRNA.
ILMN_1737972	313.6794008	0.007001264	142.7337107	0.061465399	NA	NA	642.4433163	1.74E-06	283.355621	0.031642396	1382.212049	0.719204372	TSPYL5	Homo sapiens TSPY-like 5 (TSPYL5), mRNA.
ILMN_1689704	671.6061227	0.00731827	NA	NA	139.5154832	0.148497771	1340.058511	1.74E-06	458.4717502	0.087557049	2609.651867	0.644914636	TMEM5	Homo sapiens transmembrane protein 5 (TMEM5), mRNA.
ILMN_1679640	947.8032357	0.145002332	645.132971	0.136297861	538.3440863	0.041927675	3681.030096	1.76E-06	1071.59482	0.154100863	6883.905209	0.700697868	FXR1	Homo sapiens fragile X mental retardation, autosomal homolog 1 (FXR1), transcript variant 3, mRNA.
ILMN_1715032	2459.530992	2.16E-05	875.1223103	0.018411282	NA	NA	2860.953605	1.76E-06	NA	NA	6195.606907	0.582337535	KIAA1542	Homo sapiens CTD-binding SR-like protein rA9 (KIAA1542), mRNA.
ILMN_1664367	167.6062176	1.02E-08	NA	NA	NA	NA	133.230955	1.76E-06	62.23345068	0.018510657	363.0706233	0.658935693	COQ6	Homo sapiens coenzyme Q6 homolog, monooxygenase (S. cerevisiae) (COQ6), transcript variant 1, mRNA.
ILMN_1657470	594.1950152	5.91E-06	188.6429482	0.017935184	NA	NA	660.739269	1.78E-06	288.6648397	0.033412011	1732.242072	0.734320018	YTHDF3	Homo sapiens YTH domain family, member 3 (YTHDF3), mRNA.
ILMN_1770641	7944.564697	2.95E-05	2344.922161	0.052677439	NA	NA	9429.585537	1.78E-06	NA	NA	19719.0724	0.558987537	KLHL3	Homo sapiens kelch-like 3 (Drosophila) (KLHL3), mRNA.
ILMN_1708619	502.9874964	0.000380769	121.0814981	0.171938572	NA	NA	753.1026427	1.78E-06	225.6610604	0.138526037	1602.832698	0.668769276	SEH1L	Homo sapiens SEH1-like (S. cerevisiae) (SEH1L), transcript variant 2, mRNA.
ILMN_1731181	1804.409483	0.004827376	743.9341796	0.07466201	NA	NA	3514.025848	1.79E-06	1434.452838	0.046186028	7496.822349	0.708606896	TEX2	Homo sapiens testis expressed sequence 2 (TEX2), mRNA.
ILMN_1803348	2518.979957	0.001586984	993.1944551	0.053647145	NA	NA	4317.354126	1.80E-06	1430.58416	0.102669836	9260.112698	0.696748459	EHBP1	Homo sapiens EH domain binding protein 1 (EHBP1), mRNA.
ILMN_1731720	1040.90984	1.46E-07	NA	NA	NA	NA	933.363298	1.81E-06	381.4646995	0.038058948	2355.737837	0.642713609	PDRG1	Homo sapiens p53 and DNA damage regulated 1 (PDRG1), mRNA.
ILMN_1811195	693.8804084	4.35E-05	237.3429675	0.029772012	NA	NA	844.6051148	1.82E-06	NA	NA	1775.828491	0.571384438	ZNF211	Homo sapiens zinc finger protein 211 (ZNF211), transcript variant 1, mRNA.
ILMN_1773561	274.3380993	1.00E-06	79.15766815	0.01590828	29.14945538	0.131687137	271.5791292	1.85E-06	140.5181782	0.013967453	794.7425302	0.765940895	RAP2C	Homo sapiens RAP2C, member of RAS oncogene family (RAP2C), mRNA.
ILMN_1801869	1056.814941	1.01E-05	361.6407376	0.012704147	131.795789	0.122351418	1196.946372	1.86E-06	536.0372534	0.031719911	3283.235093	0.756636647	WDR75	Homo sapiens WD repeat domain 75 (WDR75), mRNA.
ILMN_1679734	178.5099318	0.024224104	106.1162219	0.042725552	58.01433512	0.06500976	437.9508225	1.87E-06	185.8871561	0.041245904	966.4784674	0.741616679	CEP290	Homo sapiens centrosomal protein 290kDa (CEP290), mRNA.
ILMN_1704441	335.412695	3.52E-05	91.61686762	0.07530096	NA	NA	401.3494793	1.90E-06	NA	NA	828.3790419	0.548817088	ZNF556	Homo sapiens zinc finger protein 556 (ZNF556), mRNA.
ILMN_1768197	314.1450624	0.304314001	393.5509422	0.059853138	NA	NA	1749.206281	1.93E-06	647.0773654	0.070686636	3103.979651	0.702102889	ROD1	Homo sapiens ROD1 regulator of differentiation 1 (S. pombe) (ROD1), mRNA.
ILMN_1742731	514.2152053	5.79E-09	91.02888487	0.058227414	NA	NA	401.8536081	1.94E-06	149.6459528	0.068930205	1156.743651	0.70304468	SLC35A2	Homo sapiens solute carrier family 35 (UDP-galactose transporter), member A2 (SLC35A2), transcript variant 3, mRNA.
ILMN_1661650	1003.517915	0.000129791	334.4638813	0.041868363	NA	NA	1368.017687	1.97E-06	454.7096093	0.103327427	3160.709093	0.69899515	SMEK2	Homo sapiens SMEK homolog 2, suppressor of mek1 (Dictyostelium) (SMEK2), mRNA.
ILMN_1794260	3218.823391	2.18E-05	NA	NA	NA	NA	3801.628594	1.98E-06	1586.448387	0.035234933	8606.900372	0.642700843	FBXL10	Homo sapiens F-box and leucine-rich repeat protein 10 (FBXL10), transcript variant 1, mRNA.
ILMN_1727674	1204.5575	5.51E-07	199.7211887	0.164209683	NA	NA	1124.415769	2.00E-06	NA	NA	2528.694458	0.527025985	FOXD4L4	Homo sapiens forkhead box D4-like 4 (FOXD4L4), mRNA.
ILMN_1724493	2563.401022	0.000873144	NA	NA	NA	NA	4042.229458	2.01E-06	1643.081242	0.040144477	8248.711721	0.639381237	LYSMD2	Homo sapiens LysM, putative peptidoglycan-binding, domain containing 2 (LYSMD2), mRNA.
ILMN_1678536	729.585246	0.002103246	NA	NA	NA	NA	1258.59288	2.01E-06	428.2611046	0.083381573	2416.43923	0.621075777	STEAP2	Homo sapiens six transmembrane epithelial antigen of the prostate 2 (STEAP2), transcript variant 2, mRNA.
ILMN_1716913	588.3205673	2.34E-06	98.60613236	0.176350522	NA	NA	615.0095908	2.04E-06	293.9116072	0.021604858	1595.847898	0.707125592	TRAPPC1	Homo sapiens trafficking protein particle complex 1 (TRAPPC1), mRNA.
ILMN_1765159	155.3680084	4.31E-08	NA	NA	NA	NA	130.6195163	2.05E-06	63.3361055	0.015538764	349.3236302	0.659686751	ELMOD2	Homo sapiens ELMO/CED-12 domain containing 2 (ELMOD2), mRNA.
ILMN_1736829	161.43472	1.38E-07	NA	NA	20.92452937	0.04371616	140.7849999	2.07E-06	39.17182048	0.165956035	362.3160698	0.635054682	MDM2	Homo sapiens Mdm2, transformed 3T3 cell double minute 2, p53 binding protein (mouse) (MDM2), transcript variant MDM2, mRNA.
ILMN_1760246	7042.279049	0.000201874	3240.421168	0.010040219	NA	NA	9546.076598	2.07E-06	NA	NA	19828.77681	0.591203715	BSN	Homo sapiens bassoon (presynaptic cytomatrix protein) (BSN), mRNA.
ILMN_1771620	1246.677515	9.12E-08	NA	NA	NA	NA	1084.393305	2.09E-06	352.0167847	0.098725412	2683.087605	0.61561083	SNRPB2	Homo sapiens small nuclear ribonucleoprotein polypeptide B'' (SNRPB2), transcript variant 1, mRNA.
ILMN_1663664	2401.870943	1.38E-06	504.646722	0.094986216	NA	NA	2347.125405	2.11E-06	NA	NA	5253.64307	0.540490837	MRPS10	Homo sapiens mitochondrial ribosomal protein S10 (MRPS10), nuclear gene encoding mitochondrial protein, mRNA.
ILMN_1664175	1421.153941	0.000110899	540.9375067	0.020939238	190.1359751	0.180584896	1756.237368	2.15E-06	NA	NA	3908.464791	0.596295792	VAMP4	Homo sapiens vesicle-associated membrane protein 4 (VAMP4), transcript variant 1, mRNA.
ILMN_1814650	1766.858912	0.000664011	548.6153762	0.107611527	NA	NA	2648.38813	2.15E-06	NA	NA	4963.862419	0.536779943	TRAPPC4	Homo sapiens trafficking protein particle complex 4 (TRAPPC4), mRNA.
ILMN_1686411	700.5644465	0.001620644	368.5890685	0.014540969	NA	NA	1146.320799	2.15E-06	NA	NA	2215.474314	0.582950834	DVL3	Homo sapiens dishevelled, dsh homolog 3 (Drosophila) (DVL3), mRNA.
ILMN_1716922	1678.079316	1.03E-07	425.2412637	0.023537895	NA	NA	1433.889071	2.18E-06	NA	NA	3537.209651	0.572571998	DHX16	Homo sapiens DEAH (Asp-Glu-Ala-His) box polypeptide 16 (DHX16), mRNA.
ILMN_1733366	831.0220872	5.94E-05	196.9107398	0.134598939	NA	NA	1023.649243	2.18E-06	NA	NA	2051.58207	0.530381043	MAST1	Homo sapiens microtubule associated serine/threonine kinase 1 (MAST1), mRNA.
ILMN_1777565	279.5284085	0.02480271	141.8140246	0.097098659	NA	NA	662.1331832	2.21E-06	NA	NA	1083.475616	0.538750759	TAP2	Homo sapiens transporter 2, ATP-binding cassette, sub-family B (MDR/TAP) (TAP2), transcript variant 1, mRNA.
ILMN_1756701	712.6163199	9.47E-05	NA	NA	NA	NA	926.5418385	2.23E-06	422.1722927	0.023022046	2061.330451	0.649837763	MGC4172	Homo sapiens short-chain dehydrogenase/reductase (MGC4172), mRNA.
ILMN_1721605	439.6239971	8.59E-06	-93.08929702	0.115214707	NA	NA	493.6863678	2.24E-06	198.1817275	0.052492792	1038.402795	0.598108704	SMYD2	Homo sapiens SET and MYND domain containing 2 (SMYD2), mRNA.
ILMN_1801822	2359.821395	9.65E-05	807.9603018	0.032976719	NA	NA	3121.915523	2.25E-06	1348.549803	0.037669708	7638.247023	0.721008401	C18orf25	Homo sapiens chromosome 18 open reading frame 25 (C18orf25), transcript variant 2, mRNA.
ILMN_1666632	842.7784259	1.99E-07	237.627109	0.015186416	NA	NA	742.2992302	2.25E-06	NA	NA	1822.704765	0.581111386	VPS52	Homo sapiens vacuolar protein sorting 52 homolog (S. cerevisiae) (VPS52), mRNA.
ILMN_1791702	4021.14452	0.000329359	1466.548788	0.039118087	NA	NA	5859.462187	2.31E-06	2090.845877	0.083753253	13438.00137	0.702151629	SMARCA2	Homo sapiens SWI/SNF related, matrix associated, actin dependent regulator of chromatin, subfamily a, member 2 (SMARCA2), transcript variant 2, mRNA.
ILMN_1680341	355.9704135	0.000454822	NA	NA	54.19940411	0.151810127	516.4309292	2.33E-06	261.074109	0.014908561	1187.674856	0.679866581	PPIE	Homo sapiens peptidylprolyl isomerase E (cyclophilin E) (PPIE), transcript variant 2, mRNA.
ILMN_1761858	-130.1751243	0.705158931	422.7538503	0.073414388	NA	NA	1957.656065	2.36E-06	881.5328342	0.031072385	3131.767626	0.712333764	MID1	Homo sapiens midline 1 (Opitz/BBB syndrome) (MID1), transcript variant 3, mRNA.
ILMN_1707084	712.1116993	0.000236378	275.1254282	0.025355445	NA	NA	1007.764471	2.37E-06	492.6936803	0.019895854	2487.695279	0.734770584	UBE2D4	Homo sapiens ubiquitin-conjugating enzyme E2D 4 (putative) (UBE2D4), mRNA.
ILMN_1727256	5724.520068	1.41E-07	NA	NA	NA	NA	5041.126064	2.44E-06	2008.434403	0.046267716	12774.08053	0.632028583	COX7A2L	Homo sapiens cytochrome c oxidase subunit VIIa polypeptide 2 like (COX7A2L), nuclear gene encoding mitochondrial protein, mRNA.
ILMN_1744963	304.4117398	8.04E-06	NA	NA	48.49601905	0.04681125	328.1504934	2.44E-06	127.8329663	0.057420204	808.8912186	0.659671285	ERO1L	Homo sapiens ERO1-like (S. cerevisiae) (ERO1L), mRNA.
ILMN_1797893	1222.964472	3.46E-06	334.4299851	0.040794821	NA	NA	1247.22417	2.47E-06	NA	NA	2804.618628	0.557492942	PFAAP5	Homo sapiens phosphonoformate immuno-associated protein 5 (PFAAP5), mRNA.
ILMN_1765858	3672.235549	0.001595311	1251.952908	0.093425359	NA	NA	6183.806959	2.49E-06	2498.225677	0.0523967	13606.22109	0.697202437	CAB39	Homo sapiens calcium binding protein 39 (CAB39), mRNA.
ILMN_1652569	1062.559833	0.001669505	501.2567332	0.027793041	NA	NA	1729.818171	2.49E-06	NA	NA	3293.634737	0.565998953	AP1G1	Homo sapiens adaptor-related protein complex 1, gamma 1 subunit (AP1G1), transcript variant 1, mRNA.
ILMN_1740604	1638.665956	4.53E-07	NA	NA	NA	NA	1527.189454	2.51E-06	713.6191482	0.020714169	3879.474558	0.649864995	RAB11FIP5	Homo sapiens RAB11 family interacting protein 5 (class I) (RAB11FIP5), mRNA.
ILMN_1742450	1784.901039	0.000139321	653.1123412	0.032645095	NA	NA	2321.273364	2.57E-06	NA	NA	4759.286744	0.561708458	TAPBP	Homo sapiens TAP binding protein (tapasin) (TAPBP), transcript variant 1, mRNA.
ILMN_1742124	452.8471428	0.09020206	351.474835	0.049641541	155.5449268	0.1451141	1472.708468	2.58E-06	502.4611439	0.103641666	2935.036516	0.711256283	KIAA1128	Homo sapiens KIAA1128 (KIAA1128), mRNA.
ILMN_1731644	1004.937346	1.12E-07	NA	NA	NA	NA	872.2696661	2.59E-06	251.764802	0.145371312	2128.971814	0.599396719	SETDB2	Homo sapiens SET domain, bifurcated 2 (SETDB2), mRNA.
ILMN_1762037	1190.092914	2.64E-07	259.7297921	0.059909782	NA	NA	1053.64141	2.63E-06	NA	NA	2503.464116	0.546818608	TEX261	Homo sapiens testis expressed sequence 261 (TEX261), mRNA.
ILMN_1661409	348.85743	4.25E-07	56.9051841	0.153861384	35.90323065	0.147198498	302.1807645	2.64E-06	NA	NA	743.8466093	0.545794462	C3orf63	Homo sapiens chromosome 3 open reading frame 63 (C3orf63), mRNA.
ILMN_1814859	2970.608583	1.64E-07	437.1293294	0.172064125	NA	NA	2657.797306	2.67E-06	785.0284788	0.153179275	6850.563698	0.658199699	DDX47	Homo sapiens DEAD (Asp-Glu-Ala-Asp) box polypeptide 47 (DDX47), transcript variant 2, mRNA.
ILMN_1690523	976.634538	6.16E-06	NA	NA	NA	NA	1047.531199	2.68E-06	448.9798447	0.03359176	2473.145581	0.637682391	LRRC20	Homo sapiens leucine rich repeat containing 20 (LRRC20), transcript variant 3, mRNA.
ILMN_1676588	2199.326162	2.02E-06	495.1885301	0.072530768	241.6647012	0.154547642	2069.381281	2.69E-06	NA	NA	5005.560674	0.564829664	CEPT1	Homo sapiens choline/ethanolamine phosphotransferase 1 (CEPT1), transcript variant 1, mRNA.
ILMN_1775114	318.712202	6.62E-06	NA	NA	NA	NA	343.2472016	2.70E-06	93.51818483	0.169651992	755.4775884	0.593555606	ENTPD3	Homo sapiens ectonucleoside triphosphate diphosphohydrolase 3 (ENTPD3), mRNA.
ILMN_1724406	827.6081946	0.000659027	381.3443405	0.019018809	NA	NA	1223.419451	2.71E-06	NA	NA	2432.371986	0.572380618	CCDC95	Homo sapiens coiled-coil domain containing 95 (CCDC95), mRNA.
ILMN_1745344	308.2304237	2.78E-06	NA	NA	NA	NA	315.3323778	2.72E-06	105.1219543	0.094975902	728.6847558	0.610782387	C12orf31	Homo sapiens chromosome 12 open reading frame 31 (C12orf31), mRNA.
ILMN_1679324	2845.808877	0.00672065	NA	NA	NA	NA	5549.142574	2.75E-06	2181.349247	0.050583336	10576.3007	0.627323515	EIF1B	Homo sapiens eukaryotic translation initiation factor 1B (EIF1B), mRNA.
ILMN_1713347	-275.380645	0.169033825	197.8087627	0.146810687	154.9390804	0.069161762	1029.12809	2.77E-06	NA	NA	1106.495288	0.556011361	CHL1	Homo sapiens cell adhesion molecule with homology to L1CAM (close homolog of L1) (CHL1), mRNA.
ILMN_1770102	496.0300432	0.000436172	141.1409537	0.125092947	NA	NA	705.5105101	2.78E-06	NA	NA	1342.681507	0.526354686	FLJ21687	Homo sapiens PDZ domain containing, X chromosome (FLJ21687), mRNA.
ILMN_1683660	1830.644404	2.88E-05	NA	NA	317.5602236	0.046181944	2126.502928	2.78E-06	722.5265607	0.09802327	4997.234116	0.643639419	EIF3S3	Homo sapiens eukaryotic translation initiation factor 3, subunit 3 gamma, 40kDa (EIF3S3), mRNA.
ILMN_1671048	218.2983568	0.060068485	141.1397259	0.07317269	88.76755532	0.069482185	589.8281783	2.81E-06	NA	NA	1038.033816	0.573795551	ZNF644	Homo sapiens zinc finger protein 644 (ZNF644), transcript variant 1, mRNA.
ILMN_1808898	827.7200298	0.000124814	246.5147557	0.076746746	NA	NA	1061.932263	2.81E-06	NA	NA	2136.167049	0.53907447	NPR2	Homo sapiens natriuretic peptide receptor B/guanylate cyclase B (atrionatriuretic peptide receptor B) (NPR2), mRNA.
ILMN_1708131	353.589167	0.029535549	168.5686333	0.117478954	NA	NA	886.7636311	2.89E-06	482.2933639	0.010981238	1891.214795	0.720620956	BHLHB9	Homo sapiens basic helix-loop-helix domain containing, class B, 9 (BHLHB9), mRNA.
ILMN_1653524	77.00771328	0.023502567	NA	NA	23.044849	0.084715464	179.2584257	2.89E-06	94.82148874	0.012058454	374.1324767	0.68523975	SIKE	Homo sapiens suppressor of IKK epsilon (SIKE), mRNA.
ILMN_1663099	289.9336325	6.31E-06	72.54038844	0.0692538	NA	NA	303.6018372	2.89E-06	NA	NA	666.0758581	0.540994676	UBE2B	Homo sapiens ubiquitin-conjugating enzyme E2B (RAD6 homolog) (UBE2B), mRNA.
ILMN_1776173	1087.878044	0.013095339	684.6210525	0.019704414	NA	NA	2370.257598	2.89E-06	1180.009817	0.01913584	5322.766512	0.73586001	PSMD7	Homo sapiens proteasome (prosome, macropain) 26S subunit, non-ATPase, 7 (Mov34 homolog) (PSMD7), mRNA.
ILMN_1705261	1268.844872	0.000287693	321.444967	0.141675459	NA	NA	1804.259328	2.90E-06	643.3888331	0.087873359	4037.938	0.675265644	CAPN1	Homo sapiens calpain 1, (mu/I) large subunit (CAPN1), mRNA.
ILMN_1736654	179.7664568	0.017666269	NA	NA	NA	NA	403.6060893	2.91E-06	177.4395469	0.030228882	760.812093	0.638484838	PIP5K1B	Homo sapiens phosphatidylinositol-4-phosphate 5-kinase, type I, beta (PIP5K1B), transcript variant 2, mRNA.
ILMN_1668125	451.2165232	0.002118286	167.9596792	0.07621857	NA	NA	775.1213963	2.98E-06	303.159571	0.062583858	1697.45717	0.693773082	MYRIP	Homo sapiens myosin VIIA and Rab interacting protein (MYRIP), mRNA.
ILMN_1794470	1750.880792	4.88E-07	439.42368	0.036938804	NA	NA	1587.3269	3.00E-06	NA	NA	3777.631372	0.555360846	ANKFY1	Homo sapiens ankyrin repeat and FYVE domain containing 1 (ANKFY1), transcript variant 1, mRNA.
ILMN_1715814	249.6588589	0.011844663	NA	NA	70.35658553	0.069612776	517.7379255	3.00E-06	156.0529789	0.142406908	993.8063488	0.627333893	LMAN1	Homo sapiens lectin, mannose-binding, 1 (LMAN1), mRNA.
ILMN_1771411	325.8718803	0.005096177	NA	NA	NA	NA	609.1367264	3.06E-06	240.4944398	0.050981206	1175.503047	0.624833226	ALG6	Homo sapiens asparagine-linked glycosylation 6 homolog (S. cerevisiae, alpha-1,3-glucosyltransferase) (ALG6), mRNA.
ILMN_1657139	221.4377619	0.01449928	NA	NA	64.40480073	0.069579229	472.5430342	3.15E-06	218.1064869	0.027761621	976.4920837	0.668212432	ADAT1	Homo sapiens adenosine deaminase, tRNA-specific 1 (ADAT1), mRNA.
ILMN_1739274	2523.883804	0.005691269	1299.642573	0.030871064	NA	NA	4859.157223	3.18E-06	2611.400842	0.012330953	11294.08444	0.736013899	PDHB	Homo sapiens pyruvate dehydrogenase (lipoamide) beta (PDHB), mRNA.
ILMN_1731858	241.6384264	3.00E-07	52.08535751	0.064627181	NA	NA	212.8560278	3.22E-06	NA	NA	506.5798116	0.540161532	TUBG1	Homo sapiens tubulin, gamma 1 (TUBG1), mRNA.
ILMN_1673172	443.8654615	1.30E-08	NA	NA	NA	NA	344.7006299	3.22E-06	106.9455318	0.122771821	895.5116233	0.59947641	IFT52	Homo sapiens intraflagellar transport 52 homolog (Chlamydomonas) (IFT52), mRNA.
ILMN_1752793	272.6127981	0.551405113	450.6213807	0.143737045	351.3622346	0.06115057	2531.201838	3.24E-06	938.9568653	0.081537644	4544.755116	0.702207872	SAP18	Homo sapiens Sin3A-associated protein, 18kDa (SAP18), mRNA.
ILMN_1677530	201.2709255	1.17E-10	23.73044731	0.13595046	NA	NA	130.3761378	3.25E-06	60.99990337	0.028023109	416.377414	0.699260796	LOC728944	PREDICTED: Homo sapiens similar to THAP domain-containing protein 4 (LOC728944), mRNA.
ILMN_1790645	177.953653	8.11E-06	NA	NA	NA	NA	191.8765799	3.27E-06	99.87951129	0.011688812	469.7097442	0.656723757	HECW1	Homo sapiens HECT, C2 and WW domain containing E3 ubiquitin protein ligase 1 (HECW1), mRNA.
ILMN_1805404	3922.747679	0.000291934	1385.405289	0.050922778	NA	NA	5338.845428	3.29E-06	NA	NA	10646.9984	0.545545059	GRIN1	Homo sapiens glutamate receptor, ionotropic, N-methyl D-aspartate 1 (GRIN1), transcript variant NR1-2, mRNA.
ILMN_1815154	3519.830452	0.000368328	1324.491548	0.03523514	NA	NA	5072.44772	3.31E-06	1818.349071	0.088619703	11735.11879	0.696670692	MYH10	Homo sapiens myosin, heavy chain 10, non-muscle (MYH10), mRNA.
ILMN_1675797	5614.864681	0.006040163	NA	NA	NA	NA	10675.58179	3.33E-06	4317.053831	0.046886192	20607.5003	0.625105591	EPDR1	Homo sapiens ependymin related protein 1 (zebrafish) (EPDR1), mRNA.
ILMN_1665280	2378.988866	0.000569499	1046.781402	0.017393535	607.0596325	0.021870883	3522.336121	3.36E-06	1544.203467	0.041469148	9099.369488	0.751744415	SPCS1	Homo sapiens signal peptidase complex subunit 1 homolog (S. cerevisiae) (SPCS1), mRNA.
ILMN_1711166	1090.769304	3.33E-06	288.084397	0.047370232	NA	NA	1090.246834	3.38E-06	NA	NA	2469.100535	0.546627678	WDR8	Homo sapiens WD repeat domain 8 (WDR8), mRNA.
ILMN_1728556	315.371211	5.94E-07	64.57259155	0.077546665	NA	NA	297.0937379	3.41E-06	134.6259014	0.0334969	811.6634419	0.704309142	SMC4	Homo sapiens structural maintenance of chromosomes 4 (SMC4), transcript variant 1, mRNA.
ILMN_1671696	2168.697947	5.28E-05	492.9589503	0.133114545	NA	NA	2678.799533	3.45E-06	1327.8265	0.020803976	6668.28293	0.704452716	PSMF1	Homo sapiens proteasome (prosome, macropain) inhibitor subunit 1 (PI31) (PSMF1), transcript variant 1, mRNA.
ILMN_1796305	465.6487057	0.00386565	208.6800121	0.045081424	103.6381204	0.096170434	841.3542497	3.45E-06	246.265947	0.167647016	1865.587035	0.699828702	UPF2	Homo sapiens UPF2 regulator of nonsense transcripts homolog (yeast) (UPF2), transcript variant 1, mRNA.
ILMN_1804834	573.774351	0.000738964	NA	NA	102.2205787	0.109834525	850.8476931	3.45E-06	427.9420075	0.017638786	1954.78463	0.672364523	C6orf130	Homo sapiens chromosome 6 open reading frame 130 (C6orf130), mRNA.
ILMN_1728975	418.9738106	0.00493366	NA	NA	106.6746732	0.064468522	763.3671503	3.46E-06	387.7301194	0.016648631	1676.745753	0.678009438	SCO1	Homo sapiens SCO cytochrome oxidase deficient homolog 1 (yeast) (SCO1), nuclear gene encoding mitochondrial protein, mRNA.
ILMN_1780913	154.860524	9.14E-10	NA	NA	NA	NA	107.0189159	3.52E-06	54.76445073	0.013418704	316.6438907	0.65253051	PPP2R5C	Homo sapiens protein phosphatase 2, regulatory subunit B', gamma isoform (PPP2R5C), transcript variant 1, mRNA.
ILMN_1736441	8890.354014	8.54E-07	NA	NA	NA	NA	8395.646118	3.55E-06	3056.333589	0.073262266	20342.33372	0.612092703	PDXP	Homo sapiens pyridoxal (pyridoxine, vitamin B6) phosphatase (PDXP), mRNA.
ILMN_1781047	1401.147118	1.19E-07	303.2449608	0.052637515	NA	NA	1172.237173	3.56E-06	NA	NA	2876.629251	0.542858946	FKSG44	Homo sapiens FKSG44 gene (FKSG44), mRNA.
ILMN_1759915	3202.829038	1.81E-05	NA	NA	384.4909527	0.149645599	3556.190715	3.56E-06	1203.474272	0.104057805	8346.984977	0.62526149	ARPC1A	Homo sapiens actin related protein 2/3 complex, subunit 1A, 41kDa (ARPC1A), mRNA.
ILMN_1701855	4207.998948	0.000950075	1531.516378	0.060335795	NA	NA	6586.586673	3.56E-06	2646.952373	0.05844998	14973.05437	0.696154044	PPP1CC	Homo sapiens protein phosphatase 1, catalytic subunit, gamma isoform (PPP1CC), mRNA.
ILMN_1705908	314.1226681	0.418829989	NA	NA	249.6753493	0.111491021	2082.502981	3.62E-06	619.1917321	0.152019066	3265.49273	0.616443941	LOC731390	PREDICTED: Homo sapiens similar to ribosomal protein L7-like 1 (LOC731390), mRNA.
ILMN_1687821	1574.156735	1.25E-07	339.2436057	0.054138639	NA	NA	1318.834892	3.62E-06	NA	NA	3232.235233	0.541778707	C16orf45	Homo sapiens chromosome 16 open reading frame 45 (C16orf45), mRNA.
ILMN_1721657	332.4986501	0.000354838	101.5669946	0.079700839	58.48738082	0.093776083	469.9124337	3.62E-06	180.2365083	0.073882398	1142.701967	0.70939686	RSU1	Homo sapiens Ras suppressor protein 1 (RSU1), transcript variant 1, mRNA.
ILMN_1815134	160.0546648	0.009284697	90.38843235	0.027036671	NA	NA	326.7195173	3.67E-06	98.19809258	0.15354088	675.360707	0.685917013	PI4K2B	Homo sapiens phosphatidylinositol 4-kinase type 2 beta (PI4K2B), mRNA.
ILMN_1774828	959.0655931	0.00010805	263.3668081	0.098103034	NA	NA	1198.191222	3.68E-06	NA	NA	2420.623623	0.525974428	VEZT	Homo sapiens vezatin, adherens junctions transmembrane protein (VEZT), mRNA.
ILMN_1812441	472.2123591	0.120512086	441.7601358	0.039292638	NA	NA	1597.134168	3.69E-06	NA	NA	2511.106663	0.549083196	C17orf63	Homo sapiens chromosome 17 open reading frame 63 (C17orf63), transcript variant 2, mRNA.
ILMN_1756874	270.2239355	2.11E-06	73.8705938	0.027381147	29.69063358	0.134612032	267.7808997	3.72E-06	95.46240951	0.096243885	737.0284721	0.716688514	FBXO42	Homo sapiens F-box protein 42 (FBXO42), mRNA.
ILMN_1713380	408.8635983	0.066806457	286.8197712	0.056431722	NA	NA	1210.471314	3.73E-06	563.8402466	0.029908468	2469.99493	0.710049746	EIF2B2	Homo sapiens eukaryotic translation initiation factor 2B, subunit 2 beta, 39kDa (EIF2B2), mRNA.
ILMN_1770339	524.1389684	2.96E-05	153.2350062	0.04676559	NA	NA	618.9886202	3.75E-06	275.7333821	0.037420058	1572.095977	0.708480635	RPAIN	Homo sapiens RPA interacting protein (RPAIN), transcript variant 1, mRNA.
ILMN_1722858	5667.63377	0.000301636	1979.4624	0.043588518	809.7382775	0.165021741	7881.548835	3.76E-06	2672.624671	0.113206973	19011.00795	0.7043576	PPP2CA	Homo sapiens protein phosphatase 2 (formerly 2A), catalytic subunit, alpha isoform (PPP2CA), mRNA.
ILMN_1701361	232.4932287	0.052844139	NA	NA	NA	NA	637.4296181	3.81E-06	267.6213253	0.040914803	1137.544172	0.62565245	C9orf150	Homo sapiens chromosome 9 open reading frame 150 (C9orf150), mRNA.
ILMN_1806818	297.4212269	0.000929861	118.0937331	0.040887559	NA	NA	462.6965335	3.82E-06	183.3391508	0.062916866	1061.550644	0.699596404	MCM3	Homo sapiens MCM3 minichromosome maintenance deficient 3 (S. cerevisiae) (MCM3), mRNA.
ILMN_1729816	10427.56017	5.89E-06	NA	NA	NA	NA	10927.03913	3.84E-06	4382.429775	0.050400785	25737.02907	0.620249017	VDAC3	Homo sapiens voltage-dependent anion channel 3 (VDAC3), mRNA.
ILMN_1783889	403.128505	0.003133059	181.914142	0.041093556	NA	NA	712.5542786	3.91E-06	268.817014	0.076393303	1566.41394	0.694898616	PRKAA1	Homo sapiens protein kinase, AMP-activated, alpha 1 catalytic subunit (PRKAA1), transcript variant 1, mRNA.
ILMN_1735432	1270.818259	3.88E-08	NA	NA	NA	NA	1024.740356	3.92E-06	550.681641	0.010118267	2846.240256	0.656259283	ISCU	Homo sapiens iron-sulfur cluster scaffold homolog (E. coli) (ISCU), nuclear gene encoding mitochondrial protein, transcript variant 1, mRNA.
ILMN_1756767	488.491427	8.21E-08	129.6000934	0.01695696	NA	NA	399.3007471	3.92E-06	NA	NA	1017.392267	0.566820979	EIF5B	Homo sapiens eukaryotic translation initiation factor 5B (EIF5B), mRNA.
ILMN_1684461	5632.810648	0.009416771	NA	NA	NA	NA	11269.77088	3.96E-06	4067.685939	0.077478047	20970.26747	0.608039918	CADPS2	Homo sapiens Ca2+-dependent activator protein for secretion 2 (CADPS2), transcript variant 2, mRNA.
ILMN_1797534	700.1944632	6.96E-09	NA	NA	NA	NA	522.6797664	3.98E-06	250.9271053	0.020659306	1473.801335	0.64078905	RIOK1	Homo sapiens RIO kinase 1 (yeast) (RIOK1), transcript variant 2, mRNA.
ILMN_1795407	368.1177811	1.52E-06	66.23089929	0.152950747	NA	NA	348.6668242	3.99E-06	NA	NA	783.0155047	0.511445202	CRYZL1	Homo sapiens crystallin, zeta (quinone reductase)-like 1 (CRYZL1), transcript variant 3, mRNA.
ILMN_1718132	2545.379304	1.10E-07	537.280318	0.05758457	NA	NA	2106.718099	4.02E-06	NA	NA	5189.377721	0.537708643	ECHS1	Homo sapiens enoyl Coenzyme A hydratase, short chain, 1, mitochondrial (ECHS1), nuclear gene encoding mitochondrial protein, mRNA.
ILMN_1717324	267.3177464	1.05E-09	51.159421	0.029093475	NA	NA	186.4929645	4.03E-06	55.86102859	0.157116515	560.8311605	0.682530148	C16orf52	Homo sapiens chromosome 16 open reading frame 52 (C16orf52), mRNA.
ILMN_1781468	639.5793425	0.006750273	222.3499935	0.151502145	179.9642166	0.063719153	1144.651154	4.07E-06	NA	NA	2186.544707	0.547334287	SMAP1L	Homo sapiens stromal membrane-associated protein 1-like (SMAP1L), mRNA.
ILMN_1731044	326.5148991	0.02864566	NA	NA	NA	NA	783.6315362	4.08E-06	290.1998693	0.070822351	1400.346305	0.609855986	KCTD14	Homo sapiens potassium channel tetramerisation domain containing 14 (KCTD14), mRNA.
ILMN_1700628	3742.065885	4.11E-06	1070.342004	0.034485456	NA	NA	3744.088111	4.10E-06	NA	NA	8556.496	0.549754024	DDX24	Homo sapiens DEAD (Asp-Glu-Ala-Asp) box polypeptide 24 (DDX24), mRNA.
ILMN_1733346	210.0698986	1.14E-08	38.8869892	0.054704149	NA	NA	161.7979091	4.19E-06	67.21431705	0.052913777	477.969114	0.697223219	SH3BGR	Homo sapiens SH3 domain binding glutamic acid-rich protein (SH3BGR), transcript variant 2, mRNA.
ILMN_1779600	302.9043327	0.174250614	NA	NA	NA	NA	1191.214535	4.20E-06	423.9167813	0.082556371	1918.035649	0.604948659	RIPK5	Homo sapiens receptor interacting protein kinase 5 (RIPK5), transcript variant 1, mRNA.
ILMN_1777526	1360.940744	1.49E-05	267.9853516	0.171267408	NA	NA	1470.900881	4.20E-06	NA	NA	3099.826977	0.506739926	TRFP	Homo sapiens Trf (TATA binding protein-related factor)-proximal homolog (Drosophila) (TRFP), mRNA.
ILMN_1722838	937.0303108	0.000462699	314.616757	0.063770728	NA	NA	1358.611926	4.21E-06	544.1302623	0.061649426	3154.389256	0.691341178	MRPL46	Homo sapiens mitochondrial ribosomal protein L46 (MRPL46), nuclear gene encoding mitochondrial protein, mRNA.
ILMN_1662719	605.317425	9.14E-08	119.6774831	0.072093228	NA	NA	495.3135989	4.21E-06	NA	NA	1220.308507	0.530857223	GPBP1L1	Homo sapiens GC-rich promoter binding protein 1-like 1 (GPBP1L1), mRNA.
ILMN_1742400	1115.407552	0.05809997	830.6277988	0.038817297	509.7565719	0.040869064	2919.768263	4.21E-06	NA	NA	5375.560186	0.586775463	CEP350	Homo sapiens centrosomal protein 350kDa (CEP350), mRNA.
ILMN_1805842	2553.926819	1.66E-05	NA	NA	NA	NA	2838.093608	4.22E-06	1245.160178	0.034049958	6637.180605	0.627994615	FHL1	Homo sapiens four and a half LIM domains 1 (FHL1), mRNA.
ILMN_1797310	1927.143075	0.041811454	NA	NA	NA	NA	4983.665197	4.22E-06	2264.00124	0.028507841	9174.809512	0.632218542	ATP6V1D	Homo sapiens ATPase, H+ transporting, lysosomal 34kDa, V1 subunit D (ATP6V1D), mRNA.
ILMN_1677532	1115.454848	0.003224518	NA	NA	NA	NA	1935.286806	4.23E-06	594.9901595	0.132005659	3645.731814	0.590761196	TARDBP	Homo sapiens TAR DNA binding protein (TARDBP), mRNA.
ILMN_1745852	1613.049135	4.51E-05	445.8325541	0.076837353	NA	NA	1876.108311	4.24E-06	NA	NA	3934.99	0.529015803	WDR33	Homo sapiens WD repeat domain 33 (WDR33), transcript variant 3, mRNA.
ILMN_1745513	245.9002077	6.58E-06	NA	NA	NA	NA	257.7973723	4.27E-06	105.52672	0.047344752	609.2243	0.619535994	MCAT	Homo sapiens malonyl CoA:ACP acyltransferase (mitochondrial) (MCAT), nuclear gene encoding mitochondrial protein, transcript variant 1, mRNA.
ILMN_1705449	504.6981815	1.00E-05	156.1980648	0.030348365	NA	NA	531.3908095	4.28E-06	NA	NA	1192.287056	0.551762395	ZNF285A	Homo sapiens zinc finger protein 285A (ZNF285A), mRNA.
ILMN_1784320	-338.2173176	0.805931638	NA	NA	915.6647818	0.10113543	7334.464356	4.28E-06	2927.041831	0.059409952	10838.95365	0.640837503	ELMO1	Homo sapiens engulfment and cell motility 1 (ELMO1), transcript variant 2, mRNA.
ILMN_1683243	1169.702173	0.046704444	1057.756606	0.011050039	NA	NA	3030.565081	4.31E-06	NA	NA	5258.02386	0.573935164	VPS45	Homo sapiens vacuolar protein sorting 45 homolog (S. cerevisiae) (VPS45), mRNA.
ILMN_1751362	189.3331133	0.018355375	NA	NA	45.79732602	0.143490349	412.0657337	4.37E-06	171.4619177	0.050052615	818.6580907	0.641428061	FASTKD1	Homo sapiens FAST kinase domains 1 (FASTKD1), mRNA.
ILMN_1733356	964.3162197	0.005208251	436.4988017	0.053452022	NA	NA	1800.052241	4.44E-06	910.1219697	0.020213871	4110.989233	0.715485825	PREI3	Homo sapiens preimplantation protein 3 (PREI3), transcript variant 2, mRNA.
ILMN_1759987	164.3629857	2.46E-05	51.72834543	0.030974937	NA	NA	189.6594548	4.50E-06	68.47867455	0.091922773	474.2294605	0.69282359	HS6ST1	Homo sapiens heparan sulfate 6-O-sulfotransferase 1 (HS6ST1), mRNA.
ILMN_1656682	2478.838393	0.000736678	849.5105119	0.066244872	440.5720418	0.112246249	3692.605965	4.54E-06	1931.270716	0.017981182	9392.797628	0.734688831	AZIN1	Homo sapiens antizyme inhibitor 1 (AZIN1), transcript variant 1, mRNA.
ILMN_1706990	354.5130219	0.199707082	NA	NA	246.7772474	0.028364688	1452.44558	4.55E-06	700.5679832	0.024587607	2754.303833	0.67210963	ZNF271	Homo sapiens zinc finger protein 271 (ZNF271), mRNA.
ILMN_1707308	1579.21682	4.81E-07	357.4758639	0.058427111	NA	NA	1396.420316	4.55E-06	NA	NA	3333.113	0.534332036	IKBKG	Homo sapiens inhibitor of kappa light polypeptide gene enhancer in B-cells, kinase gamma (IKBKG), mRNA.
ILMN_1790625	366.2401151	0.018051651	139.9670057	0.163953819	87.13604835	0.15121513	810.397785	4.57E-06	355.9597969	0.044676745	1759.700751	0.700513835	CBX3	Homo sapiens chromobox homolog 3 (HP1 gamma homolog, Drosophila) (CBX3), transcript variant 2, mRNA.
ILMN_1676626	221.900823	0.002639386	65.64907145	0.165702719	NA	NA	380.767764	4.63E-06	123.6929137	0.128748197	792.0105721	0.653153594	ARID4A	Homo sapiens AT rich interactive domain 4A (RBP1-like) (ARID4A), transcript variant 1, mRNA.
ILMN_1784577	181.2948767	0.15956839	NA	NA	NA	NA	683.9468375	4.66E-06	357.9339183	0.012909355	1223.175633	0.647901665	ZNF12	Homo sapiens zinc finger protein 12 (ZNF12), transcript variant 1, mRNA.
ILMN_1701689	1467.368406	0.002850626	NA	NA	NA	NA	2495.361984	4.67E-06	802.5592149	0.117619983	4765.289605	0.592000519	RPL17	Homo sapiens ribosomal protein L17 (RPL17), transcript variant 1, mRNA.
ILMN_1766359	183.5833126	0.647423244	604.0756437	0.031539325	271.544691	0.114148317	2020.699571	4.77E-06	NA	NA	3079.903219	0.576299187	GATAD2B	Homo sapiens GATA zinc finger domain containing 2B (GATAD2B), mRNA.
ILMN_1720440	270.3555801	2.41E-05	102.1881722	0.010404188	NA	NA	310.2417901	4.82E-06	161.6129902	0.017447495	844.3985326	0.738332906	HEL308	Homo sapiens DNA helicase HEL308 (HEL308), mRNA.
ILMN_1665655	159.2256558	0.043604535	77.31966445	0.140298086	NA	NA	419.217506	4.94E-06	154.8908923	0.086529919	810.6537186	0.666034621	CTDSPL2	Homo sapiens CTD (carboxy-terminal domain, RNA polymerase II, polypeptide A) small phosphatase like 2 (CTDSPL2), mRNA.
ILMN_1716093	1770.535209	2.29E-05	NA	NA	285.7989452	0.058891239	1958.377629	4.95E-06	774.3219839	0.063854219	4789.033767	0.641323552	KRT10	Homo sapiens keratin 10 (epidermolytic hyperkeratosis; keratosis palmaris et plantaris) (KRT10), mRNA.
ILMN_1796572	256.7612735	1.88E-07	40.50855798	0.146548999	NA	NA	223.1428966	4.95E-06	77.13086259	0.108071817	597.5435907	0.659247973	SEC63D1	Homo sapiens SEC63 domain containing 1 (SEC63D1), mRNA.
ILMN_1754421	551.8071303	0.000192194	168.4888341	0.065782716	81.25181964	0.138171709	727.280269	4.96E-06	265.6779284	0.093860609	1794.505981	0.699149105	NDUFAF1	Homo sapiens NADH dehydrogenase (ubiquinone) 1 alpha subcomplex, assembly factor 1 (NDUFAF1), mRNA.
ILMN_1680378	409.2237443	9.28E-06	107.8157696	0.053054543	NA	NA	440.8420113	4.98E-06	223.4396701	0.020722769	1181.321195	0.713436024	DRB1	Homo sapiens developmentally regulated RNA-binding protein 1 (DRB1), mRNA.
ILMN_1783996	320.982202	0.000396868	83.37705445	0.142653973	NA	NA	454.4440871	5.01E-06	165.4940006	0.091234982	1024.297344	0.664074236	C1orf176	Homo sapiens chromosome 1 open reading frame 176 (C1orf176), mRNA.
ILMN_1675117	197.8267039	0.050745958	NA	NA	NA	NA	528.5024742	5.05E-06	173.1111033	0.112819982	899.4402814	0.591402137	HSD17B11	Homo sapiens hydroxysteroid (17-beta) dehydrogenase 11 (HSD17B11), mRNA.
ILMN_1659444	317.8367243	0.158706069	284.1015155	0.066340577	156.2612195	0.10201069	1118.258655	5.05E-06	NA	NA	1876.458114	0.558399579	KIF1B	Homo sapiens kinesin family member 1B (KIF1B), transcript variant 2, mRNA.
ILMN_1791067	706.759254	4.71E-06	215.0406432	0.02611772	NA	NA	703.9518516	5.07E-06	NA	NA	1625.751749	0.55135694	TESK1	Homo sapiens testis-specific kinase 1 (TESK1), mRNA.
ILMN_1683859	1579.854291	3.03E-06	NA	NA	NA	NA	1566.654449	5.08E-06	730.5146559	0.026297315	3877.023395	0.63027478	SLC7A1	Homo sapiens solute carrier family 7 (cationic amino acid transporter, y+ system), member 1 (SLC7A1), mRNA.
ILMN_1731853	1304.352717	1.79E-07	NA	NA	124.3010867	0.138350791	1093.542041	5.10E-06	395.1495274	0.089738123	2917.345372	0.622702265	MSRA	Homo sapiens methionine sulfoxide reductase A (MSRA), mRNA.
ILMN_1755111	208.7463565	9.06E-06	36.79801921	0.182854228	32.42107667	0.054789454	221.3951351	5.11E-06	69.11114277	0.150928398	568.4717302	0.675272999	C6orf199	Homo sapiens chromosome 6 open reading frame 199 (C6orf199), mRNA.
ILMN_1658175	185.6566917	6.69E-05	NA	NA	NA	NA	224.1942854	5.16E-06	72.95460428	0.11557258	482.8055814	0.590138559	GGA1	Homo sapiens golgi associated, gamma adaptin ear containing, ARF binding protein 1 (GGA1), transcript variant 3, mRNA.
ILMN_1693830	219.7434356	5.67E-09	NA	NA	NA	NA	159.8634446	5.31E-06	71.50381048	0.033094289	451.1106907	0.623793146	LACTB	Homo sapiens lactamase, beta (LACTB), nuclear gene encoding mitochondrial protein, transcript variant 2, mRNA.
ILMN_1747281	1727.578403	2.65E-05	NA	NA	368.485502	0.014947886	1920.916302	5.34E-06	595.8384677	0.144373619	4612.818674	0.630615999	EVI5L	Homo sapiens ecotropic viral integration site 5-like (EVI5L), mRNA.
ILMN_1676998	2087.927994	0.077451739	NA	NA	NA	NA	6175.075997	5.40E-06	1819.167358	0.154184571	10082.17135	0.579803026	SCN2B	Homo sapiens sodium channel, voltage-gated, type II, beta (SCN2B), mRNA.
ILMN_1763602	100.3708058	0.039245754	79.62007237	0.019790275	NA	NA	247.0805033	5.41E-06	NA	NA	427.0713814	0.556238469	ZNF423	Homo sapiens zinc finger protein 423 (ZNF423), mRNA.
ILMN_1791593	441.8379677	0.538318917	NA	NA	NA	NA	3813.359751	5.45E-06	1203.292009	0.127853913	5458.489728	0.585671421	MGC24039	Homo sapiens hypothetical protein MGC24039 (MGC24039), mRNA.
ILMN_1719006	388.0920095	0.032357189	252.5805132	0.036123131	115.0226644	0.109254074	945.2298693	5.46E-06	389.7788576	0.061289501	2090.703914	0.718109914	HMG20A	Homo sapiens high-mobility group 20A (HMG20A), mRNA.
ILMN_1758240	464.4823471	2.84E-06	NA	NA	54.10502866	0.118376942	448.4806681	5.60E-06	143.3780816	0.13386574	1110.446126	0.610145999	PRSS36	Homo sapiens protease, serine, 36 (PRSS36), mRNA.
ILMN_1675038	717.454422	0.003196247	348.6105817	0.0288501	NA	NA	1243.899547	5.63E-06	665.8304729	0.015652843	2975.795023	0.725165809	PRMT2	Homo sapiens protein arginine methyltransferase 2 (PRMT2), transcript variant 1, mRNA.
ILMN_1782110	531.5967926	0.000134879	219.6529551	0.016396092	NA	NA	658.4452895	5.69E-06	NA	NA	1409.695037	0.559318978	ZNF295	Homo sapiens zinc finger protein 295 (ZNF295), mRNA.
ILMN_1778836	2334.6036	0.000357926	NA	NA	NA	NA	3197.804273	5.69E-06	1279.922289	0.056125098	6812.330163	0.608716486	SFRS7	Homo sapiens splicing factor, arginine/serine-rich 7, 35kDa (SFRS7), mRNA.
ILMN_1756437	236.7912903	2.48E-06	NA	NA	NA	NA	230.5008408	5.73E-06	122.0811735	0.012930513	589.3733047	0.643819066	ANKRD5	Homo sapiens ankyrin repeat domain 5 (ANKRD5), transcript variant 1, mRNA.
ILMN_1674394	2910.482616	0.001608178	NA	NA	NA	NA	4592.442365	5.74E-06	2041.749483	0.034892654	9544.674465	0.620822662	C20orf3	Homo sapiens chromosome 20 open reading frame 3 (C20orf3), mRNA.
ILMN_1806106	1134.876744	2.05E-08	NA	NA	NA	NA	868.937757	5.77E-06	435.3853385	0.01829024	2439.19984	0.636008898	GNL3	Homo sapiens guanine nucleotide binding protein-like 3 (nucleolar) (GNL3), transcript variant 1, mRNA.
ILMN_1805225	763.3388202	3.22E-05	282.7708035	0.016960192	NA	NA	851.1284042	5.83E-06	NA	NA	1897.238028	0.558009504	MBOAT5	Homo sapiens membrane bound O-acyltransferase domain containing 5 (MBOAT5), mRNA.
ILMN_1803846	14084.39375	1.06E-07	3941.897808	0.013110773	NA	NA	11379.81681	5.88E-06	NA	NA	29406.10837	0.563503059	EIF1	Homo sapiens eukaryotic translation initiation factor 1 (EIF1), mRNA.
ILMN_1732705	1501.659568	0.001744842	525.0266477	0.088514704	NA	NA	2426.832895	5.90E-06	856.2597964	0.104667472	5309.778907	0.666781014	HCFC1	Homo sapiens host cell factor C1 (VP16-accessory protein) (HCFC1), mRNA.
ILMN_1768815	534.8022976	2.81E-08	NA	NA	NA	NA	414.7494886	5.92E-06	223.7453161	0.011611536	1173.297102	0.64547063	TCEA2	Homo sapiens transcription elongation factor A (SII), 2 (TCEA2), transcript variant 1, mRNA.
ILMN_1793850	195.2005957	0.013921139	NA	NA	NA	NA	404.5088869	5.92E-06	161.5438849	0.057217337	761.2533674	0.607290473	SEZ6L2	Homo sapiens seizure related 6 homolog (mouse)-like 2 (SEZ6L2), transcript variant 2, mRNA.
ILMN_1729144	168.0431729	8.12E-08	NA	NA	NA	NA	136.7591568	6.00E-06	58.8546262	0.041313247	363.6569558	0.615580242	EBAG9	Homo sapiens estrogen receptor binding site associated, antigen, 9 (EBAG9), transcript variant 1, mRNA.
ILMN_1699459	338.2657069	0.002145072	109.302417	0.118041762	69.66722803	0.099260379	552.4406524	6.01E-06	213.7142376	0.080007198	1283.390242	0.692263902	NEK1	Homo sapiens NIMA (never in mitosis gene a)-related kinase 1 (NEK1), mRNA.
ILMN_1778917	930.0812312	2.59E-08	195.6433315	0.036187237	NA	NA	725.8130115	6.22E-06	250.5738909	0.113215458	2102.111465	0.679739872	CDK7	Homo sapiens cyclin-dependent kinase 7 (MO15 homolog, Xenopus laevis, cdk-activating kinase) (CDK7), mRNA.
ILMN_1672357	1082.639371	6.68E-06	340.9252595	0.024259538	NA	NA	1086.724671	6.31E-06	NA	NA	2510.289302	0.548019058	MIZF	Homo sapiens MBD2-interacting zinc finger (MIZF), transcript variant 1, mRNA.
ILMN_1770245	1160.908073	0.003393731	571.1560239	0.03360076	NA	NA	1936.956059	6.33E-06	NA	NA	3669.020156	0.540160645	EPB41L5	Homo sapiens erythrocyte membrane protein band 4.1 like 5 (EPB41L5), mRNA.
ILMN_1746578	435.524494	0.001467985	233.2984771	0.012126937	NA	NA	662.5329987	6.33E-06	NA	NA	1331.35597	0.563570364	SLC23A2	Homo sapiens solute carrier family 23 (nucleobase transporters), member 2 (SLC23A2), transcript variant 1, mRNA.
ILMN_1704424	214.1109424	1.92E-10	27.58319958	0.110675132	NA	NA	135.8627436	6.35E-06	50.69253309	0.088127737	428.2494186	0.665563259	PLA2R1	Homo sapiens phospholipase A2 receptor 1, 180kDa (PLA2R1), transcript variant 2, mRNA.
ILMN_1706839	721.2703789	7.18E-07	NA	NA	NA	NA	652.1606095	6.35E-06	243.8476185	0.075369005	1617.278607	0.597990493	TCERG1	Homo sapiens transcription elongation regulator 1 (TCERG1), transcript variant 2, mRNA.
ILMN_1661485	583.2695578	4.09E-06	104.3162078	0.156743323	58.7366795	0.185495	581.4883867	6.39E-06	296.4371124	0.02342859	1624.247944	0.70765657	RBM34	Homo sapiens RNA binding motif protein 34 (RBM34), mRNA.
ILMN_1719039	390.9908301	2.39E-05	106.4330426	0.056362901	67.81643879	0.044419232	435.3372933	6.42E-06	198.0092767	0.041831243	1198.586881	0.723317321	UBE2G1	Homo sapiens ubiquitin-conjugating enzyme E2G 1 (UBC7 homolog, yeast) (UBE2G1), mRNA.
ILMN_1808202	1440.077277	3.08E-07	344.4711511	0.041528998	NA	NA	1219.308735	6.45E-06	NA	NA	3003.857163	0.534494975	C19orf22	Homo sapiens chromosome 19 open reading frame 22 (C19orf22), mRNA.
ILMN_1774860	334.2596536	2.48E-05	NA	NA	NA	NA	371.5010996	6.55E-06	133.3113375	0.087976426	839.0720907	0.592743457	C8orf53	Homo sapiens chromosome 8 open reading frame 53 (C8orf53), mRNA.
ILMN_1659463	617.8898978	1.61E-05	NA	NA	NA	NA	667.3581421	6.59E-06	326.7978042	0.021877413	1612.045844	0.62914697	APAF1	Homo sapiens apoptotic peptidase activating factor 1 (APAF1), transcript variant 3, mRNA.
ILMN_1685930	209.2090715	0.135368552	222.057836	0.020985623	NA	NA	739.7066581	6.70E-06	242.8242948	0.133125513	1413.79786	0.683276508	DPH4	Homo sapiens DPH4, JJJ3 homolog (S. cerevisiae) (DPH4), mRNA.
ILMN_1665243	155.9664469	0.256192977	NA	NA	NA	NA	715.8200225	6.79E-06	387.8879677	0.011907926	1259.674437	0.642210683	FKBP14	Homo sapiens FK506 binding protein 14, 22 kDa (FKBP14), mRNA.
ILMN_1747184	186.335334	0.032676013	NA	NA	61.41406163	0.074845949	438.9346508	6.80E-06	145.3122397	0.125238517	831.996286	0.612908968	PUS7L	Homo sapiens pseudouridylate synthase 7 homolog (S. cerevisiae)-like (PUS7L), mRNA.
ILMN_1656066	7020.838146	1.58E-07	1343.329927	0.0892783	NA	NA	5730.032997	6.84E-06	NA	NA	14094.20107	0.512890859	TNPO2	Homo sapiens transportin 2 (importin 3, karyopherin beta 2b) (TNPO2), mRNA.
ILMN_1707763	818.8522456	0.004050597	465.3957173	0.017079047	NA	NA	1388.617495	6.88E-06	NA	NA	2672.865458	0.554124851	ST7	Homo sapiens suppression of tumorigenicity 7 (ST7), transcript variant a, mRNA.
ILMN_1663220	753.7537959	5.78E-05	NA	NA	NA	NA	885.0529643	6.92E-06	428.8982165	0.023580001	2067.704977	0.626352579	MRPL22	Homo sapiens mitochondrial ribosomal protein L22 (MRPL22), nuclear gene encoding mitochondrial protein, transcript variant 1, mRNA.
ILMN_1786698	304.5160389	0.004182949	NA	NA	NA	NA	529.310438	6.93E-06	216.339572	0.054008254	1050.166049	0.605294967	GNPNAT1	Homo sapiens glucosamine-phosphate N-acetyltransferase 1 (GNPNAT1), mRNA.
ILMN_1658759	588.9146063	3.15E-05	152.7089945	0.073559525	90.88513623	0.077342973	664.3055428	7.05E-06	319.7654156	0.032716617	1816.579695	0.7187605	PEX19	Homo sapiens peroxisomal biogenesis factor 19 (PEX19), mRNA.
ILMN_1748625	4793.168818	1.49E-05	1421.239085	0.033070692	598.8611955	0.130656623	5142.75892	7.08E-06	2561.112423	0.027494658	14517.14044	0.729750008	TCEAL4	Homo sapiens transcription elongation factor A (SII)-like 4 (TCEAL4), transcript variant 4, mRNA.
ILMN_1808789	1838.266145	0.006552704	690.4481109	0.129741928	NA	NA	3304.840977	7.21E-06	NA	NA	5833.555233	0.500753539	MYO5C	Homo sapiens myosin VC (MYO5C), mRNA.
ILMN_1772489	546.083303	0.152519703	NA	NA	300.1407439	0.051287464	1945.513431	7.22E-06	888.1409873	0.037585844	3679.878465	0.648632727	SDCCAG1	Homo sapiens serologically defined colon cancer antigen 1 (SDCCAG1), mRNA.
ILMN_1777745	1319.495064	1.23E-06	211.1942868	0.18068546	NA	NA	1235.823061	7.24E-06	535.4813787	0.050812803	3301.993791	0.666862748	MGC40405	Homo sapiens hypothetical protein MGC40405 (MGC40405), transcript variant 2, mRNA.
ILMN_1810441	910.8598035	0.000211413	320.2117022	0.046214329	NA	NA	1151.65032	7.30E-06	NA	NA	2382.721826	0.528796402	TRIM3	Homo sapiens tripartite motif-containing 3 (TRIM3), transcript variant 2, mRNA.
ILMN_1704793	2136.150227	2.65E-05	457.5183833	0.137657406	NA	NA	2406.007174	7.31E-06	785.9973317	0.13699049	5785.673116	0.646182259	LOC339344	Homo sapiens hypothetical protein LOC339344 (LOC339344), mRNA.
ILMN_1762085	306.2898814	5.22E-06	80.29274443	0.046537834	NA	NA	311.3075079	7.31E-06	129.5193779	0.060431661	827.4095116	0.687681023	NR3C1	Homo sapiens nuclear receptor subfamily 3, group C, member 1 (glucocorticoid receptor) (NR3C1), transcript variant 7, mRNA.
ILMN_1784207	4700.436751	0.000748456	NA	NA	NA	NA	6766.039659	7.50E-06	3430.266939	0.01872293	14896.74335	0.630096588	C1orf128	Homo sapiens chromosome 1 open reading frame 128 (C1orf128), mRNA.
ILMN_1654552	1332.348963	2.17E-07	274.0884356	0.058658032	122.030349	0.158411018	1120.761289	7.56E-06	346.7256615	0.164190994	3195.954698	0.678469771	MRPS31	Homo sapiens mitochondrial ribosomal protein S31 (MRPS31), nuclear gene encoding mitochondrial protein, mRNA.
ILMN_1799299	205.0153223	0.108002297	154.6809182	0.072676131	NA	NA	666.9258177	7.57E-06	273.0868092	0.064964964	1299.708867	0.677740874	PRPF38B	Homo sapiens PRP38 pre-mRNA processing factor 38 (yeast) domain containing B (PRPF38B), mRNA.
ILMN_1702407	160.5618064	0.425862121	283.1272402	0.043478787	205.2464683	0.019409565	984.3631851	7.58E-06	NA	NA	1633.2987	0.581403408	SPIN1	Homo sapiens spindlin 1 (SPIN1), mRNA.
ILMN_1767642	547.7421252	0.094006449	NA	NA	NA	NA	1674.949791	7.73E-06	714.0240601	0.046258033	2936.715977	0.60698798	C11orf46	Homo sapiens chromosome 11 open reading frame 46 (C11orf46), mRNA.
ILMN_1743208	128.0147982	3.67E-09	15.60789224	0.171057481	13.37414664	0.054766901	89.01394132	7.78E-06	32.98532397	0.09804555	278.9961023	0.680712854	NEDD1	Homo sapiens neural precursor cell expressed, developmentally down-regulated 1 (NEDD1), mRNA.
ILMN_1659857	172.1936976	0.162595999	145.2373675	0.082147975	NA	NA	645.9046989	7.87E-06	318.6705267	0.027968181	1282.006291	0.693482936	SNAP29	Homo sapiens synaptosomal-associated protein, 29kDa (SNAP29), mRNA.
ILMN_1679134	1064.900148	1.74E-06	NA	NA	157.2371503	0.044022268	979.5165298	7.88E-06	478.6633577	0.027376353	2680.317186	0.655928663	NSMCE4A	Homo sapiens non-SMC element 4 homolog A (S. cerevisiae) (NSMCE4A), mRNA.
ILMN_1733282	-39.24355744	0.657507971	117.4762242	0.05155321	63.90184608	0.077802506	464.6411053	7.88E-06	187.4169586	0.072885882	794.1925767	0.706058318	EPS8	Homo sapiens epidermal growth factor receptor pathway substrate 8 (EPS8), mRNA.
ILMN_1783528	974.0403273	0.000365517	NA	NA	NA	NA	1309.854025	7.96E-06	603.0111729	0.032343293	2886.905526	0.615627298	FBXO27	Homo sapiens F-box protein 27 (FBXO27), mRNA.
ILMN_1804522	408.8206615	3.06E-05	114.218691	0.057388445	NA	NA	462.4849476	7.97E-06	198.6437139	0.054116123	1184.168014	0.685186935	CCDC47	Homo sapiens coiled-coil domain containing 47 (CCDC47), mRNA.
ILMN_1814396	193.1795956	0.422748913	257.2144487	0.116918964	NA	NA	1271.829052	7.98E-06	629.6182988	0.027604986	2351.841395	0.687303848	MAGOH	Homo sapiens mago-nashi homolog, proliferation-associated (Drosophila) (MAGOH), mRNA.
ILMN_1753008	523.9258585	1.05E-05	166.1644531	0.027089486	NA	NA	532.6445535	8.05E-06	NA	NA	1222.734865	0.539671454	REXO1	Homo sapiens REX1, RNA exonuclease 1 homolog (S. cerevisiae) (REXO1), mRNA.
ILMN_1805216	464.2144887	3.70E-08	NA	NA	43.64287629	0.115606362	351.0277131	8.09E-06	201.7106637	0.010436597	1060.595742	0.667708244	GPC6	Homo sapiens glypican 6 (GPC6), mRNA.
ILMN_1724811	444.6372873	6.31E-05	161.5172895	0.020271604	NA	NA	528.3819511	8.16E-06	234.6138256	0.047142727	1369.150353	0.704109502	PARN	Homo sapiens poly(A)-specific ribonuclease (deadenylation nuclease) (PARN), mRNA.
ILMN_1654414	176.2555743	0.002350112	71.97580371	0.057821644	40.66400795	0.082888823	265.7270117	8.29E-06	NA	NA	554.6223977	0.553566475	ACSL3	Homo sapiens acyl-CoA synthetase long-chain family member 3 (ACSL3), transcript variant 1, mRNA.
ILMN_1804812	745.1428747	1.54E-06	NA	NA	95.80004978	0.075772447	677.7540023	8.48E-06	238.9213499	0.107796603	1757.618277	0.612567586	ANAPC1	Homo sapiens anaphase promoting complex subunit 1 (ANAPC1), mRNA.
ILMN_1780582	703.1660063	0.005551467	NA	NA	183.5879639	0.0619371	1232.565477	8.51E-06	656.392699	0.017307978	2775.712147	0.661652933	CD83	Homo sapiens CD83 molecule (CD83), transcript variant 2, mRNA.
ILMN_1815682	1030.308427	2.21E-07	188.5298779	0.10926133	NA	NA	843.2915482	8.57E-06	NA	NA	2062.129853	0.501214761	C3orf37	Homo sapiens chromosome 3 open reading frame 37 (C3orf37), transcript variant 2, mRNA.
ILMN_1663858	21.2363633	0.807436849	NA	NA	NA	NA	451.1167433	8.59E-06	227.2465887	0.020398647	699.5996953	0.625238118	ZNF286A	Homo sapiens zinc finger protein 286A (ZNF286A), mRNA.
ILMN_1720373	1360.113231	2.98E-05	NA	NA	NA	NA	1505.363622	8.60E-06	485.4530307	0.130002245	3350.929884	0.573830965	SLC7A5	Homo sapiens solute carrier family 7 (cationic amino acid transporter, y+ system), member 5 (SLC7A5), mRNA.
ILMN_1729423	436.714913	8.33E-05	NA	NA	NA	NA	519.4103253	8.66E-06	200.1107291	0.07229522	1156.235967	0.591876278	ZNF583	Homo sapiens zinc finger protein 583 (ZNF583), mRNA.
ILMN_1766366	549.1603483	0.005368775	NA	NA	101.7286324	0.178660595	957.3462674	8.67E-06	372.3009496	0.077483037	1980.536198	0.61262552	ICA1L	Homo sapiens islet cell autoantigen 1,69kDa-like (ICA1L), transcript variant 1, mRNA.
ILMN_1663106	302.7319904	7.45E-07	NA	NA	NA	NA	268.8000853	8.84E-06	123.4318336	0.033841572	694.9639093	0.61213442	SPTB	Homo sapiens spectrin, beta, erythrocytic (includes spherocytosis, clinical type I) (SPTB), transcript variant 1, mRNA.
ILMN_1789733	15507.91672	3.84E-06	3810.768497	0.066268522	NA	NA	14749.93176	8.93E-06	NA	NA	34068.61698	0.514234128	CLIP3	Homo sapiens CAP-GLY domain containing linker protein 3 (CLIP3), mRNA.
ILMN_1717056	515.3272404	0.000308518	201.3088569	0.026926591	NA	NA	688.9864041	9.01E-06	243.4202474	0.113029414	1649.042749	0.678210264	TXNRD1	Homo sapiens thioredoxin reductase 1 (TXNRD1), transcript variant 1, mRNA.
ILMN_1692394	697.1074202	0.006911884	371.2930576	0.029625293	NA	NA	1294.003631	9.01E-06	519.8689381	0.07287621	2882.273047	0.687232108	KIAA1024	Homo sapiens KIAA1024 protein (KIAA1024), mRNA.
ILMN_1752582	6346.077036	0.000226819	2007.76975	0.066143429	1089.406537	0.106304041	7623.996166	9.02E-06	NA	NA	17067.24949	0.544658373	RAB5B	Homo sapiens RAB5B, member RAS oncogene family (RAB5B), mRNA.
ILMN_1707627	4747.93574	0.032778224	NA	NA	NA	NA	11154.44777	9.04E-06	5827.797233	0.016748019	21730.18074	0.628767316	TPI1	Homo sapiens triosephosphate isomerase 1 (TPI1), mRNA.
ILMN_1768486	560.3391549	0.09439852	486.2718915	0.031223581	252.4305367	0.06172461	1712.418571	9.13E-06	619.3212177	0.109479939	3630.781372	0.704092679	VPS41	Homo sapiens vacuolar protein sorting 41 homolog (S. cerevisiae) (VPS41), transcript variant 2, mRNA.
ILMN_1811835	1674.822282	0.000540315	NA	NA	NA	NA	2309.871386	9.24E-06	809.0423318	0.102402002	4793.736	0.579740692	SLC12A5	Homo sapiens solute carrier family 12, (potassium-chloride transporter) member 5 (SLC12A5), mRNA.
ILMN_1668414	1108.148025	2.92E-06	255.3213698	0.079649326	NA	NA	1034.050652	9.44E-06	NA	NA	2397.520047	0.507749758	FBXL11	Homo sapiens F-box and leucine-rich repeat protein 11 (FBXL11), mRNA.
ILMN_1734893	328.9983549	2.29E-06	81.27133902	0.05761716	NA	NA	302.8123921	9.44E-06	NA	NA	713.082086	0.516603238	NTRK3	Homo sapiens neurotrophic tyrosine kinase, receptor, type 3 (NTRK3), transcript variant 2, mRNA.
ILMN_1712066	920.2462407	0.266596913	1158.162312	0.048421151	NA	NA	4143.025356	9.46E-06	NA	NA	6221.433909	0.521169296	EXPH5	Homo sapiens exophilin 5 (EXPH5), mRNA.
ILMN_1790533	82.53634481	0.599244351	179.8167482	0.090866491	126.0699684	0.050875548	814.1881588	9.57E-06	386.0979473	0.038597253	1588.709167	0.710699385	PHACTR2	Homo sapiens phosphatase and actin regulator 2 (PHACTR2), mRNA.
ILMN_1659953	4464.711892	8.86E-05	1847.530666	0.013311356	NA	NA	5189.857768	9.59E-06	NA	NA	11502.10033	0.552217876	3-Sep	Homo sapiens septin 3 (SEPT3), transcript variant A, mRNA.
ILMN_1749243	179.3615411	2.44E-08	NA	NA	NA	NA	134.1782501	9.64E-06	72.13023433	0.014389026	385.6700256	0.630911791	BANF1	Homo sapiens barrier to autointegration factor 1 (BANF1), mRNA.
ILMN_1797342	12374.5218	7.22E-06	3546.078189	0.040177759	NA	NA	12156.57236	9.71E-06	NA	NA	28077.17235	0.525337634	FNBP1	Homo sapiens formin binding protein 1 (FNBP1), mRNA.
ILMN_1780621	106.2045084	0.24283508	NA	NA	56.74363358	0.120212333	457.0223729	9.75E-06	210.7988269	0.039087135	830.7693419	0.633232188	FLJ31659	Homo sapiens hypothetical protein FLJ31659 (FLJ31659), mRNA.
ILMN_1768176	631.7815281	0.007129238	NA	NA	NA	NA	1150.139333	1.00E-05	473.2362993	0.057697988	2255.15716	0.594961669	CXorf26	Homo sapiens chromosome X open reading frame 26 (CXorf26), mRNA.
ILMN_1718182	942.2123488	5.29E-10	155.9364627	0.05087488	NA	NA	604.1650187	1.03E-05	229.8704953	0.091227508	1932.184326	0.670318695	THRA	Homo sapiens thyroid hormone receptor, alpha (erythroblastic leukemia viral (v-erb-a) oncogene homolog, avian) (THRA), transcript variant 2, mRNA.
ILMN_1770742	865.9998661	3.18E-05	300.3001397	0.020086791	NA	NA	966.6081474	1.03E-05	446.48327	0.042106835	2579.391423	0.702858081	TMEM55B	Homo sapiens transmembrane protein 55B (TMEM55B), mRNA.
ILMN_1664931	2758.660803	1.37E-07	NA	NA	NA	NA	2225.989923	1.04E-05	728.7777865	0.128750004	5713.428512	0.569316618	GTF2E2	Homo sapiens general transcription factor IIE, polypeptide 2, beta 34kDa (GTF2E2), mRNA.
ILMN_1654746	188.2295458	9.65E-05	NA	NA	NA	NA	223.6253973	1.05E-05	72.82163833	0.131024228	484.6765814	0.568428928	MAGED2	Homo sapiens melanoma antigen family D, 2 (MAGED2), transcript variant 1, mRNA.
ILMN_1699208	760.9880506	0.154496585	758.3859208	0.035874009	452.9041399	0.037665388	2721.77391	1.05E-05	1100.530839	0.077257917	5794.58286	0.711471584	NAP1L1	Homo sapiens nucleosome assembly protein 1-like 1 (NAP1L1), transcript variant 2, mRNA.
ILMN_1752273	229.5374165	3.07E-10	32.88879965	0.077165432	15.07289749	0.175607266	141.3418169	1.06E-05	48.26262065	0.133446386	467.1035512	0.672219264	KIAA1143	Homo sapiens KIAA1143 (KIAA1143), mRNA.
ILMN_1813175	2635.965017	0.003138318	1329.652629	0.028209266	NA	NA	4223.562888	1.06E-05	NA	NA	8189.180535	0.532165266	LPHN1	Homo sapiens latrophilin 1 (LPHN1), transcript variant 1, mRNA.
ILMN_1685820	846.6545267	0.008319535	460.2348525	0.032104525	333.8101856	0.013151896	1471.499761	1.06E-05	NA	NA	3112.199326	0.58646082	RAB40B	Homo sapiens RAB40B, member RAS oncogene family (RAB40B), mRNA.
ILMN_1667578	2742.366715	1.19E-06	NA	NA	NA	NA	2467.615555	1.07E-05	1047.583498	0.051391667	6257.565767	0.596730102	DUSP26	Homo sapiens dual specificity phosphatase 26 (putative) (DUSP26), mRNA.
ILMN_1752380	341.7363471	0.004332312	127.6110138	0.104175519	99.53999211	0.043024561	544.8790283	1.07E-05	NA	NA	1113.766381	0.541041207	ZNF565	Homo sapiens zinc finger protein 565 (ZNF565), mRNA.
ILMN_1796912	2587.975047	3.30E-05	927.9801393	0.017812891	344.7529888	0.146514376	2663.915104	1.07E-05	NA	NA	6524.623279	0.568990853	ARHGEF7	Homo sapiens Rho guanine nucleotide exchange factor (GEF) 7 (ARHGEF7), transcript variant 1, mRNA.
ILMN_1732717	395.3985138	0.000997867	NA	NA	NA	NA	571.8909619	1.09E-05	315.4875639	0.012783436	1282.77704	0.631138712	LOC112703	Homo sapiens hypothetical protein BC004941 (LOC112703), mRNA.
ILMN_1653749	294.256629	0.345771649	521.4437361	0.016185199	NA	NA	1610.707723	1.12E-05	600.5410938	0.099373188	3026.949181	0.685881751	B4GALT5	Homo sapiens UDP-Gal:betaGlcNAc beta 1,4- galactosyltransferase, polypeptide 5 (B4GALT5), mRNA.
ILMN_1767509	2466.441774	0.000273493	833.5814435	0.059894195	NA	NA	3101.507248	1.12E-05	NA	NA	6401.530465	0.511105438	FLJ20186	Homo sapiens hypothetical protein FLJ20186 (FLJ20186), transcript variant 1, mRNA.
ILMN_1695468	188.8096828	0.000636497	NA	NA	NA	NA	260.8256578	1.14E-05	140.149585	0.01542412	589.7849256	0.625723544	SRPK2	Homo sapiens SFRS protein kinase 2 (SRPK2), transcript variant 1, mRNA.
ILMN_1677829	1161.670515	0.005193062	428.5385185	0.112496053	NA	NA	2044.110362	1.16E-05	1005.178488	0.032243979	4639.497884	0.678133729	SLC9A6	Homo sapiens solute carrier family 9 (sodium/hydrogen exchanger), member 6 (SLC9A6), transcript variant 2, mRNA.
ILMN_1672437	450.6788116	0.001388619	NA	NA	107.8397389	0.045562401	660.7099307	1.16E-05	300.6418955	0.043827836	1519.870377	0.63659209	NAT8L	Homo sapiens N-acetyltransferase 8-like (NAT8L), mRNA.
ILMN_1772690	303.4918808	0.072108843	NA	NA	NA	NA	840.016552	1.17E-05	427.7528881	0.021397843	1571.261321	0.61744823	OGFOD1	Homo sapiens 2-oxoglutarate and iron-dependent oxygenase domain containing 1 (OGFOD1), mRNA.
ILMN_1696127	1572.002416	0.001802438	821.8351244	0.012995742	NA	NA	2443.937272	1.17E-05	919.159583	0.097535035	5756.934395	0.688915583	KIAA0240	Homo sapiens KIAA0240 (KIAA0240), mRNA.
ILMN_1809818	191.6743083	0.0066259	66.70416259	0.145928345	NA	NA	347.8534404	1.18E-05	161.3149446	0.0429753	767.5468558	0.666134092	PRCC	Homo sapiens papillary renal cell carcinoma (translocation-associated) (PRCC), transcript variant 1, mRNA.
ILMN_1705324	11.71801733	0.930986904	NA	NA	NA	NA	686.1730302	1.21E-05	274.3953781	0.067805233	972.2864256	0.585800955	HRNBP3	Homo sapiens hypothetical protein LOC146713 (HRNBP3), mRNA.
ILMN_1679188	156.8730708	0.124789957	129.4160064	0.059097532	95.58354965	0.022309641	514.77236	1.21E-05	194.5005342	0.100729256	1091.145521	0.699487613	ATP5S	Homo sapiens ATP synthase, H+ transporting, mitochondrial F0 complex, subunit s (factor B) (ATP5S), nuclear gene encoding mitochondrial protein, transcript variant 3, mRNA.
ILMN_1668865	178.9229713	0.00024386	NA	NA	NA	NA	226.5540534	1.21E-05	100.6012334	0.043632706	506.0782581	0.598202363	SLC2A14	Homo sapiens solute carrier family 2 (facilitated glucose transporter), member 14 (SLC2A14), mRNA.
ILMN_1762281	3024.960965	0.000243753	749.8597175	0.144759149	NA	NA	3891.459491	1.22E-05	1746.015222	0.05023928	9412.295395	0.661958944	DCTN3	Homo sapiens dynactin 3 (p22) (DCTN3), transcript variant 1, mRNA.
ILMN_1770927	508.3034927	0.089206502	NA	NA	172.923943	0.145113006	1467.238015	1.22E-05	537.5921792	0.10248901	2686.05763	0.598543352	KIAA1026	Homo sapiens kazrin (KIAA1026), transcript variant A, mRNA.
ILMN_1676625	2717.211194	0.000445963	NA	NA	NA	NA	3617.404951	1.24E-05	1189.181274	0.131285761	7523.797419	0.564169672	SS18L1	Homo sapiens synovial sarcoma translocation gene on chromosome 18-like 1 (SS18L1), mRNA.
ILMN_1807407	190.4339046	0.286164568	201.3378969	0.100663072	149.1109712	0.051702487	842.6801249	1.24E-05	NA	NA	1383.562898	0.535884276	CENTG2	Homo sapiens centaurin, gamma 2 (CENTG2), transcript variant 2, mRNA.
ILMN_1681283	72.48235213	0.215687175	62.13779949	0.113081361	36.70116326	0.120557161	295.7648657	1.26E-05	166.8085357	0.016666398	633.8947163	0.712840239	HIF1A	Homo sapiens hypoxia-inducible factor 1, alpha subunit (basic helix-loop-helix transcription factor) (HIF1A), transcript variant 2, mRNA.
ILMN_1788356	505.0421787	5.76E-05	173.5754864	0.032150924	NA	NA	559.0850372	1.27E-05	NA	NA	1237.702702	0.524427397	C11orf17	Homo sapiens chromosome 11 open reading frame 17 (C11orf17), transcript variant 1, mRNA.
ILMN_1746673	9942.943363	4.78E-06	2515.021577	0.062175749	NA	NA	9372.386665	1.27E-05	NA	NA	21830.3516	0.50693225	3-Sep	Homo sapiens septin 3 (SEPT3), transcript variant B, mRNA.
ILMN_1794829	-524.7641285	0.387336928	NA	NA	NA	NA	3052.277079	1.28E-05	1584.475035	0.019803717	4111.987986	0.61733488	C6orf117	Homo sapiens chromosome 6 open reading frame 117 (C6orf117), mRNA.
ILMN_1761322	225.421901	0.01622104	NA	NA	54.22011432	0.137729735	449.7302238	1.29E-05	164.8273935	0.103594703	894.1996326	0.59747669	FHOD3	Homo sapiens formin homology 2 domain containing 3 (FHOD3), mRNA.
ILMN_1754272	647.6008259	3.84E-07	187.2377969	0.015934458	NA	NA	530.6382307	1.32E-05	NA	NA	1365.476853	0.54073938	GINS3	Homo sapiens GINS complex subunit 3 (Psf3 homolog) (GINS3), mRNA.
ILMN_1782045	1449.818444	0.003708279	NA	NA	NA	NA	2386.114708	1.32E-05	1091.643196	0.038944723	4927.576349	0.599272951	FKBP4	Homo sapiens FK506 binding protein 4, 59kDa (FKBP4), mRNA.
ILMN_1813246	301.288904	0.003122647	NA	NA	NA	NA	485.8465704	1.33E-05	166.720321	0.117211534	953.8557953	0.566205411	LOC728554	PREDICTED: Homo sapiens similar to THO complex 3 (LOC728554), mRNA.
ILMN_1802380	3140.142094	0.000989153	1524.84634	0.017512681	NA	NA	4382.820333	1.35E-05	NA	NA	9047.808767	0.537954327	RERE	Homo sapiens arginine-glutamic acid dipeptide (RE) repeats (RERE), transcript variant 3, mRNA.
ILMN_1663843	2319.291145	5.08E-07	616.4147412	0.0226884	NA	NA	1991.338741	1.37E-05	934.6474425	0.042458138	5861.69207	0.696371104	RAB1A	Homo sapiens RAB1A, member RAS oncogene family (RAB1A), mRNA.
ILMN_1793757	359.4615752	7.11E-06	NA	NA	NA	NA	352.5799838	1.38E-05	109.2007363	0.157145203	821.2422953	0.555090394	CCL7	Homo sapiens chemokine (C-C motif) ligand 7 (CCL7), mRNA.
ILMN_1722829	362.7711547	0.00902969	NA	NA	NA	NA	667.7372078	1.42E-05	317.2623584	0.033053633	1347.770721	0.602119503	HLF	Homo sapiens hepatic leukemia factor (HLF), mRNA.
ILMN_1735584	1340.877935	2.44E-05	NA	NA	NA	NA	1419.119667	1.42E-05	520.125514	0.096350987	3280.123116	0.570912397	ST8SIA5	Homo sapiens ST8 alpha-N-acetyl-neuraminide alpha-2,8-sialyltransferase 5 (ST8SIA5), mRNA.
ILMN_1769673	253.5434774	0.000646761	NA	NA	38.14184028	0.169728882	340.7045573	1.42E-05	138.6857599	0.073348843	771.0756349	0.603722022	ZNF655	Homo sapiens zinc finger protein 655 (ZNF655), transcript variant 4, mRNA.
ILMN_1784822	2654.42074	5.38E-05	NA	NA	NA	NA	2965.465113	1.42E-05	1433.351356	0.03033991	7053.237209	0.604271011	PPP1R3F	Homo sapiens protein phosphatase 1, regulatory (inhibitor) subunit 3F (PPP1R3F), mRNA.
ILMN_1665547	1211.791478	0.000548865	338.3972201	0.126184739	NA	NA	1655.50803	1.43E-05	810.1793418	0.035221839	4015.87607	0.670244668	CADPS	Homo sapiens Ca2+-dependent secretion activator (CADPS), transcript variant 3, mRNA.
ILMN_1729281	1922.765932	0.000983976	707.1800124	0.058615603	NA	NA	2774.283314	1.43E-05	995.3681141	0.117907955	6399.597372	0.654531044	SPHK2	Homo sapiens sphingosine kinase 2 (SPHK2), mRNA.
ILMN_1740396	154.1577399	5.71E-05	31.45363341	0.173052959	24.18382412	0.084784077	173.2750366	1.45E-05	65.25671944	0.10572648	448.3269535	0.66313712	AP1GBP1	Homo sapiens AP1 gamma subunit binding protein 1 (AP1GBP1), transcript variant 2, mRNA.
ILMN_1811933	1229.218928	3.57E-06	341.7209018	0.038081559	NA	NA	1129.031345	1.46E-05	NA	NA	2699.971174	0.516531623	SHMT1	Homo sapiens serine hydroxymethyltransferase 1 (soluble) (SHMT1), transcript variant 1, mRNA.
ILMN_1754919	7440.61106	7.24E-05	1616.93558	0.159711705	NA	NA	8610.314505	1.46E-05	2912.97153	0.140184756	20580.83267	0.627530917	XRCC5	Homo sapiens X-ray repair complementing defective repair in Chinese hamster cells 5 (double-strand-break rejoining; Ku autoantigen, 80kDa) (XRCC5), mRNA.
ILMN_1790757	1578.18759	1.43E-07	235.1800642	0.16415507	NA	NA	1265.857302	1.47E-05	485.6984162	0.095677421	3564.923372	0.638366059	ADSL	Homo sapiens adenylosuccinate lyase (ADSL), mRNA.
ILMN_1787705	7688.967468	0.001180795	2400.045855	0.11247558	NA	NA	11272.81879	1.48E-05	3457.172891	0.180423235	24819.005	0.627262523	ATP6V1B2	Homo sapiens ATPase, H+ transporting, lysosomal 56/58kDa, V1 subunit B2 (ATP6V1B2), mRNA.
ILMN_1810514	2148.34753	3.23E-06	398.5510265	0.142547686	NA	NA	2030.376216	1.49E-05	923.4089488	0.050084768	5500.683721	0.658498332	SLC25A44	Homo sapiens solute carrier family 25, member 44 (SLC25A44), mRNA.
ILMN_1756935	168.3841838	0.00211413	67.10276576	0.05550302	32.21612319	0.124180983	259.3524504	1.50E-05	130.8323281	0.032781612	657.8878512	0.708272017	OSBPL6	Homo sapiens oxysterol binding protein-like 6 (OSBPL6), transcript variant 2, mRNA.
ILMN_1657395	1963.6876	1.34E-06	475.8711365	0.048936566	263.8885508	0.076947249	1626.97134	1.51E-05	NA	NA	4330.418628	0.545263194	HMGCR	Homo sapiens 3-hydroxy-3-methylglutaryl-Coenzyme A reductase (HMGCR), mRNA.
ILMN_1756673	398.5413483	1.40E-08	NA	NA	46.10496658	0.045169884	277.0751374	1.53E-05	102.8633919	0.102845331	824.5848442	0.606725895	C5orf37	Homo sapiens chromosome 5 open reading frame 37 (C5orf37), mRNA.
ILMN_1811373	1989.35982	0.003984614	NA	NA	NA	NA	3271.674034	1.54E-05	1765.881797	0.016816847	7026.915651	0.61737412	FAM20B	Homo sapiens family with sequence similarity 20, member B (FAM20B), mRNA.
ILMN_1710675	625.0918203	0.002241296	NA	NA	NA	NA	961.1310114	1.55E-05	367.9728636	0.08460858	1954.195695	0.572740692	XBP1	Homo sapiens X-box binding protein 1 (XBP1), transcript variant 1, mRNA.
ILMN_1804884	246.0940058	0.002378027	NA	NA	41.52894211	0.176902596	374.530057	1.59E-05	200.5287974	0.021144782	862.6818023	0.634609612	LOC128977	Homo sapiens hypothetical protein LOC128977 (LOC128977), mRNA.
ILMN_1734804	198.0858524	8.66E-09	NA	NA	16.72603112	0.130942952	134.2841812	1.63E-05	54.02743304	0.079122454	403.1234977	0.601253157	KCNJ9	Homo sapiens potassium inwardly-rectifying channel, subfamily J, member 9 (KCNJ9), mRNA.
ILMN_1700915	745.3816892	0.117410343	520.0857356	0.101199163	448.4479904	0.021347482	2350.68743	1.63E-05	1283.067527	0.022233359	5347.670372	0.718272643	BMI1	Homo sapiens BMI1 polycomb ring finger oncogene (BMI1), mRNA.
ILMN_1695092	394.7067769	0.251477459	498.4293096	0.034975213	NA	NA	1728.110611	1.65E-05	970.512861	0.017536774	3591.759558	0.704502751	WRB	Homo sapiens tryptophan rich basic protein (WRB), mRNA.
ILMN_1782938	292.0318097	2.44E-05	NA	NA	NA	NA	306.0557301	1.65E-05	140.510237	0.040965338	738.5977767	0.592658213	SLC16A10	Homo sapiens solute carrier family 16, member 10 (aromatic amino acid transporter) (SLC16A10), mRNA.
ILMN_1760142	8210.358458	0.000485619	NA	NA	NA	NA	10807.8173	1.66E-05	5829.565478	0.017419294	24847.74123	0.61476379	NGRN	Homo sapiens neugrin, neurite outgrowth associated (NGRN), transcript variant 2, mRNA.
ILMN_1809653	1064.15978	0.011452526	NA	NA	NA	NA	2007.103549	1.67E-05	923.9047849	0.04054307	3995.168114	0.592784729	ASPHD2	Homo sapiens aspartate beta-hydroxylase domain containing 2 (ASPHD2), mRNA.
ILMN_1790807	1197.13946	3.00E-05	389.5616261	0.029497787	151.0879944	0.165705136	1188.269612	1.71E-05	NA	NA	2926.058693	0.54455453	XPC	Homo sapiens xeroderma pigmentosum, complementation group C (XPC), mRNA.
ILMN_1659544	806.9809698	5.26E-06	NA	NA	NA	NA	766.5622753	1.71E-05	271.2261735	0.112199141	1844.769419	0.56101646	STX3	Homo sapiens syntaxin 3 (STX3), mRNA.
ILMN_1712506	1618.330723	0.053989967	1232.823483	0.035878988	NA	NA	3982.344492	1.71E-05	NA	NA	6833.498698	0.514052795	DPP6	Homo sapiens dipeptidyl-peptidase 6 (DPP6), transcript variant 2, mRNA.
ILMN_1734903	198.7866699	0.000123665	NA	NA	36.33534189	0.0579181	229.3963392	1.73E-05	102.9277188	0.052235906	567.4460698	0.621123985	GLRX2	Homo sapiens glutaredoxin 2 (GLRX2), transcript variant 2, mRNA.
ILMN_1764494	22678.71799	4.61E-08	NA	NA	NA	NA	16774.66061	1.82E-05	7943.431168	0.036408637	47396.80977	0.593624757	ATP5A1	Homo sapiens ATP synthase, H+ transporting, mitochondrial F1 complex, alpha subunit 1, cardiac muscle (ATP5A1), nuclear gene encoding mitochondrial protein, transcript variant 1, mRNA.
ILMN_1723729	725.4732939	0.009295294	262.4007016	0.149237699	NA	NA	1340.201845	1.86E-05	485.0140201	0.120874746	2813.08986	0.628507916	RSL1D1	Homo sapiens ribosomal L1 domain containing 1 (RSL1D1), mRNA.
ILMN_1686319	560.8501856	2.20E-07	149.8829129	0.021490963	NA	NA	436.7165364	1.88E-05	NA	NA	1147.449635	0.524894826	USP37	Homo sapiens ubiquitin specific peptidase 37 (USP37), mRNA.
ILMN_1803818	3441.478018	0.000774052	NA	NA	NA	NA	4690.505279	1.88E-05	1510.146959	0.149664901	9642.130256	0.548427735	NMNAT2	Homo sapiens nicotinamide nucleotide adenylyltransferase 2 (NMNAT2), transcript variant 2, mRNA.
ILMN_1726565	2508.541357	3.59E-05	NA	NA	NA	NA	2673.773228	1.91E-05	959.9252288	0.10955378	6142.239814	0.559015201	PIK3R2	Homo sapiens phosphoinositide-3-kinase, regulatory subunit 2 (p85 beta) (PIK3R2), mRNA.
ILMN_1677877	2310.129832	1.11E-06	558.451136	0.053324428	NA	NA	1953.456474	1.91E-05	NA	NA	4822.037442	0.500483104	UBE2L3	Homo sapiens ubiquitin-conjugating enzyme E2L 3 (UBE2L3), transcript variant 1, mRNA.
ILMN_1728047	1849.656131	2.94E-07	NA	NA	175.1388161	0.150554423	1460.965132	1.97E-05	505.8978967	0.133489233	3991.657977	0.577653244	AKR1A1	Homo sapiens aldo-keto reductase family 1, member A1 (aldehyde reductase) (AKR1A1), transcript variant 1, mRNA.
ILMN_1785756	860.6257117	3.43E-06	248.7037714	0.026965473	128.8983357	0.06216555	738.1104883	2.01E-05	NA	NA	1976.338307	0.556925361	LOC729063	PREDICTED: Homo sapiens similar to H2A histone family, member X (LOC729063), mRNA.
ILMN_1688067	208.7110326	1.26E-07	NA	NA	21.64355165	0.101913549	157.7586579	2.03E-05	50.35558799	0.166476037	438.4688302	0.573845739	5-Sep	Homo sapiens septin 5 (SEPT5), mRNA.
ILMN_1693323	240.7822378	0.045542069	136.9426075	0.088639092	NA	NA	584.1067753	2.13E-05	296.4398212	0.033478373	1258.271442	0.670905329	C6orf162	Homo sapiens chromosome 6 open reading frame 162 (C6orf162), transcript variant 1, mRNA.
ILMN_1800796	1762.525951	0.000718658	NA	NA	NA	NA	2365.123683	2.15E-05	1064.627924	0.04838537	5192.277558	0.581643518	RPL37	Homo sapiens ribosomal protein L37 (RPL37), mRNA.
ILMN_1687675	1709.148049	0.003107889	605.482124	0.108512608	447.5890768	0.057527138	2503.168517	2.15E-05	NA	NA	5265.387767	0.518750354	SUGT1	Homo sapiens SGT1, suppressor of G2 allele of SKP1 (S. cerevisiae) (SUGT1), mRNA.
ILMN_1746426	1939.715744	0.010650718	1123.182944	0.026325493	NA	NA	3617.981359	2.18E-05	1498.372326	0.080214355	8179.252372	0.671464016	TOMM70A	Homo sapiens translocase of outer mitochondrial membrane 70 homolog A (S. cerevisiae) (TOMM70A), nuclear gene encoding mitochondrial protein, mRNA.
ILMN_1754547	454.0307622	3.19E-05	NA	NA	57.0313341	0.146676183	467.9572448	2.18E-05	160.6720054	0.139271044	1139.691347	0.573919459	R3HDM1	Homo sapiens R3H domain containing 1 (R3HDM1), mRNA.
ILMN_1740217	318.7044485	0.000203842	NA	NA	62.38338063	0.051230116	376.7522368	2.19E-05	135.6215271	0.121729277	893.461593	0.591517071	HACE1	Homo sapiens HECT domain and ankyrin repeat containing, E3 ubiquitin protein ligase 1 (HACE1), mRNA.
ILMN_1814173	3314.278765	2.04E-05	NA	NA	NA	NA	3368.748079	2.21E-05	1581.1239	0.040324967	8264.150744	0.586202571	SMARCA4	Homo sapiens SWI/SNF related, matrix associated, actin dependent regulator of chromatin, subfamily a, member 4 (SMARCA4), mRNA.
ILMN_1781795	3445.030719	0.000105971	772.2917016	0.158586652	NA	NA	3991.418512	2.22E-05	1699.351532	0.072754123	9908.092465	0.638281727	ERH	Homo sapiens enhancer of rudimentary homolog (Drosophila) (ERH), mRNA.
ILMN_1695404	3944.577704	1.88E-05	1212.523652	0.038293551	NA	NA	3903.536341	2.22E-05	NA	NA	9060.637698	0.505680186	LY6E	Homo sapiens lymphocyte antigen 6 complex, locus E (LY6E), mRNA.
ILMN_1658639	697.9314664	0.010673485	NA	NA	NA	NA	1274.429817	2.33E-05	450.5778211	0.119552195	2422.939105	0.550657982	LOC283537	Homo sapiens hypothetical protein LOC283537 (LOC283537), mRNA.
ILMN_1772873	284.6092155	1.56E-07	NA	NA	NA	NA	219.1288651	2.38E-05	88.18013571	0.078177046	591.9182163	0.564287705	CPLX2	Homo sapiens complexin 2 (CPLX2), transcript variant 1, mRNA.
ILMN_1652920	1465.55924	4.11E-05	304.1323331	0.15644184	179.0831678	0.166314749	1556.460211	2.41E-05	748.4183045	0.047667478	4253.653256	0.670393344	AIP	Homo sapiens aryl hydrocarbon receptor interacting protein (AIP), mRNA.
ILMN_1788163	2128.539227	4.69E-07	NA	NA	NA	NA	1728.385069	2.46E-05	714.812215	0.071098698	4571.736512	0.566543201	SNX15	Homo sapiens sorting nexin 15 (SNX15), transcript variant B, mRNA.
ILMN_1753243	1863.655435	0.012041923	NA	NA	NA	NA	3452.032868	2.47E-05	1370.694952	0.082723888	6686.383256	0.561575241	DNAJB11	Homo sapiens DnaJ (Hsp40) homolog, subfamily B, member 11 (DNAJB11), mRNA.
ILMN_1748476	700.0111681	0.034669571	415.1369919	0.058291782	209.814091	0.110155407	1570.408268	2.48E-05	708.2479925	0.062911981	3603.618512	0.685895727	NOP5/NOP58	Homo sapiens nucleolar protein NOP5/NOP58 (NOP5/NOP58), mRNA.
ILMN_1752954	379.1460218	5.06E-05	111.7815865	0.053016427	NA	NA	413.0266313	2.48E-05	159.843714	0.104165651	1063.797953	0.649133839	KIAA0090	Homo sapiens KIAA0090 (KIAA0090), mRNA.
ILMN_1756541	8733.575696	0.000137854	3062.60946	0.040004834	NA	NA	9860.70017	2.55E-05	NA	NA	21656.88533	0.500906022	MXD4	Homo sapiens MAX dimerization protein 4 (MXD4), mRNA.
ILMN_1761808	412.4542601	0.027519584	215.2649229	0.083472544	NA	NA	891.7467415	2.56E-05	376.628322	0.077650149	1896.094247	0.647549165	MCFD2	Homo sapiens multiple coagulation factor deficiency 2 (MCFD2), mRNA.
ILMN_1793766	1926.816113	7.71E-05	630.4597478	0.035624934	245.8358494	0.167174939	2129.440601	2.62E-05	1008.946689	0.052055839	5941.499	0.694139977	EXOC1	Homo sapiens exocyst complex component 1 (EXOC1), transcript variant 3, mRNA.
ILMN_1741684	304.4437971	3.95E-07	52.56253505	0.126482549	NA	NA	247.1441145	2.64E-05	83.98526737	0.153713924	688.135714	0.61697107	SMPD1	Homo sapiens sphingomyelin phosphodiesterase 1, acid lysosomal (acid sphingomyelinase) (SMPD1), transcript variant 1, mRNA.
ILMN_1711509	443.1553876	0.001719394	126.4529918	0.156238524	86.09677038	0.110813585	642.7164148	2.65E-05	207.5112703	0.180148354	1505.932835	0.634384091	BCDO2	Homo sapiens beta-carotene dioxygenase 2 (BCDO2), transcript variant 1, mRNA.
ILMN_1673682	875.8762643	1.94E-05	260.2354827	0.035701349	123.1891169	0.09562439	878.4902246	2.65E-05	382.7265161	0.073239221	2520.517605	0.690746858	GATAD2A	Homo sapiens GATA zinc finger domain containing 2A (GATAD2A), mRNA.
ILMN_1734508	888.7162682	4.65E-07	173.9516417	0.087041748	NA	NA	727.0119193	2.67E-05	391.1334498	0.0267885	2180.813279	0.672187489	ICT1	Homo sapiens immature colon carcinoma transcript 1 (ICT1), mRNA.
ILMN_1697919	360.3611045	3.69E-06	NA	NA	NA	NA	325.3312009	2.71E-05	135.9178179	0.070129638	821.6101233	0.564439534	WHSC1L1	Homo sapiens Wolf-Hirschhorn syndrome candidate 1-like 1 (WHSC1L1), transcript variant short, mRNA.
ILMN_1716237	211.1136093	1.24E-05	NA	NA	NA	NA	204.6300142	2.79E-05	84.12093931	0.075070433	499.8645628	0.561540367	ACOT2	Homo sapiens acyl-CoA thioesterase 2 (ACOT2), mRNA.
ILMN_1741281	870.5564531	0.000220913	NA	NA	NA	NA	1033.847642	2.88E-05	482.7538582	0.044792511	2387.157953	0.576653653	RNF175	Homo sapiens ring finger protein 175 (RNF175), mRNA.
ILMN_1776147	1084.773834	3.18E-05	NA	NA	NA	NA	1114.741686	2.93E-05	433.16492	0.092815153	2632.68044	0.553233389	C21orf59	Homo sapiens chromosome 21 open reading frame 59 (C21orf59), mRNA.
ILMN_1680353	11940.33945	0.00115258	NA	NA	NA	NA	16426.68772	2.93E-05	8016.550277	0.036622983	36383.57744	0.582032471	NSF	PREDICTED: Homo sapiens N-ethylmaleimide-sensitive factor (NSF), mRNA.
ILMN_1742541	398.8240008	0.000334781	NA	NA	69.92515983	0.09175653	481.589669	2.96E-05	182.4156355	0.11081196	1132.754465	0.580359672	ZNF518	Homo sapiens zinc finger protein 518 (ZNF518), mRNA.
ILMN_1729594	432.3243001	8.57E-07	82.29537024	0.109949629	55.80854709	0.081573925	334.0867198	3.01E-05	NA	NA	904.5149372	0.504428349	SLC19A2	Homo sapiens solute carrier family 19 (thiamine transporter), member 2 (SLC19A2), mRNA.
ILMN_1813430	257.0500134	3.09E-05	84.96507469	0.031466577	NA	NA	257.4262189	3.04E-05	NA	NA	599.441307	0.502838708	TRIM69	Homo sapiens tripartite motif-containing 69 (TRIM69), transcript variant a, mRNA.
ILMN_1815051	1148.260701	0.052245772	731.7815782	0.065303446	NA	NA	2803.200757	3.09E-05	1291.301778	0.058205111	5974.544814	0.656383128	API5	Homo sapiens apoptosis inhibitor 5 (API5), mRNA.
[truncated: 45 more rows]
