# Supplementary material for: Cell population-specific expression analysis of human cerebellum
Source: BMC Genomics. 2012 Nov 12;13:610. doi: 10.1186/1471-2164-13-610 (PMC3561119; doi:10.1186/1471-2164-13-610)
Supplement: Additional file 6 — Table S6. Genes specifically associated with the Purkinje cell reference signal. We selected genes with p-values for Purkinje cell-specific expression at least 1000 times smaller than for any of the other 3 populations, and p-values for expression in these three populations greater than 0.001. Expr and p stand for coefficients (i.e. population-specific expression levels) and associated p-values, respectively. A, O, G and P indicate the corresponding reference signal: astrocyte, oligodendrocyte, granular and Purkinje, respectively. [file 1471-2164-13-610-S6.txt]

Probe ID	Intercept	p (Interc.)	Expr (A)	p (A)	Expr (O)	p (O)	Expr (G)	p (G)	Expr (P)	p (P)	mean expr.	adj. R2	Gene sym.	Gene title
ILMN_1696615	-547.5542748	0.269048098	-598.6688157	0.090138052	NA	NA	NA	NA	6028.425137	3.44E-14	4882.202047	0.782493081	CA8	Homo sapiens carbonic anhydrase VIII (CA8), mRNA.
ILMN_1662038	698.5524509	0.096883315	NA	NA	NA	NA	NA	NA	4373.76313	3.67E-14	5072.315581	0.750808345	LARGE	Homo sapiens like-glycosyltransferase (LARGE), transcript variant 1, mRNA.
ILMN_1809760	111.2542783	0.000611111	NA	NA	NA	NA	-46.07468905	0.139464238	346.2656061	3.04E-13	411.4451953	0.778525922	KLHL1	Homo sapiens kelch-like 1 (Drosophila) (KLHL1), mRNA.
ILMN_1667077	435.1036428	0.006214849	NA	NA	NA	NA	NA	NA	1462.074971	6.27E-13	1897.178614	0.714116725	BSPRY	Homo sapiens B-box and SPRY domain containing (BSPRY), mRNA.
ILMN_1777691	204.197509	3.09E-10	NA	NA	NA	NA	NA	NA	239.3544654	6.95E-13	443.5519744	0.71269658	ARL9	Homo sapiens ADP-ribosylation factor-like 9 (ARL9), mRNA.
ILMN_1678095	-230.6707984	0.037718882	NA	NA	NA	NA	NA	NA	962.5238705	6.23E-12	731.8530721	0.680590981	SMPDL3B	Homo sapiens sphingomyelin phosphodiesterase, acid-like 3B (SMPDL3B), transcript variant 2, mRNA.
ILMN_1723431	3356.638048	0.009414136	NA	NA	NA	NA	2711.636163	0.037078759	12837.65114	6.23E-12	18905.92535	0.815884041	PVALB	Homo sapiens parvalbumin (PVALB), mRNA.
ILMN_1811479	-36.25960924	0.763885358	NA	NA	NA	NA	-241.0975259	0.056024953	1194.405377	2.25E-11	917.0482419	0.705938719	SPINK6	Homo sapiens serine peptidase inhibitor, Kazal type 6 (SPINK6), mRNA.
ILMN_1737819	113.8345019	0.539008279	-213.4263423	0.092055173	NA	NA	266.3678679	0.169967902	1914.988205	4.16E-11	2081.764233	0.7755664	C7orf16	Homo sapiens chromosome 7 open reading frame 16 (C7orf16), mRNA.
ILMN_1770479	239.5455318	2.32E-06	NA	NA	NA	NA	-89.19039427	0.051521741	416.1314788	6.69E-11	566.4866163	0.68581081	LMO7	Homo sapiens LIM domain 7 (LMO7), mRNA.
ILMN_1786444	-599.6149749	0.143083035	NA	NA	NA	NA	1000.190863	0.019284229	3819.131973	7.80E-11	4219.70786	0.797342011	LPL	Homo sapiens lipoprotein lipase (LPL), mRNA.
ILMN_1695812	140.3019284	4.91E-09	NA	NA	NA	NA	NA	NA	150.9577297	1.75E-10	291.2596581	0.624804188	KRT72	Homo sapiens keratin 72 (KRT72), mRNA.
ILMN_1746664	1092.224243	9.42E-06	NA	NA	NA	NA	NA	NA	1714.174268	1.76E-10	2806.398512	0.624703907	WSB2	Homo sapiens WD repeat and SOCS box-containing 2 (WSB2), mRNA.
ILMN_1811579	602.6788176	0.036372449	NA	NA	NA	NA	NA	NA	2197.610601	2.03E-10	2800.289419	0.622131033	HOMER3	Homo sapiens homer homolog 3 (Drosophila) (HOMER3), mRNA.
ILMN_1683927	1197.438978	5.12E-09	NA	NA	NA	NA	NA	NA	1276.684138	2.33E-10	2474.123116	0.61962081	ITGAE	Homo sapiens integrin, alpha E (antigen CD103, human mucosal lymphocyte antigen 1; alpha polypeptide) (ITGAE), mRNA.
ILMN_1755741	280.3632948	0.002765409	NA	NA	NA	NA	NA	NA	668.3187192	5.49E-10	948.682014	0.603632217	DACH1	Homo sapiens dachshund homolog 1 (Drosophila) (DACH1), transcript variant 3, mRNA.
ILMN_1716382	-65.84032001	0.573404368	NA	NA	NA	NA	189.9323144	0.116865157	1018.070496	6.27E-10	1142.162491	0.751287879	LOC387882	Homo sapiens hypothetical protein (LOC387882), mRNA.
ILMN_1682857	1269.099072	4.63E-08	NA	NA	NA	NA	NA	NA	1424.546393	7.45E-10	2693.645465	0.597774851	NDUFA12L	Homo sapiens NDUFA12-like (NDUFA12L), mRNA.
ILMN_1660727	458.1742254	1.35E-06	NA	NA	NA	NA	NA	NA	601.0955327	9.91E-10	1059.269758	0.592217725	ENPP5	Homo sapiens ectonucleotide pyrophosphatase/phosphodiesterase 5 (putative function) (ENPP5), mRNA.
ILMN_1778425	115.0972169	0.005295248	NA	NA	NA	NA	73.72655683	0.071856271	330.2646309	1.55E-09	519.0884047	0.746613164	DPP10	Homo sapiens dipeptidyl-peptidase 10 (DPP10), transcript variant 2, mRNA.
ILMN_1694780	1073.384945	7.87E-06	NA	NA	-142.3333204	0.121780705	NA	NA	1549.946911	1.88E-09	2480.998535	0.579306595	GCHFR	Homo sapiens GTP cyclohydrolase I feedback regulator (GCHFR), mRNA.
ILMN_1726496	163.9270502	0.00059282	69.93616713	0.022785453	NA	NA	87.90918344	0.060524353	388.5908551	2.53E-09	710.3632558	0.809937969	SEL1L	Homo sapiens sel-1 suppressor of lin-12-like (C. elegans) (SEL1L), mRNA.
ILMN_1660063	891.7058263	0.000224462	NA	NA	253.9575176	0.010483426	NA	NA	1598.235819	2.93E-09	2743.899163	0.651799131	POLE4	Homo sapiens polymerase (DNA-directed), epsilon 4 (p12 subunit) (POLE4), mRNA.
ILMN_1794816	6.13612291	0.936102286	NA	NA	NA	NA	181.2536463	0.024812037	625.2498773	3.14E-09	812.6396465	0.752281276	CHRNA3	Homo sapiens cholinergic receptor, nicotinic, alpha 3 (CHRNA3), mRNA.
ILMN_1810836	387.4536548	0.000608915	NA	NA	NA	NA	NA	NA	725.2590661	4.82E-09	1112.712721	0.560046436	PDE5A	Homo sapiens phosphodiesterase 5A, cGMP-specific (PDE5A), transcript variant 3, mRNA.
ILMN_1714756	466.5056516	4.97E-05	NA	NA	NA	NA	NA	NA	712.2275646	5.36E-09	1178.733216	0.557787993	YIPF5	Homo sapiens Yip1 domain family, member 5 (YIPF5), transcript variant 2, mRNA.
ILMN_1675343	153.8783251	1.64E-09	NA	NA	11.71549722	0.14347001	53.24348657	0.010369465	160.2158725	6.34E-09	379.0531814	0.778966434	NPPC	Homo sapiens natriuretic peptide precursor C (NPPC), mRNA.
ILMN_1705187	172.7917246	5.00E-05	39.5307039	0.148521581	NA	NA	NA	NA	295.5457319	9.66E-09	507.8681605	0.669894475	PAP2D	Homo sapiens phosphatidic acid phosphatase type 2 (PAP2D), transcript variant 2, mRNA.
ILMN_1672783	31.3073833	0.506099557	NA	NA	NA	NA	NA	NA	314.8042655	9.78E-09	346.1116488	0.544849162	CT45-3	Homo sapiens cancer/testis antigen CT45-3 (CT45-3), mRNA.
ILMN_1757689	77.46796956	0.014288622	NA	NA	NA	NA	NA	NA	202.6662188	1.16E-08	280.1341884	0.54102009	CT45-3	Homo sapiens cancer/testis antigen CT45-3 (CT45-3), mRNA.
ILMN_1778743	151.6101208	1.04E-09	-34.10845075	0.011153804	NA	NA	45.37594645	0.026934804	156.7258789	1.38E-08	319.6034953	0.703542941	SMPX	Homo sapiens small muscle protein, X-linked (SMPX), mRNA.
ILMN_1768116	83.02931786	0.240991589	NA	NA	NA	NA	NA	NA	463.3608612	1.41E-08	546.3901791	0.536850234	SMPDL3B	Homo sapiens sphingomyelin phosphodiesterase, acid-like 3B (SMPDL3B), transcript variant 1, mRNA.
ILMN_1772814	405.0164593	1.07E-06	NA	NA	NA	NA	NA	NA	467.1576919	1.60E-08	872.1741512	0.533931111	NLK	Homo sapiens nemo-like kinase (NLK), mRNA.
ILMN_1683817	828.5416157	1.45E-06	229.0051292	0.032556678	NA	NA	NA	NA	1112.130627	1.66E-08	2169.677372	0.687529103	UBE2Q2	Homo sapiens ubiquitin-conjugating enzyme E2Q (putative) 2 (UBE2Q2), mRNA.
ILMN_1796069	139.3053763	0.020322946	NA	NA	NA	NA	NA	NA	374.6745074	2.33E-08	513.9798837	0.525497112	CBLN2	Homo sapiens cerebellin 2 precursor (CBLN2), mRNA.
ILMN_1706015	655.7201866	0.000195945	NA	NA	NA	NA	NA	NA	1034.332888	2.68E-08	1690.053074	0.522358493	FAM43A	Homo sapiens family with sequence similarity 43, member A (FAM43A), mRNA.
ILMN_1653836	2410.03096	0.001612905	1135.884062	0.027996487	-468.9667756	0.131684362	NA	NA	5297.098266	2.97E-08	8374.046512	0.671721856	C11orf69	Homo sapiens chromosome 11 open reading frame 69 (C11orf69), mRNA.
ILMN_1746471	-217.9580535	0.208634809	NA	NA	NA	NA	334.7737405	0.06188621	1264.522006	3.34E-08	1381.337693	0.704113437	FGL2	Homo sapiens fibrinogen-like 2 (FGL2), mRNA.
ILMN_1715324	474.9321195	2.10E-07	NA	NA	NA	NA	NA	NA	479.6804223	4.82E-08	954.6125419	0.508759019	HSD17B8	Homo sapiens hydroxysteroid (17-beta) dehydrogenase 8 (HSD17B8), mRNA.
ILMN_1659437	1678.438164	0.000101409	NA	NA	NA	NA	NA	NA	2442.201743	5.16E-08	4120.639907	0.507133088	TXNL5	Homo sapiens thioredoxin-like 5 (TXNL5), mRNA.
ILMN_1745079	3599.538303	3.43E-05	NA	NA	NA	NA	NA	NA	4838.33886	5.39E-08	8437.877163	0.506106052	TRIM2	Homo sapiens tripartite motif-containing 2 (TRIM2), mRNA.
ILMN_1687785	744.5259887	0.001247072	NA	NA	NA	NA	374.4526918	0.095031969	1547.65232	5.92E-08	2666.631	0.68620492	PPA2	Homo sapiens pyrophosphatase (inorganic) 2 (PPA2), nuclear gene encoding mitochondrial protein, transcript variant 1, mRNA.
ILMN_1808591	1344.477033	5.62E-07	NA	NA	NA	NA	NA	NA	1413.137107	5.95E-08	2757.61414	0.503780598	LOC731049	PREDICTED: Homo sapiens similar to Ubiquitin-conjugating enzyme E2S (Ubiquitin-conjugating enzyme E2-24 kDa) (Ubiquitin-protein ligase) (Ubiquitin carrier protein) (E2-EPF5) (LOC731049), mRNA.
ILMN_1690993	-273.5568605	0.185715911	NA	NA	NA	NA	331.8348364	0.117804006	1463.459075	6.24E-08	1521.737051	0.680661024	NEUROG2	Homo sapiens neurogenin 2 (NEUROG2), mRNA.
ILMN_1791447	279.8354571	2.97E-06	NA	NA	NA	NA	NA	NA	320.0987615	6.69E-08	599.9342186	0.500989516	CXCL12	Homo sapiens chemokine (C-X-C motif) ligand 12 (stromal cell-derived factor 1) (CXCL12), transcript variant 1, mRNA.
ILMN_1661994	388.1033176	0.209819143	344.8401575	0.116374639	NA	NA	NA	NA	2138.63813	8.98E-08	2871.581605	0.633977531	ESRRG	Homo sapiens estrogen-related receptor gamma (ESRRG), transcript variant 3, mRNA.
ILMN_1667460	360.0377025	9.96E-08	NA	NA	NA	NA	135.7334111	0.021586904	390.4133468	1.05E-07	886.1844605	0.704488225	SULF2	Homo sapiens sulfatase 2 (SULF2), transcript variant 2, mRNA.
ILMN_1776516	-818.6955848	0.14608049	NA	NA	NA	NA	929.5607452	0.107362538	3876.020119	1.08E-07	3986.885279	0.672859576	ITPKA	Homo sapiens inositol 1,4,5-trisphosphate 3-kinase A (ITPKA), mRNA.
ILMN_1737252	141.5626719	5.34E-06	NA	NA	23.80817081	0.032169262	62.23763275	0.026541508	188.4069803	1.63E-07	416.0154558	0.735602472	NRG1	Homo sapiens neuregulin 1 (NRG1), transcript variant GGF, mRNA.
ILMN_1800834	-18.0022429	0.948043361	NA	NA	173.3982818	0.121291894	597.5151429	0.036438234	1809.255469	5.54E-07	2562.166651	0.701175245	RGS16	Homo sapiens regulator of G-protein signalling 16 (RGS16), mRNA.
ILMN_1704398	46.51021872	0.697227819	191.4036469	0.027659827	NA	NA	NA	NA	759.0928786	5.90E-07	997.0067442	0.627633657	FZD9	Homo sapiens frizzled homolog 9 (Drosophila) (FZD9), mRNA.
ILMN_1754580	69.94704713	0.054515793	NA	NA	NA	NA	97.1971772	0.010275501	223.5815454	8.36E-07	390.7257698	0.683587675	FRMPD1	Homo sapiens FERM and PDZ domain containing 1 (FRMPD1), mRNA.
ILMN_1775956	135.107124	4.85E-07	NA	NA	NA	NA	49.25970341	0.038678272	139.834968	1.23E-06	324.2017953	0.650001933	SP5	Homo sapiens Sp5 transcription factor (SP5), mRNA.
ILMN_1785852	241.818918	3.23E-08	38.32314169	0.132859763	NA	NA	NA	NA	216.6899984	1.35E-06	496.8320581	0.572971726	OBFC2A	Homo sapiens oligonucleotide/oligosaccharide-binding fold containing 2A (OBFC2A), mRNA.
ILMN_1670547	588.7580021	0.139048748	532.8561341	0.049051332	NA	NA	932.6484421	0.026490183	2557.478445	1.42E-06	4611.741023	0.73863153	GRM1	Homo sapiens glutamate receptor, metabotropic 1 (GRM1), mRNA.
ILMN_1676423	476.8333585	6.56E-07	NA	NA	NA	NA	181.7409333	0.033632494	489.0205733	1.93E-06	1147.594865	0.644240131	CCNC	Homo sapiens cyclin C (CCNC), transcript variant 1, mRNA.
ILMN_1699603	685.8385769	5.83E-07	NA	NA	NA	NA	214.7190174	0.076478156	688.221829	2.55E-06	1588.779423	0.61820097	MRPL12	Homo sapiens mitochondrial ribosomal protein L12 (MRPL12), nuclear gene encoding mitochondrial protein, mRNA.
ILMN_1774350	101.3505254	0.118911442	97.96960804	0.03496334	NA	NA	NA	NA	373.7661456	2.80E-06	573.0862791	0.590442728	MYOZ3	Homo sapiens myozenin 3 (MYOZ3), mRNA.
ILMN_1715896	659.9539504	3.83E-06	121.8659838	0.169017847	NA	NA	NA	NA	715.8346891	3.46E-06	1497.654623	0.542912966	PMVK	Homo sapiens phosphomevalonate kinase (PMVK), mRNA.
ILMN_1756572	306.3287639	4.20E-05	NA	NA	45.72568643	0.092092697	175.294878	0.012218752	392.1561228	4.02E-06	919.5054512	0.689093407	COQ2	Homo sapiens coenzyme Q2 homolog, prenyltransferase (yeast) (COQ2), mRNA.
ILMN_1761566	868.5051438	2.50E-08	NA	NA	NA	NA	314.1909965	0.01890858	728.6056038	4.08E-06	1911.301744	0.642273824	C5orf32	Homo sapiens chromosome 5 open reading frame 32 (C5orf32), mRNA.
ILMN_1666776	236.7783385	0.0002581	76.68068193	0.073141981	NA	NA	NA	NA	337.2170377	4.59E-06	650.6760581	0.560413643	KCNQ2	Homo sapiens potassium voltage-gated channel, KQT-like subfamily, member 2 (KCNQ2), transcript variant 5, mRNA.
ILMN_1744968	939.0364901	0.285771666	NA	NA	-592.2614127	0.094929459	1725.983267	0.054801101	5058.880702	5.01E-06	7131.639047	0.61034965	KCNAB1	Homo sapiens potassium voltage-gated channel, shaker-related subfamily, beta member 1 (KCNAB1), transcript variant 3, mRNA.
ILMN_1674458	377.0831257	9.19E-06	104.2143824	0.053526834	NA	NA	NA	NA	406.1825662	9.35E-06	887.4800744	0.551693544	KLHL7	Homo sapiens kelch-like 7 (Drosophila) (KLHL7), transcript variant 1, mRNA.
ILMN_1700202	269.1913053	2.67E-07	80.54369981	0.011476954	31.17697943	0.101330769	NA	NA	236.9044898	1.05E-05	617.8164744	0.629968337	TMEM135	Homo sapiens transmembrane protein 135 (TMEM135), mRNA.
ILMN_1797530	385.0969961	1.05E-07	106.4658877	0.014184607	46.23700642	0.076113526	NA	NA	321.6175587	1.15E-05	859.4174488	0.627840459	CHCHD5	Homo sapiens coiled-coil-helix-coiled-coil-helix domain containing 5 (CHCHD5), mRNA.
ILMN_1814113	1138.285284	0.000865899	392.6158551	0.068603294	294.8362672	0.025033854	762.3192855	0.023247561	1833.496331	1.19E-05	4421.553023	0.741564042	ZFR	Homo sapiens zinc finger RNA binding protein (ZFR), mRNA.
ILMN_1758404	64.84994427	0.536251973	NA	NA	NA	NA	211.7786124	0.053017077	563.7619318	1.23E-05	840.3904884	0.592509168	TFAP2B	Homo sapiens transcription factor AP-2 beta (activating enhancer binding protein 2 beta) (TFAP2B), mRNA.
ILMN_1785161	484.1317735	5.79E-05	NA	NA	NA	NA	192.0604227	0.088499586	581.376955	1.31E-05	1257.569151	0.575560722	CHCHD6	Homo sapiens coiled-coil-helix-coiled-coil-helix domain containing 6 (CHCHD6), mRNA.
ILMN_1810376	190.2185584	0.051253848	NA	NA	NA	NA	167.4823716	0.091051587	508.2245864	1.44E-05	865.9255163	0.572362217	LOC399947	Homo sapiens similar to expressed sequence AI593442 (LOC399947), mRNA.
ILMN_1801686	5142.598094	7.47E-05	NA	NA	NA	NA	2782.915841	0.02447293	6217.396576	1.58E-05	14142.91051	0.607447196	RABAC1	Homo sapiens Rab acceptor 1 (prenylated) (RABAC1), mRNA.
ILMN_1765019	876.6867753	0.000166062	324.7300137	0.035100201	NA	NA	NA	NA	1108.054653	1.79E-05	2309.471442	0.547241883	SACM1L	Homo sapiens SAC1 suppressor of actin mutations 1-like (yeast) (SACM1L), mRNA.
ILMN_1802082	-20.29221959	0.867411423	186.9546508	0.025395089	97.86019456	0.050566926	262.1576598	0.040553303	684.5252865	1.81E-05	1211.205572	0.73550049	PRDM8	Homo sapiens PR domain containing 8 (PRDM8), mRNA.
ILMN_1656662	13574.37832	1.15E-06	NA	NA	NA	NA	4619.111905	0.063767952	12541.72931	1.81E-05	30735.21953	0.577593399	LOC731365	PREDICTED: Homo sapiens similar to ribosomal protein L24 (LOC731365), mRNA.
ILMN_1663519	269.0060925	0.468894236	500.3112204	0.050083222	NA	NA	865.3918952	0.028915472	2051.089745	2.12E-05	3685.798953	0.694253584	SLC24A3	Homo sapiens solute carrier family 24 (sodium/potassium/calcium exchanger), member 3 (SLC24A3), mRNA.
ILMN_1770051	217.5969146	0.002747288	NA	NA	NA	NA	160.1980117	0.026737659	354.5615853	2.34E-05	732.3565116	0.596051581	FAM73A	Homo sapiens family with sequence similarity 73, member A (FAM73A), mRNA.
ILMN_1785892	116.4218042	1.23E-05	30.89251453	0.052270513	14.85093195	0.118604021	32.20266373	0.182688135	127.7749762	2.74E-05	322.1428907	0.680516328	MASP1	Homo sapiens mannan-binding lectin serine peptidase 1 (C4/C2 activating component of Ra-reactive factor) (MASP1), transcript variant 3, mRNA.
ILMN_1676003	134.1556652	5.00E-05	NA	NA	NA	NA	47.4982435	0.123258318	150.1198983	3.29E-05	331.773807	0.540072361	PNOC	Homo sapiens prepronociceptin (PNOC), mRNA.
ILMN_1782459	442.3342297	0.001396946	175.200847	0.061016808	NA	NA	NA	NA	648.4689327	3.38E-05	1266.004009	0.514819329	OSBPL8	Homo sapiens oxysterol binding protein-like 8 (OSBPL8), transcript variant 2, mRNA.
ILMN_1654561	105.2797569	0.524853342	NA	NA	NA	NA	293.529417	0.087721493	812.5523935	4.84E-05	1211.361567	0.54142844	KHDRBS1	Homo sapiens KH domain containing, RNA binding, signal transduction associated 1 (KHDRBS1), mRNA.
ILMN_1740386	391.3525223	1.37E-07	NA	NA	NA	NA	104.6324409	0.102693395	301.5839253	5.31E-05	797.5688884	0.533245832	YIF1B	Homo sapiens Yip1 interacting factor homolog B (S. cerevisiae) (YIF1B), transcript variant 3, mRNA.
ILMN_1658437	677.5148627	4.57E-06	NA	NA	NA	NA	201.2811419	0.131374531	624.0621094	5.94E-05	1502.858114	0.520788257	SFXN4	Homo sapiens sideroflexin 4 (SFXN4), transcript variant 2, mRNA.
ILMN_1807095	576.8409607	3.48E-07	91.10675146	0.158469091	NA	NA	159.0920694	0.111472386	473.1933835	9.36E-05	1300.233165	0.605967237	MRPS36	Homo sapiens mitochondrial ribosomal protein S36 (MRPS36), nuclear gene encoding mitochondrial protein, mRNA.
