# Supplementary material for: Cell population-specific expression analysis of human cerebellum
Source: BMC Genomics. 2012 Nov 12;13:610. doi: 10.1186/1471-2164-13-610 (PMC3561119; doi:10.1186/1471-2164-13-610)
Supplement: Additional file 7 — Table S7. Genes specifically associated with the astrocyte reference signal. We selected genes with p-values for astrocyte-specific expression at least 1000 times smaller than for any of the other 3 populations, and p-values for expression in these three populations greater than 0.001. Expr and p stand for coefficients (i.e. population-specific expression levels) and associated p-values, respectively. A, O, G and P indicate the corresponding reference signal: astrocyte, oligodendrocyte, granular and Purkinje, respectively. [file 1471-2164-13-610-S7.txt]

Probe ID	Intercept	p (Interc.)	Expr (A)	p (A)	Expr (O)	p (O)	Expr (G)	p (G)	Expr (P)	p (P)	mean expr.	adj. R2	Gene sym.	Gene title
ILMN_1737152	418.8135591	9.26E-08	854.0367897	2.84E-18	NA	NA	NA	NA	NA	NA	1272.850349	0.842555218	DAO	Homo sapiens D-amino-acid oxidase (DAO), mRNA.
ILMN_1700274	573.0480643	1.81E-06	1318.010912	8.32E-18	NA	NA	NA	NA	NA	NA	1891.058977	0.834126771	TMEM47	Homo sapiens transmembrane protein 47 (TMEM47), mRNA.
ILMN_1781952	277.8857922	6.02E-05	621.160153	3.22E-17	NA	NA	NA	NA	-136.199008	0.048180192	762.8469372	0.848653585	MGST1	Homo sapiens microsomal glutathione S-transferase 1 (MGST1), transcript variant 1b, mRNA.
ILMN_1751471	47.65884849	0.659366507	939.8983097	1.76E-15	NA	NA	247.5112651	0.026404076	NA	NA	1235.068423	0.845546481	MLC1	Homo sapiens megalencephalic leukoencephalopathy with subcortical cysts 1 (MLC1), transcript variant 1, mRNA.
ILMN_1783185	383.5477653	3.23E-07	685.0251579	1.94E-15	NA	NA	NA	NA	NA	NA	1068.572923	0.783919426	SOX21	Homo sapiens SRY (sex determining region Y)-box 21 (SOX21), mRNA.
ILMN_1691848	211.8456612	3.54E-10	272.17339	5.44E-15	NA	NA	NA	NA	NA	NA	484.0190512	0.772810492	LIX1	Homo sapiens Lix1 homolog (mouse) (LIX1), mRNA.
ILMN_1778755	1150.188654	1.60E-05	2323.834111	9.20E-15	-228.4987929	0.094606035	NA	NA	NA	NA	3245.523972	0.770982267	KIAA0644	Homo sapiens KIAA0644 gene product (KIAA0644), mRNA.
ILMN_1655595	8925.390841	9.63E-09	12658.86435	1.71E-14	NA	NA	NA	NA	NA	NA	21584.25519	0.759887559	SERPINE2	Homo sapiens serpin peptidase inhibitor, clade E (nexin, plasminogen activator inhibitor type 1), member 2 (SERPINE2), mRNA.
ILMN_1813295	666.8991331	2.09E-05	1398.857041	2.21E-14	NA	NA	NA	NA	NA	NA	2065.756174	0.756828248	LMO3	Homo sapiens LIM domain only 3 (rhombotin-like 2) (LMO3), transcript variant 2, mRNA.
ILMN_1660691	2955.531662	3.31E-11	3282.492176	3.29E-14	NA	NA	NA	NA	NA	NA	6238.023837	0.752137493	RAB31	Homo sapiens RAB31, member RAS oncogene family (RAB31), mRNA.
ILMN_1721818	291.4776907	0.115034242	1439.361361	5.44E-14	NA	NA	NA	NA	400.69129	0.046567293	2131.530342	0.830740126	CLDN10	Homo sapiens claudin 10 (CLDN10), transcript variant 2, mRNA.
ILMN_1687751	2143.654093	0.000364135	4281.083454	7.25E-14	NA	NA	1068.329802	0.059388879	NA	NA	7493.067349	0.810096801	BAALC	Homo sapiens brain and acute leukemia, cytoplasmic (BAALC), transcript variant 2, mRNA.
ILMN_1717636	942.1308697	3.26E-06	1668.100972	1.27E-13	NA	NA	NA	NA	NA	NA	2610.231842	0.73537187	RGMA	Homo sapiens RGM domain family, member A (RGMA), mRNA.
ILMN_1676609	439.5341543	0.002421243	1217.871213	8.18E-13	NA	NA	NA	NA	NA	NA	1657.405367	0.710430548	ACSBG1	Homo sapiens acyl-CoA synthetase bubblegum family member 1 (ACSBG1), mRNA.
ILMN_1749848	145.7256514	0.194059623	731.276718	3.85E-12	NA	NA	241.5835675	0.041147878	300.3281072	0.023356927	1418.914044	0.841650266	SLC35F1	Homo sapiens solute carrier family 35, member F1 (SLC35F1), mRNA.
ILMN_1694849	666.0761786	8.35E-05	1017.816281	8.73E-12	NA	NA	NA	NA	-265.5842668	0.113259711	1418.308193	0.707404563	MGST1	Homo sapiens microsomal glutathione S-transferase 1 (MGST1), transcript variant 1c, mRNA.
ILMN_1685194	118.5488767	0.275499379	704.5858729	1.01E-11	NA	NA	156.8240598	0.151543616	NA	NA	979.9588093	0.748227869	CLDN10	Homo sapiens claudin 10 (CLDN10), transcript variant 2, mRNA.
ILMN_1701653	486.6805017	0.000139139	756.3151724	1.11E-11	NA	NA	207.5925702	0.079973209	NA	NA	1450.588244	0.753902869	ASCL1	Homo sapiens achaete-scute complex homolog 1 (Drosophila) (ASCL1), mRNA.
ILMN_1738558	194.9074164	0.157127811	862.3013003	1.12E-11	NA	NA	207.2899303	0.147148322	245.1812065	0.123857632	1509.679853	0.808067888	RGS20	Homo sapiens regulator of G-protein signalling 20 (RGS20), transcript variant 1, mRNA.
ILMN_1753823	1509.194319	0.018483973	3888.524717	1.37E-11	NA	NA	1445.423367	0.028793912	1176.280108	0.104749661	8019.422512	0.821884767	IL17D	Homo sapiens interleukin 17D (IL17D), mRNA.
ILMN_1757736	192.3765349	5.10E-07	207.4482633	1.72E-11	NA	NA	76.84728084	0.021823863	NA	NA	476.6720791	0.761167895	IRX5	Homo sapiens iroquois homeobox protein 5 (IRX5), mRNA.
ILMN_1680874	18997.96282	7.37E-10	19196.59765	1.77E-11	NA	NA	NA	NA	NA	NA	38194.56047	0.664076872	TUBB2B	Homo sapiens tubulin, beta 2B (TUBB2B), mRNA.
ILMN_1751904	70.04072783	0.514282818	694.0386031	1.79E-11	NA	NA	NA	NA	245.2608203	0.038773553	1009.340151	0.776429053	EDNRB	Homo sapiens endothelin receptor type B (EDNRB), transcript variant 2, mRNA.
ILMN_1756931	1056.644764	0.000164874	2033.674624	2.24E-11	NA	NA	NA	NA	NA	NA	3090.319388	0.660235116	GPR56	Homo sapiens G protein-coupled receptor 56 (GPR56), transcript variant 3, mRNA.
ILMN_1808326	169.9480586	0.301116715	1011.781579	2.76E-11	103.4364342	0.138622419	364.088705	0.024066433	NA	NA	1649.254777	0.775862273	NPAS3	Homo sapiens neuronal PAS domain protein 3 (NPAS3), transcript variant 1, mRNA.
ILMN_1734007	900.6834953	1.15E-09	859.6351713	3.06E-11	113.1139799	0.089725625	NA	NA	NA	NA	1873.432647	0.692766508	GRAMD3	Homo sapiens GRAM domain containing 3 (GRAMD3), mRNA.
ILMN_1811468	817.3925431	1.99E-07	1031.098287	3.35E-11	NA	NA	NA	NA	NA	NA	1848.49083	0.653591956	IRX3	Homo sapiens iroquois homeobox protein 3 (IRX3), mRNA.
ILMN_1691572	1965.983218	1.93E-07	2401.289829	7.68E-11	NA	NA	NA	NA	NA	NA	4367.273047	0.639434531	TST	Homo sapiens thiosulfate sulfurtransferase (rhodanese) (TST), nuclear gene encoding mitochondrial protein, mRNA.
ILMN_1738854	247.9416985	6.94E-07	256.6002358	8.10E-11	NA	NA	61.93814017	0.149753896	NA	NA	566.4800744	0.720493498	CACHD1	Homo sapiens cache domain containing 1 (CACHD1), mRNA.
ILMN_1687213	748.545507	8.05E-09	781.0693744	1.08E-10	NA	NA	NA	NA	NA	NA	1529.614881	0.633537293	C8orf13	Homo sapiens chromosome 8 open reading frame 13 (C8orf13), mRNA.
ILMN_1672608	156.2125961	1.17E-05	187.7531021	1.57E-10	NA	NA	NA	NA	73.6827576	0.034529613	417.6484558	0.752212404	PPAP2B	Homo sapiens phosphatidic acid phosphatase type 2B (PPAP2B), transcript variant 1, mRNA.
ILMN_1771599	558.15257	0.000874442	864.3544766	7.94E-10	NA	NA	381.987386	0.018263571	NA	NA	1804.494433	0.714499458	PLOD2	Homo sapiens procollagen-lysine, 2-oxoglutarate 5-dioxygenase 2 (PLOD2), transcript variant 1, mRNA.
ILMN_1789502	203.2580248	1.01E-07	174.1759637	8.73E-10	NA	NA	83.87178357	0.01087395	NA	NA	461.3057721	0.719132902	GPC4	Homo sapiens glypican 4 (GPC4), mRNA.
ILMN_1696537	362.4581391	3.09E-06	465.0960749	9.47E-10	NA	NA	NA	NA	NA	NA	827.554214	0.593106763	DDIT4L	Homo sapiens DNA-damage-inducible transcript 4-like (DDIT4L), mRNA.
ILMN_1653783	147.6631635	0.001862341	245.9629508	1.20E-09	NA	NA	NA	NA	83.956574	0.086559657	477.5826884	0.712690097	MLC1	Homo sapiens megalencephalic leukoencephalopathy with subcortical cysts 1 (MLC1), transcript variant 2, mRNA.
ILMN_1771800	1847.896792	5.45E-06	1858.935901	1.42E-09	NA	NA	-916.4599402	0.016085306	932.5918125	0.026765825	3722.964565	0.69188928	PRKCA	Homo sapiens protein kinase C, alpha (PRKCA), mRNA.
ILMN_1800787	635.5328759	0.005029924	1177.038616	1.42E-09	-235.4401806	0.01405589	NA	NA	531.2227209	0.026835334	2108.354033	0.716872471	RFTN1	Homo sapiens raftlin, lipid raft linker 1 (RFTN1), mRNA.
ILMN_1743475	289.7225722	2.43E-06	284.1436399	2.48E-09	NA	NA	NA	NA	114.4854344	0.050853162	688.3516465	0.709920237	PIPOX	Homo sapiens pipecolic acid oxidase (PIPOX), mRNA.
ILMN_1766054	318.0835481	0.034928771	783.6374951	2.58E-09	NA	NA	NA	NA	313.9270382	0.052500638	1415.648081	0.708866717	ABCA1	Homo sapiens ATP-binding cassette, sub-family A (ABC1), member 1 (ABCA1), mRNA.
ILMN_1771987	2047.72083	2.44E-07	1678.932232	3.27E-09	NA	NA	869.7401323	0.014689215	582.6184333	0.132191762	5179.011628	0.773805783	SLC44A2	Homo sapiens solute carrier family 44, member 2 (SLC44A2), mRNA.
ILMN_1672821	483.2670413	0.00024826	607.4719981	4.00E-09	NA	NA	-170.6120044	0.177725397	323.274765	0.02460726	1243.4018	0.697645206	YAP1	Homo sapiens Yes-associated protein 1, 65kDa (YAP1), mRNA.
ILMN_1709484	225.5643771	4.70E-05	249.1304511	4.25E-09	NA	NA	84.55589841	0.106077268	122.4151617	0.037547555	681.6658884	0.765595131	BLM	Homo sapiens Bloom syndrome (BLM), mRNA.
ILMN_1695299	48.9404738	0.751575385	769.3714268	4.73E-09	-101.7188069	0.107006105	363.7212255	0.026164052	419.2636668	0.023446203	1499.577986	0.782332654	PDLIM3	Homo sapiens PDZ and LIM domain 3 (PDLIM3), mRNA.
ILMN_1679262	1228.990339	0.001231173	1824.309956	6.80E-09	NA	NA	NA	NA	568.7707046	0.14330529	3622.071	0.676623052	DPYSL3	Homo sapiens dihydropyrimidinase-like 3 (DPYSL3), mRNA.
ILMN_1738552	7902.793422	0.030763782	18209.93961	6.91E-09	NA	NA	NA	NA	7166.539879	0.066958404	33279.27291	0.689871309	SLC1A3	Homo sapiens solute carrier family 1 (glial high affinity glutamate transporter), member 3 (SLC1A3), mRNA.
ILMN_1767934	342.2309958	1.37E-08	244.1818723	7.85E-09	NA	NA	121.8560295	0.015572723	NA	NA	708.2688977	0.682949017	PCSK5	Homo sapiens proprotein convertase subtilisin/kexin type 5 (PCSK5), mRNA.
ILMN_1713756	4534.077671	2.41E-07	3678.384997	8.93E-09	NA	NA	1970.671169	0.01017771	NA	NA	10183.13384	0.686698627	GLUD1	Homo sapiens glutamate dehydrogenase 1 (GLUD1), mRNA.
ILMN_1681984	160.9880008	7.29E-08	118.5524142	1.01E-08	NA	NA	58.76187326	0.025218532	74.69264192	0.011289873	412.9949302	0.78782894	GALNT10	Homo sapiens UDP-N-acetyl-alpha-D-galactosamine:polypeptide N-acetylgalactosaminyltransferase 10 (GalNAc-T10) (GALNT10), transcript variant 2, mRNA.
ILMN_1730084	3068.899901	7.05E-08	2329.567136	1.05E-08	NA	NA	1018.788591	0.034701332	NA	NA	6417.255628	0.666719555	COMT	Homo sapiens catechol-O-methyltransferase (COMT), transcript variant S-COMT, mRNA.
ILMN_1703946	257.723767	7.96E-05	293.6103104	1.24E-08	-43.20766272	0.092483975	NA	NA	125.7027504	0.053646137	633.8291651	0.673867445	ADORA2B	Homo sapiens adenosine A2b receptor (ADORA2B), mRNA.
ILMN_1659197	312.5997888	5.83E-05	344.2720317	1.33E-08	NA	NA	162.7120423	0.024443129	NA	NA	819.5838628	0.668120085	PDE8B	Homo sapiens phosphodiesterase 8B (PDE8B), transcript variant 4, mRNA.
ILMN_1782944	1176.421153	0.092967652	3357.526676	2.12E-08	NA	NA	NA	NA	1106.928566	0.141006326	5640.876395	0.656946294	GPR37L1	Homo sapiens G protein-coupled receptor 37 like 1 (GPR37L1), mRNA.
ILMN_1683176	924.6276117	3.51E-05	968.0690275	2.50E-08	NA	NA	NA	NA	431.1340096	0.050799344	2323.830649	0.6734182	FXYD1	Homo sapiens FXYD domain containing ion transport regulator 1 (phospholemman) (FXYD1), transcript variant a, mRNA.
ILMN_1689669	371.5448284	0.181727258	1311.618152	3.57E-08	NA	NA	NA	NA	796.3785015	0.010073411	2479.541481	0.693427756	MDK	Homo sapiens midkine (neurite growth-promoting factor 2) (MDK), transcript variant 2, mRNA.
ILMN_1745223	5580.6706	0.003579052	8523.822907	4.91E-08	NA	NA	NA	NA	4669.516702	0.021035513	18774.01021	0.677060937	CDC42EP4	Homo sapiens CDC42 effector protein (Rho GTPase binding) 4 (CDC42EP4), mRNA.
ILMN_1794742	724.9870979	0.000528935	1065.361804	5.37E-08	177.0471838	0.113637297	NA	NA	NA	NA	1967.396086	0.555605995	HES5	Homo sapiens hairy and enhancer of split 5 (Drosophila) (HES5), mRNA.
ILMN_1743445	13066.5449	2.54E-05	12633.55489	6.64E-08	NA	NA	4459.869512	0.11227396	NA	NA	30159.9693	0.612399913	FAM107A	Homo sapiens family with sequence similarity 107, member A (FAM107A), transcript variant 2, mRNA.
ILMN_1784532	482.7945206	0.001906295	668.2501518	6.66E-08	NA	NA	251.7279532	0.090890195	NA	NA	1402.772626	0.616637374	COL22A1	Homo sapiens collagen, type XXII, alpha 1 (COL22A1), mRNA.
ILMN_1715120	11508.01297	4.40E-07	8746.661691	9.80E-08	NA	NA	NA	NA	3565.26836	0.091321604	23819.94302	0.637557752	DBI	Homo sapiens diazepam binding inhibitor (GABA receptor modulator, acyl-Coenzyme A binding protein) (DBI), transcript variant 1, mRNA.
ILMN_1725772	185.3603818	0.045834378	389.4492107	1.57E-07	64.55992585	0.096513165	127.8727282	0.144790367	NA	NA	767.2422465	0.629110756	POU3F2	Homo sapiens POU domain, class 3, transcription factor 2 (POU3F2), mRNA.
ILMN_1658425	895.4931718	2.29E-07	606.1405108	2.03E-07	NA	NA	373.9761523	0.016004471	243.2904674	0.148824565	2118.900302	0.721605813	DAG1	Homo sapiens dystroglycan 1 (dystrophin-associated glycoprotein 1) (DAG1), mRNA.
ILMN_1673880	165.5114327	7.28E-07	122.8438848	2.09E-07	NA	NA	58.16848024	0.045844922	NA	NA	346.5237977	0.60754903	EFEMP1	Homo sapiens EGF-containing fibulin-like extracellular matrix protein 1 (EFEMP1), transcript variant 3, mRNA.
ILMN_1773389	1088.106938	0.016367512	1872.747495	2.53E-07	NA	NA	636.4749158	0.150604917	NA	NA	3597.329349	0.577852322	PLTP	Homo sapiens phospholipid transfer protein (PLTP), transcript variant 2, mRNA.
ILMN_1769891	175.008654	8.79E-07	123.8993707	3.31E-07	NA	NA	53.85269474	0.091371932	67.61956421	0.057915937	420.3802837	0.705541088	CDH4	Homo sapiens cadherin 4, type 1, R-cadherin (retinal) (CDH4), mRNA.
ILMN_1712305	222.6463872	0.200211318	707.1754808	3.92E-07	114.9115468	0.118980229	409.2885016	0.016545977	NA	NA	1454.021916	0.647719904	CYBRD1	Homo sapiens cytochrome b reductase 1 (CYBRD1), mRNA.
ILMN_1756612	160.9235633	6.19E-09	88.13814189	4.86E-07	NA	NA	42.84749693	0.065089528	38.63428391	0.131964312	330.543486	0.68845194	STK32A	Homo sapiens serine/threonine kinase 32A (STK32A), mRNA.
ILMN_1758731	590.7198487	0.042528863	1148.629782	5.23E-07	281.8081031	0.022757837	564.0524823	0.042835479	NA	NA	2585.210216	0.645006221	CYP2J2	Homo sapiens cytochrome P450, family 2, subfamily J, polypeptide 2 (CYP2J2), mRNA.
ILMN_1678961	453.973998	0.00012449	428.4054699	5.58E-07	NA	NA	217.4131732	0.056282854	235.8543892	0.06236919	1335.64703	0.705176935	FRMD4A	Homo sapiens FERM domain containing 4A (FRMD4A), mRNA.
ILMN_1660732	2062.056556	0.006107155	2762.602556	9.25E-07	741.4599166	0.01316861	1921.689344	0.011878352	2208.406673	0.010600992	9696.215047	0.783577349	PPP2R2B	Homo sapiens protein phosphatase 2 (formerly 2A), regulatory subunit B, beta isoform (PPP2R2B), transcript variant 4, mRNA.
ILMN_1746376	251.83263	3.76E-06	185.9178122	1.33E-06	NA	NA	114.9192624	0.019025845	NA	NA	552.6697047	0.587434478	SCARA3	Homo sapiens scavenger receptor class A, member 3 (SCARA3), transcript variant 2, mRNA.
ILMN_1682181	211.5724883	0.018810253	324.8757344	1.89E-06	NA	NA	183.3762626	0.047289767	206.8787124	0.044382874	926.7031977	0.697327233	PHKG1	Homo sapiens phosphorylase kinase, gamma 1 (muscle) (PHKG1), mRNA.
ILMN_1667985	571.5893586	0.000395944	555.677391	2.24E-06	118.6224102	0.063935809	345.4334099	0.018905529	NA	NA	1591.32257	0.620469416	NTNG2	Homo sapiens netrin G2 (NTNG2), mRNA.
ILMN_1732831	632.8176247	0.002571192	755.8632425	2.58E-06	-132.1233914	0.124407584	NA	NA	564.7191893	0.011231933	1821.276665	0.602734563	CHST7	Homo sapiens carbohydrate (N-acetylglucosamine 6-O) sulfotransferase 7 (CHST7), mRNA.
ILMN_1765446	538.9060746	0.000103285	478.1857169	3.08E-06	NA	NA	NA	NA	216.4878666	0.116198285	1233.579658	0.557072071	EMP3	Homo sapiens epithelial membrane protein 3 (EMP3), mRNA.
ILMN_1689088	209.6998024	0.267362924	679.2195383	3.33E-06	NA	NA	446.7075045	0.026213165	518.5180362	0.020697641	1854.144881	0.713875082	COLEC12	Homo sapiens collectin sub-family member 12 (COLEC12), transcript variant I, mRNA.
ILMN_1657502	664.5767984	7.04E-05	529.1779738	6.48E-06	-123.4596079	0.057364307	386.7287567	0.010046726	NA	NA	1457.023921	0.562147445	MRGPRF	Homo sapiens MAS-related GPR, member F (MRGPRF), mRNA.
ILMN_1701025	533.8337446	5.47E-05	425.4238219	6.95E-06	NA	NA	220.2685801	0.069896257	NA	NA	1179.526147	0.519161826	EPHX1	Homo sapiens epoxide hydrolase 1, microsomal (xenobiotic) (EPHX1), mRNA.
ILMN_1796734	923.7183192	0.188198371	2400.367625	8.60E-06	691.9986447	0.022378268	1334.283737	0.049964687	NA	NA	5350.368326	0.588249263	SPARC	Homo sapiens secreted protein, acidic, cysteine-rich (osteonectin) (SPARC), mRNA.
ILMN_1796755	187.8747773	0.001233685	185.2432432	8.94E-06	NA	NA	131.4908991	0.023862446	98.96049438	0.119738966	603.569414	0.6629351	ITGB5	Homo sapiens integrin, beta 5 (ITGB5), mRNA. XM_944688 XM_944693
ILMN_1815225	181.6303433	9.83E-05	140.2392632	1.34E-05	NA	NA	77.15260787	0.08341992	69.8758345	0.156005297	468.8980488	0.619341374	GYG2	Homo sapiens glycogenin 2 (GYG2), transcript variant 1, mRNA.
ILMN_1668592	244.7881925	0.083146576	447.3993588	1.89E-05	-96.40326856	0.088930655	213.0055236	0.13877001	305.1240052	0.062730243	1113.913812	0.614300461	STON1	Homo sapiens stonin 1 (STON1), mRNA.
ILMN_1670535	1921.598384	0.417506167	7931.118986	2.29E-05	NA	NA	NA	NA	4346.09356	0.093472973	14198.81093	0.511971853	NDRG2	Homo sapiens NDRG family member 2 (NDRG2), transcript variant 3, mRNA.
