# Supplementary material for: Cell population-specific expression analysis of human cerebellum
Source: BMC Genomics. 2012 Nov 12;13:610. doi: 10.1186/1471-2164-13-610 (PMC3561119; doi:10.1186/1471-2164-13-610)
Supplement: Additional file 8 — Table S8. Genes specifically associated with the oligodendrocyte reference signal. We selected genes with p-values for oligodendrocyte-specific expression at least 1000 times smaller than for any of the other 3 populations, and p-values for expression in these three populations greater than 0.001. Expr and p stand for coefficients (i.e. population-specific expression levels) and associated p-values, respectively. A, O, G and P indicate the corresponding reference signal: astrocyte, oligodendrocyte, granular and Purkinje, respectively. [file 1471-2164-13-610-S8.txt]

Probe ID	Intercept	p (Interc.)	Expr (A)	p (A)	Expr (O)	p (O)	Expr (G)	p (G)	Expr (P)	p (P)	mean expr.	adj. R2	Gene sym.	Gene title
ILMN_1766499	-271.3222647	0.038890677	220.3700015	0.043060037	2264.293003	9.33E-30	NA	NA	NA	NA	2213.34074	0.961995623	HSPA2	Homo sapiens heat shock 70kDa protein 2 (HSPA2), mRNA.
ILMN_1739645	-436.0726353	0.003209671	NA	NA	1804.51445	1.65E-29	285.6117271	0.024869608	NA	NA	1654.053542	0.958708007	ANLN	Homo sapiens anillin, actin binding protein (ANLN), mRNA.
ILMN_1768947	-614.728319	3.53E-05	NA	NA	2967.207552	1.03E-28	NA	NA	NA	NA	2352.479233	0.951141318	MOBP	Homo sapiens myelin-associated oligodendrocyte basic protein (MOBP), transcribed RNA.
ILMN_1725524	266.6869315	8.98E-16	NA	NA	456.7608662	3.47E-28	NA	NA	NA	NA	723.4477977	0.948154034	DNAH17	Homo sapiens dynein, axonemal, heavy chain 17 (DNAH17), mRNA.
ILMN_1691476	101.6445538	0.000810853	NA	NA	329.5951954	7.36E-28	66.5553647	0.010293248	NA	NA	497.795114	0.950402313	MYLK	Homo sapiens myosin, light chain kinase (MYLK), transcript variant 8, mRNA.
ILMN_1695941	145.0525857	2.05E-17	NA	NA	214.3491794	1.35E-27	NA	NA	NA	NA	359.4017651	0.944605752	EFCBP1	Homo sapiens EF-hand calcium binding protein 1 (EFCBP1), mRNA.
ILMN_1685709	145.2356497	0.015208998	NA	NA	630.1507542	3.22E-27	-114.7107312	0.052936952	158.1117367	0.016430195	818.7874093	0.953620233	TMEM125	Homo sapiens transmembrane protein 125 (TMEM125), mRNA.
ILMN_1777541	145.6490756	4.96E-06	NA	NA	298.4099458	1.79E-26	50.38905761	0.044939081	NA	NA	494.4480791	0.941513008	KLK6	Homo sapiens kallikrein-related peptidase 6 (KLK6), transcript variant A, mRNA.
ILMN_1708110	975.1300329	0.000460727	NA	NA	2730.163848	2.70E-26	-533.8410183	0.022628578	NA	NA	3171.452863	0.93873411	TMEM144	Homo sapiens transmembrane protein 144 (TMEM144), mRNA.
ILMN_1726114	-57.04196625	0.195251929	75.8771376	0.041080436	625.2521566	2.85E-26	NA	NA	NA	NA	644.0873279	0.943675314	SLC45A3	Homo sapiens solute carrier family 45, member 3 (SLC45A3), mRNA.
ILMN_1727045	82.15573576	0.252572491	NA	NA	739.2640666	1.47E-25	NA	NA	136.324693	0.05128482	957.7444953	0.940286817	RASGRP3	Homo sapiens RAS guanyl releasing protein 3 (calcium and DAG-regulated) (RASGRP3), mRNA.
ILMN_1719649	130.2664868	0.001427761	53.13273085	0.100032047	513.4869544	3.49E-25	NA	NA	NA	NA	696.8861721	0.935701442	TMEM63A	Homo sapiens transmembrane protein 63A (TMEM63A), mRNA.
ILMN_1668271	-428.9937883	0.030959407	334.9966203	0.041710946	2584.957563	3.80E-25	NA	NA	NA	NA	2490.960395	0.93605304	GPR37	Homo sapiens G protein-coupled receptor 37 (endothelin receptor type B-like) (GPR37), mRNA.
ILMN_1710170	194.5970789	1.66E-17	NA	NA	244.4924118	5.48E-25	NA	NA	NA	NA	439.0894907	0.925786674	PPAP2C	Homo sapiens phosphatidic acid phosphatase type 2C (PPAP2C), transcript variant 1, mRNA.
ILMN_1731745	264.8252247	1.53E-06	NA	NA	840.3151242	7.18E-25	NA	NA	NA	NA	1105.140349	0.92480159	NINJ2	Homo sapiens ninjurin 2 (NINJ2), mRNA.
ILMN_1811437	215.2945102	3.58E-08	NA	NA	312.7569977	1.20E-24	NA	NA	48.52067113	0.117879411	576.5721791	0.933117543	C11orf9	Homo sapiens chromosome 11 open reading frame 9 (C11orf9), mRNA.
ILMN_1751489	102.1799971	0.045199755	NA	NA	854.1493122	2.33E-24	NA	NA	NA	NA	956.3293093	0.920365345	ADAMTS4	Homo sapiens ADAM metallopeptidase with thrombospondin type 1 motif, 4 (ADAMTS4), mRNA.
ILMN_1780255	-67.28886866	0.616059001	NA	NA	2282.114943	3.12E-24	NA	NA	NA	NA	2214.826074	0.919231021	KLK6	Homo sapiens kallikrein 6 (neurosin, zyme) (KLK6), transcript variant A, mRNA.
ILMN_1710326	309.7727591	0.669839067	1222.665189	0.014978545	6732.820756	4.41E-24	1296.215527	0.087176748	2046.39249	0.018836627	11607.86672	0.94514679	CLDND1	Homo sapiens claudin domain containing 1 (CLDND1), transcript variant 2, mRNA.
ILMN_1791531	10.78576156	0.779722129	55.42824937	0.045352115	371.1515791	4.96E-24	NA	NA	104.2753797	0.015919976	541.6409698	0.937926507	FA2H	Homo sapiens fatty acid 2-hydroxylase (FA2H), mRNA.
ILMN_1701441	327.2917305	0.048356166	NA	NA	2718.004455	5.29E-24	NA	NA	NA	NA	3045.296186	0.917127198	EDG2	Homo sapiens endothelial differentiation, lysophosphatidic acid G-protein-coupled receptor, 2 (EDG2), transcript variant 1, mRNA.
ILMN_1733579	38.73867843	0.335381396	NA	NA	666.8132774	6.92E-24	NA	NA	NA	NA	705.5519558	0.91603375	EVI2A	Homo sapiens ecotropic viral integration site 2A (EVI2A), transcript variant 2, mRNA.
ILMN_1739805	374.9396673	3.61E-06	NA	NA	642.4457591	7.17E-24	114.9441364	0.068991954	NA	NA	1132.329563	0.92120048	NDE1	Homo sapiens nudE nuclear distribution gene E homolog 1 (A. nidulans) (NDE1), mRNA.
ILMN_1809402	-185.8715219	0.428238006	NA	NA	2113.806046	1.07E-23	348.4581086	0.096307397	NA	NA	2276.392633	0.919428222	MAN2A1	Homo sapiens mannosidase, alpha, class 2A, member 1 (MAN2A1), mRNA.
ILMN_1665686	187.8560738	3.25E-16	NA	NA	234.8705123	1.85E-23	NA	NA	NA	NA	422.726586	0.911914932	FAM38B	Homo sapiens family with sequence similarity 38, member B (FAM38B), mRNA.
ILMN_1811758	252.2859058	6.00E-05	121.7763309	0.012733583	678.8734448	2.27E-23	NA	NA	NA	NA	1052.935681	0.922969338	CNP	Homo sapiens 2',3'-cyclic nucleotide 3' phosphodiesterase (CNP), mRNA.
ILMN_1715003	275.0847129	1.07E-07	NA	NA	670.1334894	9.24E-23	NA	NA	NA	NA	945.2182023	0.904745804	SLC5A11	Homo sapiens solute carrier family 5 (sodium/glucose cotransporter), member 11 (SLC5A11), mRNA.
ILMN_1809931	1264.051059	3.00E-05	NA	NA	2227.29023	3.24E-22	-343.2170557	0.154662022	NA	NA	3148.124233	0.902108533	NDRG1	Homo sapiens N-myc downstream regulated gene 1 (NDRG1), mRNA.
ILMN_1751346	185.5696317	4.24E-05	NA	NA	606.7609265	4.72E-22	NA	NA	NA	NA	792.3305581	0.896875483	ERBB3	Homo sapiens v-erb-b2 erythroblastic leukemia viral oncogene homolog 3 (avian) (ERBB3), transcript variant 1, mRNA.
ILMN_1651354	-67.50192327	0.851290791	NA	NA	5199.835202	1.46E-21	NA	NA	NA	NA	5132.333279	0.89104511	SPP1	Homo sapiens secreted phosphoprotein 1 (osteopontin, bone sialoprotein I, early T-lymphocyte activation 1) (SPP1), transcript variant 2, mRNA.
ILMN_1694653	40.90277531	0.778312724	NA	NA	1168.628441	1.74E-21	NA	NA	203.1186879	0.149893747	1412.649905	0.903981152	CNDP1	Homo sapiens carnosine dipeptidase 1 (metallopeptidase M20 family) (CNDP1), mRNA.
ILMN_1780799	-41.00134608	0.862701755	NA	NA	3320.505023	4.50E-21	NA	NA	NA	NA	3279.503677	0.884921179	ENPP2	Homo sapiens ectonucleotide pyrophosphatase/phosphodiesterase 2 (autotaxin) (ENPP2), transcript variant 1, mRNA.
ILMN_1729905	150.9642981	4.02E-06	49.80447565	0.015727474	223.3035447	6.55E-21	NA	NA	64.83770248	0.039496703	488.9100209	0.912928299	GAL3ST1	Homo sapiens galactose-3-O-sulfotransferase 1 (GAL3ST1), mRNA.
ILMN_1751749	-102.9845819	0.418557422	142.2805503	0.11464081	992.9441451	7.92E-21	NA	NA	281.6347121	0.045133514	1313.874826	0.908717526	SYNJ2	Homo sapiens synaptojanin 2 (SYNJ2), mRNA.
ILMN_1666090	85.98035897	0.374656795	NA	NA	1278.78162	3.22E-20	NA	NA	NA	NA	1364.761979	0.873365784	TMEM10	Homo sapiens transmembrane protein 10 (TMEM10), transcript variant 3, mRNA.
ILMN_1726210	316.3402514	1.98E-11	NA	NA	448.4004137	9.84E-20	NA	NA	NA	NA	764.7406651	0.866298396	LOC338328	Homo sapiens high density lipoprotein-binding protein (LOC338328), mRNA.
ILMN_1723048	277.7147163	0.039455346	NA	NA	939.6280625	1.12E-19	NA	NA	256.3949793	0.046924288	1473.737758	0.884638758	GJA12	Homo sapiens gap junction protein, alpha 12, 47kDa (GJA12), mRNA.
ILMN_1796801	138.5134711	0.140244944	193.0452836	0.01558126	872.950043	1.34E-19	NA	NA	NA	NA	1204.508798	0.882638891	ABCA8	Homo sapiens ATP-binding cassette, sub-family A (ABC1), member 8 (ABCA8), mRNA.
ILMN_1687971	695.0932256	2.47E-10	NA	NA	1003.014872	1.44E-18	NA	NA	NA	NA	1698.108098	0.847654086	CAPN3	Homo sapiens calpain 3, (p94) (CAPN3), transcript variant 1, mRNA.
ILMN_1723035	16.40623329	0.912076933	NA	NA	985.2311594	1.61E-18	NA	NA	-253.4049694	0.080979327	748.2324233	0.853134244	OLR1	Homo sapiens oxidized low density lipoprotein (lectin-like) receptor 1 (OLR1), mRNA.
ILMN_1670870	257.4400226	0.018757165	182.2596153	0.012810868	603.4003152	6.54E-17	-243.805785	0.028910289	254.2390482	0.042787811	1053.533216	0.867086931	ALCAM	Homo sapiens activated leukocyte cell adhesion molecule (ALCAM), mRNA.
ILMN_1784110	231.8194774	0.080655816	NA	NA	751.5524379	8.12E-17	291.1311103	0.014532492	NA	NA	1274.503026	0.828597495	PCTK3	Homo sapiens PCTAIRE protein kinase 3 (PCTK3), transcript variant 2, mRNA.
ILMN_1750271	140.9983409	0.840337743	-919.3710046	0.119064963	5338.423431	1.79E-16	NA	NA	NA	NA	4560.050767	0.812467891	MOBP	Homo sapiens myelin-associated oligodendrocyte basic protein (MOBP), transcribed RNA.
ILMN_1739576	373.3151221	1.76E-12	NA	NA	391.2062942	1.83E-16	NA	NA	NA	NA	764.5214163	0.807282969	CYB5R2	Homo sapiens cytochrome b5 reductase 2 (CYB5R2), mRNA.
ILMN_1740452	126.0569782	0.007571702	61.24699596	0.046338862	247.2125336	2.32E-16	90.5506305	0.055124074	130.7776385	0.015684656	655.8447767	0.877179505	CCNE2	Homo sapiens cyclin E2 (CCNE2), transcript variant 1, mRNA.
ILMN_1737631	19.62298726	0.967395857	449.3764238	0.173766253	2702.775553	3.28E-16	910.5513566	0.052947566	NA	NA	4082.326321	0.834421196	PAQR6	Homo sapiens progestin and adipoQ receptor family member VI (PAQR6), transcript variant 1, mRNA.
ILMN_1776647	-15.00162011	0.940436538	NA	NA	1977.93789	9.44E-16	NA	NA	NA	NA	1962.93627	0.791314623	BCAS1	Homo sapiens breast carcinoma amplified sequence 1 (BCAS1), mRNA.
ILMN_1742358	195.6629435	1.37E-09	40.20307958	0.022243097	134.1696113	1.50E-15	50.55300055	0.039650721	NA	NA	420.5886349	0.832399602	CA14	Homo sapiens carbonic anhydrase XIV (CA14), mRNA.
ILMN_1776936	90.99103408	0.117198112	NA	NA	301.151363	1.65E-15	122.1034797	0.019261298	NA	NA	514.2458767	0.801250615	ANKRD38	Homo sapiens ankyrin repeat domain 38 (ANKRD38), mRNA.
ILMN_1686906	632.5807436	0.128985913	NA	NA	2132.493405	2.58E-15	692.2191765	0.061308422	NA	NA	3457.293326	0.793565067	TP53INP2	Homo sapiens tumor protein p53 inducible nuclear protein 2 (TP53INP2), mRNA.
ILMN_1729294	670.4765924	3.50E-08	NA	NA	489.250565	3.04E-15	153.4442346	0.127022165	270.4298057	0.016553562	1583.601198	0.836011361	RNF130	Homo sapiens ring finger protein 130 (RNF130), mRNA.
ILMN_1698261	269.6057253	2.43E-06	NA	NA	437.8935351	3.14E-14	NA	NA	NA	NA	707.4992605	0.752700618	PDE6B	Homo sapiens phosphodiesterase 6B, cGMP-specific, rod, beta (congenital stationary night blindness 3, autosomal dominant) (PDE6B), mRNA.
ILMN_1689237	194.0693894	5.20E-11	30.46892801	0.051394807	105.4511738	6.03E-14	NA	NA	58.31059718	0.017042247	388.3000884	0.817568932	BVES	Homo sapiens blood vessel epicardial substance (BVES), transcript variant 5, mRNA.
ILMN_1733221	115.3469314	0.486883082	NA	NA	734.2298914	9.32E-14	248.5765613	0.140230711	319.7471462	0.085387206	1417.90053	0.795885189	C9orf164	Homo sapiens chromosome 9 open reading frame 164 (C9orf164), mRNA.
ILMN_1805992	1582.73038	0.035513474	824.5139851	0.103183375	3426.812122	9.95E-14	1475.962374	0.040081249	NA	NA	7310.01886	0.787262286	KIAA1598	Homo sapiens KIAA1598 (KIAA1598), mRNA.
ILMN_1724599	2308.260738	0.252023169	NA	NA	9415.051011	1.08E-13	NA	NA	-3129.959255	0.108034605	8593.352493	0.742386867	MBP	Homo sapiens myelin basic protein (MBP), transcript variant 3, mRNA.
ILMN_1679858	1684.653714	0.000662657	737.3898411	0.058557877	2824.325375	1.61E-13	NA	NA	NA	NA	5246.36893	0.764150868	CD9	Homo sapiens CD9 molecule (CD9), mRNA.
ILMN_1717381	170.1055644	8.58E-05	NA	NA	174.177232	3.12E-13	66.63596168	0.059044311	NA	NA	410.9187581	0.739895264	HOXD1	Homo sapiens homeobox D1 (HOXD1), mRNA.
ILMN_1712888	-1263.097338	0.349520081	NA	NA	5805.86002	7.16E-13	2937.440178	0.016669163	NA	NA	7480.20286	0.735233863	HSPH1	Homo sapiens heat shock 105kDa/110kDa protein 1 (HSPH1), mRNA.
ILMN_1665964	563.6384176	0.000281493	NA	NA	612.117924	8.63E-13	284.7252585	0.027838339	NA	NA	1460.4816	0.730442068	GAB2	Homo sapiens GRB2-associated binding protein 2 (GAB2), transcript variant 1, mRNA.
ILMN_1728677	283.8575204	7.77E-07	NA	NA	376.7774726	2.16E-12	NA	NA	NA	NA	660.634993	0.696483634	CREB5	Homo sapiens cAMP responsive element binding protein 5 (CREB5), transcript variant 4, mRNA.
ILMN_1750563	494.8115137	9.39E-06	NA	NA	722.4704863	8.06E-12	NA	NA	NA	NA	1217.282	0.676575589	CEECAM1	Homo sapiens cerebral endothelial cell adhesion molecule 1 (CEECAM1), mRNA.
ILMN_1703955	237.8920196	0.000591542	NA	NA	446.9926223	3.58E-11	NA	NA	NA	NA	684.8846419	0.652438644	FBXO32	Homo sapiens F-box protein 32 (FBXO32), transcript variant 1, mRNA.
ILMN_1808501	287.8447103	0.058341224	NA	NA	517.7166022	8.50E-11	346.6656709	0.024615301	365.8866655	0.030243297	1518.113649	0.74972977	SH3KBP1	Homo sapiens SH3-domain kinase binding protein 1 (SH3KBP1), transcript variant 2, mRNA.
ILMN_1806165	-386.4318893	0.58898444	NA	NA	2659.884544	8.66E-11	NA	NA	-1505.401766	0.032636863	768.0508884	0.637896302	HSPA6	Homo sapiens heat shock 70kDa protein 6 (HSP70B') (HSPA6), mRNA.
ILMN_1775304	-1304.336997	0.619317581	NA	NA	9469.817271	1.95E-10	NA	NA	-3998.377738	0.117233858	4167.102535	0.62433233	DNAJB1	Homo sapiens DnaJ (Hsp40) homolog, subfamily B, member 1 (DNAJB1), mRNA.
ILMN_1700372	480.6743385	0.008031413	NA	NA	602.891847	5.16E-10	NA	NA	379.9251308	0.0267188	1463.491316	0.669213998	ZNF488	Homo sapiens zinc finger protein 488 (ZNF488), mRNA.
ILMN_1711826	105.259269	0.005578196	NA	NA	110.3582706	2.29E-09	95.70021186	0.011419476	83.37173696	0.041498543	394.6894884	0.716556119	SLC24A2	Homo sapiens solute carrier family 24 (sodium/potassium/calcium exchanger), member 2 (SLC24A2), mRNA.
ILMN_1725510	516.8433742	0.00048334	NA	NA	414.7099515	2.69E-09	220.7825412	0.113461976	239.1163377	0.118054703	1391.452205	0.669096735	DHCR24	Homo sapiens 24-dehydrocholesterol reductase (DHCR24), mRNA.
ILMN_1692824	64.2190539	0.556268313	NA	NA	327.1580572	3.46E-09	233.7406523	0.037811772	164.3748598	0.176058401	789.4926233	0.671803452	ASPA	Homo sapiens aspartoacylase (Canavan disease) (ASPA), mRNA.
ILMN_1653494	153.1792755	0.000113192	76.1498256	0.014224725	152.2588896	4.11E-09	NA	NA	NA	NA	381.5879907	0.63309655	S100A1	Homo sapiens S100 calcium binding protein A1 (S100A1), mRNA.
ILMN_1659936	564.0309576	0.364617006	NA	NA	3531.969973	5.63E-09	NA	NA	NA	NA	4096.00093	0.556755296	PPP1R15A	Homo sapiens protein phosphatase 1, regulatory (inhibitor) subunit 15A (PPP1R15A), mRNA.
ILMN_1770085	395.0416759	0.083389272	NA	NA	1268.071698	6.76E-09	NA	NA	NA	NA	1663.113374	0.55283751	BTG2	Homo sapiens BTG family, member 2 (BTG2), mRNA.
ILMN_1730706	158.9719109	0.789892078	NA	NA	1859.23257	7.33E-09	NA	NA	-1217.48669	0.038261445	800.7177907	0.549711392	FOSB	Homo sapiens FBJ murine osteosarcoma viral oncogene homolog B (FOSB), mRNA.
ILMN_1674236	845.5747568	0.1781257	NA	NA	3479.902266	8.59E-09	NA	NA	NA	NA	4325.477023	0.547669402	HSPB1	Homo sapiens heat shock 27kDa protein 1 (HSPB1), mRNA.
ILMN_1772351	122.4934698	0.027053315	NA	NA	295.9889558	1.29E-08	NA	NA	NA	NA	418.4824256	0.53881228	NR4A1	Homo sapiens nuclear receptor subfamily 4, group A, member 1 (NR4A1), transcript variant 3, mRNA.
ILMN_1762899	332.9889964	0.908177892	NA	NA	8445.038511	3.09E-08	NA	NA	-4295.590973	0.126203391	4482.436535	0.516613339	EGR1	Homo sapiens early growth response 1 (EGR1), mRNA.
ILMN_1743199	120.431844	0.001021228	NA	NA	177.7417792	4.88E-08	NA	NA	NA	NA	298.1736233	0.508449082	EGR2	Homo sapiens early growth response 2 (Krox-20 homolog, Drosophila) (EGR2), mRNA.
ILMN_1780170	-2222.855264	0.160460842	1785.583467	0.092118754	4217.629038	5.11E-08	2858.668141	0.080170089	3310.896921	0.073134353	9949.922302	0.696457899	APOD	Homo sapiens apolipoprotein D (APOD), mRNA.
ILMN_1779182	1474.039117	0.00145181	507.3424468	0.090679569	1203.151913	6.91E-08	698.7319189	0.097346039	NA	NA	3883.265395	0.595691083	TMEM98	Homo sapiens transmembrane protein 98 (TMEM98), transcript variant 2, mRNA.
ILMN_1730032	346.6904307	0.00299982	105.8208491	0.175308038	294.1663466	2.18E-07	NA	NA	304.0648573	0.01409541	1050.742484	0.628735352	BOK	Homo sapiens BCL2-related ovarian killer (BOK), mRNA.
ILMN_1652456	161.8381525	3.80E-05	52.96657293	0.027505659	86.91745548	2.70E-07	67.85141478	0.063912653	77.80159499	0.060204553	447.3751907	0.701981056	TMEM98	Homo sapiens transmembrane protein 98 (TMEM98), transcript variant 1, mRNA.
ILMN_1741021	176.4002713	0.004020639	NA	NA	144.2149206	8.96E-07	NA	NA	100.9438221	0.075921108	421.559014	0.508680378	CH25H	Homo sapiens cholesterol 25-hydroxylase (CH25H), mRNA.
ILMN_1654566	200.670407	0.026571284	108.7865589	0.073716827	210.393132	1.23E-06	164.2241114	0.055669956	NA	NA	684.0742093	0.553778547	HSPA1L	Homo sapiens heat shock 70kDa protein 1-like (HSPA1L), mRNA.
ILMN_1808587	238.7724651	4.93E-09	44.80968044	0.04054172	72.99895923	1.35E-06	75.13907745	0.02636656	62.36986897	0.097712622	494.0900512	0.680664152	ATBF1	Homo sapiens AT-binding transcription factor 1 (ATBF1), mRNA.
ILMN_1720889	771.6878959	0.002370655	384.0060287	0.026174259	554.3912507	2.97E-06	NA	NA	462.1173363	0.079196524	2172.202512	0.587192273	SC4MOL	Homo sapiens sterol-C4-methyl oxidase-like (SC4MOL), transcript variant 1, mRNA.
ILMN_1693675	1398.684205	3.06E-05	468.0867375	0.02985323	606.5391659	2.55E-05	NA	NA	566.5179378	0.08486651	3039.828047	0.54135789	ENPP4	Homo sapiens ectonucleotide pyrophosphatase/phosphodiesterase 4 (putative function) (ENPP4), mRNA.
