# Supplementary material for: Cell population-specific expression analysis of human cerebellum
Source: BMC Genomics. 2012 Nov 12;13:610. doi: 10.1186/1471-2164-13-610 (PMC3561119; doi:10.1186/1471-2164-13-610)
Supplement: Additional file 10 — Compressed (gzip) archive file (tar) containing computer code used for the PSEA analysis presented here. The archive contains the main R code (psea.R) and associated functions (psea_f.R), sample information (param.txt), subject phenotypes (phenotypeInfo.txt) and microarray probe annotation file (GPL6104-20626.txt). [file 1471-2164-13-610-S10.tgz › psea.R]

## PSEA on cerebellum data
## Alexandre Kuhn <alexandre.m.kuhn@gmail.com>
## 07.05.2012
## License: Artistic 2.0

## load functions
if (T) {
source('psea_f.R')
}

## load data
if (T) {
library(beadarray)
datafile<-"TableControl_forBeadarrayCRBLM_50508_51308.txt"
##data set below is for validation
#datafile<-"TableControl_forBeadarrayCRBLM_31108_31208_32108.txt"

bsdata=readBeadSummaryData(dataFile=datafile,ProbeID="PROBE_ID",skip=0)
expr<-exprs(bsdata)
param<-read.delim("param.txt")
parama<-param[match(colnames(expr),param$smplid),]
}

## load phenotype information
if (T) {
pheno<-read.delim("phenotypeInfo.txt")
phenoa<-pheno[match(colnames(expr),paste(pheno$Group,pheno$Member,"CRBLM",sep="-")),]}

## load annotation data
if (T) {
annot<-read.delim("GPL6104-20626.txt",comment.char='#',colClasses='character')
annota<-annot[match(rownames(expr),annot$ID),]
rm(annot)
}

## reference signals
if (T) {
rnid<-match('ID',colnames(annota))	
id1<-lapply(c('NEFL','PPP3CA'),function(x){annota[which(annota$Symbol==x),rnid]})
id2<-lapply(c('AQP4','GJA1'),function(x){annota[which(annota$Symbol==x),rnid]})
id3<-lapply(c('MBP','MAG','MOG'),function(x){annota[which(annota$Symbol==x),rnid]})
id5<-lapply(c('GABRA6','NEUROD1'),function(x){annota[which(annota$Symbol==x),rnid]})
id6<-lapply(c('CALB1','PCP4','PCP2'),function(x){annota[which(annota$Symbol==x),rnid]})

##cleanup 1 probe
id2[[1]]<-id2[[1]][-1]

#eliminate samples with undetected marker probes
swump<-rep(FALSE,ncol(expr))
for (i in c(unlist(id2),unlist(id3),unlist(id5),unlist(id6))) {
	swump[is.na(expr[i,])]<-TRUE
	}
smplSubset<-!swump & parama$smplid!="UMARY-5081-CRBLM" & parama$smplid!="UMARY-1903-CRBLM" & parama$smplid!="UMARY-1935-CRBLM" & parama$smplid!="UMARY-1939-CRBLM" & parama$smplid!="UMARY-142-CRBLM" & parama$smplid!="UMARY-1652-CRBLM" & parama$smplid!="UMARY-5086-CRBLM" & parama$smplid!="UMARY-4727-CRBLM" & parama$smplid!="UMARY-1136-CRBLM" & parama$smplid!="UMARY-1486-CRBLM" & parama$smplid!="UMARY-4788-CRBLM"

mrk1<-marker(expr,id1,smplSubset)
mrk2<-marker(expr,id2,smplSubset)
mrk3<-marker(expr,id3,smplSubset)
mrk5<-marker(expr,id5,smplSubset)
mrk6<-marker(expr,id6,smplSubset)

nona<-apply(expr,1,function(x){all(!is.na(x))})
pbSubset<-which(nona)
}

## covariates
if (T) {
dgender<-2-unclass(phenoa$Gender)
dgendermrk2<-dgender*mrk2
dgendermrk3<-dgender*mrk3
dgendermrk5<-dgender*mrk5
dgendermrk6<-dgender*mrk6

dage<-as.integer(phenoa$Age>median(phenoa$Age))
dagemrk2<-dage*mrk2
dagemrk3<-dage*mrk3
dagemrk5<-dage*mrk5
dagemrk6<-dage*mrk6
}


## PSEA (using stepwise variable selection)
if (T) {
library(MASS)
trace<-TRUE

upper=formula(~mrk2+mrk3+mrk5+mrk6)
#for age-related change in astrocytic expression (change mrkrnms below as well)
#upper=formula(~mrk2+mrk3+mrk5+mrk6+dagemrk2)

#pbSubset<-1:10; cat('Fitting a subset of probes only\n')  #for testing purpose, e.g. test first 10 probes
swftn<-swlm(as.matrix(expr[pbSubset,]),subset=smplSubset,upper=upper)
cat('Fitting done\n')

#extract fitted coefficients, etc.
sswftn<-lapply(swftn,summary)
intercn<-slt(sswftn,'coefficients',1)
adjr2n<-slt(sswftn,'adj.r.squared')
termsn<-lapply(swftn,function(x){attr(x$terms,'term.labels')})
termsnbn<-sapply(termsn,length)

mrkrnms<-c('mrk2','mrk3','mrk5','mrk6')
#for age-related change in astrocytic expression
#mrkrnms<-c('mrk2','mrk3','mrk5','mrk6','dagemrk2')

nbmrkrs<-length(mrkrnms)
coefn<-coefmat(swftn,c('(Intercept)', mrkrnms))
pvaln<-pvalmat(swftn,c('(Intercept)', mrkrnms))
coefpvaln<-cbind(coefn,pvaln)[,as.vector(matrix(1:((nbmrkrs+1)*2),2,nbmrkrs+1,byrow=TRUE))]

mnn<-apply(expr[pbSubset,smplSubset],1,mean)

tbln<-data.frame(probe=rownames(expr)[pbSubset],coefpvaln,adjr2=adjr2n,annota[pbSubset,c('Symbol','Definition')])
}


## FIGURES

##adjr2 vs interc/mean
if (T) {
X11()
par(mfrow=c(1,1),cex=1.4,lwd=1)

plot(intercn/mnn,adjr2n,xlim=c(-1,2),xlab="Model intercept / Mean expression",ylab=expression(paste("adjusted ",R^2,sep="")))

abline(v=0.5,col="gray")
abline(h=0.5,col="gray")
}


##marker gene figure
if (F) {
X11()
par(mfrow=c(4,2))

mrki<-c(5,6,2,3)
ttls1<-c("Granule cell markers"=5,"Purkinje cell markers"=6,"Astrocytic markers"=2,"Oligodendrocytic markers"=3)
ttls2<-c("Granule cell reference signal"=5,"Purkinje cell reference signal"=6,"Astrocytic reference signal"=2,"Oligodendrocytic reference signal"=3)
lbls<-c("A"=5,"B"=6,"C"=2,"D"=3)

for (i in mrki) {
	matplot(t(log2(expr[unlist(get(paste("id",i,sep=""))),smplSubset])),type="l",lty=1,lwd=2,
		xlab="sample ID",ylab="expression")
	title(names(ttls1)[ttls1==i])
	mtext(names(lbls)[lbls==i],line=1.5,at=-6,cex=3,font=2)

	plot(get(paste("mrk",i,sep=""))[smplSubset],type="l",xlab="sample ID",ylab="signal")
	title(names(ttls2)[ttls2==i])
}
}


##CR plots
if (F) {
pbs<-c("ILMN_1685022","ILMN_1662038","ILMN_1753502")
nbpbs<-length(pbs)

X11()
par(mfrow=c(nbpbs,4))

ylab<-"CR expression"
ylim<-list(c(-200,1550),c(-1500,9000),c(-350,2500))
signif<-1
line<-(-1.5)
adj<-0.05
cex<-2
linetitle<-0.5
cextitle<-2
panelletters<-c("A","B","C")
cexaxis<-1.3
cexlab<-1.3
for (i in 1:nbpbs) {
	ft<-lm(expr[pbs[i],]~mrk2+mrk3+mrk5+mrk6,subset=smplSubset)
	crplot(ft,"mrk5",newplot=FALSE,xlab="Gran. signal",ylab=ylab,ylim=ylim[[i]],cex.axis=cexaxis,cex.lab=cexlab)
	mtext(annota[annota[,1]==pbs[i],"ILMN_Gene"],side=3,line=linetitle,cex=cextitle)
	mtext(paste("p=",signif(summary(ft)$coef['mrk5',4],signif),sep=""),side=3,line=line,adj=adj,cex=cex)
	mtext(panelletters[i],side=3,line=0.5,adj=-0.27,font=2,cex=3)
	
	crplot(ft,"mrk6",newplot=FALSE,xlab="Purk. signal",ylab=ylab,ylim=ylim[[i]],cex.axis=cexaxis,cex.lab=cexlab)
	mtext(annota[annota[,1]==pbs[i],"ILMN_Gene"],side=3,line=linetitle,cex=cextitle)
	mtext(paste("p=",signif(summary(ft)$coef['mrk6',4],signif),sep=""),side=3,line=line,adj=adj,cex=cex)
	
	crplot(ft,"mrk2",newplot=FALSE,xlab="Astro. signal",ylab=ylab,ylim=ylim[[i]],cex.axis=cexaxis,cex.lab=cexlab)
	mtext(annota[annota[,1]==pbs[i],"ILMN_Gene"],side=3,line=linetitle,cex=cextitle)
	mtext(paste("p=",signif(summary(ft)$coef['mrk2',4],signif),sep=""),side=3,line=line,adj=adj,cex=cex)
	
	crplot(ft,"mrk3",newplot=FALSE,xlab="Oligo. signal",ylab=ylab,ylim=ylim[[i]],cex.axis=cexaxis,cex.lab=cexlab)
	mtext(annota[annota[,1]==pbs[i],"ILMN_Gene"],side=3,line=linetitle,cex=cextitle)
	mtext(paste("p=",signif(summary(ft)$coef['mrk3',4],signif),sep=""),side=3,line=line,adj=adj,cex=cex)
}
}
