# Supplementary material for: Cell population-specific expression analysis of human cerebellum
Source: BMC Genomics. 2012 Nov 12;13:610. doi: 10.1186/1471-2164-13-610 (PMC3561119; doi:10.1186/1471-2164-13-610)
Supplement: Additional file 10 — Compressed (gzip) archive file (tar) containing computer code used for the PSEA analysis presented here. The archive contains the main R code (psea.R) and associated functions (psea_f.R), sample information (param.txt), subject phenotypes (phenotypeInfo.txt) and microarray probe annotation file (GPL6104-20626.txt). [file 1471-2164-13-610-S10.tgz › psea_f.R]

## Functions useful for PSEA (e.g. as implemented in psea.R)
## Alexandre Kuhn <alexandre.m.kuhn@gmail.com>
## 07.05.2012
## License: Artistic 2.0

#Returns a population marker (vector).
#expr: matrix
#id: list of probe IDs for a given population. Probe IDs measuring the same gene are contained in a single list element and will be averaged before averaging over all list elements.
#sampleSubset (optional): subset of samples (columns of expr) used for marker normalisation
#targetMean: scale factor (default to 1) for marker values
#version with as.matrix instead of matrix bugs when expr is matrix (but not when expr is data.frame)
#reason is that as.matrix returns a 1-column matrix when applied on vector (but apparently not when applied on data.frame?)
marker<-function(expr,id,sampleSubset=NULL,targetMean=1,...){
	expr<-as.matrix(expr)
	if (is.null(sampleSubset)) {sampleSubset<-1:(dim(expr)[2])}
	mrkrs<-sapply(id,function(x) {
		xind<-match(x,rownames(expr))
		if (any(is.na(xind))) stop('Error: Unmatched marker') else
		apply(targetMean*matrix(expr[xind,],nrow=length(x),ncol=ncol(expr))/apply(matrix(expr[xind,sampleSubset],nrow=length(x),ncol=ncol(expr[,sampleSubset])),1,function(x){mean(x,na.rm=TRUE)}),2,function(x){mean(x,na.rm=TRUE)})
		})
	apply(t(mrkrs),2,mean)
}


#stepwise ls using stepAIC
swlm<-function(R,subset=NULL,upper,lower=formula(~1),direction='both',trace=FALSE,keep=NULL,msg=FALSE) {
        if (!is.matrix(R)) stop('Error: R is not a matrix.')
        if (is.null(subset)) subset<-1:ncol(R)
        swft<-list()
        for (i in 1:nrow(R)) {
                if (msg) cat('reponse ',i,'\n')
                ft1<-lm(R[i,]~1,subset=subset)
                swft[[i]]<-stepAIC(ft1,scope=list(upper=upper,lower=lower),direction='both',trace=trace,keep=keep)
        }
        return(swft)
}


#Extracts slots from each object in a list
#ls: a list, e.g. summary of a fit object of multiple responses, i.e. summary(lm)
slt<-function(ls,slot,index=NULL) {
	ind<-which(names(ls[[1]])==slot);
	if (is.null(index)) sapply(ls,function(x){x[[ind]]})
	else sapply(ls,function(x){x[[ind]][index] })
}

	

#Takes a list of lm objects and returns a matrix with the fitted coefficients (each row contains the coefficients for a given lm object)
coefmat<-function(lst,regressors) {
	coefm<-matrix(NA,length(lst),length(regressors))
	colnames(coefm)<-regressors
	for (i in 1:length(lst)) {
		coefm[i,names(lst[[i]]$coef)]<-lst[[i]]$coef
	}
	colnames(coefm)<-paste('coef',regressors,sep='.')
	coefm
}


#Takes a list of lm objects and returns a matrix with the p-values associated with coefficients (each row contains the p-values for a given lm objects)
#The coefficients are matched based on their name in names(lm$coef). P-values are extracted from summary(lm) and we assume an identical ordering of coefficients in lm$coef and summary(lm)$coef[,4].
pvalmat<-function(lst,regressors) {
	pvalm<-matrix(NA,length(lst),length(regressors))
	colnames(pvalm)<-regressors
	for (i in 1:length(lst)) {
		coef<-summary(lst[[i]])$coef
		pvalm[i,names(lst[[i]]$coef)]<-coef[,4]
	}
	colnames(pvalm)<-paste('pvalue',regressors,sep='.')
	pvalm
}	


#Component-plus-residual (CR) plot for quantitative variables with groups (08.02.2010).
#In the model, groups are assumed to be coded with indicator variables (i.e. 0,1 coding) multiplied by a quantitative variable. 
#Note: predicted components are not centered and the intercept of the CR is 0 by definition. This function thus differs from cr.plot in the car package.
#Arguments:
#lm: object of class lm
#quantv: character. Name of the quantitative independent variable ("component" to be plotted). 
#g: character vector. Interaction regressors coding for groups in the model.
#col: integer vector. Colors of groups.
#xlab: character. x-axis label.
#ylabl: character. y-axis label. 
crplot<-function(lm,quantv,g=NULL,newplot=TRUE,col=c(1,2,4),xlab=NULL,ylab='CR',...){

	if (is.na(match(quantv,colnames(lm$model)))) stop(quantv,' not found in model.')
	if (!is.null(g)) {
		if (any(is.na(match(g,colnames(lm$model))))) stop('(One or more of) ',paste(g,collapse=", "),' not found in model.')
		indg<-list()
		for (i in 1:length(g)) indg[[i]]<-which(lm$model[,g[i]]!=0)
	}
	col<-rep(col,length=1+length(g))

 	rpc<-residuals(lm) + as.matrix(lm$model[,c(quantv,g)]) %*% lm$coef[c(quantv,g)]

	if (newplot) X11()
	if (is.null(g))	{
		plot(lm$model[,quantv],rpc,col=col[1],xlab=if (is.null(xlab)) quantv else xlab,ylab=ylab, ...)
		abline(0,lm$coef[quantv],col=col[1])
	}
	else {
		plot(lm$model[,quantv],rpc,xlab=if (is.null(xlab)) quantv else xlab,ylab=ylab,type='n',...)
		points(lm$model[-unlist(indg),quantv],rpc[-unlist(indg)],col=col[1])
		abline(0,lm$coef[quantv],col=col[1])
		for (i in 1:length(g)) {
			points(lm$model[indg[[i]],g[i]],rpc[indg[[i]]],col=col[i+1])
			abline(0,sum(lm$coef[c(quantv,g[i])]),col=col[i+1])
		}
	}
}
