# Supplementary material for: Cell population-specific expression analysis of human cerebellum
Source: BMC Genomics. 2012 Nov 12;13:610. doi: 10.1186/1471-2164-13-610 (PMC3561119; doi:10.1186/1471-2164-13-610)
Supplement: Additional file 10 — Compressed (gzip) archive file (tar) containing computer code used for the PSEA analysis presented here. The archive contains the main R code (psea.R) and associated functions (psea_f.R), sample information (param.txt), subject phenotypes (phenotypeInfo.txt) and microarray probe annotation file (GPL6104-20626.txt). [file 1471-2164-13-610-S10.tgz › param.txt]

Nanodrop.ID	From.total.RNA.plate	Date.Measured	Sample.Name	Conc..ng.uL.	Elution.Vol..uL.	Aprox.Total.Yeild..ng.	Vol..uL..for.750ng	Vol..uL..H2O.to.5uL	Chip..	Pad	X	Replicate	smplid	smplidrep	center	smplnb	region
31708AmpRNA1	31108	03/17/08	um1105cb	430.27	85	36572.95	1.7	3.3	4135447128	A	1		UMARY-1105-CRBLM	UMARY-1105-CRBLM	UMARY	1105	CRBLM
31708AmpRNA2	31108	03/17/08	um1105fctx	452.75	85	38483.75	1.7	3.3	4135447128	B	NA		UMARY-1105-FCTX	UMARY-1105-FCTX	UMARY	1105	FCTX
31708AmpRNA3	31108	03/17/08	um1105pon	520.89	85	44275.65	1.4	3.6	4135447128	C	NA		UMARY-1105-PONS	UMARY-1105-PONS	UMARY	1105	PONS
31708AmpRNA4	31108	03/17/08	um1105temp	107.69	85	9153.65	7	-2	4135447128	D	NA		UMARY-1105-TCTX	UMARY-1105-TCTX	UMARY	1105	TCTX
31708AmpRNA5	31108	03/17/08	UM1134CB	260.54	85	22145.9	2.9	2.1	4135447128	E	NA		UMARY-1134-CRBLM	UMARY-1134-CRBLM	UMARY	1134	CRBLM
31708AmpRNA6	31108	03/17/08	UM1134FCTX	689.39	85	58598.15	1.1	3.9	4135447128	F	NA		UMARY-1134-FCTX	UMARY-1134-FCTX	UMARY	1134	FCTX
31708AmpRNA7	31108	03/17/08	UM1134PON	359.35	85	30544.75	2.1	2.9	4135447128	G	NA		UMARY-1134-PONS	UMARY-1134-PONS	UMARY	1134	PONS
31708AmpRNA8	31108	03/17/08	UM1134TEMP	299.21	85	25432.85	2.5	2.5	4135447128	H	NA		UMARY-1134-TCTX	UMARY-1134-TCTX	UMARY	1134	TCTX
31708AmpRNA9	31108	03/17/08	um4549cb	574.37	85	48821.45	1.3	3.7	4135447173	A	2		UMARY-4549-CRBLM	UMARY-4549-CRBLM	UMARY	4549	CRBLM
31708AmpRNA10	31108	03/17/08	um4549fctx	353.06	85	30010.1	2.1	2.9	4135447173	B	NA		UMARY-4549-FCTX	UMARY-4549-FCTX	UMARY	4549	FCTX
31708AmpRNA11	31108	03/17/08	um4549pon	595.61	85	50626.85	1.3	3.7	4135447173	C	NA		UMARY-4549-PONS	UMARY-4549-PONS	UMARY	4549	PONS
31708AmpRNA12	31108	03/17/08	um4549temp	548.67	85	46636.95	1.4	3.6	4135447173	D	NA		UMARY-4549-TCTX	UMARY-4549-TCTX	UMARY	4549	TCTX
31708AmpRNA13	31108	03/17/08	um1209cb	609.33	85	51793.05	1.2	3.8	4135447173	E	NA		UMARY-1209-CRBLM	UMARY-1209-CRBLM	UMARY	1209	CRBLM
31708AmpRNA14	31108	03/17/08	UM1209FCTX	157.1	85	13353.5	4.8	0.2	4135447173	F	NA		UMARY-1209-FCTX	UMARY-1209-FCTX	UMARY	1209	FCTX
31708AmpRNA15	31108	03/17/08	um1209pon	275.77	85	23440.45	2.7	2.3	4135447173	G	NA		UMARY-1209-PONS	UMARY-1209-PONS	UMARY	1209	PONS
31708AmpRNA16	31108	03/17/08	UM1209TEMP	418.26	85	35552.1	1.8	3.2	4135447173	H	NA		UMARY-1209-TCTX	UMARY-1209-TCTX	UMARY	1209	TCTX
31708AmpRNA17	31108	03/17/08	um1260cb	680.96	85	57881.6	1.1	3.9	4135447163	A	3		UMARY-1260-CRBLM	UMARY-1260-CRBLM	UMARY	1260	CRBLM
31708AmpRNA18	31108	03/17/08	um1260fctx	558.71	85	47490.35	1.3	3.7	4135447163	B	NA		UMARY-1260-FCTX	UMARY-1260-FCTX	UMARY	1260	FCTX
31708AmpRNA19	31108	03/17/08	um1260pon	403.79	85	34322.15	1.9	3.1	4135447163	C	NA		UMARY-1260-PONS	UMARY-1260-PONS	UMARY	1260	PONS
31708AmpRNA20	31108	03/17/08	um1260temp	445.59	85	37875.15	1.7	3.3	4135447163	D	NA		UMARY-1260-TCTX	UMARY-1260-TCTX	UMARY	1260	TCTX
31708AmpRNA21	31108	03/17/08	um1326cb	744.54	85	63285.9	1	4	4135447163	E	NA		UMARY-1326-CRBLM	UMARY-1326-CRBLM	UMARY	1326	CRBLM
31708AmpRNA22	31108	03/17/08	um1326fctx	262.72	85	22331.2	2.9	2.1	4135447163	F	NA		UMARY-1326-FCTX	UMARY-1326-FCTX	UMARY	1326	FCTX
31708AmpRNA23	31108	03/17/08	um1326pon	470.08	85	39956.8	1.6	3.4	4135447163	G	NA		UMARY-1326-PONS	UMARY-1326-PONS	UMARY	1326	PONS
31708AmpRNA24	31108	03/17/08	um1326temp	519.87	85	44188.95	1.7	3.3	4135447163	H	NA		UMARY-1326-TCTX	UMARY-1326-TCTX	UMARY	1326	TCTX
31708AmpRNA25	31108	03/17/08	um142cb	434.41	85	36924.85	1.7	3.3	4135447139	A	4		UMARY-142-CRBLM	UMARY-142-CRBLM	UMARY	142	CRBLM
31708AmpRNA26	31108	03/17/08	um142fctx	397.76	85	33809.6	1.4	3.6	4135447139	B	NA		UMARY-142-FCTX	UMARY-142-FCTX	UMARY	142	FCTX
31708AmpRNA27	31108	03/17/08	um142pon	517.19	85	43961.15	1.9	3.1	4135447139	C	NA		UMARY-142-PONS	UMARY-142-PONS	UMARY	142	PONS
31708AmpRNA28	31108	03/17/08	um142temp	433.54	85	36850.9	1.5	3.5	4135447139	D	NA		UMARY-142-TCTX	UMARY-142-TCTX	UMARY	142	TCTX
31708AmpRNA29	31108	03/17/08	UM1465CB	658.12	85	55940.2	1.1	3.9	4135447139	E	NA		UMARY-1465-CRBLM	UMARY-1465-CRBLM	UMARY	1465	CRBLM
31708AmpRNA30	31108	03/17/08	UM1465FCTX	613.52	85	52149.2	1.2	3.8	4135447139	F	NA		UMARY-1465-FCTX	UMARY-1465-FCTX	UMARY	1465	FCTX
31708AmpRNA31	31108	03/17/08	UM1465PON	398.17	85	33844.45	1.9	3.1	4135447139	G	NA		UMARY-1465-PONS	UMARY-1465-PONS	UMARY	1465	PONS
31708AmpRNA32	31108	03/17/08	UM1465TEMP	352.98	85	30003.3	2.1	2.9	4135447139	H	NA		UMARY-1465-TCTX	UMARY-1465-TCTX	UMARY	1465	TCTX
31708AmpRNA33	31108	03/17/08	um1583cb	348.17	85	29594.45	2.2	2.8	4135447170	A	5		UMARY-1583-CRBLM	UMARY-1583-CRBLM	UMARY	1583	CRBLM
31708AmpRNA34	31108	03/17/08	um1583fctx	273.97	85	23287.45	2.7	2.3	4135447170	B	NA		UMARY-1583-FCTX	UMARY-1583-FCTX	UMARY	1583	FCTX
31708AmpRNA35	31108	03/17/08	um1583pon	363.47	85	30894.95	2.1	2.9	4135447170	C	NA		UMARY-1583-PONS	UMARY-1583-PONS	UMARY	1583	PONS
31708AmpRNA36	31108	03/17/08	um1583temp	313.36	85	26635.6	2.4	2.6	4135447170	D	NA		UMARY-1583-TCTX	UMARY-1583-TCTX	UMARY	1583	TCTX
31708AmpRNA37	31108	03/17/08	um1839cb	499.22	85	42433.7	1.5	3.5	4135447170	E	NA		UMARY-1839-CRBLM	UMARY-1839-CRBLM	UMARY	1839	CRBLM
31708AmpRNA38	31108	03/17/08	um1839fctx	310.99	85	26434.15	2.4	2.6	4135447170	F	NA		UMARY-1839-FCTX	UMARY-1839-FCTX	UMARY	1839	FCTX
31708AmpRNA39	31108	03/17/08	um1839pon	143.16	85	12168.6	5.2	-0.2	4135447170	G	NA		UMARY-1839-PONS	UMARY-1839-PONS	UMARY	1839	PONS
31708AmpRNA40	31108	03/17/08	um1839temp	445.52	85	37869.2	1.7	3.3	4135447170	H	NA		UMARY-1839-TCTX	UMARY-1839-TCTX	UMARY	1839	TCTX
31708AmpRNA41	31108	03/17/08	um1840cb	389.78	85	33131.3	1.9	3.1	4135447187	A	6		UMARY-1840-CRBLM	UMARY-1840-CRBLM	UMARY	1840	CRBLM
31708AmpRNA42	31108	03/17/08	um1840fctx	413.22	85	35123.7	1.8	3.2	4135447187	B	NA		UMARY-1840-FCTX	UMARY-1840-FCTX	UMARY	1840	FCTX
31708AmpRNA43	31108	03/17/08	um1840pon	315.3	85	26800.5	2.4	2.6	4135447187	C	NA		UMARY-1840-PONS	UMARY-1840-PONS	UMARY	1840	PONS
31708AmpRNA44	31108	03/17/08	um1840temp	352.93	85	29999.05	2.1	2.9	4135447187	D	NA		UMARY-1840-TCTX	UMARY-1840-TCTX	UMARY	1840	TCTX
31708AmpRNA45	31108	03/17/08	UM1846CB	703.24	85	59775.4	1.1	3.9	4135447187	E	NA		UMARY-1846-CRBLM	UMARY-1846-CRBLM	UMARY	1846	CRBLM
31708AmpRNA46	31108	03/17/08	UM1846FCTX	23.53	85	2000.05	31.9	-26.9			NA		UMARY-1846-FCTX	UMARY-1846-FCTX	UMARY	1846	FCTX
31708AmpRNA47	31108	03/17/08	UM1846PON	508.28	85	43203.8	1.5	3.5	4135447187	G	NA		UMARY-1846-PONS	UMARY-1846-PONS	UMARY	1846	PONS
31708AmpRNA48	31108	03/17/08	UM1846TEMP	341.45	85	29023.25	2.2	2.8	4135447187	H	NA		UMARY-1846-TCTX	UMARY-1846-TCTX	UMARY	1846	TCTX
031708ampRNA49	31108	03/18/08	um1849cb	667.95	85	56775.75	1.1	3.9	4135447172	A	7		UMARY-1849-CRBLM	UMARY-1849-CRBLM	UMARY	1849	CRBLM
031708ampRNA50	31108	03/18/08	um1849fctx	516.64	85	43914.4	1.5	3.5	4135447172	B	NA		UMARY-1849-FCTX	UMARY-1849-FCTX	UMARY	1849	FCTX
031708ampRNA51	31108	03/18/08	um1849pon	2.56	85	217.6	293	-288			NA	rep1	UMARY-1849-PONS	UMARY-1849-PONS.rep1	UMARY	1849	PONS
031708ampRNA52	31108	03/18/08	um1849temp	103.27	85	8777.95	7.3	-2.3	4135447172	D	NA		UMARY-1849-TCTX	UMARY-1849-TCTX	UMARY	1849	TCTX
031708ampRNA53	31108	03/18/08	um1883cb	463.63	85	39408.55	1.6	3.4	4135447172	E	NA		UMARY-1883-CRBLM	UMARY-1883-CRBLM	UMARY	1883	CRBLM
031708ampRNA54	31108	03/18/08	um1883fctx	380.97	85	32382.45	2	3	4135447172	F	NA		UMARY-1883-FCTX	UMARY-1883-FCTX	UMARY	1883	FCTX
031708ampRNA55	31108	03/18/08	um1883pon	136.37	85	11591.45	5.5	-0.5	4135447172	G	NA		UMARY-1883-PONS	UMARY-1883-PONS	UMARY	1883	PONS
031708ampRNA56	31108	03/18/08	um1883temp	546.54	85	46455.9	1.4	3.6	4135447172	H	NA		UMARY-1883-TCTX	UMARY-1883-TCTX	UMARY	1883	TCTX
031708ampRNA57	31108	03/18/08	um1907cb	643.39	85	54688.15	1.2	3.8	4131999039	A	8		UMARY-1907-CRBLM	UMARY-1907-CRBLM	UMARY	1907	CRBLM
031708ampRNA58	31108	03/18/08	um1907fctx	437.19	85	37161.15	1.7	3.3	4131999039	B	NA		UMARY-1907-FCTX	UMARY-1907-FCTX	UMARY	1907	FCTX
031708ampRNA59	31108	03/18/08	um1907pon	287.81	85	24463.85	2.6	2.4	4131999039	C	NA		UMARY-1907-PONS	UMARY-1907-PONS	UMARY	1907	PONS
031708ampRNA60	31108	03/18/08	um1907temp	435.31	85	37001.35	1.7	3.3	4131999039	D	NA		UMARY-1907-TCTX	UMARY-1907-TCTX	UMARY	1907	TCTX
031708ampRNA61	31108	03/18/08	um1940cb	662.8	85	56338	1.1	3.9	4131999039	E	NA		UMARY-1940-CRBLM	UMARY-1940-CRBLM	UMARY	1940	CRBLM
031708ampRNA62	31108	03/18/08	um1940fctx	552.41	85	46954.85	1.4	3.6	4131999039	F	NA		UMARY-1940-FCTX	UMARY-1940-FCTX	UMARY	1940	FCTX
031708ampRNA63	31108	03/18/08	um1940pon	422.98	85	35953.3	1.8	3.2	4131999039	G	NA		UMARY-1940-PONS	UMARY-1940-PONS	UMARY	1940	PONS
031708ampRNA64	31108	03/18/08	um1940temp	299.63	85	25468.55	2.5	2.5	4131999039	H	NA		UMARY-1940-TCTX	UMARY-1940-TCTX	UMARY	1940	TCTX
031708ampRNA65	31108	03/18/08	um2000cb	221.43	85	18821.55	3.4	1.6	4135447141	A	9		UMARY-2000-CRBLM	UMARY-2000-CRBLM	UMARY	2000	CRBLM
031708ampRNA66	31108	03/18/08	um2000fctx	286.47	85	24349.95	2.6	2.4	4135447141	B	NA		UMARY-2000-FCTX	UMARY-2000-FCTX	UMARY	2000	FCTX
031708ampRNA67	31108	03/18/08	um2000pon	94.5	85	8032.5	7.9	-2.9	4135447141	C	NA		UMARY-2000-PONS	UMARY-2000-PONS	UMARY	2000	PONS
031708ampRNA68	31108	03/18/08	um2000temp	287.31	85	24421.35	2.6	2.4	4135447141	D	NA		UMARY-2000-TCTX	UMARY-2000-TCTX	UMARY	2000	TCTX
031708ampRNA69	31108	03/18/08	um2020cb	237.17	85	20159.45	3.2	1.8	4135447141	E	NA		UMARY-2020-CRBLM	UMARY-2020-CRBLM	UMARY	2020	CRBLM
031708ampRNA70	31108	03/18/08	um2020fctx	310.86	85	26423.1	2.4	2.6	4135447141	F	NA		UMARY-2020-FCTX	UMARY-2020-FCTX	UMARY	2020	FCTX
031708ampRNA71	31108	03/18/08	um2020pon	250.29	85	21274.65	3	2	4135447141	G	NA		UMARY-2020-PONS	UMARY-2020-PONS	UMARY	2020	PONS
031708ampRNA72	31108	03/18/08	um2020temp	365.94	85	31104.9	2	3	4135447141	H	NA		UMARY-2020-TCTX	UMARY-2020-TCTX	UMARY	2020	TCTX
031708ampRNA73	31108	03/18/08	um2069cb	252.36	85	21450.6	3	2	4135447130	A	10		UMARY-2069-CRBLM	UMARY-2069-CRBLM	UMARY	2069	CRBLM
031708ampRNA74	31108	03/18/08	um2069fctx	409.77	85	34830.45	1.8	3.2	4135447130	B	NA		UMARY-2069-FCTX	UMARY-2069-FCTX	UMARY	2069	FCTX
031708ampRNA75	31108	03/18/08	um2069pon	311.2	85	26452	2.4	2.6	4135447130	C	NA		UMARY-2069-PONS	UMARY-2069-PONS	UMARY	2069	PONS
031708ampRNA76	31108	03/18/08	um2069temp	233.95	85	19885.75	3.2	1.8	4135447130	D	NA		UMARY-2069-TCTX	UMARY-2069-TCTX	UMARY	2069	TCTX
031708ampRNA77	31108	03/18/08	um4590cb	392.68	85	33377.8	1.9	3.1	4135447130	E	NA		UMARY-4590-CRBLM	UMARY-4590-CRBLM	UMARY	4590	CRBLM
031708ampRNA78	31108	03/18/08	um4590fctx	423.21	85	35972.85	1.8	3.2	4135447130	F	NA		UMARY-4590-FCTX	UMARY-4590-FCTX	UMARY	4590	FCTX
031708ampRNA79	31108	03/18/08	um4590pon	290.28	85	24673.8	2.6	2.4	4135447130	G	NA		UMARY-4590-PONS	UMARY-4590-PONS	UMARY	4590	PONS
031708ampRNA80	31108	03/18/08	um4590temp	72.21	85	6137.85	10.4	-5.4			NA		UMARY-4590-TCTX	UMARY-4590-TCTX	UMARY	4590	TCTX
031708ampRNA81	31108	03/18/08	um4540cb	559.05	85	47519.25	1.3	3.7	4135447039	A	11		UMARY-4540-CRBLM	UMARY-4540-CRBLM	UMARY	4540	CRBLM
031708ampRNA82	31108	03/18/08	um4540fctx	395.42	85	33610.7	1.9	3.1	4135447039	B	NA		UMARY-4540-FCTX	UMARY-4540-FCTX	UMARY	4540	FCTX
031708ampRNA83	31108	03/18/08	um4540pon	346.21	85	29427.85	2.2	2.8	4135447039	C	NA		UMARY-4540-PONS	UMARY-4540-PONS	UMARY	4540	PONS
031708ampRNA84	31108	03/18/08	um4540temp	534.4	85	45424	1.4	3.6	4135447039	D	NA		UMARY-4540-TCTX	UMARY-4540-TCTX	UMARY	4540	TCTX
031708ampRNA85	31108	03/18/08	um4542cb	351.83	85	29905.55	2.1	2.9	4135447039	E	NA		UMARY-4542-CRBLM	UMARY-4542-CRBLM	UMARY	4542	CRBLM
031708ampRNA86	31108	03/18/08	um4542fctx	113.13	85	9616.05	6.6	-1.6	4135447039	F	NA		UMARY-4542-FCTX	UMARY-4542-FCTX	UMARY	4542	FCTX
031708ampRNA87	31108	03/18/08	um4542pon	62.46	85	5309.1	12	-7			NA	rep1	UMARY-4542-PONS	UMARY-4542-PONS.rep1	UMARY	4542	PONS
031708ampRNA88	31108	03/18/08	um4542temp	244.42	85	20775.7	3.1	1.9	4135447039	H	NA		UMARY-4542-TCTX	UMARY-4542-TCTX	UMARY	4542	TCTX
031708ampRNA89	31108	03/18/08	um4543cb	518.46	85	44069.1	1.4	3.6	4135447140	A	12		UMARY-4543-CRBLM	UMARY-4543-CRBLM	UMARY	4543	CRBLM
031708ampRNA90	31108	03/18/08	um4543fctx	323.55	85	27501.75	2.3	2.7	4135447140	B	NA		UMARY-4543-FCTX	UMARY-4543-FCTX	UMARY	4543	FCTX
031708ampRNA91	31108	03/18/08	um4543pon	62.09	85	5277.65	12.1	-7.1			NA		UMARY-4543-PONS	UMARY-4543-PONS	UMARY	4543	PONS
031708ampRNA92	31108	03/18/08	um4543temp	257.81	85	21913.85	2.9	2.1	4135447140	D	NA		UMARY-4543-TCTX	UMARY-4543-TCTX	UMARY	4543	TCTX
031708ampRNA93	31108	03/18/08	um4545cb	380.99	85	32384.15	2	3	4135447140	E	NA		UMARY-4545-CRBLM	UMARY-4545-CRBLM	UMARY	4545	CRBLM
031708ampRNA94	31108	03/18/08	um4545fctx	439.94	85	37394.9	1.7	3.3	4135447140	F	NA		UMARY-4545-FCTX	UMARY-4545-FCTX	UMARY	4545	FCTX
031708ampRNA95	31108	03/18/08	um4545pon	251.18	85	21350.3	3	2	4135447140	G	NA		UMARY-4545-PONS	UMARY-4545-PONS	UMARY	4545	PONS
031708ampRNA96	31108	03/18/08	um4545temp	363.1	85	30863.5	2.1	2.9	4135447140	H	NA		UMARY-4545-TCTX	UMARY-4545-TCTX	UMARY	4545	TCTX
032408AMP1	31208	03/24/08	um4593cb	1054.04	85	89593.4	0.7	4.3	4135447187	F	NA		UMARY-4593-CRBLM	UMARY-4593-CRBLM	UMARY	4593	CRBLM
032408AMP2	31208	03/24/08	um4593fctx	442.08	85	37576.8	1.7	3.3	4135447172	C	NA		UMARY-4593-FCTX	UMARY-4593-FCTX	UMARY	4593	FCTX
032408AMP3	31208	03/24/08	um4593pon	512.54	85	43565.9	1.5	3.5	4135447130	H	NA		UMARY-4593-PONS	UMARY-4593-PONS	UMARY	4593	PONS
032408AMP4	31208	03/24/08	um4593temp	761.03	85	64687.55	1	4	4135447039	G	NA		UMARY-4593-TCTX	UMARY-4593-TCTX	UMARY	4593	TCTX
032408AMP5	31208	03/24/08	um4598cb	919.97	85	78197.45	0.8	4.2	4135447140	C	NA		UMARY-4598-CRBLM	UMARY-4598-CRBLM	UMARY	4598	CRBLM
032408AMP6	31208	03/24/08	um4598fctx	695.39	85	59108.15	1.1	3.9	4135447161	A	1		UMARY-4598-FCTX	UMARY-4598-FCTX	UMARY	4598	FCTX
032408AMP7	31208	03/24/08	um4598pon	448.49	85	38121.65	1.7	3.3	4135447161	B	NA		UMARY-4598-PONS	UMARY-4598-PONS	UMARY	4598	PONS
032408AMP8	31208	03/24/08	um4598temp	708.13	85	60191.05	1.1	3.9	4135447161	C	NA		UMARY-4598-TCTX	UMARY-4598-TCTX	UMARY	4598	TCTX
032408AMP9	31208	03/24/08	um4636cb	771.92	85	65613.2	1	4	4135447161	D	NA		UMARY-4636-CRBLM	UMARY-4636-CRBLM	UMARY	4636	CRBLM
032408AMP10	31208	03/24/08	um4636fctx	708.05	85	60184.25	1.1	3.9	4135447161	E	NA		UMARY-4636-FCTX	UMARY-4636-FCTX	UMARY	4636	FCTX
032408AMP11	31208	03/24/08	um4636pon	229.55	85	19511.75	3.3	1.7	4135447161	F	NA		UMARY-4636-PONS	UMARY-4636-PONS	UMARY	4636	PONS
032408AMP12	31208	03/24/08	um4636temp	557.81	85	47413.85	1.3	3.7	4135447161	G	NA		UMARY-4636-TCTX	UMARY-4636-TCTX	UMARY	4636	TCTX
032408AMP13	31208	03/24/08	um4640cb	703.04	85	59758.4	1.1	3.9	4135447161	H	NA		UMARY-4640-CRBLM	UMARY-4640-CRBLM	UMARY	4640	CRBLM
032408AMP14	31208	03/24/08	um4640fctx	706.4	85	60044	1.1	3.9	4135447156	A	2		UMARY-4640-FCTX	UMARY-4640-FCTX	UMARY	4640	FCTX
032408AMP15	31208	03/24/08	um4640pon	547.29	85	46519.65	1.4	3.6	4135447156	B	NA		UMARY-4640-PONS	UMARY-4640-PONS	UMARY	4640	PONS
032408AMP16	31208	03/24/08	um4640temp	659.02	85	56016.7	1.1	3.9	4135447156	C	NA		UMARY-4640-TCTX	UMARY-4640-TCTX	UMARY	4640	TCTX
032408AMP17	31208	03/24/08	um4725cb	623.34	85	52983.9	1.2	3.8	4135447156	D	NA		UMARY-4725-CRBLM	UMARY-4725-CRBLM	UMARY	4725	CRBLM
032408AMP18	31208	03/24/08	um4725fctx	418.44	85	35567.4	1.8	3.2	4135447156	E	NA		UMARY-4725-FCTX	UMARY-4725-FCTX	UMARY	4725	FCTX
032408AMP19	31208	03/24/08	um4725pon	572.87	85	48693.95	1.3	3.7	4135447156	F	NA		UMARY-4725-PONS	UMARY-4725-PONS	UMARY	4725	PONS
032408AMP20	31208	03/24/08	um4725temp	759.47	85	64554.95	1	4	4135447156	G	NA		UMARY-4725-TCTX	UMARY-4725-TCTX	UMARY	4725	TCTX
032408AMP21	31208	03/24/08	um4726cb	589.78	85	50131.3	1.3	3.7	4135447156	H	NA		UMARY-4726-CRBLM	UMARY-4726-CRBLM	UMARY	4726	CRBLM
032408AMP22	31208	03/24/08	um4726fctx	685.31	85	58251.35	1.1	3.9	4135447171	A	3		UMARY-4726-FCTX	UMARY-4726-FCTX	UMARY	4726	FCTX
032408AMP23	31208	03/24/08	um4726pon	550.22	85	46768.7	1.4	3.6	4135447171	B	NA		UMARY-4726-PONS	UMARY-4726-PONS	UMARY	4726	PONS
032408AMP24	31208	03/24/08	um4726temp	450.26	85	38272.1	1.7	3.3	4135447171	C	NA		UMARY-4726-TCTX	UMARY-4726-TCTX	UMARY	4726	TCTX
032408AMP25	31208	03/24/08	um4727cb	1063.3	85	90380.5	0.7	4.3	4135447171	D	NA		UMARY-4727-CRBLM	UMARY-4727-CRBLM	UMARY	4727	CRBLM
032408AMP26	31208	03/24/08	um4727fctx	207.48	85	17635.8	3.6	1.4	4135447171	E	NA		UMARY-4727-FCTX	UMARY-4727-FCTX	UMARY	4727	FCTX
032408AMP27	31208	03/24/08	um4727pon	229.9	85	19541.5	3.3	1.7	4135447171	F	NA		UMARY-4727-PONS	UMARY-4727-PONS	UMARY	4727	PONS
032408AMP28	31208	03/24/08	um4727temp	117.9	85	10021.5	6.4	-1.4	4135447171	G	NA		UMARY-4727-TCTX	UMARY-4727-TCTX	UMARY	4727	TCTX
032408AMP29	31208	03/24/08	um4729cb	997.62	85	84797.7	0.8	4.2	4135447171	H	NA		UMARY-4729-CRBLM	UMARY-4729-CRBLM	UMARY	4729	CRBLM
032408AMP30	31208	03/24/08	um4729fctx	736.55	85	62606.75	1	4	4135447155	A	4		UMARY-4729-FCTX	UMARY-4729-FCTX	UMARY	4729	FCTX
032408AMP31	31208	03/24/08	um4729pon	337.52	85	28689.2	2.2	2.8	4135447155	B	NA		UMARY-4729-PONS	UMARY-4729-PONS	UMARY	4729	PONS
032408AMP32	31208	03/24/08	um4729temp	560.06	85	47605.1	1.3	3.7	4135447155	C	NA		UMARY-4729-TCTX	UMARY-4729-TCTX	UMARY	4729	TCTX
032408AMP33	31208	03/24/08	UM4782CB	319.82	85	27184.7	2.3	2.7	4135447155	D	NA		UMARY-4782-CRBLM	UMARY-4782-CRBLM	UMARY	4782	CRBLM
032408AMP34	31208	03/24/08	UM4782FCTX	665.73	85	56587.05	1.1	3.9	4135447155	E	NA		UMARY-4782-FCTX	UMARY-4782-FCTX	UMARY	4782	FCTX
032408AMP35	31208	03/24/08	UM4782PON	1.87	85	158.95	401.1	-396.1			NA		UMARY-4782-PONS	UMARY-4782-PONS	UMARY	4782	PONS
032408AMP36	31208	03/24/08	UM4782TEMP	712.25	85	60541.25	1.1	3.9	4135447155	G	NA		UMARY-4782-TCTX	UMARY-4782-TCTX	UMARY	4782	TCTX
032408AMP37	31208	03/24/08	UM4786CB	513.76	85	43669.6	1.5	3.5	4135447155	H	NA		UMARY-4786-CRBLM	UMARY-4786-CRBLM	UMARY	4786	CRBLM
032408AMP38	31208	03/24/08	UM4786FCTX	641.46	85	54524.1	1.2	3.8	4135447183	A	5		UMARY-4786-FCTX	UMARY-4786-FCTX	UMARY	4786	FCTX
032408AMP39	31208	03/24/08	UM4786PON	762.74	85	64832.9	1	4	4135447183	B	NA		UMARY-4786-PONS	UMARY-4786-PONS	UMARY	4786	PONS
032408AMP40	31208	03/24/08	UM4786TEMP	462.17	85	39284.45	1.6	3.4	4135447183	C	NA		UMARY-4786-TCTX	UMARY-4786-TCTX	UMARY	4786	TCTX
032408AMP41	31208	03/24/08	um914cb	597.21	85	50762.85	1.3	3.7	4135447183	D	NA		UMARY-914-CRBLM	UMARY-914-CRBLM	UMARY	914	CRBLM
032408AMP42	31208	03/24/08	um914fctx	433.57	85	36853.45	1.7	3.3	4135447183	E	NA		UMARY-914-FCTX	UMARY-914-FCTX	UMARY	914	FCTX
032408AMP43	31208	03/24/08	um914pon	472.6	85	40171	1.6	3.4	4135447183	F	NA		UMARY-914-PONS	UMARY-914-PONS	UMARY	914	PONS
032408AMP44	31208	03/24/08	um914temp	547.09	85	46502.65	1.4	3.6	4135447183	G	NA		UMARY-914-TCTX	UMARY-914-TCTX	UMARY	914	TCTX
032408AMP45	31208	03/24/08	UM927CB	622.81	85	52938.85	1.2	3.8	4135447183	H	NA		UMARY-927-CRBLM	UMARY-927-CRBLM	UMARY	927	CRBLM
032408AMP46	31208	03/24/08	UM927FCTX	125.6	85	10676	6	-1	4135447150	A	6		UMARY-927-FCTX	UMARY-927-FCTX	UMARY	927	FCTX
032408AMP47	31208	03/24/08	UM927PON	619.08	85	52621.8	1.2	3.8	4135447150	B	NA		UMARY-927-PONS	UMARY-927-PONS	UMARY	927	PONS
032408AMP48	31208	03/24/08	UM927TEMP	596.06	85	50665.1	1.3	3.7	4135447150	C	NA		UMARY-927-TCTX	UMARY-927-TCTX	UMARY	927	TCTX
032408AMP49	31208	03/24/08	um4841cb	886.64	85	75364.4	0.8	4.2	4135447150	D	NA		UMARY-4841-CRBLM	UMARY-4841-CRBLM	UMARY	4841	CRBLM
032408AMP50	31208	03/24/08	um4841fctx	591.84	85	50306.4	1.3	3.7	4135447150	E	NA		UMARY-4841-FCTX	UMARY-4841-FCTX	UMARY	4841	FCTX
032408AMP51	31208	03/24/08	um4841pon	368.67	85	31336.95	2	3	4135447150	F	NA		UMARY-4841-PONS	UMARY-4841-PONS	UMARY	4841	PONS
032408AMP52	31208	03/24/08	um4841temp	401.85	85	34157.25	1.9	3.1	4135447150	G	NA		UMARY-4841-TCTX	UMARY-4841-TCTX	UMARY	4841	TCTX
032408AMP53	31208	03/24/08	um4842cb	674.35	85	57319.75	1.1	3.9	4135447150	H	NA		UMARY-4842-CRBLM	UMARY-4842-CRBLM	UMARY	4842	CRBLM
032408AMP54	31208	03/24/08	um4842fctx	428.2	85	36397	1.8	3.2	4135447197	A	7		UMARY-4842-FCTX	UMARY-4842-FCTX	UMARY	4842	FCTX
032408AMP55	31208	03/24/08	um4842pon	435.9	85	37051.5	1.7	3.3	4135447197	B	NA		UMARY-4842-PONS	UMARY-4842-PONS	UMARY	4842	PONS
032408AMP56	31208	03/24/08	um4842temp	420.01	85	35700.85	1.8	3.2	4135447197	C	NA		UMARY-4842-TCTX	UMARY-4842-TCTX	UMARY	4842	TCTX
032408AMP57	31208	03/24/08	UM4903CB	564.76	85	48004.6	1.3	3.7	4135447197	D	NA		UMARY-4903-CRBLM	UMARY-4903-CRBLM	UMARY	4903	CRBLM
032408AMP58	31208	03/24/08	UM4903FCTX	346.41	85	29444.85	2.2	2.8	4135447197	E	NA		UMARY-4903-FCTX	UMARY-4903-FCTX	UMARY	4903	FCTX
032408AMP59	31208	03/24/08	UM4903PON	420.57	85	35748.45	1.8	3.2	4135447197	F	NA		UMARY-4903-PONS	UMARY-4903-PONS	UMARY	4903	PONS
032408AMP60	31208	03/24/08	UM4903TEMP	364.26	85	30962.1	2.1	2.9	4135447197	G	NA		UMARY-4903-TCTX	UMARY-4903-TCTX	UMARY	4903	TCTX
032408AMP61	31208	03/24/08	um4915cb	693.82	85	58974.7	1.1	3.9	4135447197	H	NA		UMARY-4915-CRBLM	UMARY-4915-CRBLM	UMARY	4915	CRBLM
032408AMP62	31208	03/24/08	um4915fctx	643.68	85	54712.8	1.2	3.8	4135447195	A	8		UMARY-4915-FCTX	UMARY-4915-FCTX	UMARY	4915	FCTX
032408AMP63	31208	03/24/08	um4915pon	295.6	85	25126	2.5	2.5	4135447195	B	NA		UMARY-4915-PONS	UMARY-4915-PONS	UMARY	4915	PONS
032408AMP64	31208	03/24/08	um4915temp	581.76	85	49449.6	1.3	3.7	4135447195	C	NA		UMARY-4915-TCTX	UMARY-4915-TCTX	UMARY	4915	TCTX
032408AMP65	31208	03/24/08	um4916cb	472.03	85	40122.55	1.6	3.4	4135447195	D	NA		UMARY-4916-CRBLM	UMARY-4916-CRBLM	UMARY	4916	CRBLM
032408AMP66	31208	03/24/08	um4916fctx	469.89	85	39940.65	1.6	3.4	4135447195	E	NA		UMARY-4916-FCTX	UMARY-4916-FCTX	UMARY	4916	FCTX
032408AMP67	31208	03/24/08	um4916pon	451.02	85	38336.7	1.7	3.3	4135447195	F	NA		UMARY-4916-PONS	UMARY-4916-PONS	UMARY	4916	PONS
032408AMP68	31208	03/24/08	um4916temp	472.94	85	40199.9	1.6	3.4	4135447195	G	NA		UMARY-4916-TCTX	UMARY-4916-TCTX	UMARY	4916	TCTX
032408AMP69	31208	03/24/08	UM4924CB	705	85	59925	1.1	3.9	4135447195	H	NA		UMARY-4924-CRBLM	UMARY-4924-CRBLM	UMARY	4924	CRBLM
032408AMP70	31208	03/24/08	UM4924FCTX	467.97	85	39777.45	1.6	3.4	4135447190	A	9		UMARY-4924-FCTX	UMARY-4924-FCTX	UMARY	4924	FCTX
032408AMP71	31208	03/24/08	UM4924PON	77.53	85	6590.05	9.7	-4.7			NA	rep1	UMARY-4924-PONS	UMARY-4924-PONS.rep1	UMARY	4924	PONS
032408AMP72	31208	03/24/08	UM4924TEMP	275.7	85	23434.5	2.7	2.3	4135447190	C	NA		UMARY-4924-TCTX	UMARY-4924-TCTX	UMARY	4924	TCTX
032408AMP73	31208	03/24/08	UM5024CB	636.52	85	54104.2	1.2	3.8	4135447190	D	NA		UMARY-5024-CRBLM	UMARY-5024-CRBLM	UMARY	5024	CRBLM
032408AMP74	31208	03/24/08	UM5024FCTX	518.51	85	44073.35	1.4	3.6	4135447190	E	NA		UMARY-5024-FCTX	UMARY-5024-FCTX	UMARY	5024	FCTX
032408AMP75	31208	03/24/08	UM5024PON	53.13	85	4516.05	14.1	-9.1			NA	rep1	UMARY-5024-PONS	UMARY-5024-PONS.rep1	UMARY	5024	PONS
032408AMP76	31208	03/24/08	UM5024TEMP	575.47	85	48914.95	1.3	3.7	4135447190	G	NA		UMARY-5024-TCTX	UMARY-5024-TCTX	UMARY	5024	TCTX
032408AMP77	31208	03/24/08	um5078cb	657.75	85	55908.75	1.1	3.9	4135447190	H	NA		UMARY-5078-CRBLM	UMARY-5078-CRBLM	UMARY	5078	CRBLM
032408AMP78	31208	03/24/08	um5078fctx	581.23	85	49404.55	1.3	3.7	4135447181	A	10		UMARY-5078-FCTX	UMARY-5078-FCTX	UMARY	5078	FCTX
032408AMP79	31208	03/24/08	um5078pon	286.07	85	24315.95	2.6	2.4	4135447181	B	NA		UMARY-5078-PONS	UMARY-5078-PONS	UMARY	5078	PONS
032408AMP80	31208	03/24/08	um5078temp	757.66	85	64401.1	1	4	4135447181	C	NA		UMARY-5078-TCTX	UMARY-5078-TCTX	UMARY	5078	TCTX
032408AMP81	31208	03/24/08	UM5079CB	881.16	85	74898.6	0.9	4.1	4135447181	D	NA		UMARY-5079-CRBLM	UMARY-5079-CRBLM	UMARY	5079	CRBLM
032408AMP82	31208	03/24/08	UM5079FCTX	679.05	85	57719.25	1.1	3.9	4135447181	E	NA		UMARY-5079-FCTX	UMARY-5079-FCTX	UMARY	5079	FCTX
032408AMP83	31208	03/24/08	UM5079PON	261.3	85	22210.5	2.9	2.1	4135447181	F	NA		UMARY-5079-PONS	UMARY-5079-PONS	UMARY	5079	PONS
032408AMP84	31208	03/24/08	UM5079TEMP	451.32	85	38362.2	1.7	3.3	4135447181	G	NA		UMARY-5079-TCTX	UMARY-5079-TCTX	UMARY	5079	TCTX
032408AMP85	31208	03/24/08	um5081cb	1101.24	85	93605.4	0.7	4.3	4135447181	H	NA		UMARY-5081-CRBLM	UMARY-5081-CRBLM	UMARY	5081	CRBLM
032408AMP86	31208	03/24/08	um5081fctx	470.95	85	40030.75	1.6	3.4	4135447192	A	11		UMARY-5081-FCTX	UMARY-5081-FCTX	UMARY	5081	FCTX
032408AMP87	31208	03/24/08	um5081pon	303.7	85	25814.5	2.5	2.5	4135447192	B	NA		UMARY-5081-PONS	UMARY-5081-PONS	UMARY	5081	PONS
032408AMP88	31208	03/24/08	um5081temp	683.16	85	58068.6	1.1	3.9	4135447192	C	NA		UMARY-5081-TCTX	UMARY-5081-TCTX	UMARY	5081	TCTX
032408AMP89	31208	03/24/08	um5086cb	0.78	85	66.3	961.5	-956.5			NA		UMARY-5086-CRBLM	UMARY-5086-CRBLM	UMARY	5086	CRBLM
032408AMP90	31208	03/24/08	um5086fctx	305.91	85	26002.35	2.5	2.5	4135447192	E	NA		UMARY-5086-FCTX	UMARY-5086-FCTX	UMARY	5086	FCTX
032408AMP91	31208	03/24/08	um5086pon	229.14	85	19476.9	3.3	1.7	4135447192	F	NA		UMARY-5086-PONS	UMARY-5086-PONS	UMARY	5086	PONS
032408AMP92	31208	03/24/08	um5086temp	537.9	85	45721.5	1.4	3.6	4135447192	G	NA		UMARY-5086-TCTX	UMARY-5086-TCTX	UMARY	5086	TCTX
032408AMP93	31208	03/24/08	um5087cb	432.39	85	36753.15	1.7	3.3	4135447192	H	NA		UMARY-5087-CRBLM	UMARY-5087-CRBLM	UMARY	5087	CRBLM
032408AMP94	31208	03/24/08	um5087fctx	649.65	85	55220.25	1.2	3.8	4135447182	A	12		UMARY-5087-FCTX	UMARY-5087-FCTX	UMARY	5087	FCTX
032408AMP95	31208	03/24/08	um5087pon	98.79	85	8397.15	7.6	-2.6	4135447182	B	NA		UMARY-5087-PONS	UMARY-5087-PONS	UMARY	5087	PONS
032408AMP96	31208	03/24/08	um5087temp	357.1	85	30353.5	2.1	2.9	4135447182	C	NA		UMARY-5087-TCTX	UMARY-5087-TCTX	UMARY	5087	TCTX
RNA31408 plateAmp1	31408	03/27/08	blsa1556cb	1196.54	85	101705.9	0.6	4.4	4135447182	D	NA		BLSA-1556-CRBLM	BLSA-1556-CRBLM	BLSA	1556	CRBLM
RNA31408 plateAmp2	31408	03/27/08	blsa1556fctx	575.37	85	48906.45	1.3	3.7	4135447182	E	NA		BLSA-1556-FCTX	BLSA-1556-FCTX	BLSA	1556	FCTX
RNA31408 plateAmp3	31408	03/27/08	blsa1556pon	555.9	85	47251.5	1.3	3.7	4135447182	F	NA		BLSA-1556-PONS	BLSA-1556-PONS	BLSA	1556	PONS
RNA31408 plateAmp4	31408	03/27/08	blsa1556temp	10.88	85	924.8	68.9	-63.9			NA		BLSA-1556-TCTX	BLSA-1556-TCTX	BLSA	1556	TCTX
RNA31408 plateAmp5	31408	03/27/08	blsa1579cb	781.08	85	66391.8	1	4	4135447182	H	NA		BLSA-1579-CRBLM	BLSA-1579-CRBLM	BLSA	1579	CRBLM
RNA31408 plateAmp6	31408	03/27/08	blsa1579fctx	753.16	85	64018.6	1	4	4135447155	F	NA		BLSA-1579-FCTX	BLSA-1579-FCTX	BLSA	1579	FCTX
RNA31408 plateAmp7	31408	03/27/08	blsa1579pons	947.2	85	80512	0.8	4.2	4135447190	B	NA		BLSA-1579-PONS	BLSA-1579-PONS	BLSA	1579	PONS
RNA31408 plateAmp8	31408	03/27/08	blsa1579temp	519.66	85	44171.1	1.4	3.6	4135447190	F	NA		BLSA-1579-TCTX	BLSA-1579-TCTX	BLSA	1579	TCTX
RNA31408 plateAmp9	31408	03/27/08	blsa1595cb	787.68	85	66952.8	1	4	4135447192	D	NA		BLSA-1595-CRBLM	BLSA-1595-CRBLM	BLSA	1595	CRBLM
RNA31408 plateAmp10	31408	03/27/08	blsa1595fctx	747.97	85	63577.45	1	4	4135447182	G	NA		BLSA-1595-FCTX	BLSA-1595-FCTX	BLSA	1595	FCTX
RNA31408 plateAmp11	31408	03/27/08	blsa1595pon	700.57	85	59548.45	1.1	3.9	4115569008	H	NA		BLSA-1595-PONS	BLSA-1595-PONS	BLSA	1595	PONS
RNA31408 plateAmp12	31408	03/27/08	NULL	3.92	85	333.2	191.3	-186.3			NA		null--null	null--null	null		null
RNA31408 plateAmp13	31408	03/27/08	blsa1603cb	1280.16	85	108813.6	0.6	4.4	4115569044	A	1		BLSA-1603-CRBLM	BLSA-1603-CRBLM	BLSA	1603	CRBLM
RNA31408 plateAmp14	31408	03/27/08	blsa1603fctx	852.34	85	72448.9	0.9	4.1	4115569044	B	NA		BLSA-1603-FCTX	BLSA-1603-FCTX	BLSA	1603	FCTX
RNA31408 plateAmp15	31408	03/27/08	blsa1603pon	895.84	85	76146.4	0.8	4.2	4115569044	C	NA		BLSA-1603-PONS	BLSA-1603-PONS	BLSA	1603	PONS
RNA31408 plateAmp16	31408	03/27/08	blsa1603temp	800.4	85	68034	0.9	4.1	4115569044	D	NA		BLSA-1603-TCTX	BLSA-1603-TCTX	BLSA	1603	TCTX
RNA31408 plateAmp17	31408	03/27/08	blsa1640cb	205.35	85	17454.75	3.7	1.3	4115569044	E	NA		BLSA-1640-CRBLM	BLSA-1640-CRBLM	BLSA	1640	CRBLM
RNA31408 plateAmp18	31408	03/27/08	blsa1640fctx	127.7	85	10854.5	5.9	-0.9	4115569044	F	NA		BLSA-1640-FCTX	BLSA-1640-FCTX	BLSA	1640	FCTX
RNA31408 plateAmp19	31408	03/27/08	blsa1640pon	954.98	85	81173.3	0.8	4.2	4115569044	G	NA		BLSA-1640-PONS	BLSA-1640-PONS	BLSA	1640	PONS
RNA31408 plateAmp20	31408	03/27/08	blsa1640temp	400.85	85	34072.25	1.9	3.1	4115569044	H	NA		BLSA-1640-TCTX	BLSA-1640-TCTX	BLSA	1640	TCTX
RNA31408 plateAmp21	31408	03/27/08	blsa1775cb	891.75	85	75798.75	0.8	4.2	4115569043	A	2		BLSA-1775-CRBLM	BLSA-1775-CRBLM	BLSA	1775	CRBLM
RNA31408 plateAmp22	31408	03/27/08	blsa1775fctx	809.97	85	68847.45	0.9	4.1	4115569043	B	NA		BLSA-1775-FCTX	BLSA-1775-FCTX	BLSA	1775	FCTX
RNA31408 plateAmp23	31408	03/27/08	blsa1775pon	439.13	85	37326.05	1.7	3.3	4115569043	C	NA		BLSA-1775-PONS	BLSA-1775-PONS	BLSA	1775	PONS
RNA31408 plateAmp24	31408	03/27/08	blsa1775temp	455.89	85	38750.65	1.6	3.4	4115569043	D	NA		BLSA-1775-TCTX	BLSA-1775-TCTX	BLSA	1775	TCTX
RNA31408 plateAmp25	31408	03/27/08	blsa1805cb	806.01	85	68510.85	0.9	4.1	4115569043	E	NA		BLSA-1805-CRBLM	BLSA-1805-CRBLM	BLSA	1805	CRBLM
RNA31408 plateAmp26	31408	03/27/08	blsa1805fctx	1006.56	85	85557.6	0.7	4.3	4115569043	F	NA		BLSA-1805-FCTX	BLSA-1805-FCTX	BLSA	1805	FCTX
RNA31408 plateAmp27	31408	03/27/08	blsa1805pon	931.04	85	79138.4	0.8	4.2	4115569043	G	NA		BLSA-1805-PONS	BLSA-1805-PONS	BLSA	1805	PONS
RNA31408 plateAmp28	31408	03/27/08	blsa1805temp	947.94	85	80574.9	0.8	4.2	4115569043	H	NA		BLSA-1805-TCTX	BLSA-1805-TCTX	BLSA	1805	TCTX
RNA31408 plateAmp29	31408	03/27/08	blsa1924cb	997.66	85	84801.1	0.8	4.2	4115569058	A	3		BLSA-1924-CRBLM	BLSA-1924-CRBLM	BLSA	1924	CRBLM
RNA31408 plateAmp30	31408	03/27/08	blsa1924fctx	683.46	85	58094.1	1.1	3.9	4115569058	B	NA		BLSA-1924-FCTX	BLSA-1924-FCTX	BLSA	1924	FCTX
RNA31408 plateAmp31	31408	03/27/08	blsa1924pon	798.76	85	67894.6	0.9	4.1	4115569058	C	NA		BLSA-1924-PONS	BLSA-1924-PONS	BLSA	1924	PONS
RNA31408 plateAmp32	31408	03/27/08	blsa1924temp	786.14	85	66821.9	1	4	4115569058	D	NA		BLSA-1924-TCTX	BLSA-1924-TCTX	BLSA	1924	TCTX
RNA31408 plateAmp33	31408	03/27/08	blsa1961cb	795.2	85	67592	0.9	4.1	4115569058	E	NA		BLSA-1961-CRBLM	BLSA-1961-CRBLM	BLSA	1961	CRBLM
RNA31408 plateAmp34	31408	03/27/08	blsa1961fctx	871.1	85	74043.5	0.9	4.1	4115569058	F	NA		BLSA-1961-FCTX	BLSA-1961-FCTX	BLSA	1961	FCTX
RNA31408 plateAmp35	31408	03/27/08	blsa1961pon	535.64	85	45529.4	1.4	3.6	4115569058	G	NA		BLSA-1961-PONS	BLSA-1961-PONS	BLSA	1961	PONS
RNA31408plateAmp36	31408	03/27/08	blsa1961temp	328.16	85	27893.6	2.3	2.7	4115569058	H	NA		BLSA-1961-TCTX	BLSA-1961-TCTX	BLSA	1961	TCTX
RNA31408plateAmp37	31408	03/27/08	blsa2037cb	629.26	85	53487.1	1.2	3.8	4115569049	A	4		BLSA-2037-CRBLM	BLSA-2037-CRBLM	BLSA	2037	CRBLM
RNA31408plateAmp38	31408	03/27/08	blsa2037fctx	319.55	85	27161.75	2.3	2.7	4115569049	B	NA		BLSA-2037-FCTX	BLSA-2037-FCTX	BLSA	2037	FCTX
RNA31408plateAmp39	31408	03/27/08	blsa2037pon	200.85	85	17072.25	3.7	1.3	4115569049	C	NA		BLSA-2037-PONS	BLSA-2037-PONS	BLSA	2037	PONS
RNA31408plateAmp40	31408	03/27/08	blsa2037temp	112.6	85	9571	6.7	-1.7	4115569049	D	NA		BLSA-2037-TCTX	BLSA-2037-TCTX	BLSA	2037	TCTX
RNA31408plateAmp41	31408	03/27/08	blsa2093cb	712.64	85	60574.4	1.1	3.9	4115569049	E	NA		BLSA-2093-CRBLM	BLSA-2093-CRBLM	BLSA	2093	CRBLM
RNA31408plateAmp42	31408	03/27/08	blsa2093fctx	162.86	85	13843.1	4.6	0.4	4115569049	F	NA		BLSA-2093-FCTX	BLSA-2093-FCTX	BLSA	2093	FCTX
RNA31408plateAmp43	31408	03/27/08	blsa2093pon	676.27	85	57482.95	1.1	3.9	4115569049	G	NA		BLSA-2093-PONS	BLSA-2093-PONS	BLSA	2093	PONS
RNA31408plateAmp44	31408	03/27/08	blsa2093temp	418.55	85	35576.75	1.8	3.2	4115569049	H	NA		BLSA-2093-TCTX	BLSA-2093-TCTX	BLSA	2093	TCTX
RNA31408plateAmp45	31408	03/27/08	blsa2102cb	847.77	85	72060.45	0.9	4.1	4115569053	A	5		BLSA-2102-CRBLM	BLSA-2102-CRBLM	BLSA	2102	CRBLM
RNA31408plateAmp46	31408	03/27/08	blsa2102fctx	245.99	85	20909.15	3	2	4115569053	B	NA		BLSA-2102-FCTX	BLSA-2102-FCTX	BLSA	2102	FCTX
RNA31408plateAmp47	31408	03/27/08	blsa2102pon	618.66	85	52586.1	1.2	3.8	4115569053	C	NA		BLSA-2102-PONS	BLSA-2102-PONS	BLSA	2102	PONS
RNA31408plateAmp48	31408	03/27/08	blsa2102temp	125.28	85	10648.8	6	-1	4115569053	D	NA		BLSA-2102-TCTX	BLSA-2102-TCTX	BLSA	2102	TCTX
RNA31408plateAmp49	31408	03/27/08	blsa745cb	1064.8	85	90508	0.7	4.3	4115569053	E	NA		BLSA-745-CRBLM	BLSA-745-CRBLM	BLSA	745	CRBLM
RNA31408plateAmp50	31408	03/27/08	blsa745fctx	835.71	85	71035.35	0.9	4.1	4115569053	F	NA		BLSA-745-FCTX	BLSA-745-FCTX	BLSA	745	FCTX
RNA31408plateAmp51	31408	03/27/08	blsa745pon	383.8	85	32623	2	3	4115569053	G	NA		BLSA-745-PONS	BLSA-745-PONS	BLSA	745	PONS
RNA31408plateAmp52	31408	03/27/08	blsa745temp	132.78	85	11286.3	5.6	-0.6	4115569053	H	NA		BLSA-745-TCTX	BLSA-745-TCTX	BLSA	745	TCTX
RNA31408plateAmp53	31408	03/27/08	blsa803cb	828.62	85	70432.7	0.9	4.1	4115569008	A	6		BLSA-803-CRBLM	BLSA-803-CRBLM	BLSA	803	CRBLM
RNA31408plateAmp54	31408	03/27/08	blsa803fctx	246.45	85	20948.25	3	2	4115569008	B	NA		BLSA-803-FCTX	BLSA-803-FCTX	BLSA	803	FCTX
RNA31408plateAmp55	31408	03/27/08	blsa803pon	247.64	85	21049.4	3	2	4115569008	C	NA		BLSA-803-PONS	BLSA-803-PONS	BLSA	803	PONS
RNA31408plateAmp56	31408	03/27/08	blsa803temp	697.39	85	59278.15	1.1	3.9	4115569008	D	NA		BLSA-803-TCTX	BLSA-803-TCTX	BLSA	803	TCTX
RNA31408plateAmp57	31408	03/27/08	blsa827cb	604.67	85	51396.95	1.2	3.8	4115569008	E	NA		BLSA-827-CRBLM	BLSA-827-CRBLM	BLSA	827	CRBLM
RNA31408plateAmp58	31408	03/27/08	blsa827fctx	417.12	85	35455.2	1.8	3.2	4115569008	F	NA		BLSA-827-FCTX	BLSA-827-FCTX	BLSA	827	FCTX
RNA31408plateAmp59	31408	03/27/08	blsa827pon	96.61	85	8211.85	7.8	-2.8	4115569008	G	NA		BLSA-827-PONS	BLSA-827-PONS	BLSA	827	PONS
RNA31408plateAmp60	31408	03/27/08	blsa827temp	6.39	85	543.15	117.4	-112.4			NA		BLSA-827-TCTX	BLSA-827-TCTX	BLSA	827	TCTX
RNA31408plateAmp61	31408	03/27/08	hop384fctx	761.84	85	64756.4	1	4	4115569013	A	7		JHU-384-FCTX	JHU-384-FCTX	JHU	384	FCTX
RNA31408plateAmp62	31408	03/27/08	hop384cb	1030.51	85	87593.35	0.7	4.3	4115569013	B	NA		JHU-384-CRBLM	JHU-384-CRBLM	JHU	384	CRBLM
RNA31408plateAmp63	31408	03/27/08	hop384pon	663.86	85	56428.1	1.1	3.9	4115569013	C	NA		JHU-384-PONS	JHU-384-PONS	JHU	384	PONS
RNA31408plateAmp64	31408	03/27/08	hop384temp	827.99	85	70379.15	0.9	4.1	4115569013	D	NA		JHU-384-TCTX	JHU-384-TCTX	JHU	384	TCTX
RNA31408plateAmp65	31408	03/27/08	hop705cb	774.4	85	65824	1	4	4115569013	E	NA		JHU-705-CRBLM	JHU-705-CRBLM	JHU	705	CRBLM
RNA31408plateAmp66	31408	03/27/08	hop705fctx	897.11	85	76254.35	0.8	4.2	4115569013	F	NA		JHU-705-FCTX	JHU-705-FCTX	JHU	705	FCTX
RNA31408plateAmp67	31408	03/27/08	hop705pon	798.8	85	67898	0.9	4.1	4115569013	G	NA		JHU-705-PONS	JHU-705-PONS	JHU	705	PONS
RNA31408plateAmp68	31408	03/27/08	hop705temp	815.53	85	69320.05	0.9	4.1	4115569013	H	NA		JHU-705-TCTX	JHU-705-TCTX	JHU	705	TCTX
RNA31408plateAmp69	31408	03/27/08	hop710cb	802.69	85	68228.65	0.9	4.1	4115569014	A	8		JHU-710-CRBLM	JHU-710-CRBLM	JHU	710	CRBLM
RNA31408plateAmp70	31408	03/27/08	hop710fctx	754.17	85	64104.45	1	4	4115569014	B	NA		JHU-710-FCTX	JHU-710-FCTX	JHU	710	FCTX
RNA31408plateAmp71	31408	03/27/08	hop710pon	425.2	85	36142	1.8	3.2	4115569014	C	NA		JHU-710-PONS	JHU-710-PONS	JHU	710	PONS
RNA31408plateAmp72	31408	03/27/08	hop710temp	896.75	85	76223.75	0.8	4.2	4115569014	D	NA		JHU-710-TCTX	JHU-710-TCTX	JHU	710	TCTX
RNA31408plateAmp73	31408	03/27/08	hop712cb	655.16	85	55688.6	1.1	3.9	4115569014	E	NA		JHU-712-CRBLM	JHU-712-CRBLM	JHU	712	CRBLM
RNA31408plateAmp74	31408	03/27/08	hop712ftcx	888.6	85	75531	0.8	4.2	4115569014	F	NA		JHU-712-FCTX	JHU-712-FCTX	JHU	712	FCTX
RNA31408plateAmp75	31408	03/27/08	hop712pon	266.07	85	22615.95	2.8	2.2	4115569014	G	NA		JHU-712-PONS	JHU-712-PONS	JHU	712	PONS
RNA31408plateAmp76	31408	03/27/08	hop712temp	701.78	85	59651.3	1.1	3.9	4115569014	H	NA		JHU-712-TCTX	JHU-712-TCTX	JHU	712	TCTX
RNA31408plateAmp77	31408	03/27/08	hop713cb	645.86	85	54898.1	1.2	3.8	4115569017	A	9		JHU-713-CRBLM	JHU-713-CRBLM	JHU	713	CRBLM
RNA31408plateAmp78	31408	03/27/08	hop713fctx	674.48	85	57330.8	1.1	3.9	4115569017	B	NA		JHU-713-FCTX	JHU-713-FCTX	JHU	713	FCTX
RNA31408plateAmp79	31408	03/27/08	hop713pon	595.81	85	50643.85	1.3	3.7	4115569017	C	NA		JHU-713-PONS	JHU-713-PONS	JHU	713	PONS
RNA31408plateAmp80	31408	03/27/08	hop713temp	366.81	85	31178.85	2	3	4115569017	D	NA		JHU-713-TCTX	JHU-713-TCTX	JHU	713	TCTX
RNA31408plateAmp81	31408	03/27/08	hop719cb	960.61	85	81651.85	0.8	4.2	4115569017	E	NA		JHU-719-CRBLM	JHU-719-CRBLM	JHU	719	CRBLM
RNA31408plateAmp82	31408	03/27/08	hop719fctx	791.51	85	67278.35	0.9	4.1	4115569017	F	NA		JHU-719-FCTX	JHU-719-FCTX	JHU	719	FCTX
RNA31408plateAmp83	31408	03/27/08	hop719pon	610.96	85	51931.6	1.2	3.8	4115569017	G	NA		JHU-719-PONS	JHU-719-PONS	JHU	719	PONS
RNA31408plateAmp84	31408	03/27/08	hop719temp	378.25	85	32151.25	2	3	4115569017	H	NA		JHU-719-TCTX	JHU-719-TCTX	JHU	719	TCTX
RNA31408plateAmp85	31408	03/27/08	hop993cb	757.86	85	64418.1	1	4	4115569055	A	10		JHU-993-CRBLM	JHU-993-CRBLM	JHU	993	CRBLM
RNA31408plateAmp86	31408	03/27/08	hop993fctx	737.41	85	62679.85	1	4	4115569055	B	NA		JHU-993-FCTX	JHU-993-FCTX	JHU	993	FCTX
RNA31408plateAmp87	31408	03/27/08	hop993pon	222.15	85	18882.75	3.4	1.6	4115569055	C	NA		JHU-993-PONS	JHU-993-PONS	JHU	993	PONS
RNA31408plateAmp88	31408	03/27/08	hop993temp	255.74	85	21737.9	2.9	2.1	4115569055	D	NA		JHU-993-TCTX	JHU-993-TCTX	JHU	993	TCTX
RNA31408plateAmp89	31408	03/27/08	hop994cb	297.56	85	25292.6	2.5	2.5	4115569055	E	NA		JHU-994-CRBLM	JHU-994-CRBLM	JHU	994	CRBLM
RNA31408plateAmp90	31408	03/27/08	hop994fctx	170.24	85	14470.4	4.4	0.6	4115569055	F	NA		JHU-994-FCTX	JHU-994-FCTX	JHU	994	FCTX
RNA31408plateAmp91	31408	03/27/08	hop994pon	251.24	85	21355.4	3	2	4115569055	G	NA		JHU-994-PONS	JHU-994-PONS	JHU	994	PONS
RNA31408plateAmp92	31408	03/27/08	hop994temp	591.2	85	50252	1.3	3.7	4115569055	H	NA		JHU-994-TCTX	JHU-994-TCTX	JHU	994	TCTX
RNA31408plateAmp93	31408	03/27/08	hop995cb	623.46	85	52994.1	1.2	3.8	4115569060	A	11		JHU-995-CRBLM	JHU-995-CRBLM	JHU	995	CRBLM
RNA31408plateAmp94	31408	03/27/08	hop995fctx	584.77	85	49705.45	1.3	3.7	4115569060	B	NA		JHU-995-FCTX	JHU-995-FCTX	JHU	995	FCTX
RNA31408plateAmp95	31408	03/27/08	hop995pon	205.07	85	17430.95	3.7	1.3	4115569060	C	NA		JHU-995-PONS	JHU-995-PONS	JHU	995	PONS
RNA31408plateAmp96	31408	03/27/08	hop995temp	529.71	85	45025.35	1.4	3.6	4115569060	D	NA		JHU-995-TCTX	JHU-995-TCTX	JHU	995	TCTX
32108RNAAmp1	32108		um1454cb	811.67	85	68991.95	0.9	4.1	4115569060	E	NA		UMARY-1454-CRBLM	UMARY-1454-CRBLM	UMARY	1454	CRBLM
32108RNAAmp2	32108		um1454fctx	408.34	85	34708.9	1.8	3.2	4115569060	F	NA		UMARY-1454-FCTX	UMARY-1454-FCTX	UMARY	1454	FCTX
32108RNAAmp3	32108		um1454pon	356.88	85	30334.8	2.1	2.9	4115569060	G	NA		UMARY-1454-PONS	UMARY-1454-PONS	UMARY	1454	PONS
32108RNAAmp4	32108		um1454temp	559.74	85	47577.9	1.3	3.7	4115569060	H	NA		UMARY-1454-TCTX	UMARY-1454-TCTX	UMARY	1454	TCTX
32108RNAAmp5	32108		um1502cb	871.95	85	74115.75	0.9	4.1	4115569045	A	12		UMARY-1502-CRBLM	UMARY-1502-CRBLM	UMARY	1502	CRBLM
32108RNAAmp6	32108		um1502fctx	568.39	85	48313.15	1.3	3.7	4115569045	B	NA		UMARY-1502-FCTX	UMARY-1502-FCTX	UMARY	1502	FCTX
32108RNAAmp7	32108		um1502pon	417.27	85	35467.95	1.8	3.2	4115569045	C	NA		UMARY-1502-PONS	UMARY-1502-PONS	UMARY	1502	PONS
32108RNAAmp8	32108		um1502temp	621.59	85	52835.15	1.2	3.8	4115569045	D	NA		UMARY-1502-TCTX	UMARY-1502-TCTX	UMARY	1502	TCTX
32108RNAAmp9	32108		um1535cb	715.02	85	60776.7	1	4	4115569045	E	NA		UMARY-1535-CRBLM	UMARY-1535-CRBLM	UMARY	1535	CRBLM
32108RNAAmp10	32108		um1535fctx	451.68	85	38392.8	1.7	3.3	4115569045	F	NA		UMARY-1535-FCTX	UMARY-1535-FCTX	UMARY	1535	FCTX
32108RNAAmp11	32108		um1535pon	598.33	85	50858.05	1.3	3.7	4115569045	G	NA		UMARY-1535-PONS	UMARY-1535-PONS	UMARY	1535	PONS
32108RNAAmp12	32108		um1535temp	608.83	85	51750.55	1.2	3.8	4115569045	H	NA		UMARY-1535-TCTX	UMARY-1535-TCTX	UMARY	1535	TCTX
32108RNAAmp13	32108		um1540cb	691.34	85	58763.9	1.1	3.9	4115569021	A	1		UMARY-1540-CRBLM	UMARY-1540-CRBLM	UMARY	1540	CRBLM
32108RNAAmp14	32108		um1540fctx	654.67	85	55646.95	1.1	3.9	4115569021	B	NA		UMARY-1540-FCTX	UMARY-1540-FCTX	UMARY	1540	FCTX
32108RNAAmp15	32108		um1540pon	596.93	85	50739.05	1.3	3.7	4115569021	C	NA		UMARY-1540-PONS	UMARY-1540-PONS	UMARY	1540	PONS
32108RNAAmp16	32108		um1540temp	231.05	85	19639.25	3.2	1.8	4115569021	D	NA		UMARY-1540-TCTX	UMARY-1540-TCTX	UMARY	1540	TCTX
32108RNAAmp17	32108		um1544cb	826.69	85	70268.65	0.9	4.1	4115569021	E	NA		UMARY-1544-CRBLM	UMARY-1544-CRBLM	UMARY	1544	CRBLM
32108RNAAmp18	32108		um1544fctx	690.53	85	58695.05	1.1	3.9	4115569021	F	NA		UMARY-1544-FCTX	UMARY-1544-FCTX	UMARY	1544	FCTX
32108RNAAmp19	32108		um1544pon	831.62	85	70687.7	0.9	4.1	4115569021	G	NA		UMARY-1544-PONS	UMARY-1544-PONS	UMARY	1544	PONS
32108RNAAmp20	32108		um1544temp	549.67	85	46721.95	1.4	3.6	4115569021	H	NA		UMARY-1544-TCTX	UMARY-1544-TCTX	UMARY	1544	TCTX
32108RNAAmp21	32108		um1545cb	807.26	85	68617.1	0.9	4.1	4115569051	A	2		UMARY-1545-CRBLM	UMARY-1545-CRBLM	UMARY	1545	CRBLM
32108RNAAmp22	32108		um1545fctx	733.98	85	62388.3	1	4	4115569051	B	NA		UMARY-1545-FCTX	UMARY-1545-FCTX	UMARY	1545	FCTX
32108RNAAmp23	32108		um1545pon	103.44	85	8792.4	7.3	-2.3			NA	rep1	UMARY-1545-PONS	UMARY-1545-PONS.rep1	UMARY	1545	PONS
32108RNAAmp24	32108		um1545temp	329.74	85	28027.9	2.3	2.7	4115569051	D	NA		UMARY-1545-TCTX	UMARY-1545-TCTX	UMARY	1545	TCTX
32108RNAAmp25	32108		um1568cb	706.06	85	60015.1	1.1	3.9	4115569051	E	NA		UMARY-1568-CRBLM	UMARY-1568-CRBLM	UMARY	1568	CRBLM
32108RNAAmp26	32108		um1568fctx	515.81	85	43843.85	1.5	3.5	4115569051	F	NA		UMARY-1568-FCTX	UMARY-1568-FCTX	UMARY	1568	FCTX
32108RNAAmp27	32108		um1568pon	531.36	85	45165.6	1.4	3.6	4115569051	G	NA		UMARY-1568-PONS	UMARY-1568-PONS	UMARY	1568	PONS
32108RNAAmp28	32108		um1568temp	521.88	85	44359.8	1.4	3.6	4115569051	H	NA		UMARY-1568-TCTX	UMARY-1568-TCTX	UMARY	1568	TCTX
32108RNAAmp29	32108		um1571cb	827.51	85	70338.35	0.9	4.1	4115569007	A	3		UMARY-1571-CRBLM	UMARY-1571-CRBLM	UMARY	1571	CRBLM
32108RNAAmp30	32108		um1571fctx	469.37	85	39896.45	1.6	3.4	4115569007	B	NA		UMARY-1571-FCTX	UMARY-1571-FCTX	UMARY	1571	FCTX
32108RNAAmp31	32108		um1571pon	452.09	85	38427.65	1.7	3.3	4115569007	C	NA		UMARY-1571-PONS	UMARY-1571-PONS	UMARY	1571	PONS
32108RNAAmp32	32108		um1571temp	633.88	85	53879.8	1.2	3.8	4115569007	D	NA		UMARY-1571-TCTX	UMARY-1571-TCTX	UMARY	1571	TCTX
32108RNAAmp33	32108		um1578cb	914.43	85	77726.55	0.8	4.2	4115569007	E	NA		UMARY-1578-CRBLM	UMARY-1578-CRBLM	UMARY	1578	CRBLM
32108RNAAmp34	32108		um1578fctx	513.16	85	43618.6	1.5	3.5	4115569007	F	NA		UMARY-1578-FCTX	UMARY-1578-FCTX	UMARY	1578	FCTX
32108RNAAmp35	32108		um1578pon	58.21	85	4947.85	12.9	-7.9			NA	rep1	UMARY-1578-PONS	UMARY-1578-PONS.rep1	UMARY	1578	PONS
32108RNAAmp36	32108		um1578temp	609.16	85	51778.6	1.2	3.8	4115569007	H	NA		UMARY-1578-TCTX	UMARY-1578-TCTX	UMARY	1578	TCTX
32108RNAAmp37	32108		um1584cb	398.68	85	33887.8	1.9	3.1	4115569006	A	4		UMARY-1584-CRBLM	UMARY-1584-CRBLM	UMARY	1584	CRBLM
32108RNAAmp38	32108		um1584fctx	442.37	85	37601.45	1.7	3.3	4115569006	B	NA		UMARY-1584-FCTX	UMARY-1584-FCTX	UMARY	1584	FCTX
32108RNAAmp39	32108		um1584pon	469.05	85	39869.25	1.6	3.4	4115569006	C	NA		UMARY-1584-PONS	UMARY-1584-PONS	UMARY	1584	PONS
32108RNAAmp40	32108		um1584temp	752.96	85	64001.6	1	4	4115569006	D	NA		UMARY-1584-TCTX	UMARY-1584-TCTX	UMARY	1584	TCTX
32108RNAAmp41	32108		um1611cb	769.31	85	65391.35	1	4	4115569006	E	NA		UMARY-1611-CRBLM	UMARY-1611-CRBLM	UMARY	1611	CRBLM
32108RNAAmp42	32108		um1611fctx	724.09	85	61547.65	1	4	4115569006	F	NA		UMARY-1611-FCTX	UMARY-1611-FCTX	UMARY	1611	FCTX
32108RNAAmp43	32108		um1611pon	459.62	85	39067.7	1.6	3.4	4115569006	G	NA		UMARY-1611-PONS	UMARY-1611-PONS	UMARY	1611	PONS
32108RNAAmp44	32108		um1611temp	106.52	85	9054.2	7	-2	4115569006	H	NA		UMARY-1611-TCTX	UMARY-1611-TCTX	UMARY	1611	TCTX
32108RNAAmp45	32108		um1612cb	551.78	85	46901.3	1.4	3.6	4115569023	A	5		UMARY-1612-CRBLM	UMARY-1612-CRBLM	UMARY	1612	CRBLM
32108RNAAmp46	32108		um1612fctx	413.4	85	35139	1.8	3.2	4115569023	B	NA		UMARY-1612-FCTX	UMARY-1612-FCTX	UMARY	1612	FCTX
32108RNAAmp47	32108		um1612pon	346.08	85	29416.8	2.2	2.8	4115569023	C	NA		UMARY-1612-PONS	UMARY-1612-PONS	UMARY	1612	PONS
32108RNAAmp48	32108		um1612temp	398.23	85	33849.55	1.9	3.1	4115569023	D	NA		UMARY-1612-TCTX	UMARY-1612-TCTX	UMARY	1612	TCTX
32108RNAAmp49	32108		um1613cb	653.86	85	55578.1	1.1	3.9	4115569023	E	NA		UMARY-1613-CRBLM	UMARY-1613-CRBLM	UMARY	1613	CRBLM
32108RNAAmp50	32108		um1613fctx	60.23	85	5119.55	12.5	-7.5			NA		UMARY-1613-FCTX	UMARY-1613-FCTX	UMARY	1613	FCTX
32108RNAAmp51	32108		um1613pon	341.93	85	29064.05	2.2	2.8	4115569023	G	NA		UMARY-1613-PONS	UMARY-1613-PONS	UMARY	1613	PONS
32108RNAAmp52	32108		um1613temp	503.18	85	42770.3	1.5	3.5	4115569023	H	NA		UMARY-1613-TCTX	UMARY-1613-TCTX	UMARY	1613	TCTX
32108RNAAmp53	32108		um1614cb	773.19	85	65721.15	1	4	4135447184	A	6		UMARY-1614-CRBLM	UMARY-1614-CRBLM	UMARY	1614	CRBLM
32108RNAAmp54	32108		um1614fctx	509.92	85	43343.2	1.5	3.5	4135447184	B	NA		UMARY-1614-FCTX	UMARY-1614-FCTX	UMARY	1614	FCTX
32108RNAAmp55	32108		um1614pon	560.75	85	47663.75	1.3	3.7	4135447184	C	NA		UMARY-1614-PONS	UMARY-1614-PONS	UMARY	1614	PONS
32108RNAAmp56	32108		um1614temp	568.51	85	48323.35	1.3	3.7	4135447184	D	NA		UMARY-1614-TCTX	UMARY-1614-TCTX	UMARY	1614	TCTX
32108RNAAmp57	32108		um1648cb	514.12	85	43700.2	1.5	3.5	4135447184	E	NA		UMARY-1648-CRBLM	UMARY-1648-CRBLM	UMARY	1648	CRBLM
32108RNAAmp58	32108		um1648fctx	629.52	85	53509.2	1.2	3.8	4135447184	F	NA		UMARY-1648-FCTX	UMARY-1648-FCTX	UMARY	1648	FCTX
32108RNAAmp59	32108		um1648pon	543.88	85	46229.8	1.4	3.6	4135447184	G	NA		UMARY-1648-PONS	UMARY-1648-PONS	UMARY	1648	PONS
32108RNAAmp60	32108		um1648temp	302.39	85	25703.15	2.5	2.5	4135447184	H	NA		UMARY-1648-TCTX	UMARY-1648-TCTX	UMARY	1648	TCTX
32108RNAAmp61	32108		um1652cb	365.93	85	31104.05	2	3	4115569009	A	7		UMARY-1652-CRBLM	UMARY-1652-CRBLM	UMARY	1652	CRBLM
32108RNAAmp62	32108		um1652fctx	300.48	85	25540.8	2.5	2.5	4115569009	B	NA		UMARY-1652-FCTX	UMARY-1652-FCTX	UMARY	1652	FCTX
32108RNAAmp63	32108		um1652pon	409.33	85	34793.05	1.8	3.2	4115569009	C	NA		UMARY-1652-PONS	UMARY-1652-PONS	UMARY	1652	PONS
32108RNAAmp64	32108		um1652temp	648.31	85	55106.35	1.2	3.8	4115569009	D	NA		UMARY-1652-TCTX	UMARY-1652-TCTX	UMARY	1652	TCTX
32108RNAAmp65	32108		um1668cb	226.51	85	19253.35	3.3	1.7	4115569009	E	NA		UMARY-1668-CRBLM	UMARY-1668-CRBLM	UMARY	1668	CRBLM
32108RNAAmp66	32108		um1668fctx	307.15	85	26107.75	2.4	2.6	4115569009	F	NA		UMARY-1668-FCTX	UMARY-1668-FCTX	UMARY	1668	FCTX
32108RNAAmp67	32108		um1668pon	285.41	85	24259.85	2.6	2.4	4115569009	G	NA		UMARY-1668-PONS	UMARY-1668-PONS	UMARY	1668	PONS
32108RNAAmp68	32108		um1668temp	505.02	85	42926.7	1.5	3.5	4115569009	H	NA		UMARY-1668-TCTX	UMARY-1668-TCTX	UMARY	1668	TCTX
32108RNAAmp69	32108		um1710cb	880.25	85	74821.25	0.9	4.1	4115569016	A	8		UMARY-1710-CRBLM	UMARY-1710-CRBLM	UMARY	1710	CRBLM
32108RNAAmp70	32108		um1710fctx	690.25	85	58671.25	1.1	3.9	4115569016	B	NA		UMARY-1710-FCTX	UMARY-1710-FCTX	UMARY	1710	FCTX
32108RNAAmp71	32108		um1710pon	378.48	85	32170.8	2	3	4115569016	C	NA		UMARY-1710-PONS	UMARY-1710-PONS	UMARY	1710	PONS
32108RNAAmp72	32108		um1710temp	407.45	85	34633.25	1.8	3.2	4115569016	D	NA		UMARY-1710-TCTX	UMARY-1710-TCTX	UMARY	1710	TCTX
32108RNAAmp73	32108		um1903cb	85.99	85	7309.15	8.7	-3.7			NA		UMARY-1903-CRBLM	UMARY-1903-CRBLM	UMARY	1903	CRBLM
32108RNAAmp74	32108		um1903fctx	163.36	85	13885.6	4.6	0.4	4115569016	F	NA		UMARY-1903-FCTX	UMARY-1903-FCTX	UMARY	1903	FCTX
32108RNAAmp75	32108		um1903pon	412.81	85	35088.85	1.8	3.2	4115569016	G	NA		UMARY-1903-PONS	UMARY-1903-PONS	UMARY	1903	PONS
32108RNAAmp76	32108		um1903temp	461.73	85	39247.05	1.6	3.4	4115569016	H	NA		UMARY-1903-TCTX	UMARY-1903-TCTX	UMARY	1903	TCTX
32108RNAAmp77	32108		um1909cb	546.94	85	46489.9	1.4	3.6	4115569010	A	9		UMARY-1909-CRBLM	UMARY-1909-CRBLM	UMARY	1909	CRBLM
32108RNAAmp78	32108		um1909fctx	472.73	85	40182.05	1.6	3.4	4115569010	B	NA		UMARY-1909-FCTX	UMARY-1909-FCTX	UMARY	1909	FCTX
32108RNAAmp79	32108		um1909pon	406.84	85	34581.4	1.8	3.2	4115569010	C	NA		UMARY-1909-PONS	UMARY-1909-PONS	UMARY	1909	PONS
32108RNAAmp80	32108		um1909temp	617.22	85	52463.7	1.2	3.8	4115569010	D	NA		UMARY-1909-TCTX	UMARY-1909-TCTX	UMARY	1909	TCTX
32108RNAAmp81	32108		um1917cb	432.34	85	36748.9	1.7	3.3	4115569010	E	NA		UMARY-1917-CRBLM	UMARY-1917-CRBLM	UMARY	1917	CRBLM
32108RNAAmp82	32108		um1917fctx	296.86	85	25233.1	2.5	2.5	4115569010	F	NA		UMARY-1917-FCTX	UMARY-1917-FCTX	UMARY	1917	FCTX
32108RNAAmp83	32108		um1917pon	400.93	85	34079.05	1.9	3.1	4115569010	G	NA		UMARY-1917-PONS	UMARY-1917-PONS	UMARY	1917	PONS
32108RNAAmp84	32108		um1917temp	455.71	85	38735.35	1.6	3.4	4115569010	H	NA		UMARY-1917-TCTX	UMARY-1917-TCTX	UMARY	1917	TCTX
32108RNAAmp85	32108		um1935cb	110.65	85	9405.25	6.8	-1.8			NA		UMARY-1935-CRBLM	UMARY-1935-CRBLM	UMARY	1935	CRBLM
32108RNAAmp86	32108		um1935fctx	35.09	85	2982.65	21.4	-16.4			NA		UMARY-1935-FCTX	UMARY-1935-FCTX	UMARY	1935	FCTX
32108RNAAmp87	32108		um1935pon	605.12	85	51435.2	1.2	3.8	4115569051	C	NA		UMARY-1935-PONS	UMARY-1935-PONS	UMARY	1935	PONS
32108RNAAmp88	32108		um1935temp	637.56	85	54192.6	1.2	3.8	4115569007	G	NA		UMARY-1935-TCTX	UMARY-1935-TCTX	UMARY	1935	TCTX
32108RNAAmp89	32108		um1936cb	677.45	85	57583.25	1.1	3.9	4115569023	F	NA		UMARY-1936-CRBLM	UMARY-1936-CRBLM	UMARY	1936	CRBLM
32108RNAAmp90	32108		um1936fctx	505.18	85	42940.3	1.5	3.5	4115569016	E	NA		UMARY-1936-FCTX	UMARY-1936-FCTX	UMARY	1936	FCTX
32108RNAAmp92	32108		um1936temp	465.24	85	39545.4	1.6	3.4	4203841015	D	8		UMARY-1936-TCTX	UMARY-1936-TCTX	UMARY	1936	TCTX
32108RNAAmp93	32108		um1939cb	86.99	85	7394.15	8.6	-3.6			NA		UMARY-1939-CRBLM	UMARY-1939-CRBLM	UMARY	1939	CRBLM
050608cRNA1	50508		um1065cb	953.56	80	76284.8	0.8	4.2	4135447154	A	1		UMARY-1065-CRBLM	UMARY-1065-CRBLM	UMARY	1065	CRBLM
050608cRNA2	50508		um1065fctx	600.14	80	48011.2	1.2	3.8	4135447154	B	NA		UMARY-1065-FCTX	UMARY-1065-FCTX	UMARY	1065	FCTX
050608cRNA3	50508		um1065pon	408.52	80	32681.6	1.8	3.2	4135447154	C	NA		UMARY-1065-PONS	UMARY-1065-PONS	UMARY	1065	PONS
050608cRNA4	50508		um1065temp	377.46	80	30196.8	2	3	4135447154	D	NA		UMARY-1065-TCTX	UMARY-1065-TCTX	UMARY	1065	TCTX
050608cRNA5	50508		um1076cb	770.47	80	61637.6	1	4	4135447154	E	NA		UMARY-1076-CRBLM	UMARY-1076-CRBLM	UMARY	1076	CRBLM
050608cRNA6	50508		um1076fctx	658.91	80	52712.8	1.1	3.9	4135447154	F	NA		UMARY-1076-FCTX	UMARY-1076-FCTX	UMARY	1076	FCTX
050608cRNA7	50508		um1076pon	459.96	80	36796.8	1.6	3.4	4135447154	G	NA		UMARY-1076-PONS	UMARY-1076-PONS	UMARY	1076	PONS
050608cRNA8	50508		um1076temp	695.57	80	55645.6	1.1	3.9	4135447154	H	NA		UMARY-1076-TCTX	UMARY-1076-TCTX	UMARY	1076	TCTX
050608cRNA9	50508		um1078cb	927.7	80	74216	0.8	4.2	4135447162	A	2		UMARY-1078-CRBLM	UMARY-1078-CRBLM	UMARY	1078	CRBLM
050608cRNA10	50508		um1078fctx	663.56	80	53084.8	1.1	3.9	4135447162	B	NA		UMARY-1078-FCTX	UMARY-1078-FCTX	UMARY	1078	FCTX
050608cRNA11	50508		um1078pon	447.54	80	35803.2	1.7	3.3	4135447162	C	NA		UMARY-1078-PONS	UMARY-1078-PONS	UMARY	1078	PONS
050608cRNA12	50508		um1078temp	114.28	80	9142.4	6.6	-1.6	4135447162	D	NA		UMARY-1078-TCTX	UMARY-1078-TCTX	UMARY	1078	TCTX
050608cRNA13	50508		um1079cb	786.13	80	62890.4	1	4	4135447162	E	NA		UMARY-1079-CRBLM	UMARY-1079-CRBLM	UMARY	1079	CRBLM
050608cRNA14	50508		um1079fctx	832.98	80	66638.4	0.9	4.1	4135447162	F	NA		UMARY-1079-FCTX	UMARY-1079-FCTX	UMARY	1079	FCTX
050608cRNA15	50508		um1079pon	694.42	80	55553.6	1.1	3.9	4135447162	G	NA		UMARY-1079-PONS	UMARY-1079-PONS	UMARY	1079	PONS
050608cRNA16	50508		um1079temp	841.4	80	67312	0.9	4.1	4135447162	H	NA		UMARY-1079-TCTX	UMARY-1079-TCTX	UMARY	1079	TCTX
050608cRNA17	50508		um1104cb	932.35	80	74588	0.8	4.2	4135447149	A	3		UMARY-1104-CRBLM	UMARY-1104-CRBLM	UMARY	1104	CRBLM
050608cRNA18	50508		um1104fctx	801.14	80	64091.2	0.9	4.1	4135447149	B	NA		UMARY-1104-FCTX	UMARY-1104-FCTX	UMARY	1104	FCTX
050608cRNA19	50508		um1104pon	659.76	80	52780.8	1.1	3.9	4135447149	C	NA		UMARY-1104-PONS	UMARY-1104-PONS	UMARY	1104	PONS
050608cRNA20	50508		um1104temp	755.14	80	60411.2	1	4	4135447149	D	NA		UMARY-1104-TCTX	UMARY-1104-TCTX	UMARY	1104	TCTX
050608cRNA21	50508		um1114cb	794.26	80	63540.8	0.9	4.1	4135447149	E	NA		UMARY-1114-CRBLM	UMARY-1114-CRBLM	UMARY	1114	CRBLM
050608cRNA22	50508		um1114fctx	509.59	80	40767.2	1.5	3.5	4135447149	F	NA		UMARY-1114-FCTX	UMARY-1114-FCTX	UMARY	1114	FCTX
050608cRNA23	50508		um1114pon	302.17	80	24173.6	2.5	2.5	4135447149	G	NA		UMARY-1114-PONS	UMARY-1114-PONS	UMARY	1114	PONS
050608cRNA24	50508		um1114temp	764.3	80	61144	1	4	4135447149	H	NA		UMARY-1114-TCTX	UMARY-1114-TCTX	UMARY	1114	TCTX
050608cRNA25	50508		um1133cb	751.46	80	60116.8	1	4	4135447185	A	4		UMARY-1133-CRBLM	UMARY-1133-CRBLM	UMARY	1133	CRBLM
050608cRNA26	50508		um1133fctx	609.26	80	48740.8	1.2	3.8	4135447185	B	NA		UMARY-1133-FCTX	UMARY-1133-FCTX	UMARY	1133	FCTX
050608cRNA27	50508		um1133pon	532.32	80	42585.6	1.4	3.6	4135447185	C	NA		UMARY-1133-PONS	UMARY-1133-PONS	UMARY	1133	PONS
050608cRNA28	50508		um1133temp	415.85	80	33268	1.8	3.2	4135447185	D	NA		UMARY-1133-TCTX	UMARY-1133-TCTX	UMARY	1133	TCTX
050608cRNA29	50508		um1136cb	288.09	80	23047.2	2.6	2.4	4135447185	E	NA		UMARY-1136-CRBLM	UMARY-1136-CRBLM	UMARY	1136	CRBLM
050608cRNA30	50508		um1136fctx	560.29	80	44823.2	1.3	3.7	4135447185	F	NA		UMARY-1136-FCTX	UMARY-1136-FCTX	UMARY	1136	FCTX
050608cRNA31	50508		um1136pon	441.12	80	35289.6	1.7	3.3	4135447185	G	NA		UMARY-1136-PONS	UMARY-1136-PONS	UMARY	1136	PONS
050608cRNA32	50508		um1136temp	593.59	80	47487.2	1.3	3.7	4135447185	H	NA		UMARY-1136-TCTX	UMARY-1136-TCTX	UMARY	1136	TCTX
050608cRNA33	50508		um1158cb	641.23	80	51298.4	1.2	3.8	4135447186	A	5		UMARY-1158-CRBLM	UMARY-1158-CRBLM	UMARY	1158	CRBLM
050608cRNA34	50508		um1158fctx	359.67	80	28773.6	2.1	2.9	4135447186	B	NA		UMARY-1158-FCTX	UMARY-1158-FCTX	UMARY	1158	FCTX
050608cRNA35	50508		um1158pon	557.49	80	44599.2	1.3	3.7	4135447186	C	NA		UMARY-1158-PONS	UMARY-1158-PONS	UMARY	1158	PONS
050608cRNA36	50508		um1158temp	472.96	80	37836.8	1.6	3.4	4135447186	D	NA		UMARY-1158-TCTX	UMARY-1158-TCTX	UMARY	1158	TCTX
050608cRNA37	50508		um1170cb	604.37	80	48349.6	1.2	3.8	4135447186	E	NA		UMARY-1170-CRBLM	UMARY-1170-CRBLM	UMARY	1170	CRBLM
050608cRNA38	50508		um1170fctx	620.87	80	49669.6	1.2	3.8	4135447186	F	NA		UMARY-1170-FCTX	UMARY-1170-FCTX	UMARY	1170	FCTX
050608cRNA39	50508		um1170pon	397.82	80	31825.6	1.9	3.1	4135447186	G	NA		UMARY-1170-PONS	UMARY-1170-PONS	UMARY	1170	PONS
050608cRNA40	50508		um1170temp	534.99	80	42799.2	1.4	3.6	4135447186	H	NA		UMARY-1170-TCTX	UMARY-1170-TCTX	UMARY	1170	TCTX
050608cRNA41	50508		um1206cb	613.32	80	49065.6	1.2	3.8	4135447148	A	6		UMARY-1206-CRBLM	UMARY-1206-CRBLM	UMARY	1206	CRBLM
050608cRNA42	50508		um1206fctx	567.91	80	45432.8	1.3	3.7	4135447148	B	NA		UMARY-1206-FCTX	UMARY-1206-FCTX	UMARY	1206	FCTX
050608cRNA43	50508		um1206pon	534.63	80	42770.4	1.4	3.6	4135447148	C	NA		UMARY-1206-PONS	UMARY-1206-PONS	UMARY	1206	PONS
050608cRNA44	50508		um1206temp	299.71	80	23976.8	2.5	2.5	4135447148	D	NA		UMARY-1206-TCTX	UMARY-1206-TCTX	UMARY	1206	TCTX
050608cRNA45	50508		um1226cb	814.08	80	65126.4	0.9	4.1	4135447148	E	NA		UMARY-1226-CRBLM	UMARY-1226-CRBLM	UMARY	1226	CRBLM
050608cRNA46	50508		um1226fctx	599.5	80	47960	1.3	3.7	4135447148	F	NA		UMARY-1226-FCTX	UMARY-1226-FCTX	UMARY	1226	FCTX
050608cRNA47	50508		um1226pon	191.64	80	15331.2	3.9	1.1	4135447148	G	NA		UMARY-1226-PONS	UMARY-1226-PONS	UMARY	1226	PONS
050608cRNA48	50508		um1226temp	273.01	80	21840.8	2.7	2.3	4135447148	H	NA		UMARY-1226-TCTX	UMARY-1226-TCTX	UMARY	1226	TCTX
050608cRNA49	50508		um1230cb	1068.77	80	85501.6	0.7	4.3	4115569011	A	7		UMARY-1230-CRBLM	UMARY-1230-CRBLM	UMARY	1230	CRBLM
050608cRNA50	50508		um1230fctx	412.24	80	32979.2	1.8	3.2	4115569011	B	NA		UMARY-1230-FCTX	UMARY-1230-FCTX	UMARY	1230	FCTX
050608cRNA51	50508		um1230pon	635.16	80	50812.8	1.2	3.8	4115569011	C	NA		UMARY-1230-PONS	UMARY-1230-PONS	UMARY	1230	PONS
050608cRNA52	50508		um1230temp	762.91	80	61032.8	1	4	4115569011	D	NA		UMARY-1230-TCTX	UMARY-1230-TCTX	UMARY	1230	TCTX
050608cRNA53	50508		um1486cb	465.1	80	37208	1.6	3.4	4115569011	E	NA		UMARY-1486-CRBLM	UMARY-1486-CRBLM	UMARY	1486	CRBLM
050608cRNA54	50508		um1486fctx	664.07	80	53125.6	1.1	3.9	4115569011	F	NA		UMARY-1486-FCTX	UMARY-1486-FCTX	UMARY	1486	FCTX
050608cRNA55	50508		um1486pon	684.62	80	54769.6	1.1	3.9	4115569011	G	NA		UMARY-1486-PONS	UMARY-1486-PONS	UMARY	1486	PONS
050608cRNA56	50508		um1486temp	1080.1	80	86408	0.7	4.3	4115569011	H	NA		UMARY-1486-TCTX	UMARY-1486-TCTX	UMARY	1486	TCTX
050608cRNA57	50508		um1496cb	794.6	80	63568	0.9	4.1	4203841015	A	8		UMARY-1496-CRBLM	UMARY-1496-CRBLM	UMARY	1496	CRBLM
050608cRNA58	50508		um1496fctx	564.08	80	45126.4	1.3	3.7	4203841015	B	NA		UMARY-1496-FCTX	UMARY-1496-FCTX	UMARY	1496	FCTX
050608cRNA59	50508		um1496pon	785.83	80	62866.4	1	4	4203841015	C	NA		UMARY-1496-PONS	UMARY-1496-PONS	UMARY	1496	PONS
050608cRNA60	50508		um1496temp	12.53	80	1002.4	59.9	-54.9		D	NA		UMARY-1496-TCTX	UMARY-1496-TCTX	UMARY	1496	TCTX
050608cRNA61	50508		um1498cb	898.83	80	71906.4	0.8	4.2	4203841015	E	NA		UMARY-1498-CRBLM	UMARY-1498-CRBLM	UMARY	1498	CRBLM
050608cRNA62	50508		um1498fctx	921.39	80	73711.2	0.8	4.2	4203841015	F	NA		UMARY-1498-FCTX	UMARY-1498-FCTX	UMARY	1498	FCTX
050608cRNA63	50508		um1498pon	708.15	80	56652	1.1	3.9	4203841015	G	NA		UMARY-1498-PONS	UMARY-1498-PONS	UMARY	1498	PONS
050608cRNA64	50508		um1498temp	763.6	80	61088	1	4	4203841015	H	NA		UMARY-1498-TCTX	UMARY-1498-TCTX	UMARY	1498	TCTX
050608cRNA65	50508		um1570cb	643.23	80	51458.4	1.2	3.8	4210849033	A	9		UMARY-1570-CRBLM	UMARY-1570-CRBLM	UMARY	1570	CRBLM
050608cRNA66	50508		um1570fctx	762.97	80	61037.6	1	4	4210849033	B	NA		UMARY-1570-FCTX	UMARY-1570-FCTX	UMARY	1570	FCTX
050608cRNA67	50508		um1570pon	691.49	80	55319.2	1.1	3.9	4210849033	C	NA		UMARY-1570-PONS	UMARY-1570-PONS	UMARY	1570	PONS
050608cRNA68	50508		um1570temp	702.33	80	56186.4	1.1	3.9	4210849033	D	NA		UMARY-1570-TCTX	UMARY-1570-TCTX	UMARY	1570	TCTX
050608cRNA69	50508		um1712cb	867.81	80	69424.8	0.9	4.1	4210849033	E	NA		UMARY-1712-CRBLM	UMARY-1712-CRBLM	UMARY	1712	CRBLM
050608cRNA70	50508		um1712fctx	900.93	80	72074.4	0.8	4.2	4210849033	F	NA		UMARY-1712-FCTX	UMARY-1712-FCTX	UMARY	1712	FCTX
050608cRNA71	50508		um1712pon	748.4	80	59872	1	4	4210849033	G	NA		UMARY-1712-PONS	UMARY-1712-PONS	UMARY	1712	PONS
050608cRNA72	50508		um1712temp	812.12	80	64969.6	0.9	4.1	4210849033	H	NA		UMARY-1712-TCTX	UMARY-1712-TCTX	UMARY	1712	TCTX
050608cRNA73	50508		um1713cb	887.9	80	71032	0.8	4.2	4210849035	A	10		UMARY-1713-CRBLM	UMARY-1713-CRBLM	UMARY	1713	CRBLM
050608cRNA74	50508		um1713fctx	692.63	80	55410.4	1.1	3.9	4210849035	B	NA		UMARY-1713-FCTX	UMARY-1713-FCTX	UMARY	1713	FCTX
050608cRNA75	50508		um1713pon	719.16	80	57532.8	1	4	4210849035	C	NA		UMARY-1713-PONS	UMARY-1713-PONS	UMARY	1713	PONS
050608cRNA76	50508		um1713temp	617.19	80	49375.2	1.2	3.8	4210849035	D	NA		UMARY-1713-TCTX	UMARY-1713-TCTX	UMARY	1713	TCTX
050608cRNA77	50508		um1715cb	764.37	80	61149.6	1	4	4210849035	E	NA		UMARY-1715-CRBLM	UMARY-1715-CRBLM	UMARY	1715	CRBLM
050608cRNA78	50508		um1715fctx	756.84	80	60547.2	1	4	4210849035	F	NA		UMARY-1715-FCTX	UMARY-1715-FCTX	UMARY	1715	FCTX
050608cRNA79	50508		um1715pon	743.63	80	59490.4	1	4	4210849035	G	NA		UMARY-1715-PONS	UMARY-1715-PONS	UMARY	1715	PONS
050608cRNA80	50508		um1715temp	784.46	80	62756.8	1	4	4210849035	H	NA		UMARY-1715-TCTX	UMARY-1715-TCTX	UMARY	1715	TCTX
050608cRNA81	50508		um1792cb	343.85	80	27508	2.2	2.8	4115569015	A	11		UMARY-1792-CRBLM	UMARY-1792-CRBLM	UMARY	1792	CRBLM
050608cRNA82	50508		um1792fctx	776.77	80	62141.6	1	4	4115569015	B	NA		UMARY-1792-FCTX	UMARY-1792-FCTX	UMARY	1792	FCTX
050608cRNA83	50508		um1792pons	390.81	80	31264.8	1.9	3.1	4115569015	C	NA		UMARY-1792-PONS	UMARY-1792-PONS	UMARY	1792	PONS
050608cRNA84	50508		um1792temp	575.23	80	46018.4	1.3	3.7	4115569015	D	NA		UMARY-1792-TCTX	UMARY-1792-TCTX	UMARY	1792	TCTX
050608cRNA85	50508		um1795cb	664.58	80	53166.4	1.1	3.9	4115569015	E	NA		UMARY-1795-CRBLM	UMARY-1795-CRBLM	UMARY	1795	CRBLM
050608cRNA86	50508		um1795fctx	529.05	80	42324	1.4	3.6	4115569015	F	NA		UMARY-1795-FCTX	UMARY-1795-FCTX	UMARY	1795	FCTX
050608cRNA87	50508		um1795pon	156.92	80	12553.6	4.8	0.2	4115569015	G	NA		UMARY-1795-PONS	UMARY-1795-PONS	UMARY	1795	PONS
050608cRNA88	50508		um1795temp	455.19	80	36415.2	1.6	3.4	4115569015	H	NA		UMARY-1795-TCTX	UMARY-1795-TCTX	UMARY	1795	TCTX
050608cRNA89	50508		um1797cb	572.26	80	45780.8	1.3	3.7	4115569012	A	12		UMARY-1797-CRBLM	UMARY-1797-CRBLM	UMARY	1797	CRBLM
050608cRNA90	50508		um1797fctx	571.26	80	45700.8	1.3	3.7	4115569012	B	NA		UMARY-1797-FCTX	UMARY-1797-FCTX	UMARY	1797	FCTX
050608cRNA91	50508		um1797pon	194.98	80	15598.4	3.8	1.2	4115569012	C	NA		UMARY-1797-PONS	UMARY-1797-PONS	UMARY	1797	PONS
050608cRNA92	50508		um1797temp	510.51	80	40840.8	1.5	3.5	4115569012	D	NA		UMARY-1797-TCTX	UMARY-1797-TCTX	UMARY	1797	TCTX
050608cRNA93	50508		um1825cb	662.34	80	52987.2	1.1	3.9	4115569012	E	NA		UMARY-1825-CRBLM	UMARY-1825-CRBLM	UMARY	1825	CRBLM
050608cRNA94	50508		um1825fctx	563.96	80	45116.8	1.3	3.7	4115569012	F	NA		UMARY-1825-FCTX	UMARY-1825-FCTX	UMARY	1825	FCTX
050608cRNA95	50508		um1825pon	301.07	80	24085.6	2.5	2.5	4115569012	G	NA		UMARY-1825-PONS	UMARY-1825-PONS	UMARY	1825	PONS
050608cRNA96	50508		um1825temp	519.84	80	41587.2	1.4	3.6	4115569012	H	NA		UMARY-1825-TCTX	UMARY-1825-TCTX	UMARY	1825	TCTX
32108RNAAmp92	32108		um1936temp	465.24	85	39545.4	1.6	3.4	4203841015	D	NA		UMARY-1936-TCTX	UMARY-1936-TCTX	UMARY	1936	TCTX
051508AMPRna1	51308		um1028cb	263.37	85	22386.45	2.8	2.2	4251528023	A	1		UMARY-1028-CRBLM	UMARY-1028-CRBLM	UMARY	1028	CRBLM
051508AMPRna2	51308		um1028fctx	608.94	85	51759.9	1.2	3.8	4251528023	B	NA		UMARY-1028-FCTX	UMARY-1028-FCTX	UMARY	1028	FCTX
051508AMPRna3	51308		um1028pon	428.38	85	36412.3	1.8	3.2	4251528023	C	NA		UMARY-1028-PONS	UMARY-1028-PONS	UMARY	1028	PONS
051508AMPRna4	51308		um1028temp	721.23	85	61304.55	1	4	4251528023	D	NA		UMARY-1028-TCTX	UMARY-1028-TCTX	UMARY	1028	TCTX
051508AMPRna5	51308		um1037cb	787.67	85	66951.95	1	4	4251528023	E	NA		UMARY-1037-CRBLM	UMARY-1037-CRBLM	UMARY	1037	CRBLM
051508AMPRna6	51308		um1037fctx	695.69	85	59133.65	1.1	3.9	4251528023	F	NA		UMARY-1037-FCTX	UMARY-1037-FCTX	UMARY	1037	FCTX
051508AMPRna7	51308		um1037pon	427.44	85	36332.4	1.8	3.2	4251528023	G	NA		UMARY-1037-PONS	UMARY-1037-PONS	UMARY	1037	PONS
051508AMPRna8	51308		um1037temp	406.53	85	34555.05	1.8	3.2	4251528023	H	NA		UMARY-1037-TCTX	UMARY-1037-TCTX	UMARY	1037	TCTX
051508AMPRna9	51308		UM1541CB	19.83	85	1685.55	37.8	-32.8			2		UMARY-1541-CRBLM	UMARY-1541-CRBLM	UMARY	1541	CRBLM
051508AMPRna10	51308		um1541fctx	599.1	85	50923.5	1.3	3.7	4203841014	B	NA		UMARY-1541-FCTX	UMARY-1541-FCTX	UMARY	1541	FCTX
051508AMPRna11	51308		UM1541PON	255.38	85	21707.3	2.9	2.1	4203841014	C	NA		UMARY-1541-PONS	UMARY-1541-PONS	UMARY	1541	PONS
051508AMPRna12	51308		um1541temp	655.59	85	55725.15	1.1	3.9	4203841014	D	NA		UMARY-1541-TCTX	UMARY-1541-TCTX	UMARY	1541	TCTX
051508AMPRna13	51308		um1827cb	701.81	85	59653.85	1.1	3.9	4203841014	E	NA		UMARY-1827-CRBLM	UMARY-1827-CRBLM	UMARY	1827	CRBLM
051508AMPRna14	51308		um1827fctx	554.73	85	47152.05	1.4	3.6	4203841014	F	NA		UMARY-1827-FCTX	UMARY-1827-FCTX	UMARY	1827	FCTX
051508AMPRna15	51308		um1827pon	534.11	85	45399.35	1.4	3.6	4203841014	G	NA		UMARY-1827-PONS	UMARY-1827-PONS	UMARY	1827	PONS
051508AMPRna16	51308		um1827temp	631.13	85	53646.05	1.2	3.8	4203841014	H	NA		UMARY-1827-TCTX	UMARY-1827-TCTX	UMARY	1827	TCTX
051508AMPRna17	51308		um1830cb	607.2	85	51612	1.2	3.8	4203841013	A	3		UMARY-1830-CRBLM	UMARY-1830-CRBLM	UMARY	1830	CRBLM
051508AMPRna18	51308		um1830fctx	578.58	85	49179.3	1.3	3.7	4203841013	B	NA		UMARY-1830-FCTX	UMARY-1830-FCTX	UMARY	1830	FCTX
051508AMPRna19	51308		um1830pon	512.88	85	43594.8	1.5	3.5	4203841013	C	NA		UMARY-1830-PONS	UMARY-1830-PONS	UMARY	1830	PONS
051508AMPRna20	51308		um1830temp	503.49	85	42796.65	1.5	3.5	4203841013	D	NA		UMARY-1830-TCTX	UMARY-1830-TCTX	UMARY	1830	TCTX
051508AMPRna21	51308		um1838cb	599.9	85	50991.5	1.3	3.7	4203841013	E	NA		UMARY-1838-CRBLM	UMARY-1838-CRBLM	UMARY	1838	CRBLM
051508AMPRna22	51308		um1838fctx	355.39	85	30208.15	2.1	2.9	4203841013	F	NA		UMARY-1838-FCTX	UMARY-1838-FCTX	UMARY	1838	FCTX
051508AMPRna23	51308		um1838pon	415.26	85	35297.1	1.8	3.2	4203841013	G	NA		UMARY-1838-PONS	UMARY-1838-PONS	UMARY	1838	PONS
051508AMPRna24	51308		um1838temp	427.12	85	36305.2	1.8	3.2	4203841013	H	NA		UMARY-1838-TCTX	UMARY-1838-TCTX	UMARY	1838	TCTX
051508AMPRna25	51308		UM1847CB	791.08	85	67241.8	0.9	4.1	4210849034	A	4		UMARY-1847-CRBLM	UMARY-1847-CRBLM	UMARY	1847	CRBLM
051508AMPRna26	51308		um1847fctx	589.75	85	50128.75	1.3	3.7	4210849034	B	NA		UMARY-1847-FCTX	UMARY-1847-FCTX	UMARY	1847	FCTX
051508AMPRna27	51308		UM1847PON	667.7	85	56754.5	1.1	3.9	4210849034	C	NA		UMARY-1847-PONS	UMARY-1847-PONS	UMARY	1847	PONS
051508AMPRna28	51308		UM1847TEMP	179.92	85	15293.2	4.2	0.8	4210849034	D	NA		UMARY-1847-TCTX	UMARY-1847-TCTX	UMARY	1847	TCTX
051508AMPRna29	51308		um1862cb	812.45	85	69058.25	0.9	4.1	4210849034	E	NA		UMARY-1862-CRBLM	UMARY-1862-CRBLM	UMARY	1862	CRBLM
051508AMPRna30	51308		um1862fctx	797.94	85	67824.9	0.9	4.1	4210849034	F	NA		UMARY-1862-FCTX	UMARY-1862-FCTX	UMARY	1862	FCTX
051508AMPRna31	51308		um1862pon	526.77	85	44775.45	1.4	3.6	4210849034	G	NA		UMARY-1862-PONS	UMARY-1862-PONS	UMARY	1862	PONS
051508AMPRna32	51308		um1862temp	599.14	85	50926.9	1.3	3.7	4210849034	H	NA		UMARY-1862-TCTX	UMARY-1862-TCTX	UMARY	1862	TCTX
051508AMPRna33	51308		um1865cb	741.78	85	63051.3	1	4	4210849036	A	5		UMARY-1865-CRBLM	UMARY-1865-CRBLM	UMARY	1865	CRBLM
051508AMPRna34	51308		um1865fctx	646.71	85	54970.35	1.2	3.8	4210849036	B	NA		UMARY-1865-FCTX	UMARY-1865-FCTX	UMARY	1865	FCTX
051508AMPRna35	51308		um1865pon	675.61	85	57426.85	1.1	3.9	4210849036	C	NA		UMARY-1865-PONS	UMARY-1865-PONS	UMARY	1865	PONS
051508AMPRna36	51308		um1865temp	667.42	85	56730.7	1.1	3.9	4210849036	D	NA		UMARY-1865-TCTX	UMARY-1865-TCTX	UMARY	1865	TCTX
051508AMPRna37	51308		um1866cb	889.26	85	75587.1	0.8	4.2	4210849036	E	NA		UMARY-1866-CRBLM	UMARY-1866-CRBLM	UMARY	1866	CRBLM
051508AMPRna38	51308		um1866fctx	580.64	85	49354.4	1.3	3.7	4210849036	F	NA		UMARY-1866-FCTX	UMARY-1866-FCTX	UMARY	1866	FCTX
051508AMPRna39	51308		um1866pon	702.72	85	59731.2	1.1	3.9	4210849036	G	NA		UMARY-1866-PONS	UMARY-1866-PONS	UMARY	1866	PONS
051508AMPRna40	51308		um1866temp	460.37	85	39131.45	1.6	3.4	4210849036	H	NA		UMARY-1866-TCTX	UMARY-1866-TCTX	UMARY	1866	TCTX
051508AMPRna41	51308		um1867cb	693.96	85	58986.6	1.1	3.9	1979409061	A	6		UMARY-1867-CRBLM	UMARY-1867-CRBLM	UMARY	1867	CRBLM
051508AMPRna42	51308		um1867fctx	885.92	85	75303.2	0.8	4.2	1979409061	B	NA		UMARY-1867-FCTX	UMARY-1867-FCTX	UMARY	1867	FCTX
051508AMPRna43	51308		um1867pon	380.84	85	32371.4	2	3	1979409061	C	NA		UMARY-1867-PONS	UMARY-1867-PONS	UMARY	1867	PONS
051508AMPRna44	51308		um1867temp	636.89	85	54135.65	1.2	3.8	1979409061	D	NA		UMARY-1867-TCTX	UMARY-1867-TCTX	UMARY	1867	TCTX
051508AMPRna45	51308		um1902cb	831.76	85	70699.6	0.9	4.1	1979409061	E	NA		UMARY-1902-CRBLM	UMARY-1902-CRBLM	UMARY	1902	CRBLM
051508AMPRna46	51308		um1902fctx	84.77	85	7205.45	8.8	-3.8	1979409061	F	NA		UMARY-1902-FCTX	UMARY-1902-FCTX	UMARY	1902	FCTX
051508AMPRna47	51308		um1902pon	426.27	85	36232.95	1.8	3.2	1979409061	G	NA		UMARY-1902-PONS	UMARY-1902-PONS	UMARY	1902	PONS
051508AMPRna48	51308		um1902temp	595.22	85	50593.7	1.3	3.7	1979409061	H	NA		UMARY-1902-TCTX	UMARY-1902-TCTX	UMARY	1902	TCTX
051508AMPRna49	51308		um880cb	880.28	85	74823.8	0.9	4.1	1979409019	A	7		UMARY-880-CRBLM	UMARY-880-CRBLM	UMARY	880	CRBLM
051508AMPRna50	51308		um880fctx	831.59	85	70685.15	0.9	4.1	1979409019	B	NA		UMARY-880-FCTX	UMARY-880-FCTX	UMARY	880	FCTX
051508AMPRna51	51308		um880pon	561.25	85	47706.25	1.3	3.7	1979409019	C	NA		UMARY-880-PONS	UMARY-880-PONS	UMARY	880	PONS
051508AMPRna52	51308		um880temp	569.9	85	48441.5	1.3	3.7	1979409019	D	NA		UMARY-880-TCTX	UMARY-880-TCTX	UMARY	880	TCTX
051508AMPRna53	51308		um2066cb	703.76	85	59819.6	1.1	3.9	1979409019	E	NA		UMARY-2066-CRBLM	UMARY-2066-CRBLM	UMARY	2066	CRBLM
051508AMPRna54	51308		um2066fctx	573.58	85	48754.3	1.3	3.7	1979409019	F	NA		UMARY-2066-FCTX	UMARY-2066-FCTX	UMARY	2066	FCTX
051508AMPRna55	51308		um2066pon	382.4	85	32504	2	3	1979409019	G	NA		UMARY-2066-PONS	UMARY-2066-PONS	UMARY	2066	PONS
051508AMPRna56	51308		um2066temp	568.81	85	48348.85	1.3	3.7	1979409019	H	NA		UMARY-2066-TCTX	UMARY-2066-TCTX	UMARY	2066	TCTX
051508AMPRna57	51308		UM4263CB	167.03	85	14197.55	4.5	0.5	4251528025	A	8		UMARY-4263-CRBLM	UMARY-4263-CRBLM	UMARY	4263	CRBLM
051508AMPRna58	51308		UM4263FCTX	663.8	85	56423	1.1	3.9	4251528025	B	NA		UMARY-4263-FCTX	UMARY-4263-FCTX	UMARY	4263	FCTX
051508AMPRna59	51308		um4263pon	592.21	85	50337.85	1.3	3.7	4251528025	C	NA		UMARY-4263-PONS	UMARY-4263-PONS	UMARY	4263	PONS
051508AMPRna60	51308		um4263temp	215.73	85	18337.05	3.5	1.5	4251528025	D	NA		UMARY-4263-TCTX	UMARY-4263-TCTX	UMARY	4263	TCTX
051508AMPRna61	51308		UM4788CB	620.38	85	52732.3	1.2	3.8	4251528025	E	NA		UMARY-4788-CRBLM	UMARY-4788-CRBLM	UMARY	4788	CRBLM
051508AMPRna62	51308		um4788fctx	584.7	85	49699.5	1.3	3.7	4251528025	F	NA		UMARY-4788-FCTX	UMARY-4788-FCTX	UMARY	4788	FCTX
051508AMPRna63	51308		UM4788PON	606	85	51510	1.2	3.8	4251528025	G	NA		UMARY-4788-PONS	UMARY-4788-PONS	UMARY	4788	PONS
051508AMPRna64	51308		UM4788TEMP	229.54	85	19510.9	3.3	1.7	4251528025	H	NA		UMARY-4788-TCTX	UMARY-4788-TCTX	UMARY	4788	TCTX
051508AMPRna65	51308		UM4789CB	607.24	85	51615.4	1.2	3.8	4251528004	A	9		UMARY-4789-CRBLM	UMARY-4789-CRBLM	UMARY	4789	CRBLM
051508AMPRna66	51308		um4789fctx	551.98	85	46918.3	1.4	3.6	4251528004	B	NA		UMARY-4789-FCTX	UMARY-4789-FCTX	UMARY	4789	FCTX
051508AMPRna67	51308		UM4789PON	181.77	85	15450.45	4.1	0.9	4251528004	C	NA		UMARY-4789-PONS	UMARY-4789-PONS	UMARY	4789	PONS
051508AMPRna68	51308		UM4789TEMP	69.55	85	5911.75	10.8	-5.8	4251528004	D	NA		UMARY-4789-TCTX	UMARY-4789-TCTX	UMARY	4789	TCTX
051508AMPRna69	51308		UM5028CB	807.67	85	68651.95	0.9	4.1	4251528004	E	NA		UMARY-5028-CRBLM	UMARY-5028-CRBLM	UMARY	5028	CRBLM
051508AMPRna70	51308		UM5028FCTX	590.25	85	50171.25	1.3	3.7	4251528004	F	NA		UMARY-5028-FCTX	UMARY-5028-FCTX	UMARY	5028	FCTX
051508AMPRna71	51308		um5028pon	364.75	85	31003.75	2.1	2.9	4251528004	G	NA		UMARY-5028-PONS	UMARY-5028-PONS	UMARY	5028	PONS
051508AMPRna72	51308		UM5028TEMP	460.53	85	39145.05	1.6	3.4	4251528004	H	NA		UMARY-5028-TCTX	UMARY-5028-TCTX	UMARY	5028	TCTX
051508AMPRna73	51308		um602cb	845.85	85	71897.25	0.9	4.1	4203841027	A	10		UMARY-602-CRBLM	UMARY-602-CRBLM	UMARY	602	CRBLM
051508AMPRna74	51308		um602fctx	876.13	85	74471.05	0.9	4.1	4203841027	B	NA		UMARY-602-FCTX	UMARY-602-FCTX	UMARY	602	FCTX
051508AMPRna75	51308		um602pon	182.84	85	15541.4	4.1	0.9	4203841027	C	NA		UMARY-602-PONS	UMARY-602-PONS	UMARY	602	PONS
051508AMPRna76	51308		um602temp	48.14	85	4091.9	15.6	-10.6			NA		UMARY-602-TCTX	UMARY-602-TCTX	UMARY	602	TCTX
051508AMPRna77	51308		um604cb	848.58	85	72129.3	0.9	4.1	4203841027	E	NA		UMARY-604-CRBLM	UMARY-604-CRBLM	UMARY	604	CRBLM
051508AMPRna78	51308		um604fctx	723.74	85	61517.9	1	4	4203841027	F	NA		UMARY-604-FCTX	UMARY-604-FCTX	UMARY	604	FCTX
051508AMPRna79	51308		um604pon	609.55	85	51811.75	1.2	3.8	4203841027	G	NA		UMARY-604-PONS	UMARY-604-PONS	UMARY	604	PONS
051508AMPRna80	51308		um604temp	604.95	85	51420.75	1.2	3.8	4203841027	H	NA		UMARY-604-TCTX	UMARY-604-TCTX	UMARY	604	TCTX
051508AMPRna81	51308		um813cb	689.08	85	58571.8	1.1	3.9	4210849025	A	11		UMARY-813-CRBLM	UMARY-813-CRBLM	UMARY	813	CRBLM
051508AMPRna82	51308		um813fctx	406.71	85	34570.35	1.8	3.2	4210849025	B	NA		UMARY-813-FCTX	UMARY-813-FCTX	UMARY	813	FCTX
051508AMPRna83	51308		um813pon	620.74	85	52762.9	1.2	3.8	4210849025	C	NA		UMARY-813-PONS	UMARY-813-PONS	UMARY	813	PONS
051508AMPRna84	51308		um813temp	774.27	85	65812.95	1	4	4210849025	D	NA		UMARY-813-TCTX	UMARY-813-TCTX	UMARY	813	TCTX
051508AMPRna85	51308		um819cb	62.14	85	5281.9	12.1	-7.1			NA		UMARY-819-CRBLM	UMARY-819-CRBLM	UMARY	819	CRBLM
051508AMPRna86	51308		um819fctx	772.15	85	65632.75	1	4	4210849025	F	NA		UMARY-819-FCTX	UMARY-819-FCTX	UMARY	819	FCTX
051508AMPRna87	51308		um819pon	668.17	85	56794.45	1.1	3.9	4210849025	G	NA		UMARY-819-PONS	UMARY-819-PONS	UMARY	819	PONS
051508AMPRna88	51308		um819temp	656.24	85	55780.4	1.1	3.9	4210849025	H	NA		UMARY-819-TCTX	UMARY-819-TCTX	UMARY	819	TCTX
051508AMPRna89	51308		um871cb	790.36	85	67180.6	0.9	4.1	4210849026	A	12		UMARY-871-CRBLM	UMARY-871-CRBLM	UMARY	871	CRBLM
051508AMPRna90	51308		um871fctx	599.94	85	50994.9	1.3	3.7	4210849026	B	NA		UMARY-871-FCTX	UMARY-871-FCTX	UMARY	871	FCTX
051508AMPRna91	51308		um871pon	554.34	85	47118.9	1.4	3.6	4210849026	C	NA		UMARY-871-PONS	UMARY-871-PONS	UMARY	871	PONS
051508AMPRna92	51308		um871temp	713.36	85	60635.6	1.1	3.9	4210849026	D	NA		UMARY-871-TCTX	UMARY-871-TCTX	UMARY	871	TCTX
051508AMPRna93	51308		um879cb	766.36	85	65140.6	1	4	4210849026	E	NA		UMARY-879-CRBLM	UMARY-879-CRBLM	UMARY	879	CRBLM
051508AMPRna94	51308		um879fctx	607.82	85	51664.7	1.2	3.8	4210849026	F	NA		UMARY-879-FCTX	UMARY-879-FCTX	UMARY	879	FCTX
051508AMPRna95	51308		um879pon	453.16	85	38518.6	1.7	3.3	4210849026	G	NA		UMARY-879-PONS	UMARY-879-PONS	UMARY	879	PONS
051508AMPRna96	51308		um879temp	625.23	85	53144.55	1.2	3.8	4210849026	H	NA		UMARY-879-TCTX	UMARY-879-TCTX	UMARY	879	TCTX
32108RNAAmp94	32108		um1939fctx	208.53	85	17725.05	3.6	1.4	4203841014	A	NA		UMARY-1939-FCTX	UMARY-1939-FCTX	UMARY	1939	FCTX
32108RNAAmp95	32108		um1939pon	212.4	85	18054	3.5	1.5	4203841027	D	NA		UMARY-1939-PONS	UMARY-1939-PONS	UMARY	1939	PONS
32108RNAAmp96	32108		um1939temp	152.89	85	12995.65	4.9	0.1	4210849025	E	NA		UMARY-1939-TCTX	UMARY-1939-TCTX	UMARY	1939	TCTX
32108RNAAmp91	32108		um1936pon	413.11	85	35114.35	1.8	3.2	4115569026	A	1		UMARY-1936-PONS	UMARY-1936-PONS	UMARY	1936	PONS
051908AmpRNA1	51908	05/21/08	blsa1556temp	403.32	85	34282.2	1.9	3.1	4115569026	B	NA		BLSA-1556-TCTX	BLSA-1556-TCTX	BLSA	1556	TCTX
051908AmpRNA2	51908	05/21/08	blsa1595temp	424.24	85	36060.4	1.8	3.2	4115569026	C	NA		BLSA-1595-TCTX	BLSA-1595-TCTX	BLSA	1595	TCTX
051908AmpRNA3	51908	05/21/08	blsa827temp	675.98	85	57458.3	1.1	3.9	4115569026	D	NA		BLSA-827-TCTX	BLSA-827-TCTX	BLSA	827	TCTX
051908AmpRNA4	51908	05/21/08	blsa1802cb	847.83	85	72065.55	0.9	4.1	4115569026	E	NA		BLSA-1802-CRBLM	BLSA-1802-CRBLM	BLSA	1802	CRBLM
051908AmpRNA5	51908	05/21/08	blsa1802fctx	868.05	85	73784.25	0.9	4.1	4115569026	F	NA		BLSA-1802-FCTX	BLSA-1802-FCTX	BLSA	1802	FCTX
051908AmpRNA6	51908	05/21/08	blsa1802pon	780.25	85	66321.25	1	4	4115569026	G	NA		BLSA-1802-PONS	BLSA-1802-PONS	BLSA	1802	PONS
051908AmpRNA7	51908	05/21/08	blsa1802temp	674.36	85	57320.6	1.1	3.9	4115569026	H	NA		BLSA-1802-TCTX	BLSA-1802-TCTX	BLSA	1802	TCTX
051908AmpRNA8	51908	05/21/08	blsa1889cb	912.19	85	77536.15	0.8	4.2	4115569047	A	2		BLSA-1889-CRBLM	BLSA-1889-CRBLM	BLSA	1889	CRBLM
051908AmpRNA9	51908	05/21/08	blsa1889fctx	669.69	85	56923.65	1.1	3.9	4115569047	B	NA		BLSA-1889-FCTX	BLSA-1889-FCTX	BLSA	1889	FCTX
051908AmpRNA10	51908	05/21/08	blsa1889pon	653.92	85	55583.2	1.1	3.9	4115569047	C	NA		BLSA-1889-PONS	BLSA-1889-PONS	BLSA	1889	PONS
051908AmpRNA11	51908	05/21/08	blsa1889temp	716.93	85	60939.05	1	4	4115569047	D	NA		BLSA-1889-TCTX	BLSA-1889-TCTX	BLSA	1889	TCTX
051908AmpRNA12	51908	05/21/08	um1064cb	805.41	85	68459.85	0.9	4.1	4115569047	E	NA		UMARY-1064-CRBLM	UMARY-1064-CRBLM	UMARY	1064	CRBLM
051908AmpRNA13	51908	05/21/08	um1064fctx	663.44	85	56392.4	1.1	3.9	4115569047	F	NA		UMARY-1064-FCTX	UMARY-1064-FCTX	UMARY	1064	FCTX
051908AmpRNA14	51908	05/21/08	um1064pon	577.3	85	49070.5	1.3	3.7	4115569047	G	NA		UMARY-1064-PONS	UMARY-1064-PONS	UMARY	1064	PONS
051908AmpRNA15	51908	05/21/08	um1064temp	621.26	85	52807.1	1.2	3.8	4115569047	H	NA		UMARY-1064-TCTX	UMARY-1064-TCTX	UMARY	1064	TCTX
051908AmpRNA16	51908	05/21/08	um1496temp	733.97	85	62387.45	1	4	4115569046	A	3		UMARY-1496-TCTX	UMARY-1496-TCTX	UMARY	1496	TCTX
051908AmpRNA17	51908	05/21/08	UM1541CB	69.27	85	5887.95	10.8	-5.8	4115569046	B	NA		UMARY-1541-CRBLM	UMARY-1541-CRBLM	UMARY	1541	CRBLM
051908AmpRNA18	51908	05/21/08	um1545pon	545.47	85	46364.95	1.4	3.6	4115569046	C	NA	rep2	UMARY-1545-PONS	UMARY-1545-PONS.rep2	UMARY	1545	PONS
051908AmpRNA19	51908	05/21/08	um1578pon	324.47	85	27579.95	2.3	2.7	4115569046	D	NA	rep2	UMARY-1578-PONS	UMARY-1578-PONS.rep2	UMARY	1578	PONS
051908AmpRNA20	51908	05/21/08	um1613fctx	622.14	85	52881.9	1.2	3.8	4115569046	E	NA		UMARY-1613-FCTX	UMARY-1613-FCTX	UMARY	1613	FCTX
051908AmpRNA21	51908	05/21/08	um1846fctx	644	85	54740	1.2	3.8	4115569046	F	NA		UMARY-1846-FCTX	UMARY-1846-FCTX	UMARY	1846	FCTX
051908AmpRNA22	51908	05/21/08	um1849pon	679.85	85	57787.25	1.1	3.9	4115569046	G	NA	rep2	UMARY-1849-PONS	UMARY-1849-PONS.rep2	UMARY	1849	PONS
051908AmpRNA23	51908	05/21/08	um1903cb	656.39	85	55793.15	1.1	3.9	4115569046	H	NA		UMARY-1903-CRBLM	UMARY-1903-CRBLM	UMARY	1903	CRBLM
051908AmpRNA24	51908	05/21/08	um1935cb	611.45	85	51973.25	1.2	3.8	4115569042	A	4		UMARY-1935-CRBLM	UMARY-1935-CRBLM	UMARY	1935	CRBLM
051908AmpRNA25	51908	05/21/08	um1935fctx	917.85	85	78017.25	0.8	4.2	4115569042	B	NA		UMARY-1935-FCTX	UMARY-1935-FCTX	UMARY	1935	FCTX
051908AmpRNA26	51908	05/21/08	um1939cb	600.22	85	51018.7	1.2	3.8	4115569042	C	NA		UMARY-1939-CRBLM	UMARY-1939-CRBLM	UMARY	1939	CRBLM
051908AmpRNA27	51908	05/21/08	um4542pon	690.45	85	58688.25	1.1	3.9	4115569042	D	NA	rep2	UMARY-4542-PONS	UMARY-4542-PONS.rep2	UMARY	4542	PONS
051908AmpRNA28	51908	05/21/08	um4543pon	189.99	85	16149.15	3.9	1.1	4115569042	E	NA		UMARY-4543-PONS	UMARY-4543-PONS	UMARY	4543	PONS
051908AmpRNA29	51908	05/21/08	um4590temp	377.1	85	32053.5	2	3	4115569042	F	NA		UMARY-4590-TCTX	UMARY-4590-TCTX	UMARY	4590	TCTX
051908AmpRNA31	51908	05/21/08	um4924pon	611.98	85	52018.3	1.2	3.8	4115569042	G	NA	rep2	UMARY-4924-PONS	UMARY-4924-PONS.rep2	UMARY	4924	PONS
051908AmpRNA32	51908	05/21/08	um5024pon	524.72	85	44601.2	1.4	3.6	4115569042	H	NA	rep2	UMARY-5024-PONS	UMARY-5024-PONS.rep2	UMARY	5024	PONS
051908AmpRNA33	51908	05/21/08	um5086cb	805.62	85	68477.7	0.9	4.1	4207842043	A	5		UMARY-5086-CRBLM	UMARY-5086-CRBLM	UMARY	5086	CRBLM
051908AmpRNA34	51908	05/21/08	um602temp	475.79	85	40442.15	1.6	3.4	4207842043	B	NA		UMARY-602-TCTX	UMARY-602-TCTX	UMARY	602	TCTX
051908AmpRNA35	51908	05/21/08	um819cb	78.4	85	6664	9.6	-4.6	4207842043	C	NA		UMARY-819-CRBLM	UMARY-819-CRBLM	UMARY	819	CRBLM
051908AmpRNA36	51908	05/21/08	um933cb	891.58	85	75784.3	0.8	4.2	4207842043	D	NA		UMARY-933-CRBLM	UMARY-933-CRBLM	UMARY	933	CRBLM
051908AmpRNA37	51908	05/21/08	um933fctx	877.85	85	74617.25	0.9	4.1	4207842043	E	NA		UMARY-933-FCTX	UMARY-933-FCTX	UMARY	933	FCTX
051908AmpRNA38	51908	05/21/08	um933pon	721.06	85	61290.1	1	4	4207842043	F	NA		UMARY-933-PONS	UMARY-933-PONS	UMARY	933	PONS
051908AmpRNA39	51908	05/21/08	um933temp	774.33	85	65818.05	1	4	4207842043	G	NA		UMARY-933-TCTX	UMARY-933-TCTX	UMARY	933	TCTX
051908AmpRNA40	51908	05/21/08	um1611temp	571.23	85	48554.55	1.3	3.7	4207842043	H	NA		UMARY-1611-TCTX	UMARY-1611-TCTX	UMARY	1611	TCTX
051908AmpRNA30	51908	05/21/08	um4782pon	32.08	85	2726.8	23.4	-18.4			NA		UMARY-4782-PONS	UMARY-4782-PONS	UMARY	4782	PONS
051908AmpRNA41	51908	05/21/08	UM4789TEMP	55.47	85	4714.95	13.5	-8.5			NA		UMARY-4789-TCTX	UMARY-4789-TCTX	UMARY	4789	TCTX
