# Supplementary material for: Cell population-specific expression analysis of human cerebellum
Source: BMC Genomics. 2012 Nov 12;13:610. doi: 10.1186/1471-2164-13-610 (PMC3561119; doi:10.1186/1471-2164-13-610)
Supplement: Additional file 10 — Compressed (gzip) archive file (tar) containing computer code used for the PSEA analysis presented here. The archive contains the main R code (psea.R) and associated functions (psea_f.R), sample information (param.txt), subject phenotypes (phenotypeInfo.txt) and microarray probe annotation file (GPL6104-20626.txt). [file 1471-2164-13-610-S10.tgz › phenotypeInfo.txt]

Group	Member	Institution	Post.mortem.interval	Gender	Age	Ethnicity	Diagnosis	mRNA_CRBLM	mRNA_FCTX	mRNA_PON	mRNA_TCTX	uRNA_CRBLM	uRNA_FCTX	uRNA_PON	uRNA_TCTX	meth_CRBLM	meth_FCTX	meth_PON	meth_TCTX	LRRK2_Plate
BLSA	745	BLSA (Juan Troncosco)	18	m	89	W	control	31408	31408	31408	31408	42308	42308	42308	42308	PLATE_Z	PLATE_S	PLATE_Z	PLATE_Z	NaN
BLSA	827	BLSA (Juan Troncosco)	10	m	79	W	control	31408	31408	31408	51908	42308	42308	42308	42308	PLATE_Z	PLATE_Z	PLATE_Z	PLATE_Z	NaN
BLSA	1556	BLSA (Juan Troncosco)	8	m	86	W	control	31408	31408	31408	51908	42308	42308	42308	42308	PLATE_Z	PLATE_Z	PLATE_Z	PLATE_Z	NaN
BLSA	1579	BLSA (Juan Troncosco)	14	f	92	W	control	31408	31408	31408	31408	42308	42308	42308	42308	PLATE_Z	PLATE_Z	NaN	PLATE_Z	NaN
BLSA	1595	BLSA (Juan Troncosco)	17	f	85	W	control	31408	31408	31408	51908	42308	42308	42308	52208	PLATE_Z	PLATE_Z	PLATE_Z	PLATE_Z	NaN
BLSA	1603	BLSA (Juan Troncosco)	16	m	89	W	control	31408	31408	31408	31408	42308	42308	42308	42308	NaN	PLATE_Z	PLATE_Z	PLATE_Z	NaN
BLSA	1640	BLSA (Juan Troncosco)	15	f	96	W	control	31408	31408	31408	31408	42308	42308	42308	42308	PLATE_Z	PLATE_Z	PLATE_Z	PLATE_Z	NaN
BLSA	1672	BLSA (Juan Troncosco)	17	m	84	W	control	NA	NA	NA	NA	NA	NA	NA	NA	PLATE_Z	PLATE_Z	PLATE_Z	PLATE_Z	NaN
BLSA	1775	BLSA (Juan Troncosco)	11	f	93	W	control	31408	31408	31408	31408	42308	42308	42308	42308	PLATE_Y	PLATE_Y	PLATE_U	PLATE_Y	NaN
BLSA	1802	BLSA (Juan Troncosco)	16	f	90	W	control	51908	51908	51908	51908	NA	NA	NA	42308	NaN	PLATE_S	PLATE_Z	PLATE_Z	Plate_2
BLSA	1805	BLSA (Juan Troncosco)	5.5	m	82	W	control	31408	31408	31408	31408	42308	42308	42308	52208	NaN	PLATE_Z	PLATE_Z	PLATE_S	NaN
BLSA	1838	BLSA (Juan Troncosco)	10	f	95	W	control	51308	51308	51308	51308	52208	52208	52208	41408	PLATE_Y	PLATE_Y	PLATE_U	PLATE_Y	Plate_2
BLSA	1839	BLSA (Juan Troncosco)	14	m	88	W	control	31108	31108	31108	31108	41408	41408	41408	41408	PLATE_Z	PLATE_Z	NaN	PLATE_Z	Plate_1
BLSA	1840	BLSA (Juan Troncosco)	9	m	85	W	control	31108	31108	31108	31108	41408	41408	41408	41408	PLATE_Y	PLATE_U	PLATE_Y	PLATE_Y	Plate_1
BLSA	1883	BLSA (Juan Troncosco)	3	m	96	W	control	31108	31108	31108	31108	41408	41408	41408	NA	PLATE_Z	PLATE_Z	PLATE_Z	PLATE_Z	Plate_1
BLSA	1889	BLSA (Juan Troncosco)	4	m	92	W	control	51908	51908	51908	51908	NA	NA	NA	NA	PLATE_Z	PLATE_Z	NaN	PLATE_Z	Plate_2
BLSA	1924	BLSA (Juan Troncosco)	6	m	83	W	control	31408	31408	31408	31408	42308	42308	42308	42308	PLATE_Z	PLATE_Z	PLATE_Z	PLATE_Z	NaN
BLSA	1961	BLSA (Juan Troncosco)	14	f	90	W	control	31408	31408	31408	31408	42308	42308	42308	42308	PLATE_U	PLATE_Y	PLATE_U	PLATE_Y	NaN
BLSA	2000	BLSA (Juan Troncosco)	25	f	101	W	control	31108	31108	31108	31108	41408	41408	41408	41408	NaN	PLATE_Z	PLATE_Z	PLATE_Z	Plate_1
BLSA	2020	BLSA (Juan Troncosco)	14.5	m	82	W	control	31108	31108	31108	31108	41408	41408	41408	41408	PLATE_Z	PLATE_Z	PLATE_Z	PLATE_Z	Plate_1
BLSA	2021	BLSA (Juan Troncosco)	24	m	99	B	control	NA	NA	NA	NA	NA	NA	NA	NA	NaN	NaN	NaN	NaN	NaN
BLSA	2037	BLSA (Juan Troncosco)	24	m	75	W	control	31408	31408	31408	31408	42308	42308	42308	42308	PLATE_Z	PLATE_Z	PLATE_Z	PLATE_Z	NaN
BLSA	2066	BLSA (Juan Troncosco)	17	m	95	W	control	51308	51308	51308	51308	52208	52208	52208	52208	NaN	PLATE_Z	PLATE_Z	PLATE_Z	Plate_2
BLSA	2069	BLSA (Juan Troncosco)	18	f	92	W	control	31108	31108	31108	31108	41408	41408	41408	41408	PLATE_Z	PLATE_Z	PLATE_Z	PLATE_Z	Plate_1
BLSA	2093	BLSA (Juan Troncosco)	13	m	86	W	control	31408	31408	31408	31408	42308	42308	42308	42308	PLATE_Z	PLATE_Z	PLATE_Z	PLATE_Z	NaN
BLSA	2102	BLSA (Juan Troncosco)	15	m	87	W	control	31408	31408	31408	31408	42308	42308	42308	42308	PLATE_Z	PLATE_Z	PLATE_Z	PLATE_Z	NaN
JHU	384	Hopkins (Juan Troncosco)	14	m	68	W	control	31408	31408	31408	31408	42308	42308	42308	42308	PLATE_X	PLATE_X	PLATE_S	PLATE_X	NaN
JHU	705	Hopkins (Juan Troncosco)	9	m	73	W	control	31408	31408	31408	31408	42308	42308	42308	42308	PLATE_W	PLATE_W	PLATE_W	PLATE_X	NaN
JHU	710	Hopkins (Juan Troncosco)	14	m	62	W	control	31408	31408	31408	31408	42308	42308	42308	42308	PLATE_X	PLATE_X	PLATE_W	PLATE_W	NaN
JHU	712	Hopkins (Juan Troncosco)	20	f	45	W	control	31408	31408	31408	31408	42308	42308	42308	42308	PLATE_X	PLATE_W	PLATE_X	PLATE_X	NaN
JHU	713	Hopkins (Juan Troncosco)	9	f	73	W	control	31408	31408	31408	31408	42308	42308	42308	42308	NaN	PLATE_W	PLATE_W	PLATE_W	NaN
JHU	719	Hopkins (Juan Troncosco)	10	m	66	W	control	31408	31408	31408	31408	42308	42308	42308	42308	PLATE_X	PLATE_X	PLATE_X	PLATE_X	NaN
JHU	993	Hopkins (Juan Troncosco)	12	m	66	W	control	31408	31408	31408	31408	42308	42308	42308	42308	PLATE_W	PLATE_X	PLATE_X	PLATE_W	NaN
JHU	994	Hopkins (Juan Troncosco)	12	m	49	W	control	31408	31408	31408	31408	42308	42308	42308	42308	NaN	PLATE_W	PLATE_W	PLATE_X	NaN
JHU	995	Hopkins (Juan Troncosco)	12	m	59	W	control	31408	31408	31408	31408	42308	42308	42308	42308	NaN	PLATE_W	PLATE_W	PLATE_W	NaN
JHU	1344	Hopkins (Juan Troncosco)	NA	m	53	W	control	NA	NA	NA	NA	NA	NA	NA	NA	PLATE_S	PLATE_W	PLATE_W	PLATE_W	NaN
JHU	1361	Hopkins (Juan Troncosco)	15	f	49	W	control	NA	NA	NA	NA	NA	NA	NA	NA	PLATE_U	PLATE_U	PLATE_Y	PLATE_S	NaN
UMARY	142	U maryland Brain Bank	7	m	16	W	Accident, head injuries	31108	31108	31108	31108	41408	41408	41408	41408	PLATE_Y	PLATE_Y	PLATE_Y	PLATE_Y	Plate_1
UMARY	602	U maryland Brain Bank	15	m	27	W	Accident, multiple injuries	51308	51308	51308	51908	52208	52208	52208	52208	PLATE_Y	PLATE_Z	PLATE_Y	PLATE_Y	Plate_2
UMARY	604	U maryland Brain Bank	15	m	43	W	Cardiovascular disease	51308	51308	51308	51308	52208	52208	52208	52208	NaN	PLATE_W	PLATE_X	PLATE_X	Plate_2
UMARY	813	U maryland Brain Bank	14	f	30	W	Multiple injuries	51308	51308	51308	51308	52208	52208	52208	52208	NaN	NaN	NaN	NaN	Plate_2
UMARY	819	U maryland Brain Bank	28	m	18	W	chest injury	51908	51308	51308	51308	52208	52208	52208	52208	NaN	NaN	NaN	NaN	Plate_2
UMARY	871	U maryland Brain Bank	19	m	42	W	Toxic/metabolic (i.e. drug related)	51308	51308	51308	51308	52208	52208	52208	52208	PLATE_W	PLATE_Z	NaN	NaN	Plate_2
UMARY	879	U maryland Brain Bank	13	m	21	W	Multiple injuries	51308	51308	51308	51308	52208	52208	52208	52208	NaN	PLATE_W	PLATE_W	PLATE_W	Plate_2
UMARY	880	U maryland Brain Bank	12	f	48	W	Cardiovascular disease	51308	51308	51308	51308	52208	52208	52208	52208	NaN	PLATE_W	PLATE_W	PLATE_W	Plate_2
UMARY	914	U maryland Brain Bank	18	m	20	W	Accident, multiple injuries	31208	31208	31208	31208	41808	41808	41808	41808	PLATE_X	PLATE_X	PLATE_X	PLATE_X	Plate_1
UMARY	927	U maryland Brain Bank	12	m	17	W	Accident, multiple injuries	31208	31208	31208	31208	41808	41808	41808	41808	PLATE_Y	PLATE_X	PLATE_Y	PLATE_X	Plate_1
UMARY	933	U maryland Brain Bank	12	m	20	W	lightening strike	51908	51908	51908	51908	NA	NA	NA	NA	PLATE_U	PLATE_Y	PLATE_Y	NaN	NaN
UMARY	1028	U maryland Brain Bank	14	m	39	W	compresional asphyxia and chest injuries	51308	51308	51308	51308	52208	52208	52208	52208	NaN	PLATE_W	NaN	PLATE_W	Plate_2
UMARY	1037	U maryland Brain Bank	11	m	19	W	Narcotic intoxication	51308	51308	51308	51308	52208	52208	52208	52208	NaN	PLATE_W	PLATE_W	NaN	Plate_2
UMARY	1064	U maryland Brain Bank	19	f	40	W	Toxic/metabolic-acute narcotic intoxication	51908	51908	51908	51908	NA	NA	NA	NA	PLATE_W	PLATE_W	PLATE_W	PLATE_W	Plate_2
UMARY	1065	U maryland Brain Bank	12	m	15	W	Multiple injuries	50508	50508	50508	50508	52108	52108	52108	52108	NaN	NaN	PLATE_W	PLATE_W	Plate_2
UMARY	1076	U maryland Brain Bank	19	m	17	W	accident, ruptured aneurysm	50508	50508	50508	50508	52108	52108	52108	52108	PLATE_W	NaN	PLATE_W	PLATE_W	Plate_2
UMARY	1078	U maryland Brain Bank	12	f	17	W	Multiple injuries	50508	50508	50508	50508	52108	52108	52108	52108	NaN	PLATE_V	PLATE_V	PLATE_V	Plate_2
UMARY	1079	U maryland Brain Bank	16	f	19	W	Toxic/metabolic (i.e. drug related)	50508	50508	50508	50508	52108	52108	52108	52108	PLATE_V	PLATE_V	PLATE_V	NaN	Plate_2
UMARY	1104	U maryland Brain Bank	12	m	35	W	Multiple injuries	50508	50508	50508	50508	52108	52108	52108	52108	PLATE_V	PLATE_X	NaN	NaN	Plate_2
UMARY	1105	U maryland Brain Bank	17	m	16	W	Multiple injuries	31108	31108	31108	31108	41408	41408	41408	41408	PLATE_Y	PLATE_Y	PLATE_Y	PLATE_Y	Plate_1
UMARY	1114	U maryland Brain Bank	15	m	31	W	Multiple injuries	50508	50508	50508	50508	52108	52108	52108	52108	PLATE_X	NaN	PLATE_Y	PLATE_X	Plate_2
UMARY	1133	U maryland Brain Bank	9	m	38	W	Cocaine intoxication	50508	50508	50508	50508	52108	52108	52108	52108	PLATE_X	PLATE_X	PLATE_X	PLATE_V	Plate_2
UMARY	1134	U maryland Brain Bank	15	m	41	W	Cardiovascular disease	31108	31108	31108	31108	41408	41408	41408	41408	PLATE_S	PLATE_Y	PLATE_Y	PLATE_Y	Plate_1
UMARY	1136	U maryland Brain Bank	19	f	33	W	Cardiovascular disease	50508	50508	50508	50508	52108	52108	52108	52108	PLATE_X	PLATE_V	PLATE_X	PLATE_X	Plate_2
UMARY	1158	U maryland Brain Bank	15	m	16	W	cardiomegaly	50508	50508	50508	50508	52108	52108	52108	52108	PLATE_X	PLATE_X	PLATE_X	PLATE_X	Plate_2
UMARY	1170	U maryland Brain Bank	24	m	58	W	Cardiac arrythmia/endocarditis	50508	50508	50508	50508	52108	52108	52108	52108	PLATE_X	PLATE_X	PLATE_V	PLATE_V	Plate_2
UMARY	1206	U maryland Brain Bank	16	m	57	W	Multiple injuries	50508	50508	50508	50508	52108	52108	52108	52108	PLATE_X	PLATE_X	PLATE_X	PLATE_X	NaN
UMARY	1209	U maryland Brain Bank	17	f	39	W	Chest and abdominal injuries	31108	31108	31108	31108	41408	41408	41408	41408	PLATE_X	PLATE_Y	PLATE_Y	PLATE_Y	Plate_1
UMARY	1226	U maryland Brain Bank	21	m	23	W	drowning	50508	50508	50508	50508	52108	52108	52108	52108	PLATE_X	PLATE_X	PLATE_Z	PLATE_V	Plate_2
UMARY	1230	U maryland Brain Bank	16	f	16	W	Multiple injuries	50508	50508	50508	50508	52108	52108	52108	52108	PLATE_X	PLATE_V	PLATE_X	PLATE_V	NaN
UMARY	1260	U maryland Brain Bank	8	m	42	W	Multiple injuries	31108	31108	31108	31108	52208	52208	52208	52208	PLATE_Y	PLATE_Y	PLATE_Y	PLATE_Y	Plate_2
UMARY	1326	U maryland Brain Bank	12	m	37	W	Cardiovascular disease	31108	31108	31108	31108	41408	41408	41408	41408	PLATE_Y	PLATE_Y	PLATE_Y	PLATE_Y	Plate_1
UMARY	1454	U maryland Brain Bank	24	f	47	W	combined drug intoxication	32108	32108	32108	32108	42408	42408	42408	42408	PLATE_W	PLATE_Z	PLATE_W	PLATE_W	Plate_1
UMARY	1465	U maryland Brain Bank	4	m	17	W	Multiple injuries	31108	31108	31108	31108	41408	41408	41408	41408	PLATE_S	PLATE_Y	PLATE_Y	PLATE_Y	Plate_1
UMARY	1486	U maryland Brain Bank	10	f	22	W	Multiple injuries	50508	50508	50508	50508	52108	52108	52108	52108	NaN	PLATE_X	PLATE_X	PLATE_X	Plate_2
UMARY	1496	U maryland Brain Bank	19	f	53	W	cardiomyopathy	50508	50508	50508	51908	52108	52108	52108	52108	PLATE_V	PLATE_X	PLATE_V	PLATE_X	Plate_2
UMARY	1498	U maryland Brain Bank	20	m	48	W	Cardiovascular disease	50508	50508	50508	50508	52108	52108	52108	52108	PLATE_X	PLATE_X	PLATE_X	PLATE_X	NaN
UMARY	1502	U maryland Brain Bank	19	m	29	W	Multiple injuries	32108	32108	32108	32108	42408	42408	42408	42408	NaN	PLATE_W	PLATE_W	PLATE_W	Plate_1
UMARY	1535	U maryland Brain Bank	16	m	34	W	Abdominal injuries	32108	32108	32108	32108	42408	42408	42408	42408	PLATE_V	PLATE_W	PLATE_W	PLATE_W	Plate_1
UMARY	1540	U maryland Brain Bank	7	m	28	W	Multiple injuries	32108	32108	32108	32108	42408	42408	42408	42408	PLATE_W	PLATE_W	PLATE_W	PLATE_W	Plate_1
UMARY	1541	U maryland Brain Bank	19	f	20	W	Head injuries	51908	51308	51308	51308	52208	52208	52208	52208	PLATE_Y	PLATE_Y	PLATE_Y	PLATE_Y	Plate_2
UMARY	1544	U maryland Brain Bank	12	m	32	W	Multiple injuries	32108	32108	32108	32108	42408	42408	42408	42408	NaN	PLATE_W	PLATE_W	PLATE_W	Plate_1
UMARY	1545	U maryland Brain Bank	20	m	45	W	cardiomegaly with biventricular hypertrophy	32108	32108	51908	32108	42408	42408	42408	42408	PLATE_W	PLATE_W	PLATE_W	PLATE_W	Plate_1
UMARY	1568	U maryland Brain Bank	22	f	51	W	Pulmonary embolism	32108	32108	32108	32108	42408	42408	42408	42408	NaN	NaN	NaN	NaN	Plate_1
UMARY	1570	U maryland Brain Bank	14	m	48	W	cardiovascular disease	50508	50508	50508	50508	52108	52108	52108	52108	PLATE_X	PLATE_Z	PLATE_X	PLATE_X	Plate_2
UMARY	1571	U maryland Brain Bank	8	f	18	W	Multiple injuries	32108	32108	32108	32108	42408	42408	42408	42408	PLATE_W	PLATE_W	PLATE_W	PLATE_W	Plate_1
UMARY	1578	U maryland Brain Bank	17	m	53	W	Cardiovascular disease	32108	32108	51908	32108	42408	42408	42408	42408	PLATE_Z	PLATE_W	PLATE_W	PLATE_W	Plate_1
UMARY	1583	U maryland Brain Bank	18	m	26	W	Multiple injuries	31108	31108	31108	31108	41408	41408	41408	41408	PLATE_Y	PLATE_V	PLATE_Y	PLATE_Y	NaN
UMARY	1584	U maryland Brain Bank	15	f	18	W	Multiple injuries	32108	32108	32108	32108	42408	42408	42408	42408	NaN	PLATE_W	PLATE_W	PLATE_W	Plate_1
UMARY	1611	U maryland Brain Bank	11	m	18	W	Hanging	32108	32108	32108	51908	42408	42408	42408	42408	PLATE_V	PLATE_V	PLATE_W	PLATE_V	Plate_1
UMARY	1612	U maryland Brain Bank	24	f	19	W	Multiple injuries	32108	32108	32108	32108	42408	42408	42408	42408	NaN	PLATE_W	NaN	PLATE_V	Plate_1
UMARY	1613	U maryland Brain Bank	8	f	41	W	Multiple drug intoxication	32108	51908	32108	32108	42408	42408	42408	42408	PLATE_V	PLATE_W	PLATE_W	PLATE_V	Plate_1
UMARY	1614	U maryland Brain Bank	18	f	27	W	Gunshot wound to the abdomen	32108	32108	32108	32108	42408	42408	42408	42408	PLATE_W	PLATE_V	PLATE_V	PLATE_V	Plate_1
UMARY	1648	U maryland Brain Bank	23	f	38	W	Mitral valve prolapse	32108	32108	32108	32108	42408	42408	42408	42408	NaN	PLATE_W	PLATE_W	PLATE_V	Plate_2
UMARY	1652	U maryland Brain Bank	21	m	19	W	Narcotic intoxication	32108	32108	32108	32108	42408	42408	42408	42408	NaN	NaN	NaN	NaN	Plate_2
UMARY	1668	U maryland Brain Bank	24	m	19	W	Narcotic and cocaine intoxication	32108	32108	32108	32108	42408	42408	42408	42408	NaN	NaN	NaN	NaN	Plate_2
UMARY	1710	U maryland Brain Bank	12	f	26	W	Cardiac tamponade	32108	32108	32108	32108	42408	42408	42408	42408	NaN	PLATE_V	PLATE_V	PLATE_V	Plate_2
UMARY	1712	U maryland Brain Bank	8	m	20	W	gunshot wound to the chest	50508	50508	50508	50508	52108	52108	52108	52108	PLATE_Y	PLATE_U	PLATE_Y	PLATE_Y	Plate_2
UMARY	1713	U maryland Brain Bank	8	m	23	W	head and neck injuries	50508	50508	50508	50508	52108	52108	52108	52108	PLATE_Y	PLATE_Y	PLATE_X	PLATE_Y	Plate_2
UMARY	1715	U maryland Brain Bank	17	f	33	W	asthma	50508	50508	50508	50508	52108	52108	52108	52108	PLATE_X	PLATE_V	PLATE_X	PLATE_X	NaN
UMARY	1792	U maryland Brain Bank	11	f	25	W	Multiple injuries	50508	50508	50508	50508	52108	52108	52108	52108	PLATE_X	PLATE_X	PLATE_X	PLATE_X	NaN
UMARY	1795	U maryland Brain Bank	23	f	49	W	Cardiovascular disease	50508	50508	50508	50508	52108	52108	52108	52108	PLATE_V	PLATE_V	PLATE_X	PLATE_V	Plate_2
UMARY	1797	U maryland Brain Bank	18	m	43	W	Multiple injuries	50508	50508	50508	50508	52108	52108	52108	52108	PLATE_V	PLATE_V	PLATE_V	PLATE_V	Plate_2
UMARY	1825	U maryland Brain Bank	20	m	48	W	cardiovascular disease	50508	50508	50508	50508	52108	52108	52108	52108	PLATE_Y	PLATE_Y	PLATE_X	PLATE_U	Plate_2
UMARY	1827	U maryland Brain Bank	9	f	39	W	Head injuries	51308	51308	51308	51308	52208	52208	52208	52208	PLATE_V	PLATE_Z	PLATE_Z	PLATE_V	Plate_2
UMARY	1830	U maryland Brain Bank	7	f	39	W	myocarditis	51308	51308	51308	51308	52208	52208	52208	52208	PLATE_Z	PLATE_Z	PLATE_Z	PLATE_Z	Plate_2
UMARY	1846	U maryland Brain Bank	9	f	20	W	Multiple injuries	31108	51908	31108	31108	41408	41408	41408	41408	PLATE_V	PLATE_Y	PLATE_V	PLATE_V	Plate_2
UMARY	1847	U maryland Brain Bank	16	m	57	W	Chest injuries complicating cardiovascular disease	51308	51308	51308	51308	NA	NA	NA	NA	PLATE_V	PLATE_Y	PLATE_V	PLATE_V	NaN
UMARY	1849	U maryland Brain Bank	21	m	48	W	Head injuries complicating cardiovascular disease	31108	31108	51908	31108	41408	41408	41408	41408	PLATE_Y	PLATE_X	PLATE_X	PLATE_X	Plate_1
UMARY	1862	U maryland Brain Bank	6	m	20	W	Multiple injuries	51308	51308	51308	51308	52208	52208	52208	52208	PLATE_Z	PLATE_S	PLATE_S	PLATE_Z	Plate_2
UMARY	1865	U maryland Brain Bank	16	m	55	W	cardiovascular disease	51308	51308	51308	51308	52208	52208	52208	52208	PLATE_Y	PLATE_S	PLATE_S	PLATE_S	Plate_2
UMARY	1866	U maryland Brain Bank	19	m	32	W	Cardiovascular disease	51308	51308	51308	51308	52208	52208	52208	52208	PLATE_Y	PLATE_Y	PLATE_Y	PLATE_U	Plate_2
UMARY	1867	U maryland Brain Bank	24	f	46	W	Multiple injuries	51308	51308	51308	51308	52208	52208	52208	52208	PLATE_S	PLATE_Y	PLATE_S	PLATE_S	Plate_2
UMARY	1902	U maryland Brain Bank	21	m	43	W	Cardiac arrythmia	51308	51308	51308	51308	52208	52208	52208	52208	PLATE_Y	PLATE_V	PLATE_X	PLATE_V	NaN
UMARY	1903	U maryland Brain Bank	7	m	40	W	Cardiovascular disease	51908	32108	32108	32108	42408	42408	42408	42408	PLATE_V	PLATE_V	PLATE_V	PLATE_V	Plate_2
UMARY	1907	U maryland Brain Bank	17	m	54	W	Multiple injuries	31108	31108	31108	31108	41408	41408	41408	41408	PLATE_Y	PLATE_S	PLATE_S	PLATE_Y	Plate_1
UMARY	1909	U maryland Brain Bank	20	m	40	W	Cardiovascular disease	32108	32108	32108	32108	42408	42408	42408	42408	NaN	NaN	NaN	NaN	Plate_2
UMARY	1917	U maryland Brain Bank	13	m	40	W	overdose / ?suicide	32108	32108	32108	32108	42408	42408	42408	42408	NaN	PLATE_Y	NaN	NaN	Plate_2
UMARY	1935	U maryland Brain Bank	16	m	43	W	Multiple injuries	51908	51908	32108	32108	42408	42408	42408	42408	PLATE_V	PLATE_V	PLATE_V	PLATE_V	Plate_2
UMARY	1936	U maryland Brain Bank	13	m	46	W	Cardiovascular disease	32108	32108	32108	32108	42408	42408	42408	42408	PLATE_W	PLATE_V	PLATE_V	PLATE_W	Plate_2
UMARY	1939	U maryland Brain Bank	12	m	39	W	nonKetotic hyperglycaemia (HONK)	51908	32108	32108	32108	42408	42408	42408	42408	PLATE_V	PLATE_V	PLATE_W	PLATE_W	Plate_2
UMARY	1940	U maryland Brain Bank	20	m	57	W	Multiple injuries	31108	31108	31108	31108	41408	41408	41408	41408	PLATE_X	PLATE_S	PLATE_X	PLATE_X	Plate_1
UMARY	4263	U maryland Brain Bank	6	m	61	W	Cardiac arrest	51308	51308	51308	51308	52208	52208	52208	52208	PLATE_V	PLATE_V	PLATE_V	PLATE_V	Plate_2
UMARY	4540	U maryland Brain Bank	23	m	25	W	Multiple injuries	31108	31108	31108	31108	41408	41408	41408	41408	PLATE_Z	PLATE_S	PLATE_Y	PLATE_S	Plate_1
UMARY	4542	U maryland Brain Bank	8	m	22	W	Multiple injuries	31108	31108	51908	31108	41408	41408	41408	41408	PLATE_S	PLATE_Y	PLATE_X	PLATE_Y	Plate_1
UMARY	4543	U maryland Brain Bank	13	m	28	W	Multiple injuries	31108	31108	51908	31108	41408	41408	41408	41408	PLATE_S	PLATE_X	PLATE_S	PLATE_Z	Plate_1
UMARY	4545	U maryland Brain Bank	13	m	31	W	Cardiovascular disease	31108	31108	31108	31108	41408	41408	41408	41408	PLATE_S	PLATE_S	PLATE_S	PLATE_S	Plate_1
UMARY	4549	U maryland Brain Bank	17	m	58	W	Cardiovascular disease	31108	31108	31108	31108	41408	41408	41408	41408	PLATE_X	PLATE_S	PLATE_S	PLATE_X	Plate_1
UMARY	4590	U maryland Brain Bank	19	m	20	W	Dilated cardiomyopathy/morbid obesity	31108	31108	31108	51908	41408	41408	41408	41408	PLATE_V	PLATE_V	PLATE_V	PLATE_W	Plate_1
UMARY	4593	U maryland Brain Bank	8	m	33	W	Cardiac arrythmia	31208	31208	31208	31208	41808	41808	41808	41808	PLATE_S	PLATE_Y	PLATE_Y	PLATE_Y	Plate_1
UMARY	4598	U maryland Brain Bank	6	m	45	W	Dilated cardiomyopathy	31208	31208	31208	31208	41808	41808	41808	41808	PLATE_Y	PLATE_S	NaN	PLATE_S	Plate_1
UMARY	4636	U maryland Brain Bank	19	f	43	W	Pulmonary embolism	31208	31208	31208	31208	41808	41808	41808	41808	PLATE_Y	PLATE_S	PLATE_S	PLATE_Y	Plate_1
UMARY	4640	U maryland Brain Bank	5	f	47	W	Pneumonia	31208	31208	31208	31208	41808	41808	41808	41808	PLATE_S	PLATE_Y	PLATE_S	PLATE_S	Plate_1
UMARY	4725	U maryland Brain Bank	17	f	32	W	Hereditary Cardiovascular disease	31208	31208	31208	31208	41808	41808	41808	41808	PLATE_S	NaN	PLATE_S	PLATE_Z	Plate_1
UMARY	4726	U maryland Brain Bank	6	m	28	W	Multiple injuries	31208	31208	31208	31208	41808	41808	41808	41808	PLATE_S	PLATE_X	PLATE_S	PLATE_S	Plate_1
UMARY	4727	U maryland Brain Bank	5	m	20	W	Multiple injuries	31208	31208	31208	31208	41808	41808	41808	41808	PLATE_S	NaN	PLATE_S	PLATE_S	Plate_1
UMARY	4729	U maryland Brain Bank	10	m	24	W	Multiple injuries	31208	31208	31208	31208	41808	41808	41808	41808	PLATE_X	PLATE_S	PLATE_S	PLATE_Z	Plate_1
UMARY	4782	U maryland Brain Bank	17	m	18	W	Head and chest injuries	31208	31208	NA	31208	41808	41808	41808	41808	PLATE_Z	PLATE_V	PLATE_V	PLATE_V	Plate_1
UMARY	4786	U maryland Brain Bank	11	m	22	W	Multiple injuries	31208	31208	31208	31208	41808	41808	41808	41808	PLATE_V	PLATE_V	PLATE_Z	PLATE_V	Plate_1
UMARY	4788	U maryland Brain Bank	17	f	48	W	Multiple injuries	51308	51308	51308	51308	52208	52208	52208	52208	PLATE_V	PLATE_Y	PLATE_V	PLATE_V	Plate_2
UMARY	4789	U maryland Brain Bank	19	f	72	W	Accident, exsanguination	51308	51308	51308	51308	52208	52208	52208	42308	PLATE_V	PLATE_V	PLATE_V	PLATE_V	Plate_2
UMARY	4841	U maryland Brain Bank	17	f	42	W	Accident, multiple injuries	31208	31208	31208	31208	41808	41808	41808	41808	PLATE_Y	PLATE_S	PLATE_Y	PLATE_X	Plate_1
UMARY	4842	U maryland Brain Bank	12	m	47	W	Airway obstruction of food bolus	31208	31208	31208	31208	41808	41808	41808	41808	PLATE_S	PLATE_X	PLATE_Y	PLATE_Y	Plate_1
UMARY	4903	U maryland Brain Bank	5	f	31	W	Quetiapine/alcohol intoxication	31208	31208	31208	31208	41808	41808	41808	41808	PLATE_V	PLATE_V	PLATE_S	PLATE_V	Plate_1
UMARY	4915	U maryland Brain Bank	5	m	49	W	Cardiovascular disease	31208	31208	31208	31208	41808	41808	41808	41808	PLATE_Y	NaN	PLATE_S	PLATE_Y	Plate_1
UMARY	4916	U maryland Brain Bank	5	m	19	W	Accident, drowning	31208	31208	31208	31208	41808	41808	41808	41808	PLATE_Y	PLATE_X	PLATE_X	PLATE_Y	Plate_1
UMARY	4924	U maryland Brain Bank	9	m	48	W	Cardiovascular disease	31208	31208	51908	31208	41808	41808	41808	41808	PLATE_V	PLATE_V	PLATE_Y	PLATE_V	Plate_1
UMARY	5024	U maryland Brain Bank	10	m	56	W	Cardiovascular disease, DM	31208	31208	51908	31208	41808	41808	41808	41808	PLATE_S	PLATE_V	PLATE_Y	PLATE_W	Plate_1
UMARY	5028	U maryland Brain Bank	18	m	67	W	Multiple injuries	51308	51308	51308	51308	52208	52208	52208	52208	PLATE_V	PLATE_V	PLATE_V	PLATE_V	Plate_2
UMARY	5078	U maryland Brain Bank	23	m	48	W	Neck injuries/alcohol use	31208	31208	31208	31208	41808	41808	41808	41808	PLATE_S	PLATE_S	PLATE_S	PLATE_Y	Plate_1
UMARY	5079	U maryland Brain Bank	16	m	33	W	Drowning complicated by alcohol intoxication	31208	31208	31208	31208	41808	41808	41808	41808	PLATE_V	PLATE_V	PLATE_V	PLATE_V	Plate_1
UMARY	5081	U maryland Brain Bank	20	m	48	W	Pulmonary embolism	31208	31208	31208	31208	41808	41808	41808	41808	PLATE_X	PLATE_Z	PLATE_Y	NaN	Plate_1
UMARY	5086	U maryland Brain Bank	20	f	47	W	Complications of liver cirrhosis	51908	31208	31208	31208	41808	41808	41808	41808	PLATE_X	PLATE_X	PLATE_Z	PLATE_X	Plate_1
UMARY	5087	U maryland Brain Bank	4	m	44	W	Heroin intoxication/cocaine use	31208	31208	31208	31208	41808	41808	41808	41808	PLATE_X	PLATE_X	PLATE_X	PLATE_X	Plate_1
