# Supplementary material for: Cell population-specific expression analysis of human cerebellum
Source: BMC Genomics. 2012 Nov 12;13:610. doi: 10.1186/1471-2164-13-610 (PMC3561119; doi:10.1186/1471-2164-13-610)
Supplement: Additional file 10 — Compressed (gzip) archive file (tar) containing computer code used for the PSEA analysis presented here. The archive contains the main R code (psea.R) and associated functions (psea_f.R), sample information (param.txt), subject phenotypes (phenotypeInfo.txt) and microarray probe annotation file (GPL6104-20626.txt). [file 1471-2164-13-610-S10.tgz › GPL6104-20626.txt]

#ID = Unique identifier for the probe (across all products and species)
#Species = 
#Source = Transcript sequence source name
#Search_Key = Internal id useful for custom design array
#Transcript = Internal transcript id
#ILMN_Gene = Internal gene symbol
#Source_Reference_ID = Id in the source database
#RefSeq_ID = Refseq id
#Unigene_ID = Unigene id
#Entrez_Gene_ID = Entrez gene id
#GI = Genbank id
#Accession = Genbank accession number
#Symbol = Gene symbol from the source database
#Protein_Product = Genbank protein accession number
#Array_Address_Id = Decoder id
#Probe_Type = Information about what this probe is targeting
#Probe_Start = Position of the probe relative to the 5' of the source transcript sequence
#SEQUENCE = Probe sequence
#Chromosome = Chromosome
#Probe_Chr_Orientation = Orientation on the NCBI genome built
#Probe_Coordinates = genomic position of the probe on the NCBI genome built
#Definition = Gene description from the source
#Ontology_Component = Cellular component annotations from Gene Ontology project
#Ontology_Process = Biological process annotations from Gene Ontology project
#Ontology_Function = Molecular function annotations from Gene Ontology project
#Synonyms = Gene symbol synonyms from Refseq
#Obsolete_Probe_Id = Identifier of probe id before bgx time
#GB_ACC = 
ID	Species	Source	Search_Key	Transcript	ILMN_Gene	Source_Reference_ID	RefSeq_ID	Unigene_ID	Entrez_Gene_ID	GI	Accession	Symbol	Protein_Product	Array_Address_Id	Probe_Type	Probe_Start	SEQUENCE	Chromosome	Probe_Chr_Orientation	Probe_Coordinates	Definition	Ontology_Component	Ontology_Process	Ontology_Function	Synonyms	Obsolete_Probe_Id	GB_ACC
ILMN_1698220	Homo sapiens	RefSeq	ILMN_13666	ILMN_13666	PHTF2	NM_020432.2	NM_020432.2		57157	40254932	NM_020432.2	PHTF2	NP_065165.2	2900438	S	4677	CAAAGAGAATTGTGGCAGATGTTGTGTGTGAACTGTTGTTTCTTTGCCAC	7	+	77424374-77424423	Homo sapiens putative homeodomain transcription factor 2 (PHTF2), mRNA.	endoplasmic reticulum [goid 5783] [pmid 11256614] [evidence IDA]			DKFZP564F013; FLJ33324; MGC86999		NM_020432.2
ILMN_1810835	Homo sapiens	RefSeq	ILMN_10478	ILMN_175835	SPRR3	NM_005416.1	NM_005416.1		6707	4885606	NM_005416.1	SPRR3	NP_005407.1	2640692	S	683	GAAGCCAACCACCAGATGCTGGACACCCTCTTCCCATCTGTTTCTGTGTC	1	+	151242655-151242704	Homo sapiens small proline-rich protein 3 (SPRR3), mRNA.	cornified envelope [goid 1533] [pmid 15232223] [evidence TAS]	keratinocyte differentiation [goid 30216] [pmid 8325635] [evidence NAS]; wound healing [goid 42060] [pmid 10510474] [evidence TAS]; epidermis development [goid 8544] [pmid 8325635] [evidence NAS]; keratinization [goid 31424] [evidence IEA]	structural molecule activity [goid 5198] [pmid 15232223] [evidence TAS]; protein binding [goid 5515] [pmid 10510474] [evidence IPI]			NM_005416.1
ILMN_1782944	Homo sapiens	RefSeq	ILMN_27850	ILMN_27850	GPR37L1	NM_004767.2	NM_004767.2		9283	31377792	NM_004767.2	GPR37L1	NP_004758.2	1690440	S	2372	GATCCCTGGGTTGCCCTGTCCCAACCTCCTTGTTAGGTGCTTTCCCATAG	1	+	200365170-200365219	Homo sapiens G protein-coupled receptor 37 like 1 (GPR37L1), mRNA.	membrane [goid 16020] [evidence IEA]; integral to membrane [goid 16021] [pmid 9539149] [evidence NAS]	G-protein coupled receptor protein signaling pathway [goid 7186] [evidence IEA]; signal transduction [goid 7165] [evidence IEA]	receptor activity [goid 4872] [evidence IEA]; G-protein coupled receptor activity, unknown ligand [goid 16526] [pmid 9539149] [evidence NAS]; rhodopsin-like receptor activity [goid 1584] [evidence IEA]	ET(B)R-LP-2; ETBR-LP-2		NM_004767.2
ILMN_1692858	Homo sapiens	RefSeq	ILMN_10309	ILMN_10309	FBXO25	NM_012173.3	NM_012173.3		26260	34878756	NM_012173.3	FBXO25	NP_036305.2	1030747	A	1937	CTGGGGTTGGGGGCTGGTCTGTGCATAATCCTGGACTGTGATGGGAACAG	8	+	409448-409497	Homo sapiens F-box protein 25 (FBXO25), transcript variant 3, mRNA.	ubiquitin ligase complex [goid 151] [pmid 10531035] [evidence NAS]	protein ubiquitination [goid 16567] [pmid 10531035] [evidence NAS]	ubiquitin-protein ligase activity [goid 4842] [pmid 10531035] [evidence NAS]	MGC51975; MGC20256; FBX25		NM_012173.3
ILMN_1668162	Homo sapiens	RefSeq	ILMN_7652	ILMN_7652	DGAT2L3	NM_001013579.1	NM_001013579.1		158833	61888901	NM_001013579.1	DGAT2L3	NP_001013597.1	6480482	S	782	GTCAAGGCTCCACTGGGCTCCTGCCATACTCCAGGCCTATTGTCACTGTG	X	+	69376459-69376508	Homo sapiens diacylglycerol O-acyltransferase 2-like 3 (DGAT2L3), mRNA.	membrane [goid 16020] [evidence IEA]; integral to membrane [goid 16021] [evidence IEA]; endoplasmic reticulum [goid 5783] [evidence IEA]	lipid biosynthesis [goid 8610] [evidence IEA]; lipid metabolism [goid 6629] [evidence IEA]	acyltransferase activity [goid 8415] [evidence IEA]; transferase activity [goid 16740] [evidence IEA]	AWAT1; DGA2		NM_001013579.1
ILMN_1682799	Homo sapiens	RefSeq	ILMN_1387	ILMN_1387	STAMBPL1	NM_020799.2	NM_020799.2		57559	52694663	NM_020799.2	STAMBPL1	NP_065850.1	7160255	S	1746	TGTAAGCACCGTCAACATCAGACACCTACTCATGGACATGTGGTTGCCGG	10	+	90672973-90673022	Homo sapiens STAM binding protein-like 1 (STAMBPL1), mRNA.		ubiquitin cycle [goid 6512] [evidence IEA]	zinc ion binding [goid 8270] [evidence IEA]; metal ion binding [goid 46872] [evidence IEA]; metallopeptidase activity [goid 8237] [evidence IEA]; ubiquitin thiolesterase activity [goid 4221] [evidence IEA]	bA399O19.2; AMSH-LP; ALMalpha; KIAA1373; FLJ31524; AMSH-FP		NM_020799.2
ILMN_1696317	Homo sapiens	RefSeq	ILMN_15285	ILMN_17773	CACNA2D4	NM_001005766.1	NM_001005766.1		93589	54607061	NM_001005766.1	CACNA2D4	NP_001005766.1	1470386	A	4998	GCCCCCTTACAGCAGAAGACACTGCAGCTCGAAGACAGCTTAAGTGGCAG	12	-	1771634-1771683	Homo sapiens calcium channel, voltage-dependent, alpha 2/delta subunit 4 (CACNA2D4), transcript variant 3, mRNA.	membrane [goid 16020] [evidence IEA]			RCD4		NM_001005766.1
ILMN_1669181	Homo sapiens	RefSeq	ILMN_138201	ILMN_12798	ACOX1	NM_004035.5	NM_004035.5		51	83641871	NM_004035.5	ACOX1	NP_004026.2	3450138	I	603	GGCATGTTCCTGCCCACCTTGCTTCACCAGGCAACTGCGGAGCAGCAGGA	17	-	71467958-71468007	Homo sapiens acyl-Coenzyme A oxidase 1, palmitoyl (ACOX1), transcript variant 1, mRNA.	peroxisome [goid 5777] [pmid 7876265] [evidence NAS]	prostaglandin metabolism [goid 6693] [pmid 7876265] [evidence NAS]; fatty acid beta-oxidation [goid 6635] [evidence IEA]; lipid metabolism [goid 6629] [pmid 8159712] [evidence TAS]; electron transport [goid 6118] [evidence IEA]	acyl-CoA dehydrogenase activity [goid 3995] [evidence IEA]; oxidoreductase activity [goid 16491] [evidence IEA]; electron donor activity [goid 9053] [evidence NR ]; acyl-CoA oxidase activity [goid 3997] [pmid 7876265] [evidence NAS]; FAD binding [goid 50660] [evidence IEA]	SCOX; MGC1198; ACOX; PALMCOX		NM_004035.5
ILMN_1665311	Homo sapiens	RefSeq	ILMN_1785	ILMN_1785	STH	NM_001007532.1	NM_001007532.1		246744	56090268	NM_001007532.1	STH	NP_001007533.1	1050195	S	97	CAGCCTCTGTGTGAGTGGATGATTCAGGTTGCCAGAGACAGAACCCTCAG	17	+	41432579-41432628	Homo sapiens saitohin (STH), mRNA.				MGC163193; MGC163191		NM_001007532.1
ILMN_1734631	Homo sapiens	RefSeq	ILMN_28546	ILMN_179976	CLYBL	NM_138280.3	NM_138280.3		171425	45580744	NM_138280.3	CLYBL	NP_612124.3	5550445	I	2073	GTAACTCAGAGTCCCATTCCACAAGCCCATGCTAGTGAGCCAACACAAAC	13	+	99359185-99359234	Homo sapiens citrate lyase beta like (CLYBL), transcript variant 1, mRNA.	citrate lyase complex [goid 9346] [evidence IEA]	aromatic compound metabolism [goid 6725] [evidence IEA]	carbon-carbon lyase activity [goid 16830] [evidence IEA]; citrate (pro-3S)-lyase activity [goid 8815] [evidence IEA]	bA134O15.1; CLB		NM_138280.3
ILMN_1711453	Homo sapiens	RefSeq	ILMN_24114	ILMN_24114	CLEC12A	NM_201625.1	NM_201625.1		160364	42490743	NM_201625.1	CLEC12A	NP_963919.1	4210615	I	481	GCCCACAAGGAGGACTTACAATGTGGAACTTAGTCTCTTTCCCTCACTCC	12	+	10023039-10023088	Homo sapiens C-type lectin domain family 12, member A (CLEC12A), transcript variant 3, mRNA.			sugar binding [goid 5529] [evidence IEA]; receptor activity [goid 4872] [evidence IEA]	CLL1; MICL; CLL-1; DCAL-2; MGC70602		NM_201625.1
ILMN_1784717	Homo sapiens	RefSeq	ILMN_30266	ILMN_30266	RPS19	NM_001022.3	NM_001022.3		6223	48255921	NM_001022.3	RPS19	NP_001013.1	4250487	S	739	CTGACACCTCAGGGACAAAGAGATCTGGACAGAATCGCCGGACAGGTGGC	19	+	47065619-47065663:47067259-47067263	Homo sapiens ribosomal protein S19 (RPS19), mRNA.	nucleolus [goid 5730] [pmid 16289379] [evidence IDA]; ribosome [goid 5840] [evidence IEA]; intracellular [goid 5622] [evidence IEA]; cytosolic small ribosomal subunit (sensu Eukaryota) [goid 5843] [pmid 15883184] [evidence IDA]	positive regulation of cell motility [goid 51272] [pmid 16289379] [evidence TAS]; response to extracellular stimulus [goid 9991] [pmid 16289379] [evidence TAS]; protein biosynthesis [goid 6412] [pmid 9988267] [evidence TAS]; erythrocyte differentiation [goid 30218] [pmid 16289379] [evidence IMP]	RNA binding [goid 3723] [pmid 9988267] [evidence TAS]; structural constituent of ribosome [goid 3735] [pmid 15883184] [evidence IDA]; protein binding [goid 5515] [pmid 11716516] [evidence IPI]	DBA		NM_001022.3
ILMN_1702928	Homo sapiens	RefSeq	ILMN_4617	ILMN_4500	FBXO9	NM_012347.4	NM_012347.4		26268	117190362	NM_012347.4	FBXO9	NP_036479.1	6520670	A	2992	AGGTGAAATGTGCATACAGAAGGAAGAGAGTTGGCCAGGTGTGGTGACTC				Homo sapiens F-box protein 9 (FBXO9), transcript variant 1, mRNA.	ubiquitin ligase complex [goid 151] [pmid 10531037] [evidence NAS]	protein ubiquitination [goid 16567] [pmid 10531037] [evidence NAS]	binding [goid 5488] [evidence IEA]; ubiquitin-protein ligase activity [goid 4842] [pmid 10531037] [evidence NAS]	dJ341E18.2; DKFZp434C0118; NY-REN-57; KIAA0936; FBX9; VCIA1		NM_012347.4
ILMN_1667120	Homo sapiens	RefSeq	ILMN_4500	ILMN_4500	FBXO9	NM_012347.4	NM_012347.4		26268	117190362	NM_012347.4	FBXO9	NP_036479.1	7330253	I	33	GGGCAACTGGTGTGTTTATATGCCTGACATTATTTGGGTTTTCCCCCCTC				Homo sapiens F-box protein 9 (FBXO9), transcript variant 1, mRNA.	ubiquitin ligase complex [goid 151] [pmid 10531037] [evidence NAS]	protein ubiquitination [goid 16567] [pmid 10531037] [evidence NAS]	binding [goid 5488] [evidence IEA]; ubiquitin-protein ligase activity [goid 4842] [pmid 10531037] [evidence NAS]	dJ341E18.2; DKFZp434C0118; NY-REN-57; KIAA0936; FBX9; VCIA1		NM_012347.4
ILMN_1761911	Homo sapiens	RefSeq	ILMN_18324	ILMN_18324	SCYL1BP1	NM_152281.1	NM_152281.1		92344	22748638	NM_152281.1	SCYL1BP1	NP_689494.1	3930743	S	1385	TCTAGGGGTATGTTTCACCTTGATTTTGGCCCGGTTCTTTCAGTGTTCCG	1	+	168788407-168788456	Homo sapiens SCY1-like 1 binding protein 1 (SCYL1BP1), mRNA.	cytoplasm [goid 5737] [pmid 12783284] [evidence ISS]		protein binding [goid 5515] [pmid 15781263] [evidence IPI]	NTKL-BP1; MGC51263; NTKLBP1; FLJ11752; MGC70512; RP11-545I10.1		NM_152281.1
ILMN_1706784	Homo sapiens	RefSeq	ILMN_29030	ILMN_29030	H2AFV	NM_138635.2	NM_138635.2		94239	41406072	NM_138635.2	H2AFV	NP_619541.1	2850612	I	565	GCTGAACCAAGGAACTGCCCGAATGTGCTGAACAAGGACATTTGCTTCTC	7	-	44836137-44836186	Homo sapiens H2A histone family, member V (H2AFV), transcript variant 2, mRNA.	chromosome [goid 5694] [evidence IEA]; nucleus [goid 5634] [evidence IEA]; nucleosome [goid 786] [evidence IEA]	nucleosome assembly [goid 6334] [evidence IEA]; chromosome organization and biogenesis (sensu Eukaryota) [goid 7001] [evidence IEA]	DNA binding [goid 3677] [evidence IEA]	MGC1947; H2AV; MGC10831; FLJ26479; MGC10170		NM_138635.2
ILMN_1751493	Homo sapiens	RefSeq	ILMN_20676	ILMN_169445	NPFFR2	NM_004885.1	NM_004885.1		10886	4758819	NM_004885.1	NPFFR2	NP_004876.1	3610215	I	263	GGGGGACAGACGTCGGCTGGGATTGAGCCGGCAGACTGCGAAAAGTAGCT	4	+	73116647-73116696	Homo sapiens neuropeptide FF receptor 2 (NPFFR2), transcript variant 1, mRNA.	integral to plasma membrane [goid 5887] [pmid 10079187] [evidence TAS]; membrane [goid 16020] [evidence IEA]	G-protein coupled receptor protein signaling pathway [goid 7186] [pmid 10079187] [evidence TAS]; signal transduction [goid 7165] [evidence IEA]; detection of abiotic stimulus [goid 9582] [pmid 10851242] [evidence TAS]	neuropeptide receptor activity [goid 8188] [evidence IEA]; receptor activity [goid 4872] [evidence IEA]; rhodopsin-like receptor activity [goid 1584] [evidence IEA]	NPFF2; NPGPR; GPR74		NM_004885.1
ILMN_1815346	Homo sapiens	RefSeq	ILMN_16309	ILMN_16309	TMEM136	NM_174926.1	NM_174926.1		219902	28376667	NM_174926.1	TMEM136	NP_777586.1	6180670	S	694	CCATGCTTGGAGAAGCAGGCGGAGTGAGGAACGGCAGCTGAAACACAACG	11	+	119706365-119706414	Homo sapiens transmembrane protein 136 (TMEM136), mRNA.	integral to membrane [goid 16021] [evidence IEA]			MGC17839		NM_174926.1
ILMN_1774687	Homo sapiens	RefSeq	ILMN_3497	ILMN_3497	PRKAG1	NM_002733.3	NM_002733.3		5571	47132573	NM_002733.3	PRKAG1	NP_002724.1	7150377	A	1527	CCATAATGTGAGTGGGGAGGATTGTGGGGAGGAGGGGCTTTGGGTTCCTG	12	-	47682437-47682486	Homo sapiens protein kinase, AMP-activated, gamma 1 non-catalytic subunit (PRKAG1), transcript variant 1, mRNA.		fatty acid biosynthesis [goid 6633] [evidence IEA]; protein amino acid phosphorylation [goid 6468] [pmid 2342480] [evidence TAS]; signal transduction [goid 7165] [pmid 2342480] [evidence TAS]; spermatogenesis [goid 7283] [pmid 9598317] [evidence TAS]	cAMP-dependent protein kinase activity [goid 4691] [pmid 9598317] [evidence TAS]	AMPKG; MGC8666		NM_002733.3
ILMN_1764927	Homo sapiens	RefSeq	ILMN_9221	ILMN_166833	CDC42EP1	NM_152243.1	NM_152243.1		11135	23238225	NM_152243.1	CDC42EP1	NP_689449.1	730768	A	2005	CCAACATCCCCGCCCCAGCCTCCCTCTTACCCCAGAAAGGTCAGGTATGA	22	+	36295228-36295277	Homo sapiens CDC42 effector protein (Rho GTPase binding) 1 (CDC42EP1), transcript variant 1, mRNA.		regulation of cell shape [goid 8360] [pmid 11035016] [evidence IDA]; positive regulation of pseudopodium formation [goid 31274] [pmid 11035016] [evidence IDA]		MGC15316; MSE55; CEP1; BORG5		NM_152243.1
ILMN_1776347	Homo sapiens	RefSeq	ILMN_418	ILMN_180673	TCP1	NM_030752.2	NM_030752.2		6950	57863256	NM_030752.2	TCP1	NP_110379.2	1710332	A	1707	GCAATGGTAAACCTCGAGACAACAAACAAGCAGGGGTGTTTGAACCAACC	6	-	160120216-160120265	Homo sapiens t-complex 1 (TCP1), transcript variant 1, mRNA.	cytosol [goid 5829] [pmid 1630491] [evidence TAS]	tubulin folding [goid 7021] [pmid 11532003] [evidence NAS]; protein folding [goid 6457] [evidence IEA]	ATP binding [goid 5524] [evidence IEA]; unfolded protein binding [goid 51082] [pmid 1630491] [evidence TAS]; nucleotide binding [goid 166] [evidence IEA]	TCP-1-alpha; CCT-alpha; CCT1; D6S230E; CCTa		NM_030752.2
ILMN_1660661	Homo sapiens	RefSeq	ILMN_418	ILMN_180673	TCP1	NM_030752.2	NM_030752.2		6950	57863256	NM_030752.2	TCP1	NP_110379.2	1990504	I	304	GGCTGCAGCTTCGATTGCCAATATTGTAAAAAGTTCTCTTGGTCCAGTTG	6	-	160129111-160129160	Homo sapiens t-complex 1 (TCP1), transcript variant 1, mRNA.	cytosol [goid 5829] [pmid 1630491] [evidence TAS]	tubulin folding [goid 7021] [pmid 11532003] [evidence NAS]; protein folding [goid 6457] [evidence IEA]	ATP binding [goid 5524] [evidence IEA]; unfolded protein binding [goid 51082] [pmid 1630491] [evidence TAS]; nucleotide binding [goid 166] [evidence IEA]	TCP-1-alpha; CCT-alpha; CCT1; D6S230E; CCTa		NM_030752.2
ILMN_1692844	Homo sapiens	RefSeq	ILMN_3919	ILMN_3919	TBC1D19	NM_018317.1	NM_018317.1		55296	8922855	NM_018317.1	TBC1D19	NP_060787.1	3840465	S	1557	GCCGTGTTTGCTTTCCGAGCAGTGAACCTGATGGAGGTGACATCACTGGC	4	+	26364551-26364600	Homo sapiens TBC1 domain family, member 19 (TBC1D19), mRNA.			GTPase activator activity [goid 5096] [evidence IEA]	FLJ11082		NM_018317.1
ILMN_1674057	Homo sapiens	RefSeq	ILMN_1244	ILMN_1244	UNQ5830	NM_207480.1	NM_207480.1		400943	46409585	NM_207480.1	UNQ5830	NP_997363.1	3120128	S	2202	CTGCAAAGATCCAGGCCAGAAATCCAGGCACAGTGGCACACACCTGAGTC	2	-	10060897-10060946	Homo sapiens AILT5830 (UNQ5830), mRNA.	integral to membrane [goid 16021] [evidence IEA]; membrane [goid 16020] [evidence IEA]	immune response [goid 6955] [evidence IEA]	tumor necrosis factor receptor binding [goid 5164] [evidence IEA]			NM_207480.1
ILMN_1769158	Homo sapiens	RefSeq	ILMN_27084	ILMN_27084	ISOC2	NM_024710.1	NM_024710.1		79763	13376006	NM_024710.1	ISOC2	NP_078986.1	1940577	S	958	GCTGCTCCCGGAAATGCAAATGAGACTCCTGGAAACTGGGTGGGAATTGG	19	-	60656282-60656331	Homo sapiens isochorismatase domain containing 2 (ISOC2), mRNA.		metabolism [goid 8152] [evidence IEA]	catalytic activity [goid 3824] [evidence IEA]; protein binding [goid 5515] [pmid 15231747] [evidence IPI]			NM_024710.1
ILMN_1731506	Homo sapiens	RefSeq	ILMN_1638	ILMN_1638	PAX9	NM_006194.1	NM_006194.1		5083	7242166	NM_006194.1	PAX9	NP_006185.1	2360273	S	1503	CTCCTGCCCTCCAACCCTTCTGCCTTGAAAGCTGGCTGTACGGACTCACA	14	+	36215495-36215544	Homo sapiens paired box gene 9 (PAX9), mRNA.	nucleus [goid 5634] [evidence NAS]	regulation of transcription, DNA-dependent [goid 6355] [evidence NAS]; development [goid 7275] [evidence NAS]; transcription [goid 6350] [evidence IEA]	DNA binding [goid 3677] [evidence NAS]			NM_006194.1
ILMN_1685237	Homo sapiens	RefSeq	ILMN_25953	ILMN_25953	FLJ20718	NM_017939.1	NM_017939.1		55027	8923644	NM_017939.1	FLJ20718	NP_060409.1	4220019	I	2520	CTAATGAGCTAATGGGGTCATTGCCATCCTCCCTACTCATGACTTTGATG	16	+	48697658-48697707	Homo sapiens hypothetical protein FLJ20718 (FLJ20718), transcript variant 1, mRNA.			binding [goid 5488] [evidence IEA]			NM_017939.1
ILMN_1714905	Homo sapiens	RefSeq	ILMN_16996	ILMN_164182	LOC644563	XR_016572.1	XR_016572.1		644563	113430007	XR_016572.1	LOC644563		4230603	S	593	CGAAGAAGTGGTAGCTTCAGCCCCAGATAAATCTTTGGAATTGGAAGAGG	X	+	106261964-106262013	PREDICTED: Homo sapiens hypothetical LOC644563 (LOC644563), mRNA.						XR_016572.1
ILMN_1696682	Homo sapiens	RefSeq	ILMN_22305	ILMN_22305	ABLIM1	NM_002313.5	NM_002313.5		3983	51173710	NM_002313.5	ABLIM1	NP_002304.3	450408	I	184	GCCAGGGGCTCGAACAGAAAGAGACTGATTGTTGAGGACCGGAGGGTCTC	10	-	116407815-116407864	Homo sapiens actin binding LIM protein 1 (ABLIM1), transcript variant 1, mRNA.	actin cytoskeleton [goid 15629] [pmid 9245787] [evidence TAS]	visual perception [goid 7601] [pmid 9245787] [evidence TAS]; cytoskeleton organization and biogenesis [goid 7010] [evidence IEA]	zinc ion binding [goid 8270] [evidence IEA]; metal ion binding [goid 46872] [evidence IEA]; actin binding [goid 3779] [pmid 9245787] [evidence TAS]; protein binding [goid 5515] [pmid 16189514] [evidence IPI]	KIAA0059; FLJ14564; MGC1224; LIMATIN; LIMAB1; ABLIM; DKFZp781D0148		NM_002313.5
ILMN_1797082	Homo sapiens	RefSeq	ILMN_138659	ILMN_39508	SNX13	NM_015132.3	NM_015132.3		23161	87196349	NM_015132.3	SNX13	NP_055947.1	510162	S	3307	GCAACATTGAGAGAAAACTGCCCCCATCTCAAGCAAGAATGGCGTTGGTT	7	-	17799924-17799973	Homo sapiens sorting nexin 13 (SNX13), mRNA.		protein transport [goid 15031] [evidence IEA]; intracellular signaling cascade [goid 7242] [evidence IEA]; negative regulation of signal transduction [goid 9968] [evidence IEA]	phosphoinositide binding [goid 35091] [evidence IEA]; signal transducer activity [goid 4871] [evidence IEA]; protein binding [goid 5515] [evidence IEA]	RGS-PX1; KIAA0713		NM_015132.3
ILMN_1684031	Homo sapiens	RefSeq	ILMN_9275	ILMN_162855	MYO1A	NM_005379.2	NM_005379.2		4640	29544746	NM_005379.2	MYO1A	NP_005370.1	5560047	S	3444	TGTGTGGGAGGATCTCTAACCCCTCTGATCGTGGCGCATGGCTTGGGGAT	12	-	55708687-55708736	Homo sapiens myosin IA (MYO1A), mRNA.	myosin [goid 16459] [evidence IEA]; muscle myosin [goid 5859] [pmid 9858156] [evidence TAS]; brush border [goid 5903] [pmid 9858156] [evidence TAS]	actin filament-based movement [goid 30048] [pmid 9858156] [evidence NAS]	ATPase activity, coupled [goid 42623] [evidence NR ]; nucleotide binding [goid 166] [evidence IEA]; calmodulin binding [goid 5516] [evidence IEA]; ATP binding [goid 5524] [evidence IEA]; microfilament motor activity [goid 146] [pmid 9858156] [evidence NAS]; actin binding [goid 3779] [evidence IEA]	MIHC; MYHL; DFNA48; BBMI		NM_005379.2
ILMN_1693210	Homo sapiens	RefSeq	ILMN_15101	ILMN_15101	NSMCE2	NM_173685.1	NM_173685.1		286053	27734760	NM_173685.1	NSMCE2	NP_775956.1	4730707	S	987	TGCAGGGACACCAGCAGCCTACCTCCTACCCCAGCTGTCTGTTGAGAGCA	8	+	126448337-126448386	Homo sapiens non-SMC element 2, MMS21 homolog (S. cerevisiae) (NSMCE2), mRNA.			zinc ion binding [goid 8270] [evidence IEA]	FLJ32440; MMS21; NSE2; C8orf36		NM_173685.1
ILMN_1651800	Homo sapiens	RefSeq	ILMN_4003	ILMN_4003	GSTM4	NM_147148.1	NM_147148.1		2948	23065556	NM_147148.1	GSTM4	NP_671489.1	1030070	I	1095	GACCTCTCTGACTGGGACATCCATCTCTGCCTATCCTGGGACCTCCACAC	1	+	110009374-110009423	Homo sapiens glutathione S-transferase M4 (GSTM4), transcript variant 2, mRNA.		metabolism [goid 8152] [evidence IEA]	transferase activity [goid 16740] [evidence IEA]; glutathione transferase activity [goid 4364] [pmid 8349586] [evidence TAS]	GTM4; GSTM4-4; MGC131945; MGC9247		NM_147148.1
ILMN_1804569	Homo sapiens	RefSeq	ILMN_25867	ILMN_25867	GAS2	NM_177553.1	NM_177553.1		2620	29540558	NM_177553.1	GAS2	NP_808221.1	5820612	A	2051	CTAATGATGTTACAGACTTACGTATACCCTTGTATACCTGGGACAGGGCT	11	+	22790999-22791048	Homo sapiens growth arrest-specific 2 (GAS2), transcript variant 2, mRNA.	cytoskeleton [goid 5856] [evidence IEA]; actin filament [goid 5884] [pmid 1607387] [evidence TAS]	regulation of cell shape [goid 8360] [evidence IEA]; apoptosis [goid 6915] [pmid 9521882] [evidence TAS]; cell cycle [goid 7049] [evidence IEA]; cell cycle arrest [goid 7050] [evidence IEA]		MGC32610		NM_177553.1
ILMN_1652852	Homo sapiens	RefSeq	ILMN_25867	ILMN_25867	GAS2	NM_177553.1	NM_177553.1		2620	29540558	NM_177553.1	GAS2	NP_808221.1	3190154	I	62	GTGTGGACACTGATTAACTGCAGCTGGGGTCTGATTTGCCCAGCCTGTCT	11	+	22646291-22646340	Homo sapiens growth arrest-specific 2 (GAS2), transcript variant 2, mRNA.	cytoskeleton [goid 5856] [evidence IEA]; actin filament [goid 5884] [pmid 1607387] [evidence TAS]	regulation of cell shape [goid 8360] [evidence IEA]; apoptosis [goid 6915] [pmid 9521882] [evidence TAS]; cell cycle [goid 7049] [evidence IEA]; cell cycle arrest [goid 7050] [evidence IEA]		MGC32610		NM_177553.1
ILMN_1668285	Homo sapiens	RefSeq	ILMN_10233	ILMN_10233	APBA1	NM_001163.2	NM_001163.2		320	22035547	NM_001163.2	APBA1	NP_001154.2	460121	S	3186	TACCCAGGGCCAGCCCACGTCATTAAGGTTATGCACTGCCTGCCATGTAG	9	-	71235564-71235613	Homo sapiens amyloid beta (A4) precursor protein-binding, family A, member 1 (X11) (APBA1), mRNA.	synaptic vesicle [goid 8021] [pmid 9753324] [evidence TAS]	intracellular protein transport [goid 6886] [pmid 9614075] [evidence TAS]; synaptic transmission [goid 7268] [pmid 9753324] [evidence TAS]; protein transport [goid 15031] [evidence IEA]; cell adhesion [goid 7155] [pmid 9753324] [evidence TAS]; axon cargo transport [goid 8088] [pmid 9822620] [evidence TAS]; protein complex assembly [goid 6461] [pmid 9753324] [evidence TAS]	protein binding [goid 5515] [pmid 8887653] [evidence IPI]	D9S411E; X11A; X11; X11ALPHA; MINT1		NM_001163.2
ILMN_1786275	Homo sapiens	RefSeq	ILMN_23788	ILMN_23788	PAPOLG	NM_022894.2	NM_022894.2		64895	16306567	NM_022894.2	PAPOLG	NP_075045.2	10148	S	4045	GAGAGCCGTATCCTCCAGGTCCCACTCCTGTTCATTGCCCCTTAGGTCTC	2	+	60879402-60879451	Homo sapiens poly(A) polymerase gamma (PAPOLG), mRNA.	nucleus [goid 5634] [evidence IEA]	transcription [goid 6350] [evidence IEA]; mRNA processing [goid 6397] [evidence IEA]	transferase activity [goid 16740] [evidence IEA]; RNA binding [goid 3723] [evidence IEA]; polynucleotide adenylyltransferase activity [goid 4652] [evidence IEA]	FLJ14187; MGC133307; FLJ11805; MGC133308; FLJ12972; FLJ13482		NM_022894.2
ILMN_1671073	Homo sapiens	RefSeq	ILMN_10667	ILMN_163934	MME	NM_007289.2	NM_007289.2		4311	116256332	NM_007289.2	MME	NP_009220.2	610670	I	94	TGCACCGGGGCTGATTTGGGGGCTGGGAATTTGCCATTCTGCTGTACAGA				Homo sapiens membrane metallo-endopeptidase (MME), transcript variant 2b, mRNA.	plasma membrane [goid 5886] [pmid 1660144] [evidence TAS]; integral to plasma membrane [goid 5887] [pmid 2521388] [evidence TAS]	cell-cell signaling [goid 7267] [pmid 2521388] [evidence TAS]	zinc ion binding [goid 8270] [evidence IEA]; metal ion binding [goid 46872] [evidence IEA]; neprilysin activity [goid 4245] [evidence IEA]; metallopeptidase activity [goid 8237] [pmid 1660144] [evidence TAS]	NEP; MGC126681; CD10; MGC126707; DKFZp686O16152; CALLA		NM_007289.2
ILMN_1775074	Homo sapiens	RefSeq	ILMN_138802	ILMN_46158	TUBGCP2	NM_006659.2	NM_006659.2		10844	89363032	NM_006659.2	TUBGCP2	NP_006650.1	6110017	S	2896	GACTGTGAGCACGGCATGGCCAGCGTCATCTCCAGGCTTGACTTCAATGG	10	-	134943380-134943395:134944767-134944800	Homo sapiens tubulin, gamma complex associated protein 2 (TUBGCP2), mRNA.	cytoplasmic microtubule [goid 5881] [pmid 9566967] [evidence TAS]; spindle pole [goid 922] [evidence IEA]; microtubule organizing center [goid 5815] [pmid 9566967] [evidence TAS]	microtubule nucleation [goid 7020] [pmid 9566967] [evidence TAS]; microtubule cytoskeleton organization and biogenesis [goid 226] [evidence IEA]; protein complex assembly [goid 6461] [pmid 9566967] [evidence TAS]		Spc97p; GCP2; SPBC97; MGC138162		NM_006659.2
ILMN_1779257	Homo sapiens	RefSeq	ILMN_22820	ILMN_22820	CD40	NM_001250.4	NM_001250.4		958	91105420	NM_001250.4	CD40	NP_001241.1	540725	A	843	CATGGATGCCAACCGGTCACCCAGGAGGATGGCAAAGAGAGTCGCATCTC	20	+	44191018-44191067	Homo sapiens CD40 molecule, TNF receptor superfamily member 5 (CD40), transcript variant 1, mRNA.	plasma membrane [goid 5886] [pmid 10748139] [evidence TAS]; integral to plasma membrane [goid 5887] [pmid 10748139] [evidence TAS]; membrane [goid 16020] [evidence IEA]	immune response [goid 6955] [evidence IEA]; apoptosis [goid 6915] [evidence IEA]; antimicrobial humoral response (sensu Vertebrata) [goid 19735] [evidence NR ]; positive regulation of I-kappaB kinase/NF-kappaB cascade [goid 43123] [pmid 12761501] [evidence IEP]; B cell proliferation [goid 42100] [pmid 8605945] [evidence NAS]; development [goid 7275] [evidence NR ]; signal transduction [goid 7165] [evidence IEA]; inflammatory response [goid 6954] [pmid 2475341] [evidence TAS]; platelet activation [goid 30168] [pmid 9468137] [evidence NAS]; protein complex assembly [goid 6461] [pmid 10748139] [evidence TAS]	transmembrane receptor activity [goid 4888] [evidence IEA]; enzyme binding [goid 19899] [pmid 12223522] [evidence IPI]	TNFRSF5; p50; MGC9013; Bp50; CDW40		NM_001250.4
ILMN_1652082	Homo sapiens	RefSeq	ILMN_29884	ILMN_183752	ELF4	NM_001421.1	NM_001421.1		2000	4503554	NM_001421.1	ELF4	NP_001412.1	6760347	S	3955	TACAGAACCATCCACTTGACCTAACTACCTCCCCTGGCCGCGCTCTCGCT	X	-	129026746-129026795	Homo sapiens E74-like factor 4 (ets domain transcription factor) (ELF4), mRNA.	PML body [goid 16605] [pmid 14970218] [evidence IDA]; nucleus [goid 5634] [evidence IEA]	positive regulation of transcription from RNA polymerase II promoter [goid 45944] [pmid 14970218] [evidence IDA]; transcription [goid 6350] [evidence IEA]; NK T cell proliferation [goid 1866] [evidence ISS]; regulation of transcription, DNA-dependent [goid 6355] [evidence IEA]; natural killer cell proliferation [goid 1787] [evidence ISS]	transcriptional activator activity [goid 16563] [pmid 14625302] [evidence IDA]; sequence-specific DNA binding [goid 43565] [evidence IEA]; transcription factor activity [goid 3700] [evidence IEA]; protein binding [goid 5515] [pmid 14976184] [evidence IPI]	MEF; ELFR		NM_001421.1
ILMN_1768721	Homo sapiens	RefSeq	ILMN_12242	ILMN_12242	DPPA4	NM_018189.2	NM_018189.2		55211	52353965	NM_018189.2	DPPA4	NP_060659.2	460465	S	2469	GGGAGGAAAGTTTGTTGAGAAGCAAGATGTTCTTCTCTCCTGCCCGCCCC	3	-	110527950-110527999	Homo sapiens developmental pluripotency associated 4 (DPPA4), mRNA.	nucleus [goid 5634] [evidence IEA]		protein binding [goid 5515] [pmid 16169070] [evidence IPI]	2410091M23Rik; FLJ10713		NM_018189.2
ILMN_1699404	Homo sapiens	RefSeq	ILMN_14610	ILMN_14610	ADSSL1	NM_152328.3	NM_152328.3		122622	40316947	NM_152328.3	ADSSL1	NP_689541.1	6450324	I	206	GGGCAAAGGCAAGGTGGTGGACCTGCTGGCCACGGACGCCGACATCATCA	14	+	104261784-104261833	Homo sapiens adenylosuccinate synthase like 1 (ADSSL1), transcript variant 2, mRNA.		purine nucleotide biosynthesis [goid 6164] [evidence IEA]	ligase activity [goid 16874] [evidence IEA]; magnesium ion binding [goid 287] [evidence IEA]; GTP binding [goid 5525] [evidence IEA]; nucleotide binding [goid 166] [evidence IEA]; adenylosuccinate synthase activity [goid 4019] [evidence IEA]	FLJ38602		NM_152328.3
ILMN_1720235	Homo sapiens	RefSeq	ILMN_1715	ILMN_14610	ADSSL1	NM_152328.3	NM_152328.3		122622	40316947	NM_152328.3	ADSSL1	NP_689541.1	4120328	A	1485	GTCTGGACTTGTGTAAACAGCAGCAGTCACGTTCCTCGGCCGCCACAACC	14	+	104284422-104284471	Homo sapiens adenylosuccinate synthase like 1 (ADSSL1), transcript variant 2, mRNA.		purine nucleotide biosynthesis [goid 6164] [evidence IEA]	ligase activity [goid 16874] [evidence IEA]; magnesium ion binding [goid 287] [evidence IEA]; GTP binding [goid 5525] [evidence IEA]; nucleotide binding [goid 166] [evidence IEA]; adenylosuccinate synthase activity [goid 4019] [evidence IEA]	FLJ38602		NM_152328.3
ILMN_1809344	Homo sapiens	RefSeq	ILMN_30066	ILMN_30066	BTBD10	NM_032320.5	NM_032320.5		84280	93277081	NM_032320.5	BTBD10	NP_115696.2	4860296	S	1956	TCACACAGCTAGGTCTTTTCAGAAGTGGTGGAAATTGGCAGCTGGGGTAC	11	-	13366633-13366682	Homo sapiens BTB (POZ) domain containing 10 (BTBD10), mRNA.	nucleus [goid 5634] [evidence IEA]; voltage-gated potassium channel complex [goid 8076] [evidence IEA]; membrane [goid 16020] [evidence IEA]	potassium ion transport [goid 6813] [evidence IEA]	protein binding [goid 5515] [evidence IEA]; voltage-gated potassium channel activity [goid 5249] [evidence IEA]	MGC13007; GMRP-1; GMRP1		NM_032320.5
ILMN_1762281	Homo sapiens	RefSeq	ILMN_2126	ILMN_13766	DCTN3	NM_007234.3	NM_007234.3		11258	22165423	NM_007234.3	DCTN3	NP_009165.1	630563	A	520	CCAAGCAATTCGTGCAGTGGGATGAGCTACTTTGCCAGCTAGAGGCCGCC	9	-	34603805-34603854	Homo sapiens dynactin 3 (p22) (DCTN3), transcript variant 1, mRNA.	perinuclear region [goid 48471] [pmid 9722614] [evidence IDA]; dynactin complex [goid 5869] [pmid 9722614] [evidence IPI]	mitosis [goid 7067] [pmid 9722614] [evidence TAS]; cell cycle [goid 7049] [evidence IEA]; cytokinesis [goid 910] [pmid 9722614] [evidence IDA]	structural molecule activity [goid 5198] [pmid 9722614] [evidence TAS]; protein binding [goid 5515] [pmid 9722614] [evidence IPI]	MGC111190; DCTN22; DCTN-22		NM_007234.3
ILMN_1734742	Homo sapiens	RefSeq	ILMN_15874	ILMN_15874	ARHGDIA	NM_004309.3	NM_004309.3		396	34147601	NM_004309.3	ARHGDIA	NP_004300.1	6520594	S	1687	CAGGCCTTCCCTGACCCAGCCAGGAACAAACAAGGGACCAAGTGCACACA	17	-	77419011-77419060	Homo sapiens Rho GDP dissociation inhibitor (GDI) alpha (ARHGDIA), mRNA.	cytoskeleton [goid 5856] [pmid 16130169] [evidence TAS]; cytoplasm [goid 5737] [evidence IEA]	Rho protein signal transduction [goid 7266] [pmid 8262133] [evidence TAS]; cell motility [goid 6928] [pmid 16130169] [evidence TAS]; negative regulation of cell adhesion [goid 7162] [pmid 8262133] [evidence TAS]; anti-apoptosis [goid 6916] [pmid 16130169] [evidence TAS]	Rho GDP-dissociation inhibitor activity [goid 5094] [pmid 8262133] [evidence TAS]; GTPase activator activity [goid 5096] [evidence IEA]; protein binding [goid 5515] [pmid 9195882] [evidence TAS]	GDIA1; RHOGDI-1; MGC117248; RHOGDI		NM_004309.3
ILMN_1815581	Homo sapiens	RefSeq	ILMN_18647	ILMN_18647	SLC22A18	NM_183233.1	NM_183233.1		5002	34734072	NM_183233.1	SLC22A18	NP_899056.1	7050576	A	1304	AGGGACCATGCTGGGCCTCTGCGCCTCTGTACAACCACTGCTCCGAACTC	11	+	2900361-2900362:2902816-2902863	Homo sapiens solute carrier family 22 (organic cation transporter), member 18 (SLC22A18), transcript variant 2, mRNA.	membrane [goid 16020] [evidence IEA]; integral to membrane [goid 16021] [evidence IEA]	ion transport [goid 6811] [evidence IEA]; tetracycline transport [goid 15904] [evidence IEA]	symporter activity [goid 15293] [evidence IEA]; transporter activity [goid 5215] [evidence IEA]; tetracycline:hydrogen antiporter activity [goid 15520] [evidence IEA]	IMPT1; TSSC5; SLC22A1L; HET; ORCTL2; BWSCR1A; p45-BWR1A; BWR1A; DKFZp667A184; ITM		NM_183233.1
ILMN_1724902	Homo sapiens	RefSeq	ILMN_18647	ILMN_18647	SLC22A18	NM_183233.1	NM_183233.1		5002	34734072	NM_183233.1	SLC22A18	NP_899056.1	5890594	I	36	AACCAGTTCCCTGGCTACCTGAGGCCCTGCTTCACCTGGAGGAAGACAGT	11	+	2877562-2877611	Homo sapiens solute carrier family 22 (organic cation transporter), member 18 (SLC22A18), transcript variant 2, mRNA.	membrane [goid 16020] [evidence IEA]; integral to membrane [goid 16021] [evidence IEA]	ion transport [goid 6811] [evidence IEA]; tetracycline transport [goid 15904] [evidence IEA]	symporter activity [goid 15293] [evidence IEA]; transporter activity [goid 5215] [evidence IEA]; tetracycline:hydrogen antiporter activity [goid 15520] [evidence IEA]	IMPT1; TSSC5; SLC22A1L; HET; ORCTL2; BWSCR1A; p45-BWR1A; BWR1A; DKFZp667A184; ITM		NM_183233.1
ILMN_1699459	Homo sapiens	RefSeq	ILMN_26831	ILMN_26831	NEK1	NM_012224.1	NM_012224.1		4750	41872672	NM_012224.1	NEK1	NP_036356.1	240347	S	5124	GTGACAGTTTTGGTAACTAGGATCCTAGGGAGGGAAATGTTTGCCTGTTG	4	-	170551331-170551380	Homo sapiens NIMA (never in mitosis gene a)-related kinase 1 (NEK1), mRNA.	nucleus [goid 5634] [pmid 15604234] [evidence IDA]; cytoplasm [goid 5737] [pmid 15604234] [evidence IDA]	mitosis [goid 7067] [evidence IEA]; cell cycle [goid 7049] [evidence IEA]; protein amino acid phosphorylation [goid 6468] [pmid 8274451] [evidence NAS]; cell division [goid 51301] [evidence IEA]	transferase activity [goid 16740] [evidence IEA]; protein-tyrosine kinase activity [goid 4713] [evidence IEA]; nucleotide binding [goid 166] [evidence IEA]; ATP binding [goid 5524] [evidence IEA]; magnesium ion binding [goid 287] [evidence IEA]; protein serine/threonine kinase activity [goid 4674] [pmid 8274451] [evidence NAS]; protein binding [goid 5515] [pmid 15231747] [evidence IPI]	KIAA1901; DKFZp686D06121; DKFZp686K12169; NY-REN-55; MGC138800		NM_012224.1
ILMN_1805062	Homo sapiens	RefSeq	ILMN_26860	ILMN_174420	OR51V1	NM_001004760.1	NM_001004760.1		283111	52317274	NM_001004760.1	OR51V1	NP_001004760.1	4260040	S	551	CTCACTCTTTCTGCCTGCACCAGGATCTTCTCCGCTTAGCCTGTTCAGAC	11	-	5177906-5177955	Homo sapiens olfactory receptor, family 51, subfamily V, member 1 (OR51V1), mRNA.	integral to membrane [goid 16021] [pmid 11121057] [evidence NAS]; membrane [goid 16020] [evidence IEA]	G-protein coupled receptor protein signaling pathway [goid 7186] [evidence IEA]; signal transduction [goid 7165] [evidence IEA]	olfactory receptor activity [goid 4984] [pmid 11121057] [evidence NAS]; receptor activity [goid 4872] [evidence IEA]	OR11-36; OR51A12		NM_001004760.1
ILMN_1790819	Homo sapiens	RefSeq	ILMN_21015	ILMN_173658	LOC728778	XM_001128457.1	XM_001128457.1		728778	113429119	XM_001128457.1	LOC728778	XP_001128457.1	6590114	S	932	AGCTCTGAATCCTCAGGGATGCCACCTGCACATTCTCATACTCTGTCCGG	21	-	36425495-36425544	PREDICTED: Homo sapiens hypothetical protein LOC728778 (LOC728778), mRNA.						XM_001128457.1
ILMN_1774491	Homo sapiens	RefSeq	ILMN_1322	ILMN_1322	DCST1	NM_152494.1	NM_152494.1		149095	22749028	NM_152494.1	DCST1	NP_689707.1	2260114	S	2162	AGCTCTCTTCCTCCGCCTTTAGTGACAGCAACGACGACACTGCCTACGCG	1	+	153289913-153289962	Homo sapiens DC-STAMP domain containing 1 (DCST1), mRNA.	integral to membrane [goid 16021] [evidence IEA]		zinc ion binding [goid 8270] [evidence IEA]; metal ion binding [goid 46872] [evidence IEA]; protein binding [goid 5515] [evidence IEA]	RP11-307C12.10; FLJ32785		NM_152494.1
ILMN_1766125	Homo sapiens	RefSeq	ILMN_5804	ILMN_5804	LONP1	NM_004793.2	NM_004793.2		9361	21396488	NM_004793.2	LONP1	NP_004784.2	1820341	S	2809	TTCATCACCGAGGGCCTGGAGGTGCACTTCGTGGAACACTACCGGGAGAT	19	-	5643097-5643146	Homo sapiens lon peptidase 1, mitochondrial (LONP1), nuclear gene encoding mitochondrial protein, mRNA.	mitochondrion [goid 5739] [pmid 8248235] [evidence TAS]	ATP-dependent proteolysis [goid 6510] [evidence IEA]	serine-type endopeptidase activity [goid 4252] [evidence IEA]; ATP binding [goid 5524] [evidence IEA]; ATP-dependent peptidase activity [goid 4176] [pmid 8248235] [evidence TAS]; nucleotide binding [goid 166] [evidence IEA]; nucleoside-triphosphatase activity [goid 17111] [evidence IEA]	LonHS; hLON; LONP; MGC1498; PRSS15; PIM1; LON		NM_004793.2
ILMN_1685369	Homo sapiens	RefSeq	ILMN_12938	ILMN_179557	SLU7	NM_006425.4	NM_006425.4		10569	119393888	NM_006425.4	SLU7	NP_006416.3	4390112	S	1754	GGCCCGCCTTCTTCATGTCAAGGAGACCATGCAGATTGATGAGAGGAAGC				Homo sapiens SLU7 splicing factor homolog (S. cerevisiae) (SLU7), mRNA.	nucleus [goid 5634] [evidence NR ]	mRNA splice site selection [goid 6376] [pmid 10197984] [evidence TAS]; mRNA processing [goid 6397] [pmid 10197984] [evidence TAS]	zinc ion binding [goid 8270] [evidence IEA]; nucleic acid binding [goid 3676] [evidence IEA]	hSlu7; 9G8; MGC9280		NM_006425.4
ILMN_1801608	Homo sapiens	RefSeq	ILMN_29003	ILMN_29003	KCNN3	NM_002249.4	NM_002249.4		3782	116805329	NM_002249.4	KCNN3	NP_002240.3	5130128	I	990	GACAACCATGCCCACCAGACCCTGCTCCATCACCCTAATGCCACCCACAA				Homo sapiens potassium intermediate/small conductance calcium-activated channel, subfamily N, member 3 (KCNN3), transcript variant 1, mRNA.	integral to membrane [goid 16021] [evidence IEA]; membrane fraction [goid 5624] [evidence NR ]; voltage-gated potassium channel complex [goid 8076] [pmid 8781233] [evidence TAS]; membrane [goid 16020] [evidence IEA]	potassium ion transport [goid 6813] [pmid 8781233] [evidence TAS]; synaptic transmission [goid 7268] [pmid 8781233] [evidence TAS]	small conductance calcium-activated potassium channel activity [goid 16286] [evidence IEA]; calmodulin binding [goid 5516] [evidence IEA]; ion channel activity [goid 5216] [evidence IEA]; calcium-activated potassium channel activity [goid 15269] [pmid 8781233] [evidence TAS]	SKCA3; hSK3; KCa2.3; SK3		NM_002249.4
ILMN_1653709	Homo sapiens	RefSeq	ILMN_9968	ILMN_9968	TIMM9	NM_012460.2	NM_012460.2		26520	21359892	NM_012460.2	TIMM9	NP_036592.1	6420184	S	661	GCAGCCAAAGCAGGACTCCTTGGCCAACCACGATAGAGAAGTCCTGATGG	14	-	57945490-57945504:57945505-57945539	Homo sapiens translocase of inner mitochondrial membrane 9 homolog (yeast) (TIMM9), mRNA.	mitochondrial inner membrane presequence translocase complex [goid 5744] [pmid 10552927] [evidence TAS]; membrane [goid 16020] [evidence IEA]; mitochondrion [goid 5739] [evidence IEA]	protein folding [goid 6457] [evidence IEA]; protein transport [goid 15031] [evidence IEA]	metal ion binding [goid 46872] [evidence IEA]; zinc ion binding [goid 8270] [pmid 10552927] [evidence TAS]	TIM9A; TIM9		NM_012460.2
ILMN_1678730	Homo sapiens	RefSeq	ILMN_22691	ILMN_163182	NOMO1	NM_014287.3	NM_014287.3		23420	51944952	NM_014287.3	NOMO1	NP_055102.3	6420630	S	3364	TTCCCCCCACTGCTCAGAGACGGCGAGAACTATGTTGTGCTTCTGGACTC	16	+	14888194-14888220:14890454-14890476	Homo sapiens NODAL modulator 1 (NOMO1), mRNA.				Nomo; PM5		NM_014287.3
ILMN_1741287	Homo sapiens	RefSeq	ILMN_11280	ILMN_11280	TNP1	NM_003284.2	NM_003284.2		7141	34850064	NM_003284.2	TNP1	NP_003275.1	70709	S	219	GGTGCGCTTCACACAGCACCAAGCAGCAACAAGAACAGCAGAAGGGGAAC	2	-	217432559-217432608	Homo sapiens transition protein 1 (during histone to protamine replacement) (TNP1), mRNA.	chromosome [goid 5694] [evidence IEA]; nucleus [goid 5634] [evidence IEA]; nucleosome [goid 786] [pmid 12743712] [evidence IDA]	chromosome organization and biogenesis (sensu Eukaryota) [goid 7001] [evidence IEA]; spermatid nuclear elongation [goid 7290] [pmid 10781074] [evidence IMP]; chromatin remodeling [goid 6338] [pmid 12743712] [evidence IDA]; sperm motility [goid 30317] [pmid 10781074] [evidence IMP]; chromatin silencing [goid 6342] [pmid 11315969] [evidence IEP]; spermatogenesis [goid 7283] [evidence IEA]; cell differentiation [goid 30154] [evidence IEA]; fertilization, exchange of chromosomal proteins [goid 35042] [pmid 12743712] [evidence TAS]; single strand break repair [goid 12] [pmid 12743712] [evidence IDA]; sexual reproduction [goid 19953] [pmid 10781074] [evidence IMP]; nucleosome disassembly [goid 6337] [pmid 10781074] [evidence IMP]	DNA binding [goid 3677] [pmid 12743712] [evidence IMP]	TP1		NM_003284.2
ILMN_1770803	Homo sapiens	RefSeq	ILMN_9985	ILMN_9985	BNIP2	NM_004330.1	NM_004330.1		663	4757855	NM_004330.1	BNIP2	NP_004321.1	6020240	S	2016	GCTATGTGTCCAGGGTATTGCTCCCCTGAGTGTATATGAGTGCTGAGTAG	15	-	57742649-57742698	Homo sapiens BCL2/adenovirus E1B 19kDa interacting protein 2 (BNIP2), mRNA.	cytoplasm [goid 5737] [pmid 7954800] [evidence IDA]	anti-apoptosis [goid 6916] [pmid 7954800] [evidence TAS]; apoptosis [goid 6915] [pmid 7954800] [evidence IPI]	calcium ion binding [goid 5509] [pmid 7954800] [evidence TAS]; GTPase activator activity [goid 5096] [pmid 10799524] [evidence TAS]; protein binding [goid 5515] [pmid 10381623] [evidence IPI]	BNIP-2; NIP2		NM_004330.1
ILMN_1670130	Homo sapiens	RefSeq	ILMN_18757	ILMN_18757	ARID3A	NM_005224.2	NM_005224.2		1820	118026938	NM_005224.2	ARID3A	NP_005215.1	4260446	S	2546	CCACACACTCACCACTCCCAGCTTCTCGTGTCCAGTGAAACCCCTGAACC				Homo sapiens AT rich interactive domain 3A (BRIGHT-like) (ARID3A), mRNA.	nucleus [goid 5634] [evidence NAS]; intracellular [goid 5622] [evidence IEA]	regulation of transcription, DNA-dependent [goid 6355] [evidence NAS]; transcription [goid 6350] [evidence IEA]	transcription factor activity [goid 3700] [evidence NAS]; DNA binding [goid 3677] [evidence IEA]	E2FBP1; DRIL3; BRIGHT; DRIL1		NM_005224.2
ILMN_1670188	Homo sapiens	RefSeq	ILMN_20906	ILMN_20906	TNFSF12-TNFSF13	NM_172089.2	NM_172089.2		407977	47519573	NM_172089.2	TNFSF12-TNFSF13	NP_742086.1	2640575	S	230	GAGCTGGTGGCAGAGGAGGACCAGGACCCGTCGGAACTGAATCCCCAGAC	17	+	7393530-7393562:7394161-7394177	Homo sapiens tumor necrosis factor (ligand) superfamily, member 12-member 13 (TNFSF12-TNFSF13), mRNA.				TWE-PRIL		NM_172089.2
ILMN_1664630	Homo sapiens	RefSeq	ILMN_25327	ILMN_179051	CHEK1	NM_001274.2	NM_001274.2		1111	20127419	NM_001274.2	CHEK1	NP_001265.1	5860397	S	1588	GATCGGACCATCGGCTCTGGGGAATCCTGGTGAATATAGTGCTGCTATGT	11	+	125030428-125030477	Homo sapiens CHK1 checkpoint homolog (S. pombe) (CHEK1), mRNA.	nucleus [goid 5634] [evidence IEA]; condensed nuclear chromosome [goid 794] [pmid 9382850] [evidence TAS]	DNA damage checkpoint [goid 77] [pmid 9278511] [evidence TAS]; negative regulation of cell proliferation [goid 8285] [pmid 9278511] [evidence TAS]; meiotic recombination [goid 7131] [pmid 9278511] [evidence TAS]; DNA repair [goid 6281] [evidence IEA]; cell cycle [goid 7049] [evidence IEA]; protein amino acid phosphorylation [goid 6468] [evidence IEA]; gametogenesis [goid 7276] [pmid 9382850] [evidence TAS]	transferase activity [goid 16740] [evidence IEA]; nucleotide binding [goid 166] [evidence IEA]; ATP binding [goid 5524] [evidence IEA]; protein serine/threonine kinase activity [goid 4674] [evidence IEA]; protein binding [goid 5515] [pmid 16330544] [evidence IPI]	CHK1		NM_001274.2
ILMN_1689233	Homo sapiens	RefSeq	ILMN_137663	ILMN_11798	EIF2B3	NM_020365.2	NM_020365.2		8891	77873981	NM_020365.2	EIF2B3	NP_065098.1	3190075	S	1412	GGCCAGAGGATTGAAGCCAAAGCTAAACGAGTGAATGAGGTGATCGTGGG	1	-	45089234-45089262:45095963-45095983	Homo sapiens eukaryotic translation initiation factor 2B, subunit 3 gamma, 58kDa (EIF2B3), mRNA.	eukaryotic translation initiation factor 2B complex [goid 5851] [pmid 15060152] [evidence IDA]; cytoplasm [goid 5737] [pmid 11323413] [evidence IDA]	biosynthesis [goid 9058] [evidence IEA]; response to virus [goid 9615] [pmid 10900014] [evidence TAS]; response to glucose stimulus [goid 9749] [evidence ISS]; positive regulation of translation [goid 45946] [pmid 16289705] [evidence IDA]; translational initiation [goid 6413] [pmid 10900014] [evidence TAS]; protein biosynthesis [goid 6412] [evidence IEA]	translation initiation factor activity [goid 3743] [pmid 16289705] [evidence IDA]; guanyl-nucleotide exchange factor activity [goid 5085] [pmid 15054402] [evidence IMP]; nucleotidyltransferase activity [goid 16779] [evidence IEA]; protein binding [goid 5515] [pmid 15060152] [evidence IPI]	EIF-2B; EIF2Bgamma		NM_020365.2
ILMN_1810533	Homo sapiens	RefSeq	ILMN_13282	ILMN_177948	SLC6A15	NM_182767.3	NM_182767.3		55117	60115819	NM_182767.3	SLC6A15	NP_877499.1	1980328	I	4315	CAGTGTGAAGTAAGTTCTCATCCAACATTTCTCCTGGCCATCCATTCTCC	12	-	83777831-83777880	Homo sapiens solute carrier family 6, member 15 (SLC6A15), transcript variant 1, mRNA.	integral to plasma membrane [goid 5887] [evidence IEA]; membrane [goid 16020] [evidence IEA]	neurotransmitter transport [goid 6836] [pmid 11112352] [evidence NAS]	symporter activity [goid 15293] [evidence IEA]; neurotransmitter:sodium symporter activity [goid 5328] [evidence IEA]	FLJ10316; DKFZp761I0921; hv7-3; NTT73; MGC87066; V7-3		NM_182767.3
ILMN_1803649	Homo sapiens	RefSeq	ILMN_20873	ILMN_20873	C4ORF28	NM_145048.2	NM_145048.2		133015	34222178	NM_145048.2	C4orf28	NP_659485.1	2810458	S	1351	GATCCTTTTCATCTCAGCCTCCTGATTAGCTGGGACTATAGGCGTGTGCC	4	+	20338609-20338658	Homo sapiens chromosome 4 open reading frame 28 (C4orf28), mRNA.			binding [goid 5488] [evidence IEA]	MGC29898		NM_145048.2
ILMN_1756777	Homo sapiens	RefSeq	ILMN_13020	ILMN_13020	HBEGF	NM_001945.1	NM_001945.1		1839	4503412	NM_001945.1	HBEGF	NP_001936.1	830639	S	1955	GCCCCAGGCCACAGCGTGGGAACTCACTTTCCCTTGTGTCAAGACATTTC	5	-	139692951-139693000	Homo sapiens heparin-binding EGF-like growth factor (HBEGF), mRNA.	integral to plasma membrane [goid 5887] [pmid 15389565] [evidence TAS]; membrane [goid 16020] [evidence IEA]; extracellular space [goid 5615] [pmid 15389565] [evidence TAS]; cell surface [goid 9986] [pmid 15289334] [evidence NAS]	muscle development [goid 7517] [pmid 8347598] [evidence TAS]; signal transduction [goid 7165] [pmid 1840698] [evidence TAS]	receptor activity [goid 4872] [evidence IEA]; heparin binding [goid 8201] [pmid 8300582] [evidence IMP]; growth factor activity [goid 8083] [evidence IEA]; epidermal growth factor receptor binding [goid 5154] [pmid 10749879] [evidence TAS]	DTS; DTSF; HEGFL; DTR		NM_001945.1
ILMN_1806487	Homo sapiens	RefSeq	ILMN_4299	ILMN_4299	FAM109B	NM_001002034.2	NM_001002034.2		150368	115583656	NM_001002034.2	FAM109B	NP_001002034.2	6270519	S	2039	AGAGACACCCCCTCCCAAACACATAAAACTTGCCCCTTCCTAGCCTCGGC				Homo sapiens family with sequence similarity 109, member B (FAM109B), mRNA.				MGC125831; DKFZp686J07229; MGC125832		NM_001002034.2
ILMN_1665657	Homo sapiens	RefSeq	ILMN_10919	ILMN_10919	C21ORF13	NM_152505.3	NM_152505.3		150082	53832012	NM_152505.3	C21orf13	NP_689718.1	240221	S	2213	CTGCCTCCCAGTCAGGCCTCCACCAGCCATGCTTTCGGAGACTCTAAAGT	21	-	39699741-39699790	Homo sapiens chromosome 21 open reading frame 13 (C21orf13), mRNA.				MGC33295		NM_152505.3
ILMN_1734897	Homo sapiens	RefSeq	ILMN_24724	ILMN_176000	SLC4A4	NM_003759.1	NM_003759.1		8671	4507024	NM_003759.1	SLC4A4	NP_003750.1	3850086	S	6845	GCTCTTCACAGCATGAGCATGAAGCCCAGTGGCACCAAATGGCTGGGTAC	4	+	72655920-72655969	Homo sapiens solute carrier family 4, sodium bicarbonate cotransporter, member 4 (SLC4A4), mRNA.	membrane [goid 16020] [evidence IEA]; integral to membrane [goid 16021] [evidence IEA]	anion transport [goid 6820] [evidence IEA]; sodium ion transport [goid 6814] [evidence IEA]	symporter activity [goid 15293] [evidence IEA]; sodium ion binding [goid 31402] [evidence IEA]; inorganic anion exchanger activity [goid 5452] [evidence IEA]	KNBC; pNBC; NBC2; NBC1; hhNMC; HNBC1; SLC4A5; DKFZp781H1314		NM_003759.1
ILMN_1658713	Homo sapiens	RefSeq	ILMN_1354	ILMN_1354	TNFSF11	NM_033012.2	NM_033012.2		8600	21536432	NM_033012.2	TNFSF11	NP_143026.1	3710386	I	2	CGCCTGGCCTATTGAAGGTTTTTAATCTTCAGAGTTTCGACTTTATCAAC	13	+	42043796-42043845	Homo sapiens tumor necrosis factor (ligand) superfamily, member 11 (TNFSF11), transcript variant 2, mRNA.	membrane [goid 16020] [evidence IEA]; extracellular region [goid 5576] [pmid 10708588] [evidence NAS]; extracellular space [goid 5615] [evidence IEA]; integral to plasma membrane [goid 5887] [pmid 9312132] [evidence NAS]	immune response [goid 6955] [pmid 9312132] [evidence NAS]; osteoclast differentiation [goid 30316] [pmid 9568710] [evidence NAS]; cell differentiation [goid 30154] [evidence IEA]	tumor necrosis factor receptor binding [goid 5164] [pmid 9367155] [evidence NAS]; receptor activity [goid 4872] [evidence IEA]	hRANKL2; RANKL; ODF; OPGL; CD254; sOdf; TRANCE		NM_033012.2
ILMN_1662791	Homo sapiens	RefSeq	ILMN_21881	ILMN_21881	C10ORF68	NM_024688.1	NM_024688.1		79741	13375961	NM_024688.1	C10orf68	NP_078964.1	2030239	S	2485	CAGCTGGAAATACAGTGGATCAACAGGGTAGGCCCAGATCACAGAAGGCC	10	+	33205452-33205501	Homo sapiens chromosome 10 open reading frame 68 (C10orf68), mRNA.				FLJ13031; MGC149767; RP11-479G22.1; dJ1104A8.1		NM_024688.1
ILMN_1726426	Homo sapiens	RefSeq	ILMN_17193	ILMN_169028	PHF2	NM_005392.3	NM_005392.3		5253	117190341	NM_005392.3	PHF2	NP_005383.3	2760273	I	218	ACGCCTGCAAGGACTGGTTCCACGGCAGCTGTGTTGGGGTGGAAGAGGAG				Homo sapiens PHD finger protein 2 (PHF2), mRNA.	nucleus [goid 5634] [pmid 10051327] [evidence TAS]	regulation of transcription, DNA-dependent [goid 6355] [evidence IEA]	zinc ion binding [goid 8270] [evidence IEA]; metal ion binding [goid 46872] [evidence IEA]; transcription factor activity [goid 3700] [evidence NR ]; protein binding [goid 5515] [evidence IEA]	KIAA0662; GRC5		NM_005392.3
ILMN_1720476	Homo sapiens	RefSeq	ILMN_20380	ILMN_169028	PHF2	NM_005392.3	NM_005392.3		5253	117190341	NM_005392.3	PHF2	NP_005383.3	2000731	A	4937	CCATTACCTGGATGTTTTTGTCCACTGGGAGAGGCAGCTTGGTGGAGGCC				Homo sapiens PHD finger protein 2 (PHF2), mRNA.	nucleus [goid 5634] [pmid 10051327] [evidence TAS]	regulation of transcription, DNA-dependent [goid 6355] [evidence IEA]	zinc ion binding [goid 8270] [evidence IEA]; metal ion binding [goid 46872] [evidence IEA]; transcription factor activity [goid 3700] [evidence NR ]; protein binding [goid 5515] [evidence IEA]	KIAA0662; GRC5		NM_005392.3
ILMN_1653767	Homo sapiens	RefSeq	ILMN_2359	ILMN_2359	RNF6	NM_183043.1	NM_183043.1		6049	34305292	NM_183043.1	RNF6	NP_898864.1	6290707	I	7	TGTGAGAATCTAGGTCTCTAAGGGAAGCGTTACTTGAGGCTCGGTTGGGA	13	-	25693922-25693971	Homo sapiens ring finger protein (C3H2C3 type) 6 (RNF6), transcript variant 4, mRNA.			metal ion binding [goid 46872] [evidence IEA]; zinc ion binding [goid 8270] [pmid 10331950] [evidence NAS]; protein binding [goid 5515] [evidence IEA]	DKFZp686P0776		NM_183043.1
ILMN_1774110	Homo sapiens	RefSeq	ILMN_16218	ILMN_166337	CHN2	NM_001039936.1	NM_001039936.1		1124	91106927	NM_001039936.1	CHN2	NP_001035025.1	1660360	S	1734	CCCTGTGTACCTTGTCCCTCATTTTGCTGTGACACCCTGAAAAAGCTGAC	7	+	29519370-29519419	Homo sapiens chimerin (chimaerin) 2 (CHN2), transcript variant 1, mRNA.	intracellular [goid 5622] [evidence IEA]	intracellular signaling cascade [goid 7242] [evidence IEA]	zinc ion binding [goid 8270] [evidence IEA]; metal ion binding [goid 46872] [evidence IEA]; diacylglycerol binding [goid 19992] [evidence IEA]; SH3/SH2 adaptor activity [goid 5070] [pmid 8175705] [evidence TAS]; GTPase activator activity [goid 5096] [pmid 7614486] [evidence TAS]	BCH; ARHGAP3; MGC138360; RHOGAP3		NM_001039936.1
ILMN_1708151	Homo sapiens	RefSeq	ILMN_1071	ILMN_1071	LAGE3	NM_006014.3	NM_006014.3		8270	110349722	NM_006014.3	LAGE3	NP_006005.2	7560241	S	656	TCGTCCGCTGGAAAGCTGAAGACTGTCGCCTGCTCCGAATTTCCGTCATC				Homo sapiens L antigen family, member 3 (LAGE3), mRNA.				CVG5; ITBA2; ESO3; DXS9879E; DXS9951E		NM_006014.3
ILMN_1765085	Homo sapiens	RefSeq	ILMN_29842	ILMN_29842	CGI-09	NM_015939.3	NM_015939.3		51605	29244922	NM_015939.3	CGI-09	NP_057023.2	1440100	S	1953	CAACGTAACTAAAACATGGCGGGTACCGAAAGGAGGGCAATTCATGGAAG	20	-	5866794-5866843	Homo sapiens CGI-09 protein (CGI-09), mRNA.	nucleus [goid 5634] [evidence IEA]	tRNA processing [goid 8033] [evidence IEA]; regulation of translational initiation [goid 6446] [evidence IEA]	translation initiation factor activity [goid 3743] [evidence IEA]; protein binding [goid 5515] [pmid 16043508] [evidence IPI]	MGC5029		NM_015939.3
ILMN_1668683	Homo sapiens	RefSeq	ILMN_15958	ILMN_169515	MLL	NM_005933.2	NM_005933.2		4297	56550038	NM_005933.2	MLL	NP_005924.2	5340162	S	14618	TGCTGTACTGTGAGCCCCTCCTCACTCTCTACCAACCCTAAACCCTGAGG	11	+	117900782-117900831	Homo sapiens myeloid/lymphoid or mixed-lineage leukemia (trithorax homolog, Drosophila) (MLL), mRNA.	nucleus [goid 5634] [pmid 11313484] [evidence IDA]	transcription from RNA polymerase II promoter [goid 6366] [pmid 10821850] [evidence TAS]; regulation of transcription, DNA-dependent [goid 6355] [evidence IEA]; embryonic hemopoiesis [goid 35162] [pmid 15618964] [evidence TAS]; transcription [goid 6350] [evidence IEA]; protein amino acid phosphorylation [goid 6468] [evidence IEA]; protein complex assembly [goid 6461] [pmid 15199122] [evidence IDA]	RNA polymerase II transcription factor activity [goid 3702] [pmid 10821850] [evidence TAS]; protein homodimerization activity [goid 42803] [pmid 11313484] [evidence IDA]; transcription factor activity [goid 3700] [pmid 10821850] [evidence NAS]; DNA binding [goid 3677] [evidence IEA]; ATP binding [goid 5524] [evidence IEA]; protein kinase activity [goid 4672] [evidence IEA]; protein binding [goid 5515] [evidence IEA]; zinc ion binding [goid 8270] [evidence IEA]; metal ion binding [goid 46872] [evidence IEA]	TRX1; HRX; CXXC7; HTRX1; MLL/GAS7; ALL-1; MLL1A		NM_005933.2
ILMN_1671427	Homo sapiens	RefSeq	ILMN_11651	ILMN_11651	FBXW4	NM_022039.3	NM_022039.3		6468	63079686	NM_022039.3	FBXW4	NP_071322.1	5360133	S	1991	CCAATAGCCTCCTGGCACCAGCCAGACCTCACCCTTGACCAACCTCTCGG	10	-	103360582-103360631	Homo sapiens F-box and WD repeat domain containing 4 (FBXW4), mRNA.	ubiquitin ligase complex [goid 151] [pmid 10945468] [evidence NAS]	Wnt receptor signaling pathway [goid 16055] [evidence IEA]; development [goid 7275] [evidence IEA]; ubiquitin-dependent protein catabolism [goid 6511] [pmid 10945468] [evidence NAS]; embryonic limb morphogenesis [goid 30326] [pmid 10405324] [evidence NAS]		SHFM3; SHSF3; FBWD4; DAC; FBW4		NM_022039.3
ILMN_1667306	Homo sapiens	RefSeq	ILMN_21091	ILMN_21091	RANBP10	NM_020850.1	NM_020850.1		57610	40538735	NM_020850.1	RANBP10	NP_065901.1	1500170	S	4959	GTTCCTTTGGTTGCTCACAACTCAGGTATGCACCCATGTGGCAGCCAGGC	16	-	66314802-66314851	Homo sapiens RAN binding protein 10 (RANBP10), mRNA.				KIAA1464; FLJ31165		NM_020850.1
ILMN_1663616	Homo sapiens	RefSeq	ILMN_19727	ILMN_19727	DNAJC7	NM_003315.1	NM_003315.1		7266	4507712	NM_003315.1	DNAJC7	NP_003306.1	1770546	S	1330	CTCGCTATGACAGTGGACAGGACCTAGATGAGGAGGGCATGAATATGGGT	17	-	37387399-37387448	Homo sapiens DnaJ (Hsp40) homolog, subfamily C, member 7 (DNAJC7), mRNA.		protein folding [goid 6457] [pmid 8836031] [evidence TAS]	heat shock protein binding [goid 31072] [evidence IEA]	TTC2; TPR2; DANJC7		NM_003315.1
ILMN_1666932	Homo sapiens	RefSeq	ILMN_26366	ILMN_173573	FCGR2A	NM_021642.2	NM_021642.2		2212	50511935	NM_021642.2	FCGR2A	NP_067674.2	4730397	I	1786	GCCCTCTCTGTGGATCCCTACTGCTGGTTTCTGCCTTCTCCATGCTGAGA	1	+	159755359-159755408	Homo sapiens Fc fragment of IgG, low affinity IIa, receptor (CD32) (FCGR2A), mRNA.	plasma membrane [goid 5886] [pmid 2139735] [evidence NAS]; integral to membrane [goid 16021] [evidence IEA]	immune response [goid 6955] [evidence NR ]	receptor activity [goid 4872] [evidence IEA]; IgG binding [goid 19864] [evidence IEA]; receptor signaling protein activity [goid 5057] [evidence NR ]	FCGR2A1; CDw32; CD32A; CD32; FcGR; FCG2; IGFR2; FCGR2; MGC30032; MGC23887		NM_021642.2
ILMN_1669268	Homo sapiens	RefSeq	ILMN_27274	ILMN_27274	RKHD1	NM_203304.1	NM_203304.1		399664	42558261	NM_203304.1	RKHD1	NP_976049.1	4670372	S	1639	TGATTTGACTTTTCTCGCCGGCCGGTCTCAGGCCGCACAGACGTTCCAGA	19	-	1506114-1506163	Homo sapiens ring finger and KH domain containing 1 (RKHD1), mRNA.			zinc ion binding [goid 8270] [evidence IEA]; metal ion binding [goid 46872] [evidence IEA]; RNA binding [goid 3723] [evidence IEA]; nucleic acid binding [goid 3676] [evidence IEA]; protein binding [goid 5515] [evidence IEA]	TINO; OK/SW-cl.4; MEX3; KIAA2031; RNF193		NM_203304.1
ILMN_1714956	Homo sapiens	RefSeq	ILMN_4944	ILMN_163376	PLA2G12A	NM_030821.3	NM_030821.3		81579	34147692	NM_030821.3	PLA2G12A	NP_110448.2	2940452	S	1460	AGGGAGCAACCCCAGGATAGCTAAGTGTTATGTAATATGCCTAGAAGGTG	4	-	110854288-110854337	Homo sapiens phospholipase A2, group XIIA (PLA2G12A), mRNA.	extracellular region [goid 5576] [pmid 11031251] [evidence NAS]	lipid catabolism [goid 16042] [evidence IEA]	hydrolase activity [goid 16787] [evidence IEA]; calcium-dependent phospholipase A2 activity [goid 47498] [pmid 11031251] [evidence NAS]; calcium ion binding [goid 5509] [evidence IEA]	PLA2G12		NM_030821.3
ILMN_1813027	Homo sapiens	RefSeq	ILMN_27834	ILMN_27834	TRIM41	NM_033549.3	NM_033549.3		90933	42516571	NM_033549.3	TRIM41	NP_291027.3	6100162	I	3055	CATTTGGGGAGGCAGGCTGGGCCAAAGGGTAGAGCTGGGTAATAAATGTC	5	+	180594849-180594898	Homo sapiens tripartite motif-containing 41 (TRIM41), transcript variant 1, mRNA.	intracellular [goid 5622] [evidence IEA]		zinc ion binding [goid 8270] [evidence IEA]; metal ion binding [goid 46872] [evidence IEA]; protein binding [goid 5515] [evidence IEA]	MGC31991; MGC1127		NM_033549.3
ILMN_1704019	Homo sapiens	RefSeq	ILMN_19071	ILMN_19071	OGFOD2	NM_024623.1	NM_024623.1		79676	13375845	NM_024623.1	OGFOD2	NP_078899.1	2510215	S	1720	GGCTCCTGGATGAGGGGGCCAGAGAGGAGTGAATAACTTCCCAGACACTT	12	+	122030181-122030230	Homo sapiens 2-oxoglutarate and iron-dependent oxygenase domain containing 2 (OGFOD2), mRNA.		protein metabolism [goid 19538] [evidence IEA]	oxidoreductase activity, acting on paired donors, with incorporation or reduction of molecular oxygen, 2-oxoglutarate as one donor, and incorporation of one atom each of oxygen into both donors [goid 16706] [evidence IEA]	DKFZp686H15154; MGC120436; MGC120434; FLJ13491; FLJ37501		NM_024623.1
ILMN_1682738	Homo sapiens	RefSeq	ILMN_16351	ILMN_168440	SMAD3	NM_005902.3	NM_005902.3		4088	52352808	NM_005902.3	SMAD3	NP_005893.1	5130767	S	5934	TGCAACTCGGCTGTTCTGGACTCTGATGTGTGTGGAGGGATGGGGAATAG	15	+	65274286-65274335	Homo sapiens SMAD family member 3 (SMAD3), mRNA.	nucleus [goid 5634] [evidence IEA]; intracellular [goid 5622] [pmid 14612439] [evidence IC ]	transcription [goid 6350] [evidence IEA]; transcription from RNA polymerase II promoter [goid 6366] [pmid 10823886] [evidence TAS]; regulation of transcription, DNA-dependent [goid 6355] [evidence IEA]; transforming growth factor beta receptor signaling pathway [goid 7179] [pmid 8774881] [evidence TAS]	transcription factor activity [goid 3700] [pmid 10823886] [evidence TAS]; protein binding [goid 5515] [pmid 15527767] [evidence IPI]	MADH3; JV15-2; HSPC193; MGC60396; Smad 3; HsT17436; DKFZp686J10186; DKFZP586N0721		NM_005902.3
ILMN_1751149	Homo sapiens	RefSeq	ILMN_19165	ILMN_19165	BACH1	NM_001011545.1	NM_001011545.1		571	59559716	NM_001011545.1	BACH1	NP_001011545.1	6510273	I	2195	ATCGCAAGGCCAGGAGATGCGTTTGGTCTGTGCTGCATCTCAAGCAGGAC	21	+	29655232-29655281	Homo sapiens BTB and CNC homology 1, basic leucine zipper transcription factor 1 (BACH1), transcript variant 3, mRNA.	nucleus [goid 5634] [evidence IEA]	regulation of transcription, DNA-dependent [goid 6355] [evidence IEA]; transcription [goid 6350] [evidence IEA]	protein dimerization activity [goid 46983] [evidence IEA]; sequence-specific DNA binding [goid 43565] [evidence IEA]; transcription factor activity [goid 3700] [pmid 9544839] [evidence TAS]			NM_001011545.1
ILMN_1807181	Homo sapiens	RefSeq	ILMN_19165	ILMN_19165	BACH1	NM_001011545.1	NM_001011545.1		571	59559716	NM_001011545.1	BACH1	NP_001011545.1	4920041	A	1288	GCATCTAGTGATAGGAGTAGTGTGGAGCGAGAAGTGGCAGAACACCTAGC	21	+	29621160-29621209	Homo sapiens BTB and CNC homology 1, basic leucine zipper transcription factor 1 (BACH1), transcript variant 3, mRNA.	nucleus [goid 5634] [evidence IEA]	regulation of transcription, DNA-dependent [goid 6355] [evidence IEA]; transcription [goid 6350] [evidence IEA]	protein dimerization activity [goid 46983] [evidence IEA]; sequence-specific DNA binding [goid 43565] [evidence IEA]; transcription factor activity [goid 3700] [pmid 9544839] [evidence TAS]			NM_001011545.1
ILMN_1731432	Homo sapiens	RefSeq	ILMN_29681	ILMN_167332	P2RX3	NM_002559.2	NM_002559.2		5024	28416924	NM_002559.2	P2RX3	NP_002550.2	7400133	I	1275	TCTTTCCAGGGCCCCACACTCACAAAGGCTCCAGGCCTCCCCACAGAGGA	11	+	56894051-56894100	Homo sapiens purinergic receptor P2X, ligand-gated ion channel, 3 (P2RX3), mRNA.	integral to plasma membrane [goid 5887] [pmid 9221902] [evidence TAS]; membrane [goid 16020] [evidence IEA]	ion transport [goid 6811] [evidence IEA]; signal transduction [goid 7165] [pmid 9221902] [evidence TAS]	ATP binding [goid 5524] [evidence IEA]; receptor activity [goid 4872] [evidence IEA]; ion channel activity [goid 5216] [evidence IEA]; ATP-gated cation channel activity [goid 4931] [pmid 9221902] [evidence TAS]	P2X3; MGC129956		NM_002559.2
ILMN_1688101	Homo sapiens	RefSeq	ILMN_9059	ILMN_162695	BTNL2	NM_019602.1	NM_019602.1		56244	9624968	NM_019602.1	BTNL2	NP_062548.1	1710397	S	1156	TGGTTCCCACAGCCCCACGTGCCATGGAGGGACATGGAAGGAAAGACGAT	6	-	32470653-32470702	Homo sapiens butyrophilin-like 2 (MHC class II associated) (BTNL2), mRNA.				BTL-II; HSBLMHC1		NM_019602.1
ILMN_1772882	Homo sapiens	RefSeq	ILMN_19442	ILMN_183110	OR2T1	NM_030904.1	NM_030904.1		26696	53793654	NM_030904.1	OR2T1	NP_112166.1	6620768	S	1057	AGGGCCTTGGGGAGGTTCAAGGGTCCTCAAAGGGTGTCAGGAGGTGTCTT	1	+	246636975-246637024	Homo sapiens olfactory receptor, family 2, subfamily T, member 1 (OR2T1), mRNA.	integral to membrane [goid 16021] [evidence IEA]; membrane [goid 16020] [evidence IEA]	G-protein coupled receptor protein signaling pathway [goid 7186] [evidence IEA]; signal transduction [goid 7165] [evidence IEA]	olfactory receptor activity [goid 4984] [evidence IEA]; receptor activity [goid 4872] [evidence IEA]	OR1-25		NM_030904.1
ILMN_1815649	Homo sapiens	RefSeq	ILMN_28829	ILMN_28829	FLJ25680	NM_153216.1	NM_153216.1		134187	23463325	NM_153216.1	FLJ25680	NP_694948.1	1780279	S	977	GTAGCCCACTCCTCTGCCCCAGCCACCACTCTGGGCCTCCTCAGATTTTA	5	-	93102039-93102088	Homo sapiens hypothetical protein FLJ25680 (FLJ25680), mRNA.	nucleus [goid 5634] [evidence IEA]	regulation of transcription, DNA-dependent [goid 6355] [evidence IEA]	sequence-specific DNA binding [goid 43565] [evidence IEA]; transcription factor activity [goid 3700] [evidence IEA]	DKFZp686P02123		NM_153216.1
ILMN_1683678	Homo sapiens	RefSeq	ILMN_5970	ILMN_5970	DNAPTP6	NM_015535.1	NM_015535.1		26010	7661597	NM_015535.1	DNAPTP6	NP_056350.1	5810709	S	1877	CCCTGCCCGAGGTGCTGACCCAATTCGCTGCCAAAAGAGTGTCAATCAGA	2	+	201051039-201051088	Homo sapiens DNA polymerase-transactivated protein 6 (DNAPTP6), mRNA.	protein complex [goid 43234] [pmid 11256614] [evidence IDA]			DKFZp564A2416		NM_015535.1
ILMN_1797031	Homo sapiens	RefSeq	ILMN_23171	ILMN_23171	HSPBAP1	NM_024610.3	NM_024610.3		79663	34147627	NM_024610.3	HSPBAP1	NP_078886.2	6040184	S	1840	GTCCCAAGTATTTCCAGCAGGAAGTAATGTCTTCCTCAGCCTCAACCAGG	3	-	123941582-123941631	Homo sapiens HSPB (heat shock 27kDa) associated protein 1 (HSPBAP1), mRNA.				FLJ22623; PASS1; FLJ39386		NM_024610.3
ILMN_1702034	Homo sapiens	RefSeq	ILMN_15972	ILMN_15972	PEX3	NM_003630.1	NM_003630.1		8504	4505726	NM_003630.1	PEX3	NP_003621.1	7200465	S	1614	TTCCCTAGACTGCTGTAAACAGAAGTGAATCAGACTTTTCTCCAGCTACC	6	+	143852485-143852534	Homo sapiens peroxisomal biogenesis factor 3 (PEX3), mRNA.	integral to plasma membrane [goid 5887] [pmid 9657383] [evidence TAS]; membrane [goid 16020] [evidence IEA]; peroxisome [goid 5777] [pmid 9657383] [evidence TAS]; integral to peroxisomal membrane [goid 5779] [evidence IEA]	peroxisome organization and biogenesis [goid 7031] [pmid 10958759] [evidence TAS]	protein binding [goid 5515] [pmid 10704444] [evidence IPI]	TRG18		NM_003630.1
ILMN_1767142	Homo sapiens	RefSeq	ILMN_13581	ILMN_13581	SUHW4	NM_001002844.1	NM_001002844.1		54816	50811874	NM_001002844.1	SUHW4	NP_001002844.1	4590484	A	475	ACAAGTCAACACTACACGAATCCAACATCAAATCCAGTGCCTGCCTCACC	15	-	54780489-54780538	Homo sapiens suppressor of hairy wing homolog 4 (Drosophila) (SUHW4), transcript variant 3, mRNA.	nucleus [goid 5634] [evidence IEA]; intracellular [goid 5622] [evidence IEA]	transcription [goid 6350] [evidence IEA]; regulation of transcription, DNA-dependent [goid 6355] [evidence IEA]	DNA binding [goid 3677] [evidence IEA]; zinc ion binding [goid 8270] [evidence IEA]; metal ion binding [goid 46872] [evidence IEA]; nucleic acid binding [goid 3676] [evidence IEA]	ZNF634; MGC61687; MGC21637		NM_001002844.1
ILMN_1736555	Homo sapiens	RefSeq	ILMN_13581	ILMN_13581	SUHW4	NM_001002844.1	NM_001002844.1		54816	50811874	NM_001002844.1	SUHW4	NP_001002844.1	7160482	I	1523	AATGGTGGATAAGCTGCTGGTGCCTTAGTGTGAATCAAGGTAGTGCCACC	15	-	54779441-54779490	Homo sapiens suppressor of hairy wing homolog 4 (Drosophila) (SUHW4), transcript variant 3, mRNA.	nucleus [goid 5634] [evidence IEA]; intracellular [goid 5622] [evidence IEA]	transcription [goid 6350] [evidence IEA]; regulation of transcription, DNA-dependent [goid 6355] [evidence IEA]	DNA binding [goid 3677] [evidence IEA]; zinc ion binding [goid 8270] [evidence IEA]; metal ion binding [goid 46872] [evidence IEA]; nucleic acid binding [goid 3676] [evidence IEA]	ZNF634; MGC61687; MGC21637		NM_001002844.1
ILMN_1696294	Homo sapiens	RefSeq	ILMN_139240	ILMN_169127	SNX6	NM_021249.3	NM_021249.3		58533	88703042	NM_021249.3	SNX6	NP_067072.3	2060039	I	69	ACCGCGCCAGCCTGTCACTAATGTCTCCCTTTGTGTCTCCCCCATCTCAT	14	-	34168948-34168997	Homo sapiens sorting nexin 6 (SNX6), transcript variant 1, mRNA.	intracellular [goid 5622] [pmid 11279102] [evidence NAS]	intracellular protein transport [goid 6886] [pmid 11279102] [evidence NAS]; negative regulation of epidermal growth factor receptor activity [goid 7175] [pmid 11279102] [evidence NAS]; intracellular signaling cascade [goid 7242] [evidence IEA]	intracellular transporter activity [goid 5478] [pmid 11279102] [evidence NAS]; phosphoinositide binding [goid 35091] [evidence IEA]; protein binding [goid 5515] [pmid 11279102] [evidence IPI]	MSTP010; MGC3157; TFAF2		NM_021249.3
ILMN_1664176	Homo sapiens	RefSeq	ILMN_29187	ILMN_29187	FBLN5	NM_006329.2	NM_006329.2		10516	19743802	NM_006329.2	FBLN5	NP_006320.2	5570608	S	1882	AGAATGAGAGCGACACAGACGTTAGGCATTTCCTGCTGAACGTTTCCCCG	14	-	91406198-91406247	Homo sapiens fibulin 5 (FBLN5), mRNA.	extracellular matrix (sensu Metazoa) [goid 5578] [pmid 10428823] [evidence TAS]; membrane [goid 16020] [evidence IEA]; soluble fraction [goid 5625] [pmid 10428823] [evidence TAS]	blood coagulation [goid 7596] [evidence IEA]; cell adhesion [goid 7155] [evidence IEA]; cell-matrix adhesion [goid 7160] [pmid 10428823] [evidence TAS]	integrin binding [goid 5178] [pmid 10428823] [evidence TAS]; transmembrane receptor activity [goid 4888] [evidence IEA]; calcium ion binding [goid 5509] [evidence IEA]; protein binding [goid 5515] [evidence IEA]	ARMD3; UP50; DANCE; FLJ90059; EVEC		NM_006329.2
ILMN_1762294	Homo sapiens	RefSeq	ILMN_138028	ILMN_23416	ADAMTSL4	NM_025008.3	NM_025008.3		54507	83281434	NM_025008.3	ADAMTSL4	NP_079284.2	5820086	I	2831	GGGTAACCACGCCCAGGACACCTCAGCCTTTCCAGCATAGCTCAATAAAC	1	+	148797785-148797824:148797825-148797834	Homo sapiens ADAMTS-like 4 (ADAMTSL4), transcript variant 2, mRNA.	extracellular matrix [goid 31012] [evidence IEA]	positive regulation of apoptosis [goid 43065] [pmid 16364318] [evidence IDA]	peptidase activity [goid 8233] [evidence IEA]; metalloendopeptidase activity [goid 4222] [evidence IEA]	TSRC1		NM_025008.3
ILMN_1689110	Homo sapiens	RefSeq	ILMN_30324	ILMN_30324	NOB1	NM_014062.1	NM_014062.1		28987	7661531	NM_014062.1	NOB1	NP_054781.1	4850561	S	1346	ACCCGATGGAAATAACAGGCGGGCTTCACGGTGCGGCTCTGTCCGCCCAT	16	-	68333595-68333644	Homo sapiens NIN1/RPN12 binding protein 1 homolog (S. cerevisiae) (NOB1), mRNA.	nucleus [goid 5634] [evidence IEA]		zinc ion binding [goid 8270] [evidence IEA]; metal ion binding [goid 46872] [evidence IEA]	ART-4; MST158; PSMD8BP1; MSTP158; NOB1P		NM_014062.1
ILMN_1701947	Homo sapiens	RefSeq	ILMN_5782	ILMN_15852	GPR34	NM_001033514.1	NM_001033514.1		2857	75677603	NM_001033514.1	GPR34	NP_001028686.1	7380446	A	1217	CCAGGATACTCCCTGCATGATACATCTGTGGCAGTGAAAATACAGTCTAG	X	+	41440911-41440960	Homo sapiens G protein-coupled receptor 34 (GPR34), transcript variant 3, mRNA.	integral to membrane [goid 16021] [evidence IEA]; integral to plasma membrane [goid 5887] [pmid 10036181] [evidence TAS]; membrane [goid 16020] [evidence IEA]	G-protein coupled receptor protein signaling pathway [goid 7186] [pmid 10036181] [evidence TAS]; signal transduction [goid 7165] [evidence IEA]	purinergic nucleotide receptor activity, G-protein coupled [goid 45028] [evidence IEA]; receptor activity [goid 4872] [evidence IEA]; rhodopsin-like receptor activity [goid 1584] [evidence IEA]			NM_001033514.1
ILMN_1662470	Homo sapiens	RefSeq	ILMN_13661	ILMN_13661	C10ORF35	NM_145306.1	NM_145306.1		219738	21687152	NM_145306.1	C10orf35	NP_660349.1	430286	S	853	ACATGTTCCGATGCCTGTGGAAGACATGCCGACGTCTCCTCTGCCTAGGG	10	+	71063149-71063198	Homo sapiens chromosome 10 open reading frame 35 (C10orf35), mRNA.	membrane [goid 16020] [evidence IEA]; integral to membrane [goid 16021] [evidence IEA]					NM_145306.1
ILMN_1683580	Homo sapiens	RefSeq	ILMN_566	ILMN_27827	NRG2	NM_013981.2	NM_013981.2		9542	94557303	NM_013981.2	NRG2	NP_053584.1	3990612	A	1123	AAGGTGAAGGTGGAGGACGCTGGGGAGTATGTCTGCGAGGCCGAGAACAT	5	-	139240668-139240717	Homo sapiens neuregulin 2 (NRG2), transcript variant 2, mRNA.	membrane [goid 16020] [evidence IEA]; integral to membrane [goid 16021] [evidence IEA]	anti-apoptosis [goid 6916] [evidence NR ]; cell-cell signaling [goid 7267] [evidence NR ]; embryonic development [goid 9790] [evidence IEA]; signal transduction [goid 7165] [pmid 9168115] [evidence TAS]	growth factor activity [goid 8083] [evidence IEA]	Don-1; HRG2; NTAK		NM_013981.2
ILMN_1796431	Homo sapiens	RefSeq	ILMN_27471	ILMN_27471	GPR101	NM_054021.1	NM_054021.1		83550	16876434	NM_054021.1	GPR101	NP_473362.1	4260594	S	1416	CTTCTGCAAGGAAAAGCCCCCGAAAGAAGATAGCCACCCAGACCTGCCCG	X	-	135940034-135940083	Homo sapiens G protein-coupled receptor 101 (GPR101), mRNA.	membrane [goid 16020] [evidence IEA]; integral to membrane [goid 16021] [evidence IEA]	G-protein coupled receptor protein signaling pathway [goid 7186] [evidence IEA]; signal transduction [goid 7165] [evidence IEA]	receptor activity [goid 4872] [evidence IEA]; rhodopsin-like receptor activity [goid 1584] [evidence IEA]	GPCR6		NM_054021.1
ILMN_1804421	Homo sapiens	RefSeq	ILMN_29697	ILMN_29697	AREG	NM_001657.2	NM_001657.2		374	22035683	NM_001657.2	AREG	NP_001648.1	2640537	S	1194	AGTGTATTTATTTTACAGCTCATTAAACTTTTTTAACCAAACAGAAAAAA	4	+	75539546-75539590	Homo sapiens amphiregulin (schwannoma-derived growth factor) (AREG), mRNA.	membrane [goid 16020] [evidence IEA]; integral to membrane [goid 16021] [evidence IEA]; extracellular space [goid 5615] [pmid 3413110] [evidence TAS]	cell proliferation [goid 8283] [pmid 2466334] [evidence TAS]; cell-cell signaling [goid 7267] [pmid 2466334] [evidence TAS]	cytokine activity [goid 5125] [evidence IEA]; growth factor activity [goid 8083] [pmid 2466334] [evidence TAS]	MGC13647; CRDGF; AR; SDGF		NM_001657.2
ILMN_1750563	Homo sapiens	RefSeq	ILMN_11375	ILMN_11375	CEECAM1	NM_016174.3	NM_016174.3		51148	38679925	NM_016174.3	CEECAM1	NP_057258.2	1400703	S	2001	GATCCCATTCCCTAAAGGTCTCACAGCAAAGGAGCAGGACTCCCAGGCCC	9	+	130239121-130239170	Homo sapiens cerebral endothelial cell adhesion molecule 1 (CEECAM1), mRNA.	plasma membrane [goid 5886] [pmid 10608765] [evidence NAS]; integral to membrane [goid 16021] [evidence NR ]; membrane fraction [goid 5624] [evidence NR ]	cell motility [goid 6928] [pmid 10608765] [evidence TAS]; lipopolysaccharide biosynthesis [goid 9103] [evidence IEA]; leukocyte adhesion [goid 7159] [pmid 10608765] [evidence TAS]; cell adhesion [goid 7155] [pmid 10608765] [evidence IDA]	procollagen-lysine 5-dioxygenase activity [goid 8475] [evidence IEA]; oxidoreductase activity, acting on single donors with incorporation of molecular oxygen, incorporation of two atoms of oxygen [goid 16702] [evidence IEA]	MGC149621; CerCAM; MGC149620; GLT25D3		NM_016174.3
ILMN_1801456	Homo sapiens	RefSeq	ILMN_10300	ILMN_10300	CROP	NM_006107.2	NM_006107.2		51747	52426742	NM_006107.2	CROP	NP_006098.2	1570670	A	1293	GTCCGGTAGTCGAGAAAAGCAGAGTGAAGACACAAACACTGAATCGAAGG	17	+	46182898-46182947	Homo sapiens cisplatin resistance-associated overexpressed protein (CROP), transcript variant 2, mRNA.	nucleus [goid 5634] [evidence IEA]	apoptosis [goid 6915] [pmid 10754390] [evidence TAS]; response to stress [goid 6950] [pmid 10754390] [evidence TAS]	DNA binding [goid 3677] [evidence IEA]	OA48-18; LUC7A		NM_006107.2
ILMN_1656300	Homo sapiens	RefSeq	ILMN_24176	ILMN_24176	GFRA2	NM_001495.4	NM_001495.4		2675	47078234	NM_001495.4	GFRA2	NP_001486.4	4390500	S	3264	CTCTGGTGGGGGCTCCTGATCCGCATCCAAGCTTAACCAAGGCTCCAATA	8	-		Homo sapiens GDNF family receptor alpha 2 (GFRA2), mRNA.	membrane [goid 16020] [evidence IEA]; extrinsic to membrane [goid 19898] [pmid 10829012] [evidence TAS]	transmembrane receptor protein tyrosine kinase signaling pathway [goid 7169] [pmid 9192898] [evidence TAS]	glial cell line-derived neurotrophic factor receptor activity [goid 16167] [pmid 10829012] [evidence TAS]; GPI anchor binding [goid 48503] [evidence IEA]; receptor activity [goid 4872] [evidence IEA]	NTNRA; RETL2; TRNR2; NRTNR-ALPHA; GDNFRB		NM_001495.4
ILMN_1756811	Homo sapiens	RefSeq	ILMN_11973	ILMN_176773	C1ORF103	NM_018372.3	NM_018372.3		55791	55743123	NM_018372.3	C1orf103	NP_060842.3	110347	I	1551	CCCAGCTTGCTTCCATGGCCAATCTAAGGGCAGAGAAGAATAAAGTGGAG	1	-	111295684-111295733	Homo sapiens chromosome 1 open reading frame 103 (C1orf103), transcript variant 1, mRNA.			protein binding [goid 5515] [pmid 15383276] [evidence IPI]	RIF1; FLJ11269; RP11-96K19.1		NM_018372.3
ILMN_1812548	Homo sapiens	RefSeq	ILMN_25719	ILMN_25719	FAM112A	NM_001008901.1	NM_001008901.1		149699	57165363	NM_001008901.1	FAM112A	NP_001008901.1	2900086	A	488	GGCTGTTTGTGTCAACAGGAGCGCTGTGGAAGAAGAGGACACCGAGAACC	20	-	41788519-41788568	Homo sapiens family with sequence similarity 112, member A (FAM112A), transcript variant 2, mRNA.				MGC50820; dJ1028D15.4; C20orf65		NM_001008901.1
ILMN_1755059	Homo sapiens	RefSeq	ILMN_15984	ILMN_15984	ANGPTL5	NM_178127.2	NM_178127.2		253935	31342398	NM_178127.2	ANGPTL5	NP_835228.1	2940347	S	1532	CCCTGCATGCCTGGTCAATGGTCAGTCTGTGAAGAGCTGCAGTCACCTCC	11	-	101267403-101267452	Homo sapiens angiopoietin-like 5 (ANGPTL5), mRNA.						NM_178127.2
ILMN_1759985	Homo sapiens	RefSeq	ILMN_493	ILMN_182991	FLJ10292	NM_018048.2	NM_018048.2		55110	21361685	NM_018048.2	FLJ10292	NP_060518.1	450215	S	2162	CAGTAGGCCCACAGTTGTTGGTTGTTCCTCAAAACAGGTTGTGGCTCCTG	12	-	10648428-10648477	Homo sapiens mago-nashi homolog 2 (FLJ10292), mRNA.	nucleus [goid 5634] [evidence IEA]	transport [goid 6810] [evidence IEA]; nuclear mRNA splicing, via spliceosome [goid 398] [evidence IEA]	RNA binding [goid 3723] [evidence IEA]	magoh; mago		NM_018048.2
ILMN_1762888	Homo sapiens	RefSeq	ILMN_15705	ILMN_15705	FAM119A	NM_145280.3	NM_145280.3		151194	31377537	NM_145280.3	FAM119A	NP_660323.2	7570594	S	919	GTACAAAAAGTCTAAGCCAAAGGTTCTCAGGGGAGAAAGCACATGTGCAG	2	-	208185875-208185924	Homo sapiens family with sequence similarity 119, member A (FAM119A), mRNA.				MGC45373		NM_145280.3
ILMN_1700611	Homo sapiens	RefSeq	ILMN_17244	ILMN_17244	CDK10	NM_003674.2	NM_003674.2		8558	32528262	NM_003674.2	CDK10	NP_003665.2	4290682	I	186	GGATTTGGACACCCAGAAATAAGCGTGTCGAGAAGAGCACAAGCAGAGGA	16	+	88281672-88281721	Homo sapiens cyclin-dependent kinase (CDC2-like) 10 (CDK10), transcript variant 1, mRNA.		traversing start control point of mitotic cell cycle [goid 7089] [pmid 8208557] [evidence TAS]; negative regulation of cell proliferation [goid 8285] [pmid 8208557] [evidence TAS]; protein amino acid phosphorylation [goid 6468] [evidence IEA]	kinase activity [goid 16301] [evidence IEA]; transferase activity [goid 16740] [evidence IEA]; nucleotide binding [goid 166] [evidence IEA]; ATP binding [goid 5524] [evidence IEA]; protein serine/threonine kinase activity [goid 4674] [evidence IEA]; cyclin-dependent protein kinase activity [goid 4693] [pmid 8084611] [evidence TAS]	PISSLRE		NM_003674.2
ILMN_1654153	Homo sapiens	RefSeq	ILMN_506	ILMN_506	BTBD11	NM_152322.2	NM_152322.2		121551	65786574	NM_152322.2	BTBD11	NP_689535.2	7510253	I	8	GTCTCGTTAATGGAGAACACAGTCACAGGATCAAAAGGGCTAATTTCAGG	12	+	106552746-106552795	Homo sapiens BTB (POZ) domain containing 11 (BTBD11), transcript variant 1, mRNA.			protein binding [goid 5515] [evidence IEA]	FLJ42845; FLJ33957		NM_152322.2
ILMN_1705066	Homo sapiens	RefSeq	ILMN_506	ILMN_506	BTBD11	NM_152322.2	NM_152322.2		121551	65786574	NM_152322.2	BTBD11	NP_689535.2	3450280	A	2536	CTGTCACCTTCCTCCTCCCACTTCTGTATCCTCAGAGATGCTGCGTGGAT	12	+	106577350-106577399	Homo sapiens BTB (POZ) domain containing 11 (BTBD11), transcript variant 1, mRNA.			protein binding [goid 5515] [evidence IEA]	FLJ42845; FLJ33957		NM_152322.2
ILMN_1790026	Homo sapiens	RefSeq	ILMN_12262	ILMN_12262	SFRP5	NM_003015.2	NM_003015.2		6425	8400734	NM_003015.2	SFRP5	NP_003006.1	3140132	S	1574	CATCCTAGCCCCCCTTAGGAAAGGAGTTAGGGTCTCAGTGCCTCCAGCCA	10	-	99516771-99516820	Homo sapiens secreted frizzled-related protein 5 (SFRP5), mRNA.		cell differentiation [goid 30154] [evidence IEA]; Wnt receptor signaling pathway [goid 16055] [evidence IEA]		SARP3		NM_003015.2
ILMN_1813671	Homo sapiens	RefSeq	ILMN_28181	ILMN_28181	SLC25A1	NM_005984.1	NM_005984.1		6576	21389314	NM_005984.1	SLC25A1	NP_005975.1	4150441	S	1168	GCATTGTGGCTGTCAAATCCATGTGTCCCCCCTGTGGTCTGTGTGTGACA	22	-	17543460-17543509	Homo sapiens solute carrier family 25 (mitochondrial carrier; citrate transporter), member 1 (SLC25A1), mRNA.	integral to membrane [goid 16021] [evidence IEA]; membrane [goid 16020] [evidence IEA]; mitochondrion [goid 5739] [evidence IEA]; mitochondrial inner membrane [goid 5743] [evidence TAS]	transport [goid 6810] [evidence IEA]; mitochondrial citrate transport [goid 6843] [evidence TAS]	citrate transporter activity [goid 15137] [pmid 8666394] [evidence TAS]; transporter activity [goid 5215] [evidence IEA]; binding [goid 5488] [evidence IEA]	SLC20A3; CTP		NM_005984.1
ILMN_1770885	Homo sapiens	RefSeq	ILMN_19252	ILMN_19252	COX17	NM_005694.1	NM_005694.1		10063	5031644	NM_005694.1	COX17	NP_005685.1	20364	S	160	CTTGCCCGGAGACCAAGAAGGCGCGCGATGCGTGTATCATCGAGAAAGGA	3	-	120876754-120876770:120878741-120878773	Homo sapiens COX17 cytochrome c oxidase assembly homolog (S. cerevisiae) (COX17), nuclear gene encoding mitochondrial protein, mRNA.	mitochondrion [goid 5739] [evidence IEA]; mitochondrial intermembrane space [goid 5758] [evidence IEA]; cytoplasm [goid 5737] [pmid 9050918] [evidence TAS]	copper ion transport [goid 6825] [pmid 9050918] [evidence TAS]; generation of precursor metabolites and energy [goid 6091] [pmid 9050918] [evidence TAS]; protein folding [goid 6457] [evidence IEA]	copper ion binding [goid 5507] [pmid 9050918] [evidence TAS]; metal ion binding [goid 46872] [evidence IEA]; copper chaperone activity [goid 16531] [evidence IEA]	MGC117386; MGC104397		NM_005694.1
ILMN_1700633	Homo sapiens	RefSeq	ILMN_4184	ILMN_4184	ABHD4	NM_022060.2	NM_022060.2		63874	50658086	NM_022060.2	ABHD4	NP_071343.2	2320053	S	2224	ACTGGGTGGTTCCCACTGCATGACCCTCTATCCCTGCCATCTGTCCCCAT	14	+	22150820-22150869	Homo sapiens abhydrolase domain containing 4 (ABHD4), mRNA.		aromatic compound metabolism [goid 6725] [evidence IEA]; lipid catabolism [goid 16042] [evidence IEA]	hydrolase activity [goid 16787] [evidence IEA]; aminopeptidase activity [goid 4177] [evidence IEA]	FLJ12816		NM_022060.2
ILMN_1752229	Homo sapiens	RefSeq	ILMN_15521	ILMN_15521	TIMM50	NM_001001563.1	NM_001001563.1		92609	48526508	NM_001001563.1	TIMM50	NP_001001563.1	6100327	S	2131	TACAACAGCCTTGACCTCCCGGCTCAAGTGATCTCCAAGTGACCCTCCTG	19	+	44672927-44672976	Homo sapiens translocase of inner mitochondrial membrane 50 homolog (S. cerevisiae) (TIMM50), mRNA.	nucleus [goid 5634] [evidence IEA]; membrane [goid 16020] [evidence IEA]; mitochondrion [goid 5739] [evidence IEA]; mitochondrial inner membrane presequence translocase complex [goid 5744] [pmid 15044455] [evidence IPI]; nuclear speck [goid 16607] [pmid 16008839] [evidence IDA]; integral to membrane [goid 16021] [evidence IEA]	protein amino acid dephosphorylation [goid 6470] [pmid 15044455] [evidence IDA]; protein targeting [goid 6605] [evidence IEA]; protein transport [goid 15031] [evidence IEA]; mitochondrial membrane organization and biogenesis [goid 7006] [pmid 15044455] [evidence IMP]	protein serine/threonine phosphatase activity [goid 4722] [pmid 15044455] [evidence IDA]; protein binding [goid 5515] [pmid 15044455] [evidence IPI]; RNA binding [goid 3723] [evidence IEA]; protein tyrosine phosphatase activity [goid 4725] [pmid 15044455] [evidence IDA]	TIM50L; MGC102733		NM_001001563.1
ILMN_1698978	Homo sapiens	RefSeq	ILMN_10770	ILMN_10770	AKAP4	NM_139289.1	NM_139289.1		8852	21493038	NM_139289.1	AKAP4	NP_647450.1	3780678	I	37	GGCACTTCTCAGTTCCATCTAAAGGGGCACATCTCCCTTCTGGGTGTCAC	X	-	49851658-49851707	Homo sapiens A kinase (PRKA) anchor protein 4 (AKAP4), transcript variant 2, mRNA.	flagellum (sensu Eukaryota) [goid 9434] [pmid 9822690] [evidence IDA]	sperm motility [goid 30317] [pmid 9822690] [evidence IMP]	protein kinase A binding [goid 51018] [evidence ISS]; structural molecule activity [goid 5198] [evidence IEA]; protein binding [goid 5515] [evidence ISS]	FSC1; HI; p82; hAKAP82; AKAP82		NM_139289.1
ILMN_1734794	Homo sapiens	RefSeq	ILMN_10770	ILMN_10770	AKAP4	NM_139289.1	NM_139289.1		8852	21493038	NM_139289.1	AKAP4	NP_647450.1	7610605	A	2510	CCTCAGGTTTCAGCTAAAGCAGCAGAGAAGGGGTACAGTGTAGGAGGTCT	X	-	49842445-49842494	Homo sapiens A kinase (PRKA) anchor protein 4 (AKAP4), transcript variant 2, mRNA.	flagellum (sensu Eukaryota) [goid 9434] [pmid 9822690] [evidence IDA]	sperm motility [goid 30317] [pmid 9822690] [evidence IMP]	protein kinase A binding [goid 51018] [evidence ISS]; structural molecule activity [goid 5198] [evidence IEA]; protein binding [goid 5515] [evidence ISS]	FSC1; HI; p82; hAKAP82; AKAP82		NM_139289.1
ILMN_1777794	Homo sapiens	RefSeq	ILMN_27924	ILMN_172639	PRKCSH	NM_002743.2	NM_002743.2		5589	48255888	NM_002743.2	PRKCSH	NP_002734.2	5490647	A	2173	CCAGCCCTGTCCCTGCCACCCCTCCTAGTGGGGACTAGTGAATGACTTGA	19	+	11422694-11422743	Homo sapiens protein kinase C substrate 80K-H (PRKCSH), transcript variant 1, mRNA.	endoplasmic reticulum [goid 5783] [evidence IEA]; intracellular [goid 5622] [pmid 2793184] [evidence NAS]	protein kinase cascade [goid 7243] [pmid 9043864] [evidence NAS]	calcium ion binding [goid 5509] [evidence IEA]	G19P1; AGE-R2; PLD1; PCLD		NM_002743.2
ILMN_1694731	Homo sapiens	RefSeq	ILMN_8600	ILMN_8600	CLCN7	NM_001287.3	NM_001287.3		1186	39725672	NM_001287.3	CLCN7	NP_001278.1	450603	S	3680	CCTCACAGGGCCCCAAGGTGTCCGAGTGTGTTGGGTCTGAACGCGAAATA	16	-	1435358-1435407	Homo sapiens chloride channel 7 (CLCN7), mRNA.	membrane fraction [goid 5624] [evidence NR ]; integral to plasma membrane [goid 5887] [evidence NR ]; membrane [goid 16020] [evidence IEA]	ion transport [goid 6811] [evidence IEA]; chloride transport [goid 6821] [evidence IEA]	voltage-gated chloride channel activity [goid 5247] [evidence IEA]	CLC-7; CLC7; FLJ39644; FLJ26686; OPTA2; FLJ46423		NM_001287.3
ILMN_1736828	Homo sapiens	RefSeq	ILMN_8537	ILMN_8537	CHST10	NM_004854.3	NM_004854.3		9486	50428923	NM_004854.3	CHST10	NP_004845.1	1050450	S	2597	AAGCCGCAGCGACCATTTCAGATACCGTCCACAGCCAGGACCGCTGAGAA	2	-	100374922-100374971	Homo sapiens carbohydrate sulfotransferase 10 (CHST10), mRNA.	integral to membrane [goid 16021] [evidence IEA]; membrane fraction [goid 5624] [pmid 9478973] [evidence TAS]; Golgi apparatus [goid 5794] [pmid 9478973] [evidence TAS]; membrane [goid 16020] [evidence IEA]	cell adhesion [goid 7155] [pmid 9478973] [evidence TAS]; carbohydrate metabolism [goid 5975] [evidence IEA]	transferase activity [goid 16740] [evidence IEA]; sulfotransferase activity [goid 8146] [pmid 9478973] [evidence TAS]	HNK1ST; HNK-1ST; MGC17148		NM_004854.3
ILMN_1770663	Homo sapiens	RefSeq	ILMN_23379	ILMN_23379	KRT24	NM_019016.1	NM_019016.1		192666	9506668	NM_019016.1	KRT24	NP_061889.1	7320400	S	1547	GAGTGACTAAGACTATCGTAGAGGAGTTGGTGGATGGCAAGGTTGTCTCG	17	-	36108053-36108102	Homo sapiens keratin 24 (KRT24), mRNA.	intermediate filament [goid 5882] [evidence IEA]		structural molecule activity [goid 5198] [evidence IEA]	MGC138173; MGC138169; FLJ20261		NM_019016.1
ILMN_1682864	Homo sapiens	RefSeq	ILMN_20059	ILMN_20059	SPSB3	NM_080861.3	NM_080861.3		90864	38679885	NM_080861.3	SPSB3	NP_543137.2	610474	S	1417	TGGAGCCCGCGTTGCTGTTCCCACAGGGCCTCGGTTTTTCCTAACTTGCT	16	-	1766791-1766840	Homo sapiens splA/ryanodine receptor domain and SOCS box containing 3 (SPSB3), mRNA.		intracellular signaling cascade [goid 7242] [evidence IEA]	receptor activity [goid 4872] [evidence IEA]	SSB3		NM_080861.3
ILMN_1668532	Homo sapiens	RefSeq	ILMN_7174	ILMN_172401	GMEB2	NM_012384.2	NM_012384.2		26205	13435378	NM_012384.2	GMEB2	NP_036516.1	2370400	S	4298	TCCCAGTTCTGCGCCTTGGGGCCAGCCAGTACTCAGAGAGGAGGACCTTC	20	-	61689610-61689659	Homo sapiens glucocorticoid modulatory element binding protein 2 (GMEB2), mRNA.	nucleus [goid 5634] [pmid 10523663] [evidence TAS]	regulation of transcription, DNA-dependent [goid 6355] [evidence IEA]; transcription [goid 6350] [evidence IEA]; transcription from RNA polymerase II promoter [goid 6366] [pmid 10523663] [evidence TAS]	RNA polymerase II transcription factor activity [goid 3702] [pmid 10523663] [evidence TAS]; DNA binding [goid 3677] [evidence IEA]	P79PIF; KIAA1269; PIF79		NM_012384.2
ILMN_1660806	Homo sapiens	RefSeq	ILMN_3862	ILMN_3862	CSRP2	NM_001321.1	NM_001321.1		1466	4503100	NM_001321.1	CSRP2	NP_001312.1	5360082	S	484	GAGCTGGAAAGCCCTGGCACAAAAACTGTTTCCGATGTGCAAAGTGTGGG	12	-	75777512-75777551:75778195-75778204	Homo sapiens cysteine and glycine-rich protein 2 (CSRP2), mRNA.	nucleus [goid 5634] [pmid 8626582] [evidence NAS]	cell growth [goid 16049] [pmid 8626582] [evidence NAS]; muscle development [goid 7517] [pmid 8626582] [evidence NAS]; cell differentiation [goid 30154] [pmid 8626582] [evidence NAS]; cell proliferation [goid 8283] [evidence NAS]	zinc ion binding [goid 8270] [evidence IEA]; metal ion binding [goid 46872] [evidence IEA]	CRP2; LMO5; SmLIM		NM_001321.1
ILMN_1754827	Homo sapiens	RefSeq	ILMN_10648	ILMN_178872	LRRC45	XM_001128724.1	XM_001128724.1		201255	113431131	XM_001128724.1	LRRC45	XP_001128724.1	4890328	A	1153	AAAGTGATGGCGAGCGACCACCGAGAGGCGCTGCTGGACAGGGAGAGCGA				PREDICTED: Homo sapiens leucine rich repeat containing 45 (LRRC45), mRNA.						XM_001128724.1
ILMN_1655215	Homo sapiens	RefSeq	ILMN_1517	ILMN_1517	PGGT1B	NM_005023.2	NM_005023.2		5229	27597101	NM_005023.2	PGGT1B	NP_005014.1	3420164	S	918	GTAGGGGGATTTGCCAAGTGGCCAGACAGTCATCCAGATGCTTTGCATGC	5	-	114576166-114576179:114580461-114580496	Homo sapiens protein geranylgeranyltransferase type I, beta subunit (PGGT1B), mRNA.	CAAX-protein geranylgeranyltransferase complex [goid 5953] [pmid 8106351] [evidence TAS]	protein amino acid geranylgeranylation [goid 18348] [pmid 8106351] [evidence TAS]	zinc ion binding [goid 8270] [evidence IEA]; metal ion binding [goid 46872] [evidence IEA]; CAAX-protein geranylgeranyltransferase activity [goid 4662] [pmid 8106351] [evidence TAS]; transferase activity [goid 16740] [evidence IEA]; prenyltransferase activity [goid 4659] [evidence IEA]	BGGI; GGTI		NM_005023.2
ILMN_1752622	Homo sapiens	RefSeq	ILMN_9647	ILMN_177185	PROX1	NM_002763.3	NM_002763.3		5629	34147628	NM_002763.3	PROX1	NP_002754.2	5050563	S	2845	GGCGGTTGGCTGAGGAAAACCCATGACACAGCACAACTCTACAGACAGTG	1	+	212276159-212276208	Homo sapiens prospero-related homeobox 1 (PROX1), mRNA.						NM_002763.3
ILMN_1680856	Homo sapiens	RefSeq	ILMN_17288	ILMN_17288	CXORF6	NM_005491.2	NM_005491.2		10046	120952763	NM_005491.2	CXorf6	NP_005482.2	2640079	S	4269	GCTTGTGTGCACCCTCGTGGGGTTAAGGCGAGCTGTTCCTGGTTTAAAGC				Homo sapiens chromosome X open reading frame 6 (CXorf6), mRNA.				F18; CG1		NM_005491.2
ILMN_1738395	Homo sapiens	RefSeq	ILMN_16716	ILMN_16716	TPD52L3	NM_001001874.1	NM_001001874.1		89882	49574211	NM_001001874.1	TPD52L3	NP_001001874.1	2340593	I	1314	GGTAGAATCTCTCAGACTTAGGAACCAACTGCATGAGGCGGGGCTTGGGG	9	+	6321701-6321750	Homo sapiens tumor protein D52-like 3 (TPD52L3), transcript variant 2, mRNA.			kinase activity [goid 16301] [evidence IEA]; protein binding [goid 5515] [pmid 16631610] [evidence IPI]	MGC26757; MGC45374; hD55; NYD-SP25		NM_001001874.1
ILMN_1796982	Homo sapiens	RefSeq	ILMN_10806	ILMN_167803	OR6C6	NM_001005493.1	NM_001005493.1		283365	53933269	NM_001005493.1	OR6C6	NP_001005493.1	3990307	S	528	GTGTGAAACTTCTCCTATTCTGCAGATCTCCTGCACAGATACCCATGTCC	12	-	53974706-53974755	Homo sapiens olfactory receptor, family 6, subfamily C, member 6 (OR6C6), mRNA.						NM_001005493.1
ILMN_1726225	Homo sapiens	RefSeq	ILMN_1973	ILMN_1973	SERPINI2	NM_006217.3	NM_006217.3		5276	59814587	NM_006217.3	SERPINI2	NP_006208.1	1500246	S	1073	AGCTGCAACATCAACTGGCATACACATCCCTGTGATCATGAGTCTGGCTC	3	-	168646930-168646963:168649798-168649813	Homo sapiens serpin peptidase inhibitor, clade I (pancpin), member 2 (SERPINI2), mRNA.		cell motility [goid 6928] [pmid 10097100] [evidence TAS]	serine-type endopeptidase inhibitor activity [goid 4867] [pmid 10097100] [evidence TAS]	TSA2004; PI14; MEPI; PANCPIN		NM_006217.3
ILMN_1758146	Homo sapiens	RefSeq	ILMN_1639	ILMN_172574	SIRPA	NM_001040022.1	NM_001040022.1		140885	91105763	NM_001040022.1	SIRPA	NP_001035111.1	1170497	S	4032	GAACCCCAGGAAAAGGAAGAGGTCGAACCAACCCTGCGGAAGGAGCATGG	20	+	1868371-1868420	Homo sapiens signal-regulatory protein alpha (SIRPA), transcript variant 1, mRNA.	plasma membrane [goid 5886] [pmid 9070220] [evidence TAS]; integral to membrane [goid 16021] [evidence IEA]	cell adhesion [goid 7155] [pmid 9070220] [evidence TAS]		SIRPalpha2; BIT; SHPS1; MFR; SIRP; SHPS-1; CD172A; SIRP-ALPHA-1; SIRPalpha; PTPNS1; P84; MYD-1		NM_001040022.1
ILMN_1802389	Homo sapiens	RefSeq	ILMN_8214	ILMN_8214	CXORF48	NM_001031705.1	NM_001031705.1		54967	72534699	NM_001031705.1	CXorf48	NP_001026875.1	4810195	A	537	GAGCCAGGCATCTCAAACATCAAGGCAACTTCTGTGAAGCCCATCCGTTG	X	-	134119805-134119854	Homo sapiens chromosome X open reading frame 48 (CXorf48), transcript variant 1, mRNA.			nucleic acid binding [goid 3676] [evidence IEA]	FLJ20527; RP13-565O16.1		NM_001031705.1
ILMN_1656802	Homo sapiens	RefSeq	ILMN_22633	ILMN_173250	LOXL2	NM_002318.2	NM_002318.2		4017	67782347	NM_002318.2	LOXL2	NP_002309.1	4590050	S	3621	TGGTTTTCTCCGGTGGACATGGGTCCTCAGATCCCCTCCAGCCCAGTGTG	8	-	23210494-23210543	Homo sapiens lysyl oxidase-like 2 (LOXL2), mRNA.	membrane [goid 16020] [evidence IEA]; extracellular space [goid 5615] [pmid 9079631] [evidence TAS]	cell adhesion [goid 7155] [pmid 9079631] [evidence TAS]; protein modification [goid 6464] [pmid 9079631] [evidence TAS]; aging [goid 7568] [pmid 9079631] [evidence TAS]	protein-lysine 6-oxidase activity [goid 4720] [evidence IEA]; scavenger receptor activity [goid 5044] [evidence IEA]; copper ion binding [goid 5507] [evidence IEA]; metal ion binding [goid 46872] [evidence IEA]; electron carrier activity [goid 9055] [pmid 9079631] [evidence TAS]	LOR2; WS9-14		NM_002318.2
ILMN_1676443	Homo sapiens	RefSeq	ILMN_12565	ILMN_12565	LOC401398	NM_001023566.1	NM_001023566.1		401398	66472901	NM_001023566.1	LOC401398	NP_001018860.1	2120672	S	1961	ACACACTAGGTCCTTTTGGAGGGTGGAAGTTAGGAGCAGGGAGAGGGTCG	7	+	124606419-124606468	Homo sapiens hypothetical protein LOC401398 (LOC401398), mRNA.						NM_001023566.1
ILMN_1804339	Homo sapiens	RefSeq	ILMN_28359	ILMN_28359	CAMK1G	NM_020439.2	NM_020439.2		57172	41327718	NM_020439.2	CAMK1G	NP_065172.1	7610608	S	2162	GGCCCTTCTCCCTGCCTCAATCTAAAAGCAGTGCCACACCCTCCAAAGTG	1	+	207853599-207853648	Homo sapiens calcium/calmodulin-dependent protein kinase IG (CAMK1G), mRNA.	membrane [goid 16020] [evidence IEA]	protein amino acid phosphorylation [goid 6468] [evidence IEA]	calmodulin binding [goid 5516] [evidence IEA]; ATP binding [goid 5524] [evidence IEA]; transferase activity [goid 16740] [evidence IEA]; protein serine/threonine kinase activity [goid 4674] [evidence IEA]; nucleotide binding [goid 166] [evidence IEA]	VWS1; CLICKIII; dJ272L16.1		NM_020439.2
ILMN_1746378	Homo sapiens	RefSeq	ILMN_1769	ILMN_167980	GHDC	NM_032484.3	NM_032484.3		84514	31543054	NM_032484.3	GHDC	NP_115873.1	4590520	S	2296	GCACACCGATGGTTTCCTGTATCACAGCCCAAAGAGGTTCTCTGGTGGCC	17	-	37594936-37594985	Homo sapiens GH3 domain containing (GHDC), mRNA.	endoplasmic reticulum [goid 5783] [evidence IEA]			D11LGP1; LGP1		NM_032484.3
ILMN_1665403	Homo sapiens	RefSeq	ILMN_19992	ILMN_166704	ELA3B	NM_007352.2	NM_007352.2		23436	58331212	NM_007352.2	ELA3B	NP_031378.1	5490184	S	808	GGTCCATGGCGTGACCAGCTTTGTTTCTGCCTTTGGCTGCAACACCCGCA	1	+	22185661-22185710	Homo sapiens elastase 3B, pancreatic (ELA3B), mRNA.	extracellular region [goid 5576] [evidence NAS]	cholesterol metabolism [goid 8203] [pmid 2826474] [evidence TAS]	peptidase activity [goid 8233] [pmid 2460440] [evidence TAS]; pancreatic elastase I activity [goid 8125] [pmid 2737288] [evidence NAS]			NM_007352.2
ILMN_1770811	Homo sapiens	RefSeq	ILMN_19741	ILMN_19741	PELO	NM_015946.4	NM_015946.4		53918	31880782	NM_015946.4	PELO	NP_057030.3	5310382	S	2083	CCGCTTCCCTGTTCCCGAACTTTCTGACCAAGAGGGTGATTCCAGTTCTG	5	+	52133371-52133420	Homo sapiens pelota homolog (Drosophila) (PELO), mRNA.	nucleus [goid 5634] [evidence IEA]	protein biosynthesis [goid 6412] [evidence IEA]		PRO1770; CGI-17		NM_015946.4
ILMN_1813796	Homo sapiens	RefSeq	ILMN_3858	ILMN_165130	TMEM169	NM_138390.2	NM_138390.2		92691	31982893	NM_138390.2	TMEM169	NP_612399.1	7100273	S	3081	TTGTCATGCTCCCCACAGAGAGCCCAGGACATTTGCCTGATGTATGGTGC	2	+	216675514-216675563	Homo sapiens transmembrane protein 169 (TMEM169), mRNA.				FLJ34263; DKFZp781L2456		NM_138390.2
ILMN_1761613	Homo sapiens	RefSeq	ILMN_20008	ILMN_181105	RASL10A	NM_001007279.1	NM_001007279.1		10633	55953119	NM_001007279.1	RASL10A	NP_001007280.1	3130201	I	1040	GGGGGGCGGTGTCTCTGGCCGTAGGAAGGGAATGCGCCTGCGTGTGTATA	22	-	28039619-28039668	Homo sapiens RAS-like, family 10, member A (RASL10A), transcript variant 2, mRNA.	membrane [goid 16020] [evidence IEA]	small GTPase mediated signal transduction [goid 7264] [pmid 8975699] [evidence TAS]	GTP binding [goid 5525] [evidence IEA]; GTPase activity [goid 3924] [pmid 8975699] [evidence TAS]; nucleotide binding [goid 166] [evidence IEA]	RRP22		NM_001007279.1
ILMN_1702279	Homo sapiens	RefSeq	ILMN_22722	ILMN_174262	KIF3B	NM_004798.2	NM_004798.2		9371	31742486	NM_004798.2	KIF3B	NP_004789.1	6450438	S	5483	TGCTGCAACTGGGGCGTGGGCCGCTCTCTGCTTTTCCTGTCTGACTCTGA	20	+	30385855-30385904	Homo sapiens kinesin family member 3B (KIF3B), mRNA.	microtubule associated complex [goid 5875] [evidence IEA]; plus-end kinesin complex [goid 5873] [pmid 7559760] [evidence TAS]; microtubule [goid 5874] [evidence IEA]	microtubule-based movement [goid 7018] [evidence IEA]; determination of left/right symmetry [goid 7368] [pmid 9865700] [evidence TAS]; anterograde axon cargo transport [goid 8089] [pmid 7559760] [evidence TAS]	plus-end-directed microtubule motor activity [goid 8574] [pmid 7559760] [evidence TAS]; nucleotide binding [goid 166] [evidence IEA]; ATP binding [goid 5524] [evidence IEA]	KIAA0359; HH0048		NM_004798.2
ILMN_1761348	Homo sapiens	RefSeq	ILMN_16961	ILMN_16961	ZNF530	NM_020880.2	NM_020880.2		348327	40254939	NM_020880.2	ZNF530	NP_065931.2	5890736	S	2649	GTGTGCATCAGTCACCACCCCAACATGCTCAGGGAGGCAGAGTTCTTCCA	19	+	62811134-62811183	Homo sapiens zinc finger protein 530 (ZNF530), mRNA.	nucleus [goid 5634] [evidence IEA]; intracellular [goid 5622] [evidence IEA]	regulation of transcription, DNA-dependent [goid 6355] [evidence IEA]	zinc ion binding [goid 8270] [evidence IEA]; metal ion binding [goid 46872] [evidence IEA]; nucleic acid binding [goid 3676] [evidence IEA]	KIAA1508		NM_020880.2
ILMN_1763136	Homo sapiens	RefSeq	ILMN_12303	ILMN_12303	C12ORF60	NM_175874.2	NM_175874.2		144608	31343594	NM_175874.2	C12orf60	NP_787070.1	2030603	S	564	GCCAGTCATCATCTCTGTGCTAAACAGCAGTAACATCCTTGGGAGTCTGG	12	+	14867496-14867545	Homo sapiens chromosome 12 open reading frame 60 (C12orf60), mRNA.				MGC47869		NM_175874.2
ILMN_1749011	Homo sapiens	RefSeq	ILMN_13196	ILMN_13196	NECAP2	NM_018090.3	NM_018090.3		55707	39725692	NM_018090.3	NECAP2	NP_060560.1	540470	S	1630	TGTTGTCATGGAGCTGTGGGAGTTGGCACTCTGTCTGCTGGTGGCCCTCT	1	+	16658786-16658835	Homo sapiens NECAP endocytosis associated 2 (NECAP2), mRNA.	membrane [goid 16020] [evidence IEA]; clathrin vesicle coat [goid 30125] [evidence ISS]; coated pit [goid 5905] [evidence ISS]; intracellular [goid 5622] [pmid 11256614] [evidence IDA]	endocytosis [goid 6897] [evidence ISS]; protein transport [goid 15031] [evidence IEA]	protein binding [goid 5515] [evidence ISS]	FLJ10420; RP4-798A10.1		NM_018090.3
ILMN_1714108	Homo sapiens	RefSeq	ILMN_16203	ILMN_16203	TP53INP1	NM_033285.2	NM_033285.2		94241	20127661	NM_033285.2	TP53INP1	NP_150601.1	7380056	S	5025	AGTACCTGGGGAGGTTAGATGTGTGTTTCAGGCTTGGAGTGTATGAGTGG	8	-	96007891-96007940	Homo sapiens tumor protein p53 inducible nuclear protein 1 (TP53INP1), mRNA.	nucleus [goid 5634] [evidence IEA]	apoptosis [goid 6915] [evidence IEA]		Teap; TP53INP1A; p53DINP1; TP53DINP1; SIP; FLJ22139; DKFZp434M1317; TP53INP1B		NM_033285.2
ILMN_1762561	Homo sapiens	RefSeq	ILMN_11528	ILMN_174694	PLA2G10	NM_003561.1	NM_003561.1		8399	4505844	NM_003561.1	PLA2G10	NP_003552.1	1230253	A	884	GTACCTCTTCTACCCCCAGTTCCTATGTGAGCCGGACTCGCCCAAGTGTG	16	-	14673969-14674018	Homo sapiens phospholipase A2, group X (PLA2G10), mRNA.	extracellular region [goid 5576] [pmid 9188469] [evidence TAS]	lipid catabolism [goid 16042] [evidence IEA]	phospholipase A2 activity [goid 4623] [pmid 9188469] [evidence TAS]; hydrolase activity [goid 16787] [evidence IEA]; calcium ion binding [goid 5509] [evidence IEA]	GXPLA2; SPLA2; MGC119919; GXSPLA2; MGC119918; MGC133367		NM_003561.1
ILMN_1672635	Homo sapiens	RefSeq	ILMN_8711	ILMN_8711	GEFT	NM_182947.1	NM_182947.1		115557	33667114	NM_182947.1	GEFT	NP_891992.1	540608	A	2282	TCCAGAATTCCTCCTTCTTGGTGTGTCTGGAGGGTGGGCAAGGCTGGGAG	12	+	56297023-56297072	Homo sapiens RAC/CDC42 exchange factor (GEFT), transcript variant 1, mRNA.	intracellular [goid 5622] [evidence IEA]	regulation of Rho protein signal transduction [goid 35023] [evidence IEA]	Rho guanyl-nucleotide exchange factor activity [goid 5089] [evidence IEA]	p63RhoGEF		NM_182947.1
ILMN_1741027	Homo sapiens	RefSeq	ILMN_8711	ILMN_8711	GEFT	NM_182947.1	NM_182947.1		115557	33667114	NM_182947.1	GEFT	NP_891992.1	6220309	I	563	TATTCCATTGCGGGCAGTGAGGGGAGTATATCGGCTTCTGCTGCCTCCGG	12	+	56292985-56293034	Homo sapiens RAC/CDC42 exchange factor (GEFT), transcript variant 1, mRNA.	intracellular [goid 5622] [evidence IEA]	regulation of Rho protein signal transduction [goid 35023] [evidence IEA]	Rho guanyl-nucleotide exchange factor activity [goid 5089] [evidence IEA]	p63RhoGEF		NM_182947.1
ILMN_1780663	Homo sapiens	RefSeq	ILMN_4394	ILMN_4394	KLHL30	NM_198582.2	NM_198582.2		377007	128485502	NM_198582.2	KLHL30	NP_940984.2	6650349	S	3357	CCAAAGGAACAAGAGCCCAGAGCTGAGGAGACCTTCGGTGGCAGATGGAT				Homo sapiens kelch-like 30 (Drosophila) (KLHL30), mRNA.			protein binding [goid 5515] [evidence IEA]	FLJ43374		NM_198582.2
ILMN_1665887	Homo sapiens	RefSeq	ILMN_12961	ILMN_12961	WDR61	NM_025234.1	NM_025234.1		80349	13376839	NM_025234.1	WDR61	NP_079510.1	2940148	S	759	TGAGCGGCCATGCCTCCTGGGTGCTGAACGTTGCATTCTGTCCTGATGAC	15	-	76365454-76365503	Homo sapiens WD repeat domain 61 (WDR61), mRNA.				REC14		NM_025234.1
ILMN_1797975	Homo sapiens	RefSeq	ILMN_2029	ILMN_2029	CXCR3	NM_001504.1	NM_001504.1		2833	4504098	NM_001504.1	CXCR3	NP_001495.1	7550445	S	1436	ACTTCATCTTCCCCAAGTGCGGGGAGTACAAGGCATGGCGTAGAGGGTGC	X	-	70752629-70752678	Homo sapiens chemokine (C-X-C motif) receptor 3 (CXCR3), mRNA.	plasma membrane [goid 5886] [pmid 10741397] [evidence TAS]; integral to plasma membrane [goid 5887] [pmid 9064356] [evidence TAS]; cytoplasm [goid 5737] [pmid 10903743] [evidence TAS]	cell motility [goid 6928] [pmid 10741397] [evidence TAS]; antimicrobial humoral response (sensu Vertebrata) [goid 19735] [pmid 9064356] [evidence TAS]; cell adhesion [goid 7155] [pmid 10942362] [evidence TAS]; chemotaxis [goid 6935] [pmid 10903763] [evidence TAS]; G-protein coupled receptor protein signaling pathway [goid 7186] [evidence IEA]; signal transduction [goid 7165] [evidence IEA]	C-C chemokine receptor activity [goid 16493] [evidence IEA]; receptor activity [goid 4872] [evidence IEA]; rhodopsin-like receptor activity [goid 1584] [evidence IEA]; C-X-C chemokine receptor activity [goid 16494] [evidence IEA]	CD182; IP10-R; IP10; Mig-R; CKR-L2; CD183; CMKAR3; GPR9; MigR		NM_001504.1
ILMN_1791078	Homo sapiens	RefSeq	ILMN_15417	ILMN_168602	SPRY3	NM_005840.1	NM_005840.1		10251	27501451	NM_005840.1	SPRY3	NP_005831.1	5260181	S	8661	TCCCAAGGCTGGTCCTGGTTGAAGGGAGAAGGTCAAAAAAGGACGTGTCT	X	+	154664934-154664983	Homo sapiens sprouty homolog 3 (Drosophila) (SPRY3), mRNA.	membrane [goid 16020] [evidence NAS]	development [goid 7275] [pmid 9458049] [evidence NAS]; regulation of signal transduction [goid 9966] [evidence IEA]		HSPRY3		NM_005840.1
ILMN_1720027	Homo sapiens	RefSeq	ILMN_13589	ILMN_13589	ZNF23	NM_145911.1	NM_145911.1		7571	23308736	NM_145911.1	ZNF23	NP_666016.1	2060685	S	2678	GGGAAAGCATTCAGGTTTAGCTTCCAGCTCAGTCAGCATCAGAGTGTCCA	16	-	70039515-70039564	Homo sapiens zinc finger protein 23 (KOX 16) (ZNF23), mRNA.	nucleus [goid 5634] [evidence IEA]; intracellular [goid 5622] [evidence IEA]	transcription [goid 6350] [evidence IEA]; regulation of transcription, DNA-dependent [goid 6355] [evidence IEA]	DNA binding [goid 3677] [evidence IEA]; zinc ion binding [goid 8270] [evidence IEA]; metal ion binding [goid 46872] [evidence IEA]; nucleic acid binding [goid 3676] [evidence IEA]	KOX16; Zfp612; ZNF359; ZNF612		NM_145911.1
ILMN_1764187	Homo sapiens	RefSeq	ILMN_5671	ILMN_5671	FVT1	NM_002035.1	NM_002035.1		2531	4503816	NM_002035.1	FVT1	NP_002026.1	1090440	S	1730	CTCTCTTTGATCCCATAAAGCTACGAGGGGGACGGGAGAGGGCAGTGCAA	18	-	59149321-59149370	Homo sapiens follicular lymphoma variant translocation 1 (FVT1), mRNA.	membrane [goid 16020] [evidence IEA]; integral to membrane [goid 16021] [evidence IEA]; endoplasmic reticulum [goid 5783] [evidence IEA]; extracellular space [goid 5615] [pmid 8417785] [evidence TAS]	metabolism [goid 8152] [evidence IEA]	oxidoreductase activity [goid 16491] [evidence IEA]; 3-dehydrosphinganine reductase activity [goid 47560] [evidence IEA]			NM_002035.1
ILMN_1733221	Homo sapiens	RefSeq	ILMN_20594	ILMN_20594	C9ORF164	NM_182635.1	NM_182635.1		349236	32699075	NM_182635.1	C9orf164	NP_872441.1	5550128	S	1514	AGCCTGCTGCTTCTCCTCCCTGCAGACTTAGCCAAGGAACTCCAAGATGC	9	-	91166609-91166658	Homo sapiens chromosome 9 open reading frame 164 (C9orf164), mRNA.				FLJ39737		NM_182635.1
ILMN_1808011	Homo sapiens	RefSeq	ILMN_9808	ILMN_9808	FAM46B	NM_052943.2	NM_052943.2		115572	34147473	NM_052943.2	FAM46B	NP_443175.1	4480193	S	2164	GAGCCCTCCTGCCTGGGAGCTTGTTCTTTGGAAGGTGCTGAGCCTGAATT	1	-	27204252-27204301	Homo sapiens family with sequence similarity 46, member B (FAM46B), mRNA.				MGC16491; MGC20845; RP11-344H11.8		NM_052943.2
ILMN_1694472	Homo sapiens	RefSeq	ILMN_14447	ILMN_23295	GCK	NM_033507.1	NM_033507.1		2645	15967158	NM_033507.1	GCK	NP_277042.1	1400634	A	2297	GCTGGCTCAGGAAGAAACCCCAAGCAGCATTCAGCACACCCCAAGGGACA	7	-	44150482-44150531	Homo sapiens glucokinase (hexokinase 4, maturity onset diabetes of the young 2) (GCK), transcript variant 2, mRNA.		glycolysis [goid 6096] [evidence IEA]	kinase activity [goid 16301] [evidence IEA]; transferase activity [goid 16740] [evidence IEA]; nucleotide binding [goid 166] [evidence IEA]; glucokinase activity [goid 4340] [pmid 1612194] [evidence TAS]; ATP binding [goid 5524] [evidence IEA]; hexokinase activity [goid 4396] [evidence IEA]; protein binding [goid 5515] [pmid 11522786] [evidence IPI]	HXKP; HHF3; GLK; GK; MODY2; HK4; HKIV		NM_033507.1
ILMN_1751793	Homo sapiens	RefSeq	ILMN_1983	ILMN_1983	PCNXL2	NM_024938.2	NM_024938.2		80003	33946286	NM_024938.2	PCNXL2	NP_079214.2	620010	A	2995	CCCACTGGGACATTTTTCTGATGATCATTGCTGGCATGAAGCTGTTGCGG	1	-	231337513-231337559:231342083-231342085	Homo sapiens pecanex-like 2 (Drosophila) (PCNXL2), transcript variant 2, mRNA.	integral to membrane [goid 16021] [evidence IEA]			KIAA0435; FLJ11383		NM_024938.2
ILMN_1660541	Homo sapiens	RefSeq	ILMN_1983	ILMN_1983	PCNXL2	NM_024938.2	NM_024938.2		80003	33946286	NM_024938.2	PCNXL2	NP_079214.2	5080326	I	3210	CAGAGAAACTCACCACAGTGTTTTTCCTTGGATCCCATGATGCCCAGATG	1	-	231267947-231267996	Homo sapiens pecanex-like 2 (Drosophila) (PCNXL2), transcript variant 2, mRNA.	integral to membrane [goid 16021] [evidence IEA]			KIAA0435; FLJ11383		NM_024938.2
ILMN_1765208	Homo sapiens	RefSeq	ILMN_26367	ILMN_26367	GLUL	NM_001033056.1	NM_001033056.1		2752	74271825	NM_001033056.1	GLUL	NP_001028228.1	670537	I	127	TCGTGGTGGGGCCTTCGGAGCAATCGTCCTGGTTCTGGCGATGGTTGAGA	1	-	180626955-180627004	Homo sapiens glutamate-ammonia ligase (glutamine synthetase) (GLUL), transcript variant 3, mRNA.		nitrogen compound metabolism [goid 6807] [evidence IEA]; regulation of neurotransmitter levels [goid 1505] [evidence NR ]; glutamine biosynthesis [goid 6542] [evidence IEA]	ligase activity [goid 16874] [evidence IEA]; glutamate-ammonia ligase activity [goid 4356] [evidence IEA]	GLNS; GS; PIG43		NM_001033056.1
ILMN_1656913	Homo sapiens	RefSeq	ILMN_4304	ILMN_4304	MDH1	NM_005917.2	NM_005917.2		4190	21735619	NM_005917.2	MDH1	NP_005908.1	4200551	S	838	CCCCAGAGGGAGAGTTTGTGTCCATGGGTGTTATCTCTGATGGCAACTCC	2	+	63686024-63686031:63686577-63686618	Homo sapiens malate dehydrogenase 1, NAD (soluble) (MDH1), mRNA.	cytosol [goid 5829] [pmid 8786100] [evidence TAS]	tricarboxylic acid cycle [goid 6099] [evidence IEA]; malate metabolism [goid 6108] [evidence IEA]; glycolysis [goid 6096] [evidence IEA]	oxidoreductase activity [goid 16491] [evidence IEA]; L-malate dehydrogenase activity [goid 30060] [evidence IEA]; L-lactate dehydrogenase activity [goid 4459] [evidence IEA]; malic enzyme activity [goid 4470] [pmid 8786100] [evidence TAS]	MOR2; MDH-s; MGC:1375; MDHA		NM_005917.2
ILMN_1665572	Homo sapiens	RefSeq	ILMN_20999	ILMN_167548	TSPAN12	NM_012338.3	NM_012338.3		23554	48255911	NM_012338.3	TSPAN12	NP_036470.1	4850440	S	1587	GCATTTCCGCATCCATGCAAACGAGTCACATATGGTGGGACTGGAGCCAT	7	-	120215537-120215586	Homo sapiens tetraspanin 12 (TSPAN12), mRNA.	membrane fraction [goid 5624] [pmid 10719184] [evidence TAS]; membrane [goid 16020] [evidence IEA]; integral to membrane [goid 16021] [pmid 10719184] [evidence TAS]			TM4SF12; NET-2		NM_012338.3
ILMN_1707630	Homo sapiens	RefSeq	ILMN_21732	ILMN_21732	USH3A	NM_174880.1	NM_174880.1		7401	28144911	NM_174880.1	USH3A	NP_777369.1	5690376	I	448	TGTCCATCTTGTTTTATGGCTCTACTTCCAACACCTAGAATAATGCCTGG	3	-	152143036-152143048:152143049-152143085	Homo sapiens Usher syndrome 3A (USH3A), transcript variant 3, mRNA.	integral to membrane [goid 16021] [evidence IEA]	visual perception [goid 7601] [evidence IEA]; sensory perception [goid 7600] [evidence IEA]		USH3		NM_174880.1
ILMN_1681798	Homo sapiens	RefSeq	ILMN_413	ILMN_413	6-Sep	NM_145802.2	NM_145802.2		23157	33624820	NM_145802.2	6-Sep	NP_665801.1	2810661	A	1428	CCCTGGATGATGAAGTGAATGCTTTCAAGCAAAGAAAGACGGCGGCTGAG	X	-	118647376-118647425	Homo sapiens septin 6 (SEPT6), transcript variant V, mRNA.		cell cycle [goid 7049] [evidence IEA]; cytokinesis [goid 910] [pmid 11809673] [evidence TAS]	GTP binding [goid 5525] [pmid 11809673] [evidence TAS]; nucleotide binding [goid 166] [evidence IEA]; protein binding [goid 5515] [pmid 11809673] [evidence TAS]	SEP2; RP5-876A24.2; MGC16619; MGC20339; KIAA0128		NM_145802.2
ILMN_1656837	Homo sapiens	RefSeq	ILMN_11289	ILMN_11289	RBP1	NM_002899.2	NM_002899.2		5947	8400726	NM_002899.2	RBP1	NP_002890.1	5690593	S	382	CAGTGAGCTGGGACGGAGACAAGCTCCAGTGTGTGCAGAAGGGTGAGAAG	3	-	140719991-140720040	Homo sapiens retinol binding protein 1, cellular (RBP1), mRNA.		transport [goid 6810] [evidence IEA]; vitamin A metabolism [goid 6776] [pmid 3472205] [evidence TAS]	retinal binding [goid 16918] [evidence IEA]; retinol binding [goid 19841] [evidence IEA]; lipid binding [goid 8289] [evidence IEA]	RBPC; CRBP1; CRBP; CRABP-I		NM_002899.2
ILMN_1656196	Homo sapiens	RefSeq	ILMN_14185	ILMN_21495	E2F6	NM_198256.2	NM_198256.2		1876	109637794	NM_198256.2	E2F6	NP_937987.2	4860341	A	2100	TGTACCTTGCCCTCTCTCCAGCTCTGCTCCCACATTTTCACATACCTAGC				Homo sapiens E2F transcription factor 6 (E2F6), mRNA.	transcription factor complex [goid 5667] [evidence IEA]; nucleus [goid 5634] [evidence IEA]	transcription [goid 6350] [evidence IEA]; regulation of transcription, DNA-dependent [goid 6355] [evidence IEA]; negative regulation of transcription from RNA polymerase II promoter [goid 122] [pmid 9501179] [evidence TAS]; cell cycle [goid 7049] [evidence IEA]	transcription corepressor activity [goid 3714] [pmid 9501179] [evidence TAS]; transcription factor activity [goid 3700] [evidence IEA]	E2F-6; MGC111545		NM_198256.2
ILMN_1780834	Homo sapiens	RefSeq	ILMN_29244	ILMN_175646	TUBA4B	NR_003063.1	NR_003063.1		80086	95113641	NR_003063.1	TUBA4B		1050386	S	1307	GGGGAAGAAAAGATAGGGGGGATGAATACTAGGGGAATACTGTGTGTCTG				Homo sapiens tubulin, alpha 4b (TUBA4B) on chromosome 2.				FLJ13940; TUBA4		NR_003063.1
ILMN_1748916	Homo sapiens	RefSeq	ILMN_9697	ILMN_9697	C18ORF55	NM_014177.1	NM_014177.1		29090	7661809	NM_014177.1	C18orf55	NP_054896.1	4590577	S	800	GAGCCAGGGAAGCAAGGAACGGTGTATGCGCAAGTGAAAGAGAACCCAGG	18	+	69976450-69976491:69976591-69976598	Homo sapiens chromosome 18 open reading frame 55 (C18orf55), mRNA.	membrane [goid 16020] [evidence IEA]; mitochondrion [goid 5739] [evidence IEA]; integral to membrane [goid 16021] [evidence IEA]	protein targeting [goid 6605] [evidence IEA]; protein transport [goid 15031] [evidence IEA]		HSPC154		NM_014177.1
ILMN_1748147	Homo sapiens	RefSeq	ILMN_7634	ILMN_7634	MTO1	NM_133645.1	NM_133645.1		25821	19882216	NM_133645.1	MTO1	NP_598400.1	6060639	I	2872	CACAGTGTGGATGGATACTTATTTGGTGACCTAGTTATGGGAGAATTGAG	6	+	74267807-74267856	Homo sapiens mitochondrial translation optimization 1 homolog (S. cerevisiae) (MTO1), transcript variant 1, mRNA.	mitochondrion [goid 5739] [evidence IEA]	tRNA processing [goid 8033] [evidence IEA]; electron transport [goid 6118] [evidence IEA]	oxidoreductase activity [goid 16491] [evidence IEA]; FAD binding [goid 50660] [evidence IEA]	CGI-02		NM_133645.1
ILMN_1701837	Homo sapiens	RefSeq	ILMN_24870	ILMN_179739	KLHL2	NM_007246.2	NM_007246.2		11275	21359895	NM_007246.2	KLHL2	NP_009177.2	2320239	S	2704	CCACTTCTGAGGAATGGACCTGGTGTAACACACTTGAATATGTGTGATGC	4	+	166463343-166463392	Homo sapiens kelch-like 2, Mayven (Drosophila) (KLHL2), mRNA.				ABP-KELCH; MAYVEN		NM_007246.2
ILMN_1804332	Homo sapiens	RefSeq	ILMN_24699	ILMN_173792	GPR137	NM_020155.2	NM_020155.2		56834	21361824	NM_020155.2	GPR137	NP_064540.2	4730608	S	1638	AGCCAGCTACCTCTCCTGTGCCTGCCACTCAATAAACAGTGTCTGCGCCC	11	+	63813489-63813538	Homo sapiens G protein-coupled receptor 137 (GPR137), mRNA.	integral to membrane [goid 16021] [pmid 10873569] [evidence NAS]			GPR137A; TM7SF1L1; C11orf4		NM_020155.2
ILMN_1734827	Homo sapiens	RefSeq	ILMN_17343	ILMN_182117	MKI67	NM_002417.3	NM_002417.3		4288	103472004	NM_002417.3	MKI67	NP_002408.3	4050603	S	12312	CCTTAGGCAGGCACCTCCAACCACCACACACTCCCTGCTGTTTTCCCTGC				Homo sapiens antigen identified by monoclonal antibody Ki-67 (MKI67), mRNA.	nucleus [goid 5634] [evidence IEA]; nucleolus [goid 5730] [evidence NR ]	cell proliferation [goid 8283] [pmid 8227122] [evidence TAS]; cell cycle [goid 7049] [evidence IEA]	nucleotide binding [goid 166] [evidence IEA]; ATP binding [goid 5524] [evidence IEA]; protein binding [goid 5515] [pmid 11342549] [evidence IPI]	KIA; Ki-67		NM_002417.3
ILMN_1697519	Homo sapiens	RefSeq	ILMN_18369	ILMN_20749	ARNT	NM_178427.1	NM_178427.1		405	30795241	NM_178427.1	ARNT	NP_848514.1	620280	A	4556	GATCACATTGCACGCCTCCCCCCTCACTTGTCCTCCTGATCCTGACACAT	1	-	149048983-149049032	Homo sapiens aryl hydrocarbon receptor nuclear translocator (ARNT), transcript variant 3, mRNA.	nucleus [goid 5634] [pmid 1317062] [evidence TAS]	regulation of transcription, DNA-dependent [goid 6355] [evidence IEA]; signal transduction [goid 7165] [evidence IEA]	transcriptional activator activity [goid 16563] [pmid 11782478] [evidence IDA]; transcription coactivator activity [goid 3713] [pmid 1317062] [evidence TAS]; aryl hydrocarbon receptor nuclear translocator activity [goid 5061] [pmid 1317062] [evidence TAS]; transcription factor activity [goid 3700] [pmid 10777486] [evidence TAS]; receptor activity [goid 4872] [evidence IEA]; signal transducer activity [goid 4871] [evidence IEA]; protein binding [goid 5515] [pmid 10395741] [evidence IPI]	HIF-1beta; HIF1BETA; TANGO; HIF1B		NM_178427.1
ILMN_1652143	Homo sapiens	RefSeq	ILMN_12494	ILMN_169769	E2F3	NM_001949.2	NM_001949.2		1871	12669913	NM_001949.2	E2F3	NP_001940.1	6650328	S	4391	TGAGAAGGAGGGATATGAAGGAAGATGGCTTGCAGAGTAAGTCGGGTGGC	6	+	20601567-20601616	Homo sapiens E2F transcription factor 3 (E2F3), mRNA.	transcription factor complex [goid 5667] [evidence IEA]; nucleus [goid 5634] [evidence IEA]	transcription [goid 6350] [evidence IEA]; transcription initiation from RNA polymerase II promoter [goid 6367] [pmid 8246996] [evidence TAS]; regulation of transcription, DNA-dependent [goid 6355] [evidence IEA]; cell cycle [goid 7049] [evidence IEA]	transcription factor activity [goid 3700] [pmid 8246996] [evidence TAS]; protein binding [goid 5515] [pmid 8246996] [evidence TAS]	KIAA0075; E2F-3; MGC104598; DKFZp686C18211		NM_001949.2
ILMN_1734781	Homo sapiens	RefSeq	ILMN_4443	ILMN_164114	IFNE1	NM_176891.3	NM_176891.3		338376	54262143	NM_176891.3	IFNE1	NP_795372.1	2350181	S	984	GCACTCATGGGACTGGAAGCAGAGAAGCTAAGTGGTACTTTGGGTAGTGA	9	-	21471279-21471328	Homo sapiens interferon epsilon 1 (IFNE1), mRNA.	extracellular region [goid 5576] [evidence IEA]; extracellular space [goid 5615] [evidence IEA]	defense response [goid 6952] [evidence IEA]; response to virus [goid 9615] [evidence IEA]	hematopoietin/interferon-class (D200-domain) cytokine receptor binding [goid 5126] [evidence IEA]	MGC119018; PRO655; MGC119020; IFNT1		NM_176891.3
ILMN_1665033	Homo sapiens	RefSeq	ILMN_21860	ILMN_174943	NPR3	NM_000908.2	NM_000908.2		4883	45505140	NM_000908.2	NPR3	NP_000899.1	6220243	S	2320	TCTAGAGCTGGAGGACAGGTTTGTGGTTGAGGACTTCTCTGTCCGATGTC	5	+	32822687-32822736	Homo sapiens natriuretic peptide receptor C/guanylate cyclase C (atrionatriuretic peptide receptor C) (NPR3), mRNA.	membrane [goid 16020] [evidence IEA]; integral to membrane [goid 16021] [evidence IEA]	skeletal development [goid 1501] [pmid 10468599] [evidence TAS]	peptide receptor activity, G-protein coupled [goid 8528] [evidence IEA]; receptor activity [goid 4872] [pmid 8620881] [evidence TAS]	NPRC; ANPRC		NM_000908.2
ILMN_1811933	Homo sapiens	RefSeq	ILMN_17710	ILMN_18055	SHMT1	NM_004169.3	NM_004169.3		6470	22547185	NM_004169.3	SHMT1	NP_004160.3	4050682	A	2276	CCAGGCTTTCCTGCTCCACCTGAGATAACCAACTCCCTCCCGTAATCAGG	17	-	18172105-18172154	Homo sapiens serine hydroxymethyltransferase 1 (soluble) (SHMT1), transcript variant 1, mRNA.	cytosol [goid 5829] [pmid 8505317] [evidence TAS]	L-serine catabolism [goid 6565] [evidence NR ]; one-carbon compound metabolism [goid 6730] [evidence IEA]; L-serine metabolism [goid 6563] [evidence IEA]; glycine metabolism [goid 6544] [evidence IEA]	transferase activity [goid 16740] [evidence IEA]; glycine hydroxymethyltransferase activity [goid 4372] [evidence IEA]	MGC15229; MGC24556; SHMT; CSHMT		NM_004169.3
ILMN_1743784	Homo sapiens	RefSeq	ILMN_18055	ILMN_18055	SHMT1	NM_004169.3	NM_004169.3		6470	22547185	NM_004169.3	SHMT1	NP_004160.3	3400360	I	1063	TATCAATTCTGCTGTGTTCCCTGGCCTGCAGGGAGGTCCCCACAACCACG	17	-	18179606-18179655	Homo sapiens serine hydroxymethyltransferase 1 (soluble) (SHMT1), transcript variant 1, mRNA.	cytosol [goid 5829] [pmid 8505317] [evidence TAS]	L-serine catabolism [goid 6565] [evidence NR ]; one-carbon compound metabolism [goid 6730] [evidence IEA]; L-serine metabolism [goid 6563] [evidence IEA]; glycine metabolism [goid 6544] [evidence IEA]	transferase activity [goid 16740] [evidence IEA]; glycine hydroxymethyltransferase activity [goid 4372] [evidence IEA]	MGC15229; MGC24556; SHMT; CSHMT		NM_004169.3
ILMN_1659772	Homo sapiens	RefSeq	ILMN_18928	ILMN_180234	CNGA2	NM_005140.1	NM_005140.1		1260	42718010	NM_005140.1	CNGA2	NP_005131.1	6770576	S	3094	CCATATGGTTGTCCCTCAGTATTCATCAGGGATTGCTTTCAGGAGTCCCC	X	+	150664501-150664550	Homo sapiens cyclic nucleotide gated channel alpha 2 (CNGA2), mRNA.	membrane [goid 16020] [evidence IEA]; intracellular cyclic nucleotide activated cation channel complex [goid 17071] [evidence NAS]	ion transport [goid 6811] [evidence IEA]	intracellular cAMP activated cation channel activity [goid 5222] [evidence NAS]; nucleotide binding [goid 166] [evidence IEA]; ion channel activity [goid 5216] [evidence IEA]	CNG2; OCNCALPHA; OCNC1; OCNCa; FLJ46312; CNCA; CNCA1		NM_005140.1
ILMN_1749544	Homo sapiens	RefSeq	ILMN_22832	ILMN_22832	RYR3	NM_001036.3	NM_001036.3		6263	126032337	NM_001036.3	RYR3	NP_001027.3	510154	S	14859	GGACATACACTGTGGGAGAGAACCTGTCAAAATGTCGAAGAAGGAAGGCG				Homo sapiens ryanodine receptor 3 (RYR3), mRNA.	membrane fraction [goid 5624] [evidence NR ]; integral to plasma membrane [goid 5887] [evidence NR ]; membrane [goid 16020] [evidence IEA]	calcium ion transport [goid 6816] [pmid 9395096] [evidence TAS]; ion transport [goid 6811] [evidence IEA]; calcium ion homeostasis [goid 6874] [evidence IEA]	receptor activity [goid 4872] [evidence IEA]; ion channel activity [goid 5216] [evidence IEA]; calcium-release channel activity [goid 15278] [pmid 9395096] [evidence TAS]; calcium ion binding [goid 5509] [evidence IEA]; ryanodine-sensitive calcium-release channel activity [goid 5219] [evidence IEA]			NM_001036.3
ILMN_1674285	Homo sapiens	RefSeq	ILMN_17894	ILMN_182711	LOC401233	NM_001013680.1	NM_001013680.1		401233	61966806	NM_001013680.1	LOC401233	NP_001013702.1	7330520	S	2513	CTTTAGGACACAGCCTTGCATAAGAGCCGTGAAGAACTTGGGGCAGTTGC	6	-	2964502-2964551	Homo sapiens similar to HIV TAT specific factor 1; cofactor required for Tat activation of HIV-1 transcription (LOC401233), mRNA.						NM_001013680.1
ILMN_1705337	Homo sapiens	RefSeq	ILMN_5922	ILMN_5922	SPATA21	NM_198546.1	NM_198546.1		374955	38348381	NM_198546.1	SPATA21	NP_940948.1	4590097	S	1700	TGCTCTGCCCACAGCTGGACAAGAAGATGGTCCGTAGGCAGCCGAGCAAC	1	-	16598511-16598560	Homo sapiens spermatogenesis associated 21 (SPATA21), mRNA.			calcium ion binding [goid 5509] [evidence IEA]	spergen2; MGC27074; spergen-2; RP11-430L17.3		NM_198546.1
ILMN_1732575	Homo sapiens	RefSeq	ILMN_137926	ILMN_137926	SEC14L1	NM_003003.1	NM_003003.1		6397	4506866	NM_003003.1	SEC14L1	NP_002994.1	6330255	S	4957	AGAACTGTTTGAATTGCAGCCATCCCCTGCCCCCTCCCAGGCTGAAGATC	17	+	72724294-72724343	Homo sapiens SEC14-like 1 (S. cerevisiae) (SEC14L1), mRNA.	intracellular [goid 5622] [evidence IEA]; membrane [goid 16020] [pmid 8697811] [evidence TAS]; Golgi apparatus [goid 5794] [pmid 8697811] [evidence TAS]	transport [goid 6810] [evidence IEA]	binding [goid 5488] [pmid 8697811] [evidence TAS]; transporter activity [goid 5215] [evidence IEA]	SEC14L; DKFZp686C06176		NM_003003.1
ILMN_1757132	Homo sapiens	RefSeq	ILMN_17022	ILMN_17022	SMC5	NM_015110.1	NM_015110.1		23137	24850455	NM_015110.1	SMC5	NP_055925.1	4070209	S	3163	CAATCAGGGAATGGACCCAATCAATGAACGGAGAGTGTTTGAAATGGTTG	9	+	72155026-72155029:72155112-72155157	Homo sapiens structural maintenance of chromosomes 5 (SMC5), mRNA.	chromosome [goid 5694] [evidence IEA]	chromosome organization and biogenesis [goid 51276] [evidence IEA]	ATP binding [goid 5524] [evidence IEA]	SMC5L1; KIAA0594; SMC5L!		NM_015110.1
ILMN_1797102	Homo sapiens	RefSeq	ILMN_15723	ILMN_15723	ST6GAL2	NM_032528.1	NM_032528.1		84620	26190609	NM_032528.1	ST6GAL2	NP_115917.1	3120431	S	1714	CTTCCAGGCGGTGCACTGCCCTGCACCAAGTCCAGTCATTCCACACTCTT	2	-	106789568-106789617	Homo sapiens ST6 beta-galactosamide alpha-2,6-sialyltranferase 2 (ST6GAL2), mRNA.	integral to Golgi membrane [goid 30173] [evidence IEA]; integral to membrane [goid 16021] [pmid 12235148] [evidence NAS]	growth [goid 40007] [pmid 12235148] [evidence NAS]; development [goid 7275] [pmid 12235148] [evidence NAS]; oligosaccharide metabolism [goid 9311] [pmid 12235148] [evidence IDA]; protein amino acid glycosylation [goid 6486] [evidence IEA]	beta-galactoside alpha-2,6-sialyltransferase activity [goid 3835] [pmid 12235148] [evidence IDA]	SIAT2; KIAA1877; ST6GalII		NM_032528.1
ILMN_1734445	Homo sapiens	RefSeq	ILMN_24839	ILMN_24839	LOC91461	NM_138370.1	NM_138370.1		91461	66793375	NM_138370.1	LOC91461	NP_612379.1	1170592	S	1551	GCTCCAGGATGTGGGTGATTCTGTACCTGGGGAGGCTATCTCTGACCTCC	2	+	42138814-42138863	Homo sapiens hypothetical protein BC007901 (LOC91461), mRNA.		protein amino acid phosphorylation [goid 6468] [evidence IEA]	ATP binding [goid 5524] [evidence IEA]; protein-tyrosine kinase activity [goid 4713] [evidence IEA]; nucleotide binding [goid 166] [evidence IEA]	MGC125960		NM_138370.1
ILMN_1778420	Homo sapiens	RefSeq	ILMN_19232	ILMN_19232	APOL2	NM_145637.1	NM_145637.1		23780	22035652	NM_145637.1	APOL2	NP_663612.1	5870376	A	1246	GTTGAGAGGGTTGTTGAAGGCCCCGCCCAGGCAATGAGCAGAGGAACCAT	22	-	34953591-34953640	Homo sapiens apolipoprotein L, 2 (APOL2), transcript variant beta, mRNA.	intracellular [goid 5622] [pmid 11374903] [evidence TAS]; extracellular region [goid 5576] [evidence IEA]	cholesterol metabolism [goid 8203] [pmid 11374903] [evidence TAS]; lipid transport [goid 6869] [evidence IEA]; lipid metabolism [goid 6629] [pmid 11374903] [evidence TAS]; lipoprotein metabolism [goid 42157] [evidence IEA]; acute-phase response [goid 6953] [pmid 11374903] [evidence NAS]; development [goid 7275] [pmid 11374903] [evidence TAS]	high-density lipoprotein binding [goid 8035] [pmid 11374903] [evidence TAS]; lipid binding [goid 8289] [pmid 11374903] [evidence TAS]; receptor binding [goid 5102] [pmid 11374903] [evidence TAS]	APOL-II		NM_145637.1
ILMN_1692798	Homo sapiens	RefSeq	ILMN_19232	ILMN_19232	APOL2	NM_145637.1	NM_145637.1		23780	22035652	NM_145637.1	APOL2	NP_663612.1	6900739	I	109	GGGGGCAAGCGGCTCAGATGGGTTCAAAAAACTCCCCAGGCTCAACTCTG	22	-	34965788-34965837	Homo sapiens apolipoprotein L, 2 (APOL2), transcript variant beta, mRNA.	intracellular [goid 5622] [pmid 11374903] [evidence TAS]; extracellular region [goid 5576] [evidence IEA]	cholesterol metabolism [goid 8203] [pmid 11374903] [evidence TAS]; lipid transport [goid 6869] [evidence IEA]; lipid metabolism [goid 6629] [pmid 11374903] [evidence TAS]; lipoprotein metabolism [goid 42157] [evidence IEA]; acute-phase response [goid 6953] [pmid 11374903] [evidence NAS]; development [goid 7275] [pmid 11374903] [evidence TAS]	high-density lipoprotein binding [goid 8035] [pmid 11374903] [evidence TAS]; lipid binding [goid 8289] [pmid 11374903] [evidence TAS]; receptor binding [goid 5102] [pmid 11374903] [evidence TAS]	APOL-II		NM_145637.1
ILMN_1662800	Homo sapiens	RefSeq	ILMN_710	ILMN_710	C14ORF48	NM_152777.2	NM_152777.2		256369	34303957	NM_152777.2	C14orf48	NP_689990.1	4050634	S	1112	GTGGCTCAGAAGACACCCCAAACCCTTCAGGAAATGTCCAAGGAGGCGGG	14	+	93544799-93544848	Homo sapiens chromosome 14 open reading frame 48 (C14orf48), mRNA.				c14_5713; MGC33356		NM_152777.2
ILMN_1685591	Homo sapiens	RefSeq	ILMN_23277	ILMN_23277	RFX3	NM_002919.2	NM_002919.2		5991	19743882	NM_002919.2	RFX3	NP_002910.1	4230767	I	3099	GATGGTTCAGCACTGGCTTATTTTGTTATATTGAATGCAGGAGGCGGGGG	9	-	3237163-3237212	Homo sapiens regulatory factor X, 3 (influences HLA class II expression) (RFX3), transcript variant 1, mRNA.	nucleus [goid 5634] [pmid 12411430] [evidence IC ]	regulation of transcription [goid 45449] [evidence IEA]; regulation of transcription, DNA-dependent [goid 6355] [evidence IEA]; negative regulation of transcription [goid 16481] [pmid 12411430] [evidence IDA]	transcription regulator activity [goid 30528] [evidence IEA]; transcriptional repressor activity [goid 16564] [pmid 12411430] [evidence IDA]; RNA polymerase II transcription factor activity, enhancer binding [goid 3705] [pmid 8289803] [evidence TAS]; DNA binding [goid 3677] [evidence IEA]	bA32F11.1; MGC87155		NM_002919.2
ILMN_1680465	Homo sapiens	RefSeq	ILMN_7087	ILMN_7087	ARL5B	NM_178815.3	NM_178815.3		221079	59858805	NM_178815.3	ARL5B	NP_848930.1	4480202	S	3015	GCCATGTGTTGAAGATGAAATTGGCATCAGTGTAGACGGTGCTGATTGGG	10	+	19006372-19006421	Homo sapiens ADP-ribosylation factor-like 5B (ARL5B), mRNA.	intracellular [goid 5622] [evidence IEA]	rRNA processing [goid 6364] [evidence IEA]; small GTPase mediated signal transduction [goid 7264] [evidence IEA]	GTP binding [goid 5525] [evidence IEA]; nucleotide binding [goid 166] [evidence IEA]	ARL8		NM_178815.3
ILMN_1730304	Homo sapiens	RefSeq	ILMN_21906	ILMN_163253	ALG10	NM_032834.2	NM_032834.2		84920	44680155	NM_032834.2	ALG10	NP_116223.2	3930356	S	2813	GTAGGGCCCACCCTGATCTAGGGTGATTGTGTCTGGAGACCCTTAATTAT	12	+	34072189-34072238	Homo sapiens asparagine-linked glycosylation 10 homolog (yeast, alpha-1,2-glucosyltransferase) (ALG10), mRNA.	membrane [goid 16020] [evidence IEA]; integral to membrane [goid 16021] [evidence IEA]; endoplasmic reticulum [goid 5783] [evidence IEA]		transferase activity, transferring glycosyl groups [goid 16757] [evidence IEA]	FLJ14751; KCR1		NM_032834.2
ILMN_1815673	Homo sapiens	RefSeq	ILMN_4127	ILMN_25436	DKK3	NM_001018057.1	NM_001018057.1		27122	66346688	NM_001018057.1	DKK3	NP_001018067.1	20220	A	2271	GCGACTGCGAACACTGAACTCTACGCCACTCCACAAATGATGTTTTCAGG	11	-	11941376-11941425	Homo sapiens dickkopf homolog 3 (Xenopus laevis) (DKK3), transcript variant 3, mRNA.	extracellular region [goid 5576] [evidence IEA]; extracellular space [goid 5615] [pmid 10570958] [evidence TAS]	morphogenesis [goid 9653] [pmid 10570958] [evidence TAS]; Wnt receptor signaling pathway [goid 16055] [evidence IEA]; development [goid 7275] [evidence IEA]; negative regulation of Wnt receptor signaling pathway [goid 30178] [evidence IEA]		REIC		NM_001018057.1
ILMN_1732193	Homo sapiens	RefSeq	ILMN_6000	ILMN_180934	CD44	NM_000610.3	NM_000610.3		960	48255934	NM_000610.3	CD44	NP_000601.3	1410189	I	1117	GTGCTACAGCAACTGAGACAGCAACCAAGAGGCAAGAAACCTGGGATTGG	11	+	35174884-35174933	Homo sapiens CD44 molecule (Indian blood group) (CD44), transcript variant 1, mRNA.	integral to plasma membrane [goid 5887] [pmid 1991450] [evidence NAS]; membrane [goid 16020] [evidence IEA]	cell adhesion [goid 7155] [evidence IEA]; cell-cell adhesion [goid 16337] [pmid 8640758] [evidence NAS]; cell-matrix adhesion [goid 7160] [pmid 8640758] [evidence NAS]	hyaluronic acid binding [goid 5540] [pmid 1991450] [evidence NAS]; receptor activity [goid 4872] [evidence IEA]; collagen binding [goid 5518] [pmid 2471973] [evidence NAS]	LHR; MDU2; CDW44; CSPG8; Pgp1; IN; MUTCH-I; MIC4; MDU3; MC56; HCELL; ECMR-III; MGC10468		NM_000610.3
ILMN_1771835	Homo sapiens	RefSeq	ILMN_27005	ILMN_170157	NUP54	NM_017426.2	NM_017426.2		53371	26051236	NM_017426.2	NUP54	NP_059122.2	5720768	S	1697	CTGCATCAGACCTTCCTTAAGAATGAAACCGACCACATGGAGGGAAAAAG	4	-	77255448-77255497	Homo sapiens nucleoporin 54kDa (NUP54), mRNA.	nucleus [goid 5634] [evidence IEA]; nucleoplasm [goid 5654] [pmid 8707840] [evidence TAS]; nuclear pore [goid 5643] [pmid 8707840] [evidence TAS]; cytoplasm [goid 5737] [pmid 8707840] [evidence TAS]	transport [goid 6810] [evidence IEA]		MGC13407		NM_017426.2
ILMN_1730706	Homo sapiens	RefSeq	ILMN_13603	ILMN_13603	FOSB	NM_006732.1	NM_006732.1		2354	5803016	NM_006732.1	FOSB	NP_006723.1	6040086	S	3448	TGACTGTCCCTGCCAATGCTCCAGCTGTCGTCTGACTCTGGGTTCGTTGG	19	+	50669949-50669998	Homo sapiens FBJ murine osteosarcoma viral oncogene homolog B (FOSB), mRNA.	nucleus [goid 5634] [evidence IEA]	behavior [goid 7610] [pmid 8706134] [evidence TAS]; regulation of transcription, DNA-dependent [goid 6355] [evidence IEA]; negative regulation of transcription from RNA polymerase II promoter [goid 122] [pmid 1900040] [evidence TAS]; development [goid 7275] [pmid 8706134] [evidence TAS]	sequence-specific DNA binding [goid 43565] [evidence IEA]; protein dimerization activity [goid 46983] [evidence IEA]; transcription factor activity [goid 3700] [evidence IEA]; transcription factor binding [goid 8134] [pmid 1900040] [evidence TAS]	GOS3; G0S3; MGC42291; GOSB; DKFZp686C0818		NM_006732.1
ILMN_1667022	Homo sapiens	RefSeq	ILMN_19873	ILMN_19873	PASK	NM_015148.2	NM_015148.2		23178	35038527	NM_015148.2	PASK	NP_055963.2	6370025	S	3900	AAGCCAGAAAGTGGAGTTCTGTCCGCTGCGAGCCTGGAGATGGGGAACAG	2	-	241694768-241694811:241695441-241695446	Homo sapiens PAS domain containing serine/threonine kinase (PASK), mRNA.		protein amino acid phosphorylation [goid 6468] [evidence IEA]; signal transduction [goid 7165] [evidence IEA]	ATP binding [goid 5524] [evidence IEA]; transferase activity [goid 16740] [evidence IEA]; protein serine/threonine kinase activity [goid 4674] [evidence IEA]; signal transducer activity [goid 4871] [evidence IEA]; nucleotide binding [goid 166] [evidence IEA]	KIAA0135; STK37; PASKIN; DKFZp686P2031; DKFZP434O051		NM_015148.2
ILMN_1809285	Homo sapiens	RefSeq	ILMN_138696	ILMN_27256	DCP1A	NM_018403.3	NM_018403.3		55802	84662780	NM_018403.3	DCP1A	NP_060873.3	3520376	S	1625	GGAAAGCCAGCTCCCCTTCTCCTCTAACTATTGGAACGCCAGAAAGTCAG	3	-	53297185-53297234	Homo sapiens DCP1 decapping enzyme homolog A (S. cerevisiae) (DCP1A), mRNA.	nucleus [goid 5634] [evidence IEA]	mRNA catabolism, nonsense-mediated decay [goid 184] [evidence IEA]	hydrolase activity [goid 16787] [evidence IEA]; protein binding [goid 5515] [pmid 15231747] [evidence IPI]	SMIF; SMAD4IP1; Nbla00360; HSA275986		NM_018403.3
ILMN_1807652	Homo sapiens	RefSeq	ILMN_15793	ILMN_15793	STRA6	NM_022369.2	NM_022369.2		64220	21314699	NM_022369.2	STRA6	NP_071764.2	1070224	S	2444	CTCCCTACCCTGGCTCTGCCATCAGCCTTGAAGGGCCTCGATGAAGCCTT	15	-	72259138-72259187	Homo sapiens stimulated by retinoic acid gene 6 homolog (mouse) (STRA6), mRNA.				PP14296; FLJ12541		NM_022369.2
ILMN_1810069	Homo sapiens	RefSeq	ILMN_15457	ILMN_15457	CCNYL1	NM_152523.1	NM_152523.1		151195	22749084	NM_152523.1	CCNYL1	NP_689736.1	1070110	S	1431	GGCTCCCATCCTACACACAGATATTTGCTTACTGTGTGGGCCGATAGCTG	2	+	208326913-208326962	Homo sapiens cyclin Y-like 1 (CCNYL1), mRNA.				FLJ40432		NM_152523.1
ILMN_1665463	Homo sapiens	RefSeq	ILMN_26289	ILMN_26289	ZNF678	NM_178549.2	NM_178549.2		339500	31341723	NM_178549.2	ZNF678	NP_848644.1	2070176	S	2341	CTAAGGCACTAACAGTTTCAGATGTTACTTTAAAGCAGTGTTGATTGTCG	1	+	225910570-225910619	Homo sapiens zinc finger protein 678 (ZNF678), mRNA.	nucleus [goid 5634] [evidence IEA]; intracellular [goid 5622] [evidence IEA]	regulation of transcription, DNA-dependent [goid 6355] [evidence IEA]; transcription [goid 6350] [evidence IEA]	zinc ion binding [goid 8270] [evidence IEA]; metal ion binding [goid 46872] [evidence IEA]; DNA binding [goid 3677] [evidence IEA]	MGC42493		NM_178549.2
ILMN_1679782	Homo sapiens	RefSeq	ILMN_8691	ILMN_164195	BLOC1S2	NM_001001342.1	NM_001001342.1		282991	47717128	NM_001001342.1	BLOC1S2	NP_001001342.1	1740601	I	59	CAAGTGGAGGGATGTCGGAACAGGCTGCTTTGGCTGGATTAGCACCGGGT	10	-	102035996-102036045	Homo sapiens biogenesis of lysosome-related organelles complex-1, subunit 2 (BLOC1S2), transcript variant 2, mRNA.				RP11-316M21.4; FLJ30135; MGC10120; BLOS2		NM_001001342.1
ILMN_1755620	Homo sapiens	RefSeq	ILMN_16273	ILMN_16273	IER5L	NM_203434.1	NM_203434.1		389792	44681485	NM_203434.1	IER5L	NP_982258.1	4390075	S	903	AACTTGATCTCCATCTTTGGCTCCGGCTTCTCGGGGCTGGTGAGCCGACA	9	-	130979040-130979083:130979084-130979089	Homo sapiens immediate early response 5-like (IER5L), mRNA.				MGC70833; bA247A12.2		NM_203434.1
ILMN_1733402	Homo sapiens	RefSeq	ILMN_20237	ILMN_20237	CSF1	NM_172210.1	NM_172210.1		1435	27262662	NM_172210.1	CSF1	NP_757349.1	7550348	A	1409	GGAGCCATCAAGAGCCTCAGAGAGCGGATTCTCCCTTGGAGCAACCAGAG	1	+	110268334-110268335:110268921-110268968	Homo sapiens colony stimulating factor 1 (macrophage) (CSF1), transcript variant 2, mRNA.	integral to membrane [goid 16021] [evidence IEA]; membrane [goid 16020] [pmid 2460758] [evidence NAS]; extracellular space [goid 5615] [evidence IEA]	macrophage differentiation [goid 30225] [pmid 2460758] [evidence TAS]; cell differentiation [goid 30154] [pmid 1791839] [evidence NAS]; cell proliferation [goid 8283] [pmid 1791839] [evidence NAS]; hemopoiesis [goid 30097] [pmid 1791839] [evidence NAS]; positive regulation of cell proliferation [goid 8284] [pmid 2460758] [evidence TAS]	macrophage colony stimulating factor receptor binding [goid 5157] [pmid 2460758] [evidence TAS]	MCSF; MGC31930		NM_172210.1
ILMN_1768975	Homo sapiens	RefSeq	ILMN_6257	ILMN_6257	GLIPR1L1	NM_152779.1	NM_152779.1		256710	22749526	NM_152779.1	GLIPR1L1	NP_689992.1	1850291	S	667	CCATTTCTGAAGCCAACGGGGAGAGCACCTCAGCAGACAGCCTTTAATCC	12	+	74050142-74050191	Homo sapiens GLI pathogenesis-related 1 like 1 (GLIPR1L1), mRNA.	extracellular region [goid 5576] [evidence IEA]			ALKN2972; PRO7434; MGC26856		NM_152779.1
ILMN_1777720	Homo sapiens	RefSeq	ILMN_20783	ILMN_180621	LOC730303	XM_001127690.1	XM_001127690.1		730303	113419380	XM_001127690.1	LOC730303	XP_001127690.1	2120168	A	53	GCTCCTGGAGCGAGAGAGGTGGCATCTCACTACGTGGCCTAGGCTGATCT				PREDICTED: Homo sapiens similar to testis specific gene A2 (LOC730303), mRNA.						XM_001127690.1
ILMN_1785109	Homo sapiens	RefSeq	ILMN_20783	ILMN_180621	LOC730303	XM_001127690.1	XM_001127690.1		730303	113419380	XM_001127690.1	LOC730303	XP_001127690.1	2640121	I	2655	CAGCACAGGCCCAGCAGCGGAAGATGGAAGATGACGAACTGGAAGCAAGG				PREDICTED: Homo sapiens similar to testis specific gene A2 (LOC730303), mRNA.						XM_001127690.1
ILMN_1715051	Homo sapiens	RefSeq	ILMN_25516	ILMN_25516	GGTL3	NM_178026.1	NM_178026.1		2686	30061499	NM_178026.1	GGTL3	NP_821158.1	6560039	I	1813	GGCCTGCTTTTCTCCAGAACACCTCAGAATGGCTCCATGAATGTCTTGAG	20	-	32902283-32902332	Homo sapiens gamma-glutamyltransferase-like 3 (GGTL3), transcript variant 3, mRNA.	integral to membrane [goid 16021] [evidence IEA]	glutathione biosynthesis [goid 6750] [evidence IEA]	gamma-glutamyltransferase activity [goid 3840] [evidence IEA]; transferase activity [goid 16740] [evidence IEA]; acyltransferase activity [goid 8415] [evidence IEA]	GGTL5; D20S101; dJ18C9.2		NM_178026.1
ILMN_1712799	Homo sapiens	RefSeq	ILMN_5137	ILMN_37795	BCORL2	NR_002923.1	NR_002923.1		286554	87080802	NR_002923.1	BCORL2		6250243	S	3065	TCTACATCCCTGGGCTCAGTGGTCCTCCCACAATCAGCCTCTGGAGAAGC	Y	-	20077051-20077100	Homo sapiens BCL6 co-repressor-like 2 (BCORL2) on chromosome Y.				FLJ39821		NR_002923.1
ILMN_1711269	Homo sapiens	RefSeq	ILMN_14971	ILMN_14971	ASB5	NM_080874.2	NM_080874.2		140458	22208965	NM_080874.2	ASB5	NP_543150.1	5550373	S	2345	CCCAGGGCTTATTTTCTTCTGACTTCTTGGCTAACTTCCAGACTATGGGA	4	-	177372356-177372405	Homo sapiens ankyrin repeat and SOCS box-containing 5 (ASB5), mRNA.		intracellular signaling cascade [goid 7242] [evidence IEA]				NM_080874.2
ILMN_1670490	Homo sapiens	RefSeq	ILMN_12328	ILMN_13245	PDPN	NM_001006624.1	NM_001006624.1		10630	54792059	NM_001006624.1	PDPN	NP_001006625.1	6510482	A	2536	AGTGCCTGCGGGGACAGGACTGTGGGTTTCTTGGTCACACCTGTGTTGGT	1	+	13816939-13816988	Homo sapiens podoplanin (PDPN), transcript variant 3, mRNA.	plasma membrane [goid 5886] [evidence ISS]; integral to membrane [goid 16021] [evidence IEA]; filopodium [goid 30175] [evidence ISS]; lamellipodium [goid 30027] [evidence ISS]; ruffle [goid 1726] [evidence ISS]	lymphangiogenesis [goid 1946] [evidence ISS]; amino acid transport [goid 6865] [evidence ISS]; water transport [goid 6833] [evidence ISS]; lung development [goid 30324] [evidence ISS]; regulation of cell shape [goid 8360] [evidence IEA]; folic acid transport [goid 15884] [evidence ISS]; development [goid 7275] [evidence IEA]; positive regulation of cell motility [goid 51272] [evidence ISS]	water channel activity [goid 15250] [evidence ISS]; amino acid transporter activity [goid 15171] [evidence ISS]; folic acid transporter activity [goid 8517] [evidence ISS]	Gp38; OTS8; T1A; PA2.26; GP40; GP36; T1A-2; HT1A-1		NM_001006624.1
ILMN_1764158	Homo sapiens	RefSeq	ILMN_22430	ILMN_179664	NLGN2	NM_020795.2	NM_020795.2		57555	31317254	NM_020795.2	NLGN2	NP_065846.1	5270382	S	4485	GACCCCATGATTCAGCCACGGACTCCAATGCCCAGCTCCTCTCCCCAAAA	17	+	7263746-7263795	Homo sapiens neuroligin 2 (NLGN2), mRNA.	integral to membrane [goid 16021] [evidence IEA]; postsynaptic membrane [goid 45211] [pmid 10892652] [evidence NAS]	cell-cell adhesion [goid 16337] [pmid 10892652] [evidence NAS]; synaptogenesis [goid 7416] [pmid 10892652] [evidence NAS]; intercellular junction maintenance [goid 45217] [pmid 10892652] [evidence NAS]	neurexin binding [goid 42043] [pmid 10892652] [evidence NAS]	KIAA1366		NM_020795.2
ILMN_1735172	Homo sapiens	RefSeq	ILMN_23398	ILMN_168537	LOC151121	XR_017948.1	XR_017948.1		151121	113413978	XR_017948.1	LOC151121		5570086	S	178	GGATGCACCTCTGCTCCGTGTGGCTCCCTCCCACTCTCACTCTCCAAATG				PREDICTED: Homo sapiens hypothetical protein LOC151121 (LOC151121), misc RNA.						XR_017948.1
ILMN_1811592	Homo sapiens	RefSeq	ILMN_10414	ILMN_10414	ARHGAP21	NM_020824.2	NM_020824.2		57584	50345878	NM_020824.2	ARHGAP21	NP_065875.2	3370487	S	7025	GCATGAGGACTTAATGAATCCAAACCTGTGTCATGCCTGTGTGCATACCC	10	-	24912583-24912632	Homo sapiens Rho GTPase activating protein 21 (ARHGAP21), mRNA.	intracellular [goid 5622] [evidence IEA]	signal transduction [goid 7165] [evidence IEA]	protein binding [goid 5515] [evidence IEA]	FLJ33323; DKFZp761L0424; ARHGAP10		NM_020824.2
ILMN_1688034	Homo sapiens	RefSeq	ILMN_4873	ILMN_4873	COIL	NM_004645.2	NM_004645.2		8161	57863302	NM_004645.2	COIL	NP_004636.1	2470253	S	2456	CAGGCACCTGGCTGAGTGTGCTGGAGTGAGGATCTTGAACAGAAACTTCC	17	-	52370687-52370736	Homo sapiens coilin (COIL), mRNA.	nucleus [goid 5634] [pmid 7971277] [evidence TAS]		protein binding [goid 5515] [pmid 16713569] [evidence IPI]	p80-coilin; CLN80		NM_004645.2
ILMN_1706957	Homo sapiens	RefSeq	ILMN_25864	ILMN_165958	LOC283155	XR_018777.1	XR_018777.1		283155	113423139	XR_018777.1	LOC283155		2000315	S	2331	ACGGAAAGCATCCTCTCCAAAGTTGGAGCTTCTATTGCCATGAACCATGC				PREDICTED: Homo sapiens hypothetical LOC283155 (LOC283155), mRNA.						XR_018777.1
ILMN_1666208	Homo sapiens	RefSeq	ILMN_5745	ILMN_5745	C14ORF106	NM_018353.3	NM_018353.3		55320	42415491	NM_018353.3	C14orf106	NP_060823.3	1770161	S	4477	CTTGACATAGGATATTTTCCCTCTGGCTACACATTCACCTACCCTTGTTC	14	-	44742184-44742233	Homo sapiens chromosome 14 open reading frame 106 (C14orf106), mRNA.	nucleus [goid 5634] [evidence IEA]	regulation of transcription [goid 45449] [evidence IEA]	DNA binding [goid 3677] [evidence IEA]	KIAA1903; HSA242977; FLJ11186		NM_018353.3
ILMN_1752213	Homo sapiens	RefSeq	ILMN_19683	ILMN_19683	TMEM60	NM_032936.2	NM_032936.2		85025	24475725	NM_032936.2	TMEM60	NP_116325.1	5090309	S	553	GTCTTCATTCCTTTATGGGCCTTGCTGGCTGGGGCTTTAACAGAACTCGG	7	-	77261251-77261300	Homo sapiens transmembrane protein 60 (TMEM60), mRNA.	membrane [goid 16020] [evidence IEA]; integral to membrane [goid 16021] [evidence IEA]			MGC74482; C7orf35; DC32		NM_032936.2
ILMN_1734021	Homo sapiens	RefSeq	ILMN_5905	ILMN_167142	CLSTN3	NM_014718.3	NM_014718.3		9746	109715859	NM_014718.3	CLSTN3	NP_055533.2	2640400	S	2823	ACCCTCATCATTGTGGTGTGCGTGGGCTTCCTGGTGCTCATGGTCGTCCT				Homo sapiens calsyntenin 3 (CLSTN3), mRNA.	membrane [goid 16020] [evidence IEA]; integral to membrane [goid 16021] [evidence IEA]	homophilic cell adhesion [goid 7156] [evidence IEA]; cell adhesion [goid 7155] [evidence IEA]	calcium ion binding [goid 5509] [evidence IEA]; protein binding [goid 5515] [evidence IEA]	MGC131797; KIAA0726; CSTN3; alcbeta; MGC138488		NM_014718.3
ILMN_1690566	Homo sapiens	RefSeq	ILMN_1013	ILMN_2116	RASSF4	NM_032023.3	NM_032023.3		83937	30474868	NM_032023.3	RASSF4	NP_114412.2	7560259	A	2339	GTCACAGCAGGATTTCCCCAACCCAGCTCCATCATCACAGACACAGAGAG	10	+	44810022-44810071	Homo sapiens Ras association (RalGDS/AF-6) domain family 4 (RASSF4), mRNA.		cell cycle [goid 7049] [evidence IEA]; signal transduction [goid 7165] [evidence IEA]	protein binding [goid 5515] [evidence IEA]	AD037; MGC44914		NM_032023.3
ILMN_1708890	Homo sapiens	RefSeq	ILMN_2116	ILMN_2116	RASSF4	NM_032023.3	NM_032023.3		83937	30474868	NM_032023.3	RASSF4	NP_114412.2	60239	I	433	AGAACGGGAACATCACAGCCCAGGGGCCAAGCATTCAGCCAGTGCACAAG	10	+	44799493-44799542	Homo sapiens Ras association (RalGDS/AF-6) domain family 4 (RASSF4), mRNA.		cell cycle [goid 7049] [evidence IEA]; signal transduction [goid 7165] [evidence IEA]	protein binding [goid 5515] [evidence IEA]	AD037; MGC44914		NM_032023.3
ILMN_1660816	Homo sapiens	RefSeq	ILMN_14461	ILMN_168956	P2RX2	NM_170683.2	NM_170683.2		22953	28416918	NM_170683.2	P2RX2	NP_733783.1	5260025	I	1083	TCCCAGCGGGTGCGGGGGGTCCACCAGGCCCTTACACACCGGTCTCTGCT	12	+	131708220-131708269	Homo sapiens purinergic receptor P2X, ligand-gated ion channel, 2 (P2RX2), transcript variant 4, mRNA.	membrane [goid 16020] [evidence IEA]; integral to membrane [goid 16021] [evidence IEA]	ion transport [goid 6811] [evidence IEA]	ATP binding [goid 5524] [evidence IEA]; receptor activity [goid 4872] [evidence IEA]; ligand-gated ion channel activity [goid 15276] [pmid 9119082] [evidence TAS]	MGC129601; P2X2		NM_170683.2
ILMN_1738589	Homo sapiens	RefSeq	ILMN_6273	ILMN_166333	MGLL	NM_007283.5	NM_007283.5		11343	51242951	NM_007283.5	MGLL	NP_009214.1	5900692	I	485	GCCTGGTTCTGATTCTCCAGGCTGTCGTGGTTGTGGAATGCAAACGCCAG	3	-	129023857-129023906	Homo sapiens monoglyceride lipase (MGLL), transcript variant 1, mRNA.		aromatic compound metabolism [goid 6725] [evidence IEA]; lipid metabolism [goid 6629] [pmid 9495531] [evidence TAS]; inflammatory response [goid 6954] [pmid 9495531] [evidence TAS]	hydrolase activity [goid 16787] [evidence IEA]; serine esterase activity [goid 4759] [evidence IEA]; acylglycerol lipase activity [goid 47372] [evidence IEA]; lysophospholipase activity [goid 4622] [pmid 9495531] [evidence TAS]	MGL; HU-K5		NM_007283.5
ILMN_1815168	Homo sapiens	RefSeq	ILMN_15572	ILMN_166949	HVCN1	NM_001040107.1	NM_001040107.1		84329	91992152	NM_001040107.1	HVCN1	NP_001035196.1	6400563	S	1454	AATAGCTTCGTCTCAGTTTCCCCAAAAGGGGTACCCAGGCCCCTCCTCTG	12	-	109571106-109571155	Homo sapiens hydrogen voltage-gated channel 1 (HVCN1), transcript variant 1, mRNA.	membrane [goid 16020] [evidence IEA]; integral to membrane [goid 16021] [pmid 16554753] [evidence IDA]	ion transport [goid 6811] [evidence IEA]; response to pH [goid 9268] [pmid 16556803] [evidence ISS]; response to zinc ion [goid 10043] [pmid 16556803] [evidence ISS]; proton transport [goid 15992] [pmid 16556803] [evidence ISS]	ion channel activity [goid 5216] [evidence IEA]; voltage-gated proton channel activity [goid 30171] [pmid 16556803] [evidence ISS]	MGC15619; HV1		NM_001040107.1
ILMN_1728301	Homo sapiens	RefSeq	ILMN_24471	ILMN_24471	GAD2	NM_000818.1	NM_000818.1		2572	4503874	NM_000818.1	GAD2	NP_000809.1	7560280	S	2058	CAGCTGCCAAAATCGTAGGTGTTGGCTCTGCTGGTCACTGGAGTAGTTGC	10	+	26633089-26633138	Homo sapiens glutamate decarboxylase 2 (pancreatic islets and brain, 65kDa) (GAD2), mRNA.	membrane [goid 16020] [evidence IEA]	glutamate decarboxylation to succinate [goid 6540] [pmid 1549570] [evidence TAS]; neurotransmitter biosynthesis [goid 42136] [evidence IEA]; synaptic transmission [goid 7268] [pmid 8954991] [evidence TAS]; carboxylic acid metabolism [goid 19752] [evidence IEA]	lyase activity [goid 16829] [evidence IEA]; carboxy-lyase activity [goid 16831] [evidence IEA]; glutamate decarboxylase activity [goid 4351] [evidence IEA]; protein binding [goid 5515] [pmid 10671565] [evidence IPI]	MGC161607; GAD65; MGC161605		NM_000818.1
ILMN_1694479	Homo sapiens	RefSeq	ILMN_23247	ILMN_23247	WDR18	NM_024100.3	NM_024100.3		57418	56243582	NM_024100.3	WDR18	NP_077005.2	4560435	S	1438	GTCGTGTTCGGGTTTTTCCTCTGTGACTGGGCCGTCTTGGTGTCTCGTGG	19	+	945456-945505	Homo sapiens WD repeat domain 18 (WDR18), mRNA.				MGC2436; R32184_1		NM_024100.3
ILMN_1786823	Homo sapiens	RefSeq	ILMN_12334	ILMN_12334	ICAM2	NM_000873.2	NM_000873.2		3384	12545398	NM_000873.2	ICAM2	NP_000864.1	1820598	S	721	GCCAGATGGTCATCATAGTCACGGTGGTGTCGGTGTTGCTGTCCCTGTTC	17	-	59433952-59434001	Homo sapiens intercellular adhesion molecule 2 (ICAM2), mRNA.	plasma membrane [goid 5886] [pmid 2497351] [evidence TAS]; integral to plasma membrane [goid 5887] [pmid 2497351] [evidence TAS]	cell-cell adhesion [goid 16337] [evidence IEA]	integrin binding [goid 5178] [pmid 2497351] [evidence TAS]; protein binding [goid 5515] [evidence IEA]	CD102		NM_000873.2
ILMN_1731397	Homo sapiens	RefSeq	ILMN_24504	ILMN_162349	STMN4	NM_030795.2	NM_030795.2		81551	21361946	NM_030795.2	STMN4	NP_110422.2	7330343	S	1083	GAGCCTCCAGGCACCATGTTGAGGAGAGATGAAAACCAGGGCGGTAGAAC	8	-	27149912-27149961	Homo sapiens stathmin-like 4 (STMN4), mRNA.		intracellular signaling cascade [goid 7242] [evidence IEA]		RB3; MGC111012		NM_030795.2
ILMN_1744887	Homo sapiens	RefSeq	ILMN_17647	ILMN_27438	RLN2	NM_134441.1	NM_134441.1		6019	20143932	NM_134441.1	RLN2	NP_604390.1	6580703	A	390	GAAACTTATTCGCAATAGACAAAGTGAAGCCGCAGACAGCAGTCCTTCAG	9	-	5290216-5290265	Homo sapiens relaxin 2 (RLN2), transcript variant 1, mRNA.	extracellular region [goid 5576] [evidence IEA]	physiological process [goid 7582] [evidence IEA]; pregnancy [goid 7565] [pmid 6548702] [evidence TAS]	hormone activity [goid 5179] [evidence IEA]	bA12D24.1.2; H2; RLXH2; bA12D24.1.1		NM_134441.1
ILMN_1812474	Homo sapiens	RefSeq	ILMN_7895	ILMN_8251	TFG	NM_001007565.1	NM_001007565.1		10342	56090138	NM_001007565.1	TFG	NP_001007566.1	4920162	A	1301	ATGCGCGTAACCGTCCTCCCTTTGGTCAGGGCTATACCCAACCTGGACCT	3	+	101950004-101950053	Homo sapiens TRK-fused gene (TFG), transcript variant 2, mRNA.	membrane [goid 16020] [evidence IEA]; cytoplasm [goid 5737] [pmid 7565764] [evidence NAS]	positive regulation of I-kappaB kinase/NF-kappaB cascade [goid 43123] [pmid 12761501] [evidence IMP]; transmembrane receptor protein tyrosine kinase signaling pathway [goid 7169] [evidence IEA]; protein amino acid phosphorylation [goid 6468] [evidence IEA]	transmembrane receptor protein tyrosine kinase activity [goid 4714] [evidence IEA]; ATP binding [goid 5524] [evidence IEA]; signal transducer activity [goid 4871] [pmid 12761501] [evidence IMP]	TF6; FLJ36137; TRKT3		NM_001007565.1
ILMN_1755120	Homo sapiens	RefSeq	ILMN_29605	ILMN_29605	MAN1A2	NM_006699.3	NM_006699.3		10905	46852167	NM_006699.3	MAN1A2	NP_006690.1	2810092	S	4776	CAGGAACTTCTCAAGGGATGAGGAGACAGAACCCCTACTTCCAAGTGCTC	1	+	117869231-117869280	Homo sapiens mannosidase, alpha, class 1A, member 2 (MAN1A2), mRNA.	membrane fraction [goid 5624] [pmid 9592125] [evidence TAS]; membrane [goid 16020] [evidence IEA]; integral to membrane [goid 16021] [pmid 9592125] [evidence TAS]	metabolism [goid 8152] [evidence IEA]; N-glycan processing [goid 6491] [pmid 9592125] [evidence TAS]	mannosyl-oligosaccharide 1,2-alpha-mannosidase activity [goid 4571] [pmid 9592125] [evidence TAS]; hydrolase activity, acting on glycosyl bonds [goid 16798] [evidence IEA]; calcium ion binding [goid 5509] [evidence IEA]	MAN1B		NM_006699.3
ILMN_1781526	Homo sapiens	RefSeq	ILMN_535	ILMN_178142	PPP1R8	NM_138558.1	NM_138558.1		5511	20336238	NM_138558.1	PPP1R8	NP_612568.1	4610162	A	2606	TGTTTGCTAAAGGCACAGTCACTGGGCTTGGGAGGCAATGCTCCATCCCC	1	+	28050685-28050734	Homo sapiens protein phosphatase 1, regulatory (inhibitor) subunit 8 (PPP1R8), transcript variant 2, mRNA.	nucleus [goid 5634] [pmid 7499293] [evidence TAS]; spliceosome complex [goid 5681] [evidence IEA]	transcription [goid 6350] [evidence IEA]; RNA catabolism [goid 6401] [pmid 9153239] [evidence TAS]; regulation of transcription, DNA-dependent [goid 6355] [evidence IEA]; nuclear mRNA splicing, via spliceosome [goid 398] [evidence IEA]	DNA binding [goid 3677] [evidence IEA]; type 1 serine/threonine specific protein phosphatase inhibitor activity [goid 4865] [pmid 7499293] [evidence TAS]; magnesium ion binding [goid 287] [evidence IEA]; endonuclease activity [goid 4519] [evidence IEA]; ribonuclease E activity [goid 8995] [pmid 9153239] [evidence TAS]; hydrolase activity [goid 16787] [evidence IEA]; RNA binding [goid 3723] [pmid 9153239] [evidence TAS]	NIPP-1; ARD1; PRO2047; NIPP1; ARD-1		NM_138558.1
ILMN_1747192	Homo sapiens	RefSeq	ILMN_16957	ILMN_16957	RNF125	NM_017831.3	NM_017831.3		54941	115387109	NM_017831.3	RNF125	NP_060301.2	3460368	S	875	CGGAGGCCTGTGTTCTGTCCACTTTGCCGTTTAATACCCGATGAGAATCC				Homo sapiens ring finger protein 125 (RNF125), mRNA.	intracellular [goid 5622] [evidence IEA]	ubiquitin cycle [goid 6512] [evidence IEA]; immune response [goid 6955] [evidence IEA]	ligase activity [goid 16874] [evidence IEA]; zinc ion binding [goid 8270] [evidence IEA]; metal ion binding [goid 46872] [evidence IEA]; nucleic acid binding [goid 3676] [evidence IEA]; protein binding [goid 5515] [evidence IEA]	FLJ20456; MGC21737; TRAC1		NM_017831.3
ILMN_1675100	Homo sapiens	RefSeq	ILMN_22613	ILMN_174339	EDNRB	NM_000115.1	NM_000115.1		1910	4557546	NM_000115.1	EDNRB	NP_000106.1	10113	I	2971	GAGAAAACGGAAGAGAGAGGAAATGAGGTGGGGTTGGAGGAAACCCATGG	13	-	77368878-77368927	Homo sapiens endothelin receptor type B (EDNRB), transcript variant 1, mRNA.	plasma membrane [goid 5886] [pmid 8810293] [evidence TAS]; integral to plasma membrane [goid 5887] [pmid 8810293] [evidence TAS]	negative regulation of adenylate cyclase activity [goid 7194] [pmid 9556633] [evidence TAS]; G-protein signaling, coupled to IP3 second messenger (phospholipase C activating) [goid 7200] [pmid 9556633] [evidence TAS]	endothelin receptor activity [goid 4962] [pmid 8810293] [evidence TAS]; receptor activity [goid 4872] [evidence IEA]; rhodopsin-like receptor activity [goid 1584] [evidence IEA]	HSCR; ABCDS; HSCR2; ETRB; ETB		NM_000115.1
ILMN_1785297	Homo sapiens	RefSeq	ILMN_7627	ILMN_166166	RAB19B	NM_001008749.1	NM_001008749.1		401409	56847627	NM_001008749.1	RAB19B	NP_001008749.1	6590008	S	734	TGGACTCCAGCCCCGTTCTTATGGCCCAGGGTCCAAGTGAAAAGACCCAC	7	+	139772358-139772407	Homo sapiens GTP-binding protein RAB19B (RAB19B), mRNA.		small GTPase mediated signal transduction [goid 7264] [evidence IEA]	GTP binding [goid 5525] [evidence IEA]; nucleotide binding [goid 166] [evidence IEA]			NM_001008749.1
ILMN_1801776	Homo sapiens	RefSeq	ILMN_17742	ILMN_17742	PSG9	NM_002784.2	NM_002784.2		5678	21314634	NM_002784.2	PSG9	NP_002775.2	1050465	S	404	TCCAACGCATCCCTGCTGATCCAGAATGTCACCCGGAAGGATGCAGGAAC	19	-	48463849-48463898	Homo sapiens pregnancy specific beta-1-glycoprotein 9 (PSG9), mRNA.	membrane fraction [goid 5624] [pmid 2537311] [evidence TAS]; extracellular region [goid 5576] [evidence NAS]; integral to membrane [goid 16021] [evidence IEA]	defense response [goid 6952] [evidence NAS]; pregnancy [goid 7565] [pmid 7794280] [evidence TAS]		PSG11		NM_002784.2
ILMN_1769014	Homo sapiens	RefSeq	ILMN_6997	ILMN_6997	GTPBP5	NM_015666.2	NM_015666.2		26164	31563510	NM_015666.2	GTPBP5	NP_056481.1	6040092	S	2619	ATAGACATCCCCCAAGTAGTCTCAGGCCTCTGACATGTCCCTGAGGGGCC	20	+	60210702-60210751	Homo sapiens GTP binding protein 5 (putative) (GTPBP5), mRNA.	intracellular [goid 5622] [evidence IEA]		GTP binding [goid 5525] [evidence IEA]; nucleotide binding [goid 166] [evidence IEA]	ObgH1; MGC29512; FLJ10741; dJ1005F21.2		NM_015666.2
ILMN_1669281	Homo sapiens	RefSeq	ILMN_24228	ILMN_169963	CLN3	NM_001042432.1	NM_001042432.1		1201	109698600	NM_001042432.1	CLN3	NP_001035897.1	5310706	S	1629	GGGCTCCTGGCTTTGCCTCTGCATGACTTCCTCTGCCAGCTCTCCTGATA				Homo sapiens ceroid-lipofuscinosis, neuronal 3, juvenile (Batten, Spielmeyer-Vogt disease) (CLN3), transcript variant 1, mRNA.	lysosome [goid 5764] [evidence IEA]; membrane [goid 16020] [evidence IEA]; mitochondrion [goid 5739] [pmid 8980123] [evidence TAS]; integral to membrane [goid 16021] [evidence IEA]	protein folding [goid 6457] [pmid 8980123] [evidence TAS]	unfolded protein binding [goid 51082] [pmid 8980123] [evidence TAS]	MGC102840; BTS		NM_001042432.1
ILMN_1781472	Homo sapiens	RefSeq	ILMN_2133	ILMN_2133	CDC42BPA	NM_014826.4	NM_014826.4		8476	113204434	NM_014826.4	CDC42BPA	NP_055641.3	60692	A	7221	CGACTGGCTTCCTCTCTCAGGTGCTGGATTGTGGGGTTAGTGGCATTTCC				Homo sapiens CDC42 binding protein kinase alpha (DMPK-like) (CDC42BPA), transcript variant A, mRNA.	intercellular junction [goid 5911] [evidence ISS]	intracellular signaling cascade [goid 7242] [evidence IEA]; regulation of small GTPase mediated signal transduction [goid 51056] [evidence IPI]; protein amino acid phosphorylation [goid 6468] [pmid 9092543] [evidence IDA]	kinase activity [goid 16301] [evidence IEA]; transferase activity [goid 16740] [evidence IEA]; small GTPase regulator activity [goid 5083] [evidence IEA]; ATP binding [goid 5524] [pmid 9092543] [evidence IDA]; protein serine/threonine kinase activity [goid 4674] [pmid 9092543] [evidence IDA]; nucleotide binding [goid 166] [evidence IEA]; zinc ion binding [goid 8270] [evidence IEA]; metal ion binding [goid 46872] [evidence IEA]; magnesium ion binding [goid 287] [pmid 9092543] [evidence IDA]; diacylglycerol binding [goid 19992] [evidence IEA]	DKFZp686L1738; PK428; DKFZp686P1738; KIAA0451; FLJ23347; MRCK; MRCKA		NM_014826.4
ILMN_1699520	Homo sapiens	RefSeq	ILMN_29304	ILMN_29304	SLC8A1	NM_021097.2	NM_021097.2		6546	115529447	NM_021097.2	SLC8A1	NP_066920.1	6270601	S	2844	CCGGACTGCCAAGCTCCTCACATCCTGCCTCTTTGTGCTCCTATGGCTCT				Homo sapiens solute carrier family 8 (sodium/calcium exchanger), member 1 (SLC8A1), mRNA.	integral to plasma membrane [goid 5887] [pmid 1374913] [evidence TAS]; membrane [goid 16020] [evidence IEA]	ion transport [goid 6811] [evidence IEA]; sodium ion transport [goid 6814] [pmid 1374913] [evidence TAS]; muscle contraction [goid 6936] [pmid 1374913] [evidence TAS]; cell communication [goid 7154] [evidence IEA]; calcium ion transport [goid 6816] [pmid 1374913] [evidence TAS]	antiporter activity [goid 15297] [evidence IEA]; sodium ion binding [goid 31402] [evidence IEA]; calcium ion transporter activity [goid 15085] [pmid 1374913] [evidence TAS]; sodium ion transporter activity [goid 15081] [pmid 1374913] [evidence TAS]; calmodulin binding [goid 5516] [evidence IEA]; calcium ion binding [goid 5509] [evidence IEA]; calcium:sodium antiporter activity [goid 5432] [evidence IEA]	NCX1; DKFZp779F0871; MGC119581		NM_021097.2
ILMN_1758392	Homo sapiens	RefSeq	ILMN_28640	ILMN_28640	ANKS1B	NM_181670.2	NM_181670.2		56899	50511946	NM_181670.2	ANKS1B	NP_858056.2	6330161	I	2561	AAATACTGGTGATGCTCCCTAGAGCAGGAGGCCCGGAAGTGCTGACGCAG	12	-	97662772-97662821	Homo sapiens ankyrin repeat and sterile alpha motif domain containing 1B (ANKS1B), transcript variant 2, mRNA.				MGC26087; ANKS2; AIDA; cajalin-2; EB-1; AIDA-1		NM_181670.2
ILMN_1778684	Homo sapiens	RefSeq	ILMN_15296	ILMN_16122	BRE	NM_199194.1	NM_199194.1		9577	40353756	NM_199194.1	BRE	NP_954664.1	7330360	A	1559	TGTCTTCACGGCAGCGTTTTGCTCACACAGCAGCTTTTGCACGCCCCAGG	2	+	28414973-28415022	Homo sapiens brain and reproductive organ-expressed (TNFRSF1A modulator) (BRE), transcript variant 2, mRNA.	nucleus [goid 5634] [pmid 15465831] [evidence IDA]; cytoplasm [goid 5737] [pmid 15465831] [evidence IDA]	ubiquitin cycle [goid 6512] [evidence IEA]; positive regulation of anti-apoptosis [goid 45768] [pmid 15465831] [evidence IDA]; apoptosis [goid 6915] [evidence IEA]; response to DNA damage stimulus [goid 6974] [pmid 7826398] [evidence IEP]	tumor necrosis factor receptor binding [goid 5164] [pmid 15465831] [evidence IDA]; protein binding [goid 5515] [pmid 15465831] [evidence IPI]	BRCC45; BRCC4		NM_199194.1
ILMN_1747184	Homo sapiens	RefSeq	ILMN_12692	ILMN_12692	PUS7L	NM_031292.2	NM_031292.2		83448	46358347	NM_031292.2	PUS7L	NP_112582.2	2190148	S	3605	CCAGTTTGAACCCTGGCACTGCCACGTATAGCACTGCAGCCTTGGGAAAG	12	-	42408970-42409019	Homo sapiens pseudouridylate synthase 7 homolog (S. cerevisiae)-like (PUS7L), mRNA.		tRNA processing [goid 8033] [evidence IEA]	pseudouridylate synthase activity [goid 4730] [evidence IEA]	DKFZp781B2386; DKFZP434G1415; FLJ34711; FLJ40012		NM_031292.2
ILMN_1753912	Homo sapiens	RefSeq	ILMN_24421	ILMN_171728	ABHD11	NM_031295.3	NM_031295.3		83451	58430937	NM_031295.3	ABHD11	NP_112585.2	4590673	I	617	TCCAGGAGCCATGCCTGAGACTCCCTATGTCTGCCTAAGACTGGTCCCAG	7	-	72789675-72789724	Homo sapiens abhydrolase domain containing 11 (ABHD11), transcript variant 4, mRNA.		aromatic compound metabolism [goid 6725] [evidence IEA]	hydrolase activity [goid 16787] [evidence IEA]	WBSCR21; PP1226		NM_031295.3
ILMN_1690833	Homo sapiens	RefSeq	ILMN_27785	ILMN_174764	KCNQ5	NM_019842.2	NM_019842.2		56479	28373064	NM_019842.2	KCNQ5	NP_062816.2	3610609	S	2761	CCAGGGAAGCTGCCTTTGCATCAGACTCTCTAAGGACTGGAAGGTCACGA	6	+	73961737-73961786	Homo sapiens potassium voltage-gated channel, KQT-like subfamily, member 5 (KCNQ5), mRNA.	integral to membrane [goid 16021] [evidence IEA]; voltage-gated potassium channel complex [goid 8076] [pmid 10787416] [evidence TAS]; membrane [goid 16020] [evidence IEA]	ion transport [goid 6811] [evidence IEA]; synaptic transmission [goid 7268] [pmid 10787416] [evidence TAS]; potassium ion transport [goid 6813] [evidence IEA]; protein complex assembly [goid 6461] [pmid 10787416] [evidence NAS]	potassium ion binding [goid 30955] [evidence IEA]; ion channel activity [goid 5216] [evidence IEA]; inward rectifier potassium channel activity [goid 5242] [pmid 10787416] [evidence TAS]; voltage-gated potassium channel activity [goid 5249] [evidence IEA]	Kv7.5		NM_019842.2
ILMN_1723113	Homo sapiens	RefSeq	ILMN_13833	ILMN_13833	WFDC13	NM_172005.1	NM_172005.1		164237	25188180	NM_172005.1	WFDC13	NP_742002.1	6020343	S	992	GCATGTAGCACCACCTGAGCCAGAAACTGCAGAGGACATGACAGTGTGGC	20	+	43770490-43770539	Homo sapiens WAP four-disulfide core domain 13 (WFDC13), mRNA.				C20orf138; WAP13; dJ601O1.3		NM_172005.1
ILMN_1783881	Homo sapiens	RefSeq	ILMN_4790	ILMN_183729	ZIC5	NM_033132.3	NM_033132.3		85416	118766336	NM_033132.3	ZIC5	NP_149123.2	3830671	S	2146	AGCCACCTCCACACCCCTTCCAGCAACGGAACCACCTCTGAGACTGAAGA				Homo sapiens Zic family member 5 (odd-paired homolog, Drosophila) (ZIC5), mRNA.	nucleus [goid 5634] [evidence IEA]; intracellular [goid 5622] [evidence IEA]		zinc ion binding [goid 8270] [evidence IEA]; metal ion binding [goid 46872] [evidence IEA]; DNA binding [goid 3677] [evidence IEA]			NM_033132.3
ILMN_1743499	Homo sapiens	RefSeq	ILMN_4893	ILMN_181291	POLDIP2	NM_015584.3	NM_015584.3		26073	110227864	NM_015584.3	POLDIP2	NP_056399.1	5260347	S	2295	CATGGCCGCAAGCTGGTCAAGGCCTGCTCACTGTAAACATGGCTCTGTAC				Homo sapiens polymerase (DNA-directed), delta interacting protein 2 (POLDIP2), mRNA.	nucleus [goid 5634] [evidence IEA]; mitochondrion [goid 5739] [pmid 11256614] [evidence IDA]			POLD4; PDIP38; DKFZP586F1524		NM_015584.3
ILMN_1668847	Homo sapiens	RefSeq	ILMN_28029	ILMN_28029	WWP2	NM_199424.1	NM_199424.1		11060	40806210	NM_199424.1	WWP2	NP_955456.1	3990446	I	165	TACCGCCTCCTCCCCGTCGCTCTGCCTTTTCCAAAACTCACTTGGGCCCT	16	+	68516566-68516615	Homo sapiens WW domain containing E3 ubiquitin protein ligase 2 (WWP2), transcript variant 2, mRNA.	ubiquitin ligase complex [goid 151] [pmid 9647693] [evidence TAS]; intracellular [goid 5622] [evidence IEA]	ubiquitin cycle [goid 6512] [evidence IEA]	ligase activity [goid 16874] [evidence IEA]; ubiquitin-protein ligase activity [goid 4842] [pmid 9169421] [evidence TAS]; protein binding [goid 5515] [pmid 9647693] [evidence IPI]	WWp2-like; AIP2		NM_199424.1
ILMN_1652694	Homo sapiens	RefSeq	ILMN_27415	ILMN_27415	KIAA0773	NM_001031690.1	NM_001031690.1		9715	72534671	NM_001031690.1	KIAA0773	NP_001026860.1	6200242	I	111	CCGAGTCGGTGAGGGCCCGGCTCTGCGGCCCCCGGAGCCATGGGCTGCAT	7	-	142769807-142769856	Homo sapiens KIAA0773 gene product (KIAA0773), mRNA.						NM_001031690.1
ILMN_1667361	Homo sapiens	RefSeq	ILMN_8514	ILMN_8514	COPZ2	NM_016429.2	NM_016429.2		51226	116734720	NM_016429.2	COPZ2	NP_057513.1	830064	S	684	TTCCCCAATCCTGGCAAAAGCCCAAAGATCCCAGGGTCAGGAGAGACCCC				Homo sapiens coatomer protein complex, subunit zeta 2 (COPZ2), mRNA.	COPI vesicle coat [goid 30126] [pmid 11056392] [evidence NAS]; membrane [goid 16020] [evidence IEA]	intracellular protein transport [goid 6886] [pmid 11056392] [evidence NAS]		MGC23008		NM_016429.2
ILMN_1713031	Homo sapiens	RefSeq	ILMN_1988	ILMN_1988	PGCP	NM_016134.2	NM_016134.2		10404	21314657	NM_016134.2	PGCP	NP_057218.1	4290133	S	1294	TGGCAGTGAAAAGGCCAGGGCCATCATGGAGGAGGTTATGAGCCTGCTGC	8	+	98147487-98147536	Homo sapiens plasma glutamate carboxypeptidase (PGCP), mRNA.	extracellular space [goid 5615] [pmid 10206990] [evidence TAS]; cytoplasm [goid 5737] [pmid 10206990] [evidence TAS]	peptide metabolism [goid 6518] [pmid 10206990] [evidence TAS]	peptidase activity [goid 8233] [evidence IEA]; carboxypeptidase activity [goid 4180] [evidence IEA]; glutamate carboxypeptidase II activity [goid 43275] [evidence IEA]			NM_016134.2
ILMN_1695879	Homo sapiens	RefSeq	ILMN_24603	ILMN_169354	ELA1	NM_001971.4	NM_001971.4		1990	58331208	NM_001971.4	ELA1	NP_001962.3	7100497	S	685	ATGGCAAGTATTCTGTCCATGGAGTGACCAGCTTTGTGTCCAGCCGGGGC	12	-	50009800-50009849	Homo sapiens elastase 1, pancreatic (ELA1), mRNA.			serine-type endopeptidase activity [goid 4252] [evidence IEA]; peptidase activity [goid 8233] [evidence IEA]; calcium ion binding [goid 5509] [evidence IEA]; pancreatic elastase I activity [goid 8125] [evidence IEA]			NM_001971.4
ILMN_1692177	Homo sapiens	RefSeq	ILMN_26720	ILMN_26720	TSC22D1	NM_006022.2	NM_006022.2		8848	31543826	NM_006022.2	TSC22D1	NP_006013.1	4200719	I	222	TCCCAATGGTGTAGACCAGTGGCGATGGATCTAGGAGTTTACCAACTGAG	13	-	43908708-43908757	Homo sapiens TSC22 domain family, member 1 (TSC22D1), transcript variant 2, mRNA.	nucleus [goid 5634] [evidence IEA]	regulation of transcription, DNA-dependent [goid 6355] [evidence IEA]; transcription [goid 6350] [evidence IEA]; transcription from RNA polymerase II promoter [goid 6366] [pmid 9022669] [evidence TAS]	transcription factor activity [goid 3700] [evidence IEA]	TSC22; TGFB1I4; RP11-269C23.2; DKFZp686O19206; MGC17597		NM_006022.2
ILMN_1785202	Homo sapiens	RefSeq	ILMN_8937	ILMN_175131	STAT4	NM_003151.2	NM_003151.2		6775	21618332	NM_003151.2	STAT4	NP_003142.1	1770468	S	2409	CCCATGTCTCCAAGTGTGTATGCGGTGTTGAGAGAAAACCTGAGTCCCAC	2	-	191603958-191604007	Homo sapiens signal transducer and activator of transcription 4 (STAT4), mRNA.	nucleus [goid 5634] [evidence IEA]	JAK-STAT cascade [goid 7259] [pmid 9284918] [evidence TAS]; transcription [goid 6350] [evidence IEA]; regulation of transcription from RNA polymerase II promoter [goid 6357] [evidence NR ]; intracellular signaling cascade [goid 7242] [evidence IEA]	transcription factor activity [goid 3700] [pmid 9284918] [evidence TAS]; signal transducer activity [goid 4871] [evidence IEA]; calcium ion binding [goid 5509] [evidence IEA]			NM_003151.2
ILMN_1802702	Homo sapiens	RefSeq	ILMN_25707	ILMN_25707	C10ORF91	NM_173541.1	NM_173541.1		170393	27734914	NM_173541.1	C10orf91	NP_775812.1	6380543	S	843	TCTAACCACAAAGGAGGAAAAGAGAAGACCACCCTTGCCCCAGTCCGGCC	10	+	134111899-134111926:134112494-134112515	Homo sapiens chromosome 10 open reading frame 91 (C10orf91), mRNA.				bA432J24.4; RP11-432J24.4		NM_173541.1
ILMN_1771185	Homo sapiens	RefSeq	ILMN_9955	ILMN_9955	EME2	NM_001010865.1	NM_001010865.1		197342	58197551	NM_001010865.1	EME2	NP_001010865.1	4250519	S	1262	CTGACCTCTCCCGCCGCATCTGCCTCTTCCTGACCACAGCCAACCCTGAT	16	+	1766167-1766216	Homo sapiens essential meiotic endonuclease 1 homolog 2 (S. pombe) (EME2), mRNA.				FLJ00151; gs125		NM_001010865.1
ILMN_1670899	Homo sapiens	RefSeq	ILMN_22082	ILMN_182778	FBN2	NM_001999.3	NM_001999.3		2201	66346694	NM_001999.3	FBN2	NP_001990.2	1580156	S	10479	GGCCAAAGCACATGCAGGCTCCTGGTTGTTCCTCTCAAACCTGTGCTGAC	5	-	127621695-127621744	Homo sapiens fibrillin 2 (congenital contractural arachnodactyly) (FBN2), mRNA.	extracellular matrix (sensu Metazoa) [goid 5578] [pmid 8120105] [evidence TAS]	morphogenesis [goid 9653] [pmid 7493032] [evidence TAS]	extracellular matrix structural constituent [goid 5201] [pmid 8120105] [evidence TAS]; calcium ion binding [goid 5509] [evidence IEA]	CCA		NM_001999.3
ILMN_1697872	Homo sapiens	RefSeq	ILMN_18577	ILMN_18577	C21ORF121	NM_198078.1	NM_198078.1		150142	37620213	NM_198078.1	C21orf121	NP_932344.1	2370291	S	623	GCCTCTTTGGAGCATACCCACTGATGGTGGTTCACAAGCTACCCACGCCC	21	+	42317944-42317993	Homo sapiens chromosome 21 open reading frame 121 (C21orf121), mRNA.				PRED87		NM_198078.1
ILMN_1692026	Homo sapiens	RefSeq	ILMN_29861	ILMN_29861	SUV420H1	NM_016028.4	NM_016028.4		51111	50659083	NM_016028.4	SUV420H1	NP_057112.3	5720482	I	2433	GCCCAACACTGGGTGCTCTCTTCCACTACAGAGAATCCTGAAGAAAAGGG	11	-	67689972-67690021	Homo sapiens suppressor of variegation 4-20 homolog 1 (Drosophila) (SUV420H1), transcript variant 2, mRNA.	nucleus [goid 5634] [evidence IEA]			MGC21161; MGC703; CGI-85; MGC118909; MGC118906		NM_016028.4
ILMN_1689004	Homo sapiens	RefSeq	ILMN_11654	ILMN_11654	TNFRSF12A	NM_016639.1	NM_016639.1		51330	7706185	NM_016639.1	TNFRSF12A	NP_057723.1	2190008	S	634	CAGAAAGGGAGCCTCACGCTGGCTCACACAAAACAGCTGACACTGACTAA	16	+	3012033-3012082	Homo sapiens tumor necrosis factor receptor superfamily, member 12A (TNFRSF12A), mRNA.	membrane [goid 16020] [evidence IEA]; integral to membrane [goid 16021] [evidence IEA]	cell differentiation [goid 30154] [evidence IEA]; angiogenesis [goid 1525] [evidence IEA]; cell motility [goid 6928] [pmid 10551889] [evidence TAS]; apoptosis [goid 6915] [evidence IEA]; cell adhesion [goid 7155] [evidence IEA]	receptor activity [goid 4872] [evidence IEA]; protein binding [goid 5515] [evidence IEA]	CD266; TWEAKR; FN14		NM_016639.1
ILMN_1812041	Homo sapiens	RefSeq	ILMN_11904	ILMN_178635	UPK1B	NM_006952.3	NM_006952.3		7348	49619236	NM_006952.3	UPK1B	NP_008883.2	6110592	S	1879	TCAAACTGGAGAGAAGCAAGCCAGCCAATAGAATGGGGTGATTTACAGGG	3	+	120406511-120406560	Homo sapiens uroplakin 1B (UPK1B), mRNA.	membrane [goid 16020] [evidence IEA]; integral to membrane [goid 16021] [pmid 9935153] [evidence NAS]	physiological process [goid 7582] [pmid 9935153] [evidence NAS]; epithelial cell differentiation [goid 30855] [pmid 10514386] [evidence IDA]	structural molecule activity [goid 5198] [pmid 9935153] [evidence NAS]	UPIB; UPK1; TSPAN20		NM_006952.3
ILMN_1669826	Homo sapiens	RefSeq	ILMN_1155	ILMN_1155	LUZP5	NM_017760.4	NM_017760.4		54892	40255236	NM_017760.4	LUZP5	NP_060230.4	4040301	S	4641	GCACATCGCCGCCACACCCAGCTCATTTTTGTATTAGTGGAGACAGGGCT	7	-	158125811-158125860	Homo sapiens leucine zipper protein 5 (LUZP5), mRNA.			binding [goid 5488] [evidence IEA]	hCAP-G2; MTB; FLJ20311; CAP-G2		NM_017760.4
ILMN_1782782	Homo sapiens	RefSeq	ILMN_11964	ILMN_11964	C19ORF31	NM_001014373.1	NM_001014373.1		404664	62122870	NM_001014373.1	C19orf31	NP_001014395.1	2650129	S	1751	ATGCGTCTCTAGACCCCCACGTCCTCGCCCCCAGGATCTGTGAATACAGT	19	-	4859219-4859268	Homo sapiens chromosome 19 open reading frame 31 (C19orf31), mRNA.				FLJ40719		NM_001014373.1
ILMN_1673591	Homo sapiens	RefSeq	ILMN_8011	ILMN_8011	CYP3A43	NM_057096.2	NM_057096.2		64816	17738315	NM_057096.2	CYP3A43	NP_476437.1	6130470	A	1703	GACTATCTCCCCGCCACCTATAGTTAGTACCCTCAAGTCCTCCTGAGCTG	7	+	99301811-99301860	Homo sapiens cytochrome P450, family 3, subfamily A, polypeptide 43 (CYP3A43), transcript variant 3, mRNA.	membrane fraction [goid 5624] [evidence ISS]; membrane [goid 16020] [evidence IEA]; endoplasmic reticulum [goid 5783] [evidence IEA]; microsome [goid 5792] [evidence IEA]	xenobiotic metabolism [goid 6805] [evidence ISS]; electron transport [goid 6118] [evidence IEA]	heme binding [goid 20037] [evidence IEA]; metal ion binding [goid 46872] [evidence IEA]; unspecific monooxygenase activity [goid 50381] [evidence IEA]; iron ion binding [goid 5506] [evidence IEA]; monooxygenase activity [goid 4497] [evidence IEA]	MGC119315; MGC119316		NM_057096.2
ILMN_1764754	Homo sapiens	RefSeq	ILMN_16245	ILMN_16245	RAMP1	NM_005855.2	NM_005855.2		10267	73486764	NM_005855.2	RAMP1	NP_005846.1	460376	S	717	GAGTCCAGAGTAGCCGAGGCTCTGGTATTAACCTGGAAGCCCCCCTGGCT	2	+	238485302-238485351	Homo sapiens receptor (G protein-coupled) activity modifying protein 1 (RAMP1), mRNA.	plasma membrane [goid 5886] [pmid 9620797] [evidence TAS]; integral to plasma membrane [goid 5887] [pmid 9620797] [evidence TAS]	intracellular protein transport [goid 6886] [evidence IEA]; regulation of G-protein coupled receptor protein signaling pathway [goid 8277] [pmid 9620797] [evidence TAS]; transport [goid 6810] [evidence IEA]	receptor activity [goid 4872] [evidence IEA]; protein transporter activity [goid 8565] [pmid 9620797] [evidence TAS]			NM_005855.2
ILMN_1721415	Homo sapiens	RefSeq	ILMN_788	ILMN_788	CDYL	NM_004824.2	NM_004824.2		9425	25777616	NM_004824.2	CDYL	NP_004815.2	2030474	I	217	TCCTGAAGAGAAACAACGTGTCAGCACCAGATGGGCCTTCAGACCCCAGC	6	+	4661097-4661114:4679995-4680026	Homo sapiens chromodomain protein, Y-like (CDYL), transcript variant 1, mRNA.	nucleus [goid 5634] [evidence IEA]; chromatin [goid 785] [evidence IEA]	metabolism [goid 8152] [evidence IEA]; chromatin assembly or disassembly [goid 6333] [evidence IEA]; spermatogenesis [goid 7283] [pmid 10192397] [evidence TAS]	chromatin binding [goid 3682] [evidence IEA]; catalytic activity [goid 3824] [evidence IEA]	CDYL1; MGC131936; DKFZP586C1622		NM_004824.2
ILMN_1678075	Homo sapiens	RefSeq	ILMN_788	ILMN_788	CDYL	NM_004824.2	NM_004824.2		9425	25777616	NM_004824.2	CDYL	NP_004815.2	1990025	A	3192	AGTTTATACTTAGAACTGACCACCTCCCCGGCCACGCGGAGAGCTGTACA	6	+	4900553-4900602	Homo sapiens chromodomain protein, Y-like (CDYL), transcript variant 1, mRNA.	nucleus [goid 5634] [evidence IEA]; chromatin [goid 785] [evidence IEA]	metabolism [goid 8152] [evidence IEA]; chromatin assembly or disassembly [goid 6333] [evidence IEA]; spermatogenesis [goid 7283] [pmid 10192397] [evidence TAS]	chromatin binding [goid 3682] [evidence IEA]; catalytic activity [goid 3824] [evidence IEA]	CDYL1; MGC131936; DKFZP586C1622		NM_004824.2
ILMN_1747279	Homo sapiens	RefSeq	ILMN_12997	ILMN_170992	ZNF648	NM_001009992.1	NM_001009992.1		127665	58000460	NM_001009992.1	ZNF648	NP_001009992.1	3850201	S	3410	GTCCATCCCCATCCTTTACTGTTGATGTGACCTTGGGCTTCAGTTTCTGC	1	-	180290517-180290566	Homo sapiens zinc finger protein 648 (ZNF648), mRNA.	nucleus [goid 5634] [evidence IEA]; intracellular [goid 5622] [evidence IEA]		zinc ion binding [goid 8270] [evidence IEA]; metal ion binding [goid 46872] [evidence IEA]; nucleic acid binding [goid 3676] [evidence IEA]			NM_001009992.1
ILMN_1688413	Homo sapiens	RefSeq	ILMN_7530	ILMN_7530	SNW1	NM_012245.2	NM_012245.2		22938	18860912	NM_012245.2	SNW1	NP_036377.1	2350437	S	1737	TCTGGGTGCCAGATCCCAGCACTACTTTTTATTACTGGAGAAATGGGGGG	14	-	77254035-77254084	Homo sapiens SNW domain containing 1 (SNW1), mRNA.	nucleus [goid 5634] [pmid 9569025] [evidence TAS]; spliceosome complex [goid 5681] [pmid 15194481] [evidence IDA]	regulation of transcription from RNA polymerase II promoter [goid 6357] [pmid 9632709] [evidence TAS]; negative regulation of transcription [goid 16481] [pmid 10713164] [evidence IDA]; nuclear mRNA splicing, via spliceosome [goid 398] [pmid 15194481] [evidence IDA]	transcription coactivator activity [goid 3713] [pmid 9569025] [evidence TAS]; Notch binding [goid 5112] [pmid 10713164] [evidence IPI]; protein binding [goid 5515] [pmid 16102918] [evidence IPI]	SKIIP; Prp45; SKIP; NCOA-62; Bx42; MGC119379; PRPF45		NM_012245.2
ILMN_1654241	Homo sapiens	RefSeq	ILMN_16907	ILMN_16907	HAP1	NM_003949.3	NM_003949.3		9001	120431739	NM_003949.3	HAP1	NP_003940.3	5810148	I	1335	GGATTGTGGGGGCATGCTGATTGAGATGCAGGAGGAGGTGAAGACCCTCC				Homo sapiens huntingtin-associated protein 1 (neuroan 1) (HAP1), transcript variant 1, mRNA.	actin cytoskeleton [goid 15629] [pmid 9361024] [evidence TAS]	development [goid 7275] [evidence NR ]; synaptic transmission [goid 7268] [pmid 9361024] [evidence TAS]		hHLP1; HIP5; HAP2; HLP		NM_003949.3
ILMN_1776861	Homo sapiens	RefSeq	ILMN_16907	ILMN_16907	HAP1	NM_003949.3	NM_003949.3		9001	120431739	NM_003949.3	HAP1	NP_003940.3	450201	A	3905	TCCCTGCCCCTGGCTTCCTCTTCCATGTTCTGCCCTTTCCCACACCTTTG				Homo sapiens huntingtin-associated protein 1 (neuroan 1) (HAP1), transcript variant 1, mRNA.	actin cytoskeleton [goid 15629] [pmid 9361024] [evidence TAS]	development [goid 7275] [evidence NR ]; synaptic transmission [goid 7268] [pmid 9361024] [evidence TAS]		hHLP1; HIP5; HAP2; HLP		NM_003949.3
ILMN_1753101	Homo sapiens	RefSeq	ILMN_29440	ILMN_29440	VTCN1	NM_024626.2	NM_024626.2		79679	99028880	NM_024626.2	VTCN1	NP_078902.2	1240333	S	2470	CCCACACTCTTCATGTGTTAACCACTGCCTTCCTGGACCTTGGAGCCACG				Homo sapiens V-set domain containing T cell activation inhibitor 1 (VTCN1), mRNA.				B7h.5; B7X; B7H4; VCTN1; FLJ22418; B7-H4; PRO1291; B7S1; RP11-229A19.4		NM_024626.2
ILMN_1779998	Homo sapiens	RefSeq	ILMN_24706	ILMN_24706	TFB2M	NM_022366.1	NM_022366.1		64216	11641288	NM_022366.1	TFB2M	NP_071761.1	1820288	S	1116	GCAGCGCCACTGTAATAGACCACTTACGTTCATTGACTCCACTTGATGCG	1	-	244771104-244771127:244774446-244774471	Homo sapiens transcription factor B2, mitochondrial (TFB2M), mRNA.		rRNA modification [goid 154] [evidence IEA]	rRNA methyltransferase activity [goid 8649] [evidence IEA]; rRNA (adenine-N6,N6-)-dimethyltransferase activity [goid 179] [evidence IEA]	FLJ22661; Hkp1; FLJ23182		NM_022366.1
ILMN_1752764	Homo sapiens	RefSeq	ILMN_13845	ILMN_179039	RIMBP2	NM_015347.3	NM_015347.3		23504	61316483	NM_015347.3	RIMBP2	NP_056162.3	2470154	S	6231	AGGAAATCCATGTGTGGTTAAGCTCTGTGTGGGTGTGTGCATGTGCACAG	12	-	129446675-129446724	Homo sapiens RIMS binding protein 2 (RIMBP2), mRNA.	membrane [goid 16020] [evidence IEA]			RIM-BP2; KIAA0318; RBP2; MGC15831		NM_015347.3
ILMN_1759840	Homo sapiens	RefSeq	ILMN_11251	ILMN_11251	PTGER3	NM_198719.1	NM_198719.1		5733	38505187	NM_198719.1	PTGER3	NP_942012.1	4070524	I	1955	GATGTTGTGTCCCTGTGGGCTTAGCATGGAACTAAAAGTTCCTAAGTCTC	1	-	71209400-71209449	Homo sapiens prostaglandin E receptor 3 (subtype EP3) (PTGER3), transcript variant 9, mRNA.	plasma membrane [goid 5886] [pmid 10336471] [evidence TAS]; integral to membrane [goid 16021] [pmid 9073510] [evidence NAS]; integral to plasma membrane [goid 5887] [pmid 8307176] [evidence TAS]; membrane [goid 16020] [evidence IEA]	cell death [goid 8219] [pmid 10947062] [evidence TAS]; transcription, DNA-dependent [goid 6351] [pmid 10336471] [evidence TAS]; G-protein coupled receptor protein signaling pathway [goid 7186] [pmid 8307176] [evidence TAS]; signal transduction [goid 7165] [evidence IEA]	ligand-dependent nuclear receptor activity [goid 4879] [pmid 10336471] [evidence TAS]; prostaglandin E receptor activity [goid 4957] [pmid 10947062] [evidence TAS]; receptor activity [goid 4872] [evidence IEA]; rhodopsin-like receptor activity [goid 1584] [evidence IEA]	EP3-III; EP3-II; EP3e; MGC27302; MGC141828; EP3-I; MGC141829; EP3; EP3-IV		NM_198719.1
ILMN_1803528	Homo sapiens	RefSeq	ILMN_14959	ILMN_14959	LRRC31	NM_024727.2	NM_024727.2		79782	113205084	NM_024727.2	LRRC31	NP_079003.2	5550292	S	2093	TGGTACTGCAACTGCTTTCCTCTTGCCCAGAAATGTTTTGCCTCTTCTTT				Homo sapiens leucine rich repeat containing 31 (LRRC31), mRNA.			transferase activity [goid 16740] [evidence IEA]	FLJ40019; FLJ23259		NM_024727.2
ILMN_1681154	Homo sapiens	RefSeq	ILMN_8163	ILMN_166330	ZBTB39	NM_014830.1	NM_014830.1		9880	7662071	NM_014830.1	ZBTB39	NP_055645.1	1570110	S	5880	TTAAAACCCTTCCCCTGTCCAATCCACTCGCCGCCCCCACCTTGAATAGC	12	-	55679125-55679174	Homo sapiens zinc finger and BTB domain containing 39 (ZBTB39), mRNA.	nucleus [goid 5634] [evidence IEA]; intracellular [goid 5622] [evidence IEA]	regulation of transcription, DNA-dependent [goid 6355] [evidence IEA]; transcription [goid 6350] [evidence IEA]	zinc ion binding [goid 8270] [evidence IEA]; metal ion binding [goid 46872] [evidence IEA]; DNA binding [goid 3677] [evidence IEA]; protein binding [goid 5515] [evidence IEA]	KIAA0352		NM_014830.1
ILMN_1688861	Homo sapiens	RefSeq	ILMN_25833	ILMN_25833	PCDH11Y	NM_032971.1	NM_032971.1		83259	14589941	NM_032971.1	PCDH11Y	NP_116753.1	6180040	I	461	TCTTGTGAAGAAGCTGACAAGCTTGGCTGATTGCAGTGCACTATGAGGAC	Y	+	4960027-4960052:4960711-4960734	Homo sapiens protocadherin 11 Y-linked (PCDH11Y), transcript variant a, mRNA.	membrane [goid 16020] [evidence IEA]; integral to membrane [goid 16021] [evidence IEA]	homophilic cell adhesion [goid 7156] [evidence IEA]; cell adhesion [goid 7155] [evidence IEA]	calcium ion binding [goid 5509] [evidence IEA]; protein binding [goid 5515] [evidence IEA]	PCDH22; PCDH11X; PCDHY		NM_032971.1
ILMN_1742460	Homo sapiens	RefSeq	ILMN_25833	ILMN_25833	PCDH11Y	NM_032971.1	NM_032971.1		83259	14589941	NM_032971.1	PCDH11Y	NP_116753.1	4830347	A	626	TGGTGTTCCACTCTGGCGCCCAGGAGAAAAACTACACCATCCGAGAAGAA	Y	+	4985010-4985059	Homo sapiens protocadherin 11 Y-linked (PCDH11Y), transcript variant a, mRNA.	membrane [goid 16020] [evidence IEA]; integral to membrane [goid 16021] [evidence IEA]	homophilic cell adhesion [goid 7156] [evidence IEA]; cell adhesion [goid 7155] [evidence IEA]	calcium ion binding [goid 5509] [evidence IEA]; protein binding [goid 5515] [evidence IEA]	PCDH22; PCDH11X; PCDHY		NM_032971.1
ILMN_1692326	Homo sapiens	RefSeq	ILMN_20890	ILMN_20890	PRAMEF4	NM_001009611.1	NM_001009611.1		400735	59958372	NM_001009611.1	PRAMEF4	NP_001009611.1	1470035	S	920	CGAAGGCCACCTGGACCAGCTGCTCAGCTGTCTGAAGACCTCGTTAAAGT	1	-	12862490-12862513:12864262-12864287	Homo sapiens PRAME family member 4 (PRAMEF4), mRNA.				RP5-845O24.6		NM_001009611.1
ILMN_1662306	Homo sapiens	RefSeq	ILMN_23148	ILMN_172352	RABL3	NM_173825.3	NM_173825.3		285282	115529441	NM_173825.3	RABL3	NP_776186.2	6040349	S	348	GCGTCGTTGGTCATTGGAAGCTCTCAACAGGGATTTGGTGCCAACTGGAG				Homo sapiens RAB, member of RAS oncogene family-like 3 (RABL3), mRNA.	intracellular [goid 5622] [evidence IEA]	regulation of transcription, DNA-dependent [goid 6355] [evidence IEA]; small GTPase mediated signal transduction [goid 7264] [evidence IEA]	ATP binding [goid 5524] [evidence IEA]; GTP binding [goid 5525] [evidence IEA]; transcription factor binding [goid 8134] [evidence IEA]	MGC23920		NM_173825.3
ILMN_1766085	Homo sapiens	RefSeq	ILMN_10908	ILMN_163516	REL	NM_002908.2	NM_002908.2		5966	56550118	NM_002908.2	REL	NP_002899.1	780408	S	1914	GGATCTGACTTCAGTTGTGCAGATAACAGCATGATAAATGAGTCGGGACC	2	+	61003004-61003053	Homo sapiens v-rel reticuloendotheliosis viral oncogene homolog (avian) (REL), mRNA.	nucleus [goid 5634] [evidence IEA]	positive regulation of I-kappaB kinase/NF-kappaB cascade [goid 43123] [pmid 12761501] [evidence IEP]; regulation of transcription, DNA-dependent [goid 6355] [evidence IEA]; transcription from RNA polymerase II promoter [goid 6366] [evidence NR ]	signal transducer activity [goid 4871] [pmid 12761501] [evidence IEP]; transcription factor activity [goid 3700] [pmid 8423996] [evidence NAS]	C-Rel		NM_002908.2
ILMN_1787576	Homo sapiens	RefSeq	ILMN_15602	ILMN_15602	CLCNKA	NM_004070.3	NM_004070.3		1187	112382219	NM_004070.3	CLCNKA	NP_004061.3	4850341	S	2476	CCTCTGGGGTTGTCTGGTTCCCAGTGAGAGGCTCCTGAGAAAAATAAAGC				Homo sapiens chloride channel Ka (CLCNKA), transcript variant 1, mRNA.	membrane fraction [goid 5624] [evidence NR ]; integral to plasma membrane [goid 5887] [pmid 8041726] [evidence TAS]; membrane [goid 16020] [evidence IEA]	ion transport [goid 6811] [evidence IEA]; excretion [goid 7588] [pmid 8041726] [evidence TAS]; chloride transport [goid 6821] [evidence IEA]	voltage-gated chloride channel activity [goid 5247] [pmid 8041726] [evidence TAS]	CLCK1; hClC-Ka; MGC61490; ClC-K1		NM_004070.3
ILMN_1696087	Homo sapiens	RefSeq	ILMN_15515	ILMN_15515	PHB2	NM_007273.3	NM_007273.3		11331	31543548	NM_007273.3	PHB2	NP_009204.1	1430521	S	1073	GGGTAAGAAATGAGCCTAGTCACCAAGAACTCCACCCCCAGAGGAAGTGG	12	-	6945071-6945108:6945109-6945120	Homo sapiens prohibitin 2 (PHB2), mRNA.	nucleus [goid 5634] [evidence ISS]; membrane [goid 16020] [evidence IEA]; mitochondrion [goid 5739] [evidence IEA]; mitochondrial inner membrane [goid 5743] [evidence ISS]	transcription [goid 6350] [evidence IEA]; regulation of transcription, DNA-dependent [goid 6355] [evidence IEA]; negative regulation of transcription [goid 16481] [pmid 10359819] [evidence NAS]	receptor activity [goid 4872] [evidence IEA]; estrogen receptor binding [goid 30331] [pmid 10359819] [evidence NAS]; specific transcriptional repressor activity [goid 16566] [pmid 10359819] [evidence IDA]; protein binding [goid 5515] [pmid 11302691] [evidence IPI]	MGC117268; BCAP37; BAP; REA; p22; Bap37; PNAS-141		NM_007273.3
ILMN_1811387	Homo sapiens	RefSeq	ILMN_6502	ILMN_6502	TFF3	NM_003226.2	NM_003226.2		7033	48928026	NM_003226.2	TFF3	NP_003217.2	5550224	S	608	GCCTGATGTCTTAACGAATAAAGGTCCCATGCTCCACCCGAGGACAGTTC	21	-	42605242-42605291	Homo sapiens trefoil factor 3 (intestinal) (TFF3), mRNA.	extracellular region [goid 5576] [pmid 8454642] [evidence TAS]	defense response [goid 6952] [pmid 8454642] [evidence TAS]; digestion [goid 7586] [pmid 9043862] [evidence TAS]		TFI; hP1.B; HITF; ITF		NM_003226.2
ILMN_1665696	Homo sapiens	RefSeq	ILMN_18185	ILMN_18185	EFNA4	NM_005227.2	NM_005227.2		1945	33359684	NM_005227.2	EFNA4	NP_005218.1	6380743	I	619	GGGGACACTCCCAGCCCCCTCTGTCTCTTGCTATTACTGCTGCTTCTGAT	1	+	153308015-153308064	Homo sapiens ephrin-A4 (EFNA4), transcript variant 1, mRNA.	integral to plasma membrane [goid 5887] [pmid 8660976] [evidence TAS]; membrane [goid 16020] [evidence IEA]	cell-cell signaling [goid 7267] [pmid 8660976] [evidence TAS]	transmembrane-ephrin receptor activity [goid 5005] [pmid 8660976] [evidence TAS]; GPI anchor binding [goid 48503] [evidence IEA]	EFL4; LERK4; MGC125826; EPLG4		NM_005227.2
ILMN_1799725	Homo sapiens	RefSeq	ILMN_2349	ILMN_166942	DOCK2	NM_004946.1	NM_004946.1		1794	31377467	NM_004946.1	DOCK2	NP_004937.1	2230086	S	5780	GAATGCCTTCTCCCAGTGTGCTCTCCCCAACATCCTAGGCACAGCTTTCA	5	+	169442689-169442738	Homo sapiens dedicator of cytokinesis 2 (DOCK2), mRNA.	membrane [goid 16020] [evidence IEA]; cytoskeleton [goid 5856] [evidence IEA]	lymphocyte chemotaxis [goid 48247] [pmid 11518968] [evidence ISS]; actin cytoskeleton organization and biogenesis [goid 30036] [pmid 12176041] [evidence TAS]	Rac guanyl-nucleotide exchange factor activity [goid 30676] [pmid 10559471] [evidence IDA]; T cell receptor binding [goid 42608] [pmid 12176041] [evidence IDA]; protein binding [goid 5515] [pmid 12134158] [evidence IPI]	FLJ46592; KIAA0209		NM_004946.1
ILMN_1724306	Homo sapiens	RefSeq	ILMN_22422	ILMN_166797	CACNG1	NM_000727.2	NM_000727.2		786	22027542	NM_000727.2	CACNG1	NP_000718.1	1580025	S	1141	TCTCGGTGATAAAACACACCCTCTCTGGTGAGCCCAGCGTCCCCTCCTTG	17	+	62483250-62483299	Homo sapiens calcium channel, voltage-dependent, gamma subunit 1 (CACNG1), mRNA.	integral to membrane [goid 16021] [evidence IEA]; membrane fraction [goid 5624] [evidence NR ]; membrane [goid 16020] [evidence IEA]; voltage-gated calcium channel complex [goid 5891] [pmid 8387489] [evidence TAS]	ion transport [goid 6811] [evidence IEA]; muscle contraction [goid 6936] [pmid 8387489] [evidence TAS]; calcium ion transport [goid 6816] [evidence IEA]	dihydropyridine-sensitive calcium channel activity [goid 15270] [pmid 8387489] [evidence TAS]; calcium ion binding [goid 5509] [evidence IEA]	CACNLG		NM_000727.2
ILMN_1724826	Homo sapiens	RefSeq	ILMN_12137	ILMN_12137	DNM1L	NM_005690.2	NM_005690.2		10059	6996008	NM_005690.2	DNM1L	NP_005681.1	4480730	A	2069	CTGAGGACATGGCACAGCGCAGGAAAGAAGCAGCTGATATGCTAAAGGCA	12	+	32786901-32786949:32787555-32787555	Homo sapiens dynamin 1-like (DNM1L), transcript variant 3, mRNA.	membrane [goid 16020] [evidence IEA]; endoplasmic reticulum [goid 5783] [pmid 9570752] [evidence TAS]	development [goid 7275] [pmid 9731200] [evidence TAS]; cell communication [goid 7154] [pmid 9731200] [evidence TAS]; endocytosis [goid 6897] [evidence NR ]; mitochondrial membrane organization and biogenesis [goid 7006] [pmid 9786947] [evidence TAS]	nucleotide binding [goid 166] [evidence IEA]; GTP binding [goid 5525] [evidence IEA]; protein binding [goid 5515] [pmid 12861026] [evidence IPI]; hydrolase activity [goid 16787] [evidence IEA]; GTPase activity [goid 3924] [pmid 9570752] [evidence TAS]	DLP1; DVLP; DYMPLE; DRP1; VPS1; HDYNIV		NM_005690.2
ILMN_1729874	Homo sapiens	RefSeq	ILMN_16391	ILMN_183871	OR7C1	NM_198944.1	NM_198944.1		26664	39812354	NM_198944.1	OR7C1	NP_945182.1	520736	S	680	GGATTTCCTCAGCTGGGAGAAAGCACAAAGCGTTTTCCACCTGTGGTTCC	19	-	14771219-14771268	Homo sapiens olfactory receptor, family 7, subfamily C, member 1 (OR7C1), mRNA.				CIT-HSP-146E8; OR7C4; TPCR86; HSTPCR86P; OR19-5		NM_198944.1
ILMN_1772091	Homo sapiens	RefSeq	ILMN_6664	ILMN_163400	TAS2R49	NM_176889.1	NM_176889.1		259295	28882046	NM_176889.1	TAS2R49	NP_795370.1	5260064	S	881	TGTGGCAGGTGACTTGCTGGGCAAAAGGACAGAACCAGTCAACTCCATAG	12	-		Homo sapiens taste receptor, type 2, member 49 (TAS2R49), mRNA.	integral to membrane [goid 16021] [evidence IEA]; membrane [goid 16020] [evidence IEA]	G-protein coupled receptor protein signaling pathway [goid 7186] [evidence IEA]; signal transduction [goid 7165] [evidence IEA]	receptor activity [goid 4872] [evidence IEA]; G-protein coupled receptor activity [goid 4930] [evidence IEA]	MGC119118; MGC119120; MGC119119; MGC119121; T2R56; T2R49; MGC134637		NM_176889.1
ILMN_1687440	Homo sapiens	RefSeq	ILMN_29690	ILMN_29690	HIPK2	NM_022740.2	NM_022740.2		28996	46852175	NM_022740.2	HIPK2	NP_073577.2	6760327	S	2674	ACGGGTCGGGACACCAGTGAAACTTGAACCGGGAAGTGGGAGGACGTAGA	7	-	138907989-138908038	Homo sapiens homeodomain interacting protein kinase 2 (HIPK2), mRNA.	nucleus [goid 5634] [pmid 12220523] [evidence IDA]; nuclear body [goid 16604] [pmid 14626429] [evidence TAS]; cytoplasm [goid 5737] [evidence ISS]	apoptosis [goid 6915] [evidence IEA]; positive regulation of JNK cascade [goid 46330] [pmid 14678985] [evidence IMP]; virus-host interaction [goid 19048] [pmid 14990717] [evidence NAS]; regulation of transcription, DNA-dependent [goid 6355] [evidence IEA]; induction of apoptosis by intracellular signals [goid 8629] [pmid 15122315] [evidence NAS]; transcription [goid 6350] [evidence IEA]; positive regulation of transforming growth factor beta receptor signaling pathway [goid 30511] [pmid 14678985] [evidence IMP]; protein amino acid phosphorylation [goid 6468] [evidence IEA]	virion binding [goid 46790] [pmid 14990717] [evidence IPI]; transferase activity [goid 16740] [evidence IEA]; ATP binding [goid 5524] [evidence IEA]; protein serine/threonine kinase activity [goid 4674] [evidence IEA]; protein binding [goid 5515] [pmid 12220523] [evidence IPI]; transcription corepressor activity [goid 3714] [pmid 9748262] [evidence TAS]; nucleotide binding [goid 166] [evidence IEA]	PRO0593		NM_022740.2
ILMN_1705627	Homo sapiens	RefSeq	ILMN_7894	ILMN_7894	USP2	NM_171997.1	NM_171997.1		9099	28565284	NM_171997.1	USP2	NP_741994.1	5570356	A	1269	GGCACACTTTCAACGACTCCAGCGTCACTCCCATGTCCTCCAGCCAAGTG	11	-	118732814-118732842:118733107-118733127	Homo sapiens ubiquitin specific peptidase 2 (USP2), transcript variant 2, mRNA.		ubiquitin-dependent protein catabolism [goid 6511] [evidence IEA]	ubiquitin thiolesterase activity [goid 4221] [evidence IEA]; protein binding [goid 5515] [pmid 16189514] [evidence IPI]; cysteine-type endopeptidase activity [goid 4197] [pmid 9827704] [evidence TAS]	USP9; UBP41		NM_171997.1
ILMN_1755502	Homo sapiens	RefSeq	ILMN_7894	ILMN_7894	USP2	NM_171997.1	NM_171997.1		9099	28565284	NM_171997.1	USP2	NP_741994.1	1770722	I	284	CCGTCCCTGCTGCTCTCCACCTTCGTGGGGCTCCTGCTCAACAAAGCCAA	11	-	118739769-118739818	Homo sapiens ubiquitin specific peptidase 2 (USP2), transcript variant 2, mRNA.		ubiquitin-dependent protein catabolism [goid 6511] [evidence IEA]	ubiquitin thiolesterase activity [goid 4221] [evidence IEA]; protein binding [goid 5515] [pmid 16189514] [evidence IPI]; cysteine-type endopeptidase activity [goid 4197] [pmid 9827704] [evidence TAS]	USP9; UBP41		NM_171997.1
ILMN_1662019	Homo sapiens	RefSeq	ILMN_21402	ILMN_21402	SNRPN	NM_022807.2	NM_022807.2		6638	29540554	NM_022807.2	SNRPN	NP_073718.1	2970259	I	254	CCACCTGATGAAAGATACACCACAGGGTGAGAGCATCCTAACAGCAAACT	15	+	22626087-22626136	Homo sapiens small nuclear ribonucleoprotein polypeptide N (SNRPN), transcript variant 4, mRNA.	ribonucleoprotein complex [goid 30529] [evidence IEA]; nucleus [goid 5634] [evidence IEA]	mRNA metabolism [goid 16071] [evidence IEA]	RNA binding [goid 3723] [evidence IEA]	SMN; SM-D; SNRNP-N; SNURF-SNRPN; HCERN3; RT-LI		NM_022807.2
ILMN_1756352	Homo sapiens	RefSeq	ILMN_9438	ILMN_9438	MAPBPIP	NM_014017.1	NM_014017.1		28956	7661727	NM_014017.1	MAPBPIP	NP_054736.1	4860088	S	234	GGGCCGCCTACGACCGGAACGGGAACCAAGCGTTTAATGAAGACAATCTC	1	+	154291767-154291816	Homo sapiens mitogen-activated protein-binding protein-interacting protein (MAPBPIP), mRNA.	lysosome [goid 5764] [evidence IEA]; membrane [goid 16020] [evidence IEA]			p14; HSPC003; RP11-336K24.9		NM_014017.1
ILMN_1764494	Homo sapiens	RefSeq	ILMN_4640	ILMN_4640	ATP5A1	NM_001001937.1	NM_001001937.1		498	50345983	NM_001001937.1	ATP5A1	NP_001001937.1	3130300	A	1678	CTTGTCTCATGTCGTCAGCCAGCACCAAGCCTTGTTGGGCACTATCAGGG	18	-	41918325-41918327:41918468-41918514	Homo sapiens ATP synthase, H+ transporting, mitochondrial F1 complex, alpha subunit 1, cardiac muscle (ATP5A1), nuclear gene encoding mitochondrial protein, transcript variant 1, mRNA.	membrane fraction [goid 5624] [evidence NR ]; proton-transporting two-sector ATPase complex [goid 16469] [evidence IEA]; proton-transporting ATP synthase complex, catalytic core F(1) [goid 45261] [evidence IEA]; mitochondrion [goid 5739] [pmid 1830491] [evidence TAS]; proton-transporting ATP synthase complex (sensu Eukaryota) [goid 5753] [pmid 1830491] [evidence TAS]	ion transport [goid 6811] [evidence IEA]; ATP synthesis coupled proton transport [goid 15986] [evidence IEA]; proton transport [goid 15992] [evidence IEA]	hydrolase activity [goid 16787] [evidence IEA]; transporter activity [goid 5215] [pmid 1830491] [evidence NAS]; ATP binding [goid 5524] [evidence IEA]; hydrogen-transporting ATPase activity, rotational mechanism [goid 46961] [evidence IEA]; protein binding [goid 5515] [pmid 10077593] [evidence IPI]; nucleotide binding [goid 166] [evidence IEA]; metal ion binding [goid 46872] [evidence IEA]; hydrolase activity, acting on acid anhydrides, catalyzing transmembrane movement of substances [goid 16820] [evidence IEA]; hydrogen-transporting ATP synthase activity, rotational mechanism [goid 46933] [evidence IEA]	ATP5A; ATPM; OMR; hATP1; ORM; ATP5AL2		NM_001001937.1
ILMN_1810233	Homo sapiens	RefSeq	ILMN_5225	ILMN_5225	UGT2B11	NM_001073.1	NM_001073.1		10720	4507822	NM_001073.1	UGT2B11	NP_001064.1	7050768	S	898	CAGAGCTCTGGAGAAAATGGTGTTGTGGTGTTTTCTCTGGGGTCAGTGAT	4	-	70108721-70108770	Homo sapiens UDP glucuronosyltransferase 2 family, polypeptide B11 (UGT2B11), mRNA.	integral to membrane [goid 16021] [evidence IEA]; membrane [goid 16020] [evidence IEA]; endoplasmic reticulum [goid 5783] [evidence IEA]; microsome [goid 5792] [evidence IEA]	metabolism [goid 8152] [evidence IEA]; estrogen metabolism [goid 8210] [pmid 8333863] [evidence TAS]; xenobiotic metabolism [goid 6805] [pmid 8333863] [evidence TAS]	transferase activity, transferring hexosyl groups [goid 16758] [evidence IEA]; transferase activity [goid 16740] [evidence IEA]; glucuronosyltransferase activity [goid 15020] [evidence IEA]	MGC129612; MGC129611		NM_001073.1
ILMN_1734452	Homo sapiens	RefSeq	ILMN_26045	ILMN_26045	GLYATL2	NM_145016.2	NM_145016.2		219970	31542212	NM_145016.2	GLYATL2	NP_659453.2	4830184	S	1213	GGGGTTTAAGATTTGTCCCTGTGGCTGGCATCAGTGGAAATGCACCCCCA	11	-	58358491-58358540	Homo sapiens glycine-N-acyltransferase-like 2 (GLYATL2), mRNA.				BXMAS2-10; MGC24009		NM_145016.2
ILMN_1769116	Homo sapiens	RefSeq	ILMN_137470	ILMN_137470	LCN12	NM_178536.2	NM_178536.2		286256	31341771	NM_178536.2	LCN12	NP_848631.1	2970703	S	1676	AGGCTGGTCACCCCAGGCCAGCGTCTGTTGAAGGATGAAGCAGCTCCTGT	9	+	138969642-138969691	Homo sapiens lipocalcin 12 (LCN12), mRNA.		transport [goid 6810] [evidence IEA]; prostaglandin metabolism [goid 6693] [evidence IEA]	binding [goid 5488] [evidence IEA]; prostaglandin-D synthase activity [goid 4667] [evidence IEA]	MGC48935; MGC34753		NM_178536.2
ILMN_1740586	Homo sapiens	RefSeq	ILMN_13069	ILMN_13069	PLA2G2A	NM_000300.2	NM_000300.2		5320	20149501	NM_000300.2	PLA2G2A	NP_000291.1	2490673	S	795	ATGCAGAAAGCATCCCTCACCCATCCTAGAGGCCAGGCAGGAGCCCTTCT	1	-	20174643-20174692	Homo sapiens phospholipase A2, group IIA (platelets, synovial fluid) (PLA2G2A), mRNA.	extracellular region [goid 5576] [pmid 9272153] [evidence TAS]; membrane [goid 16020] [evidence IEA]; endoplasmic reticulum [goid 5783] [pmid 11256614] [evidence IDA]	lipid catabolism [goid 16042] [evidence IEA]; phospholipid metabolism [goid 6644] [evidence IEA]	calcium-dependent phospholipase A2 activity [goid 47498] [pmid 9272153] [evidence TAS]; hydrolase activity [goid 16787] [evidence IEA]; calcium ion binding [goid 5509] [evidence IEA]	sPLA2; PLAS1; PLA2S; PLA2; PLA2L; MOM1; PLA2B		NM_000300.2
ILMN_1684435	Homo sapiens	RefSeq	ILMN_10544	ILMN_10544	P2RX5	NM_175081.1	NM_175081.1		5026	28416936	NM_175081.1	P2RX5	NP_778256.1	6900372	I	879	CTGAGGGTGGAGTCCTGCCCACTCTGGGAGCCTCACGCTGAGGGAGGAGT	17	-	3540358-3540407	Homo sapiens purinergic receptor P2X, ligand-gated ion channel, 5 (P2RX5), transcript variant 3, mRNA.	membrane [goid 16020] [evidence IEA]; integral to membrane [goid 16021] [evidence IEA]	ion transport [goid 6811] [evidence IEA]	ATP binding [goid 5524] [evidence IEA]; receptor activity [goid 4872] [evidence IEA]; ion channel activity [goid 5216] [evidence IEA]	P2X5; P2X5R; MGC47755		NM_175081.1
ILMN_1677793	Homo sapiens	RefSeq	ILMN_10544	ILMN_10544	P2RX5	NM_175081.1	NM_175081.1		5026	28416936	NM_175081.1	P2RX5	NP_778256.1	730040	A	643	AGAATGAAGGCATTCCTGATGGCGCGTGCTCCAAGGACAGCGACTGCCAC	17	-	3540675-3540723:3540999-3540999	Homo sapiens purinergic receptor P2X, ligand-gated ion channel, 5 (P2RX5), transcript variant 3, mRNA.	membrane [goid 16020] [evidence IEA]; integral to membrane [goid 16021] [evidence IEA]	ion transport [goid 6811] [evidence IEA]	ATP binding [goid 5524] [evidence IEA]; receptor activity [goid 4872] [evidence IEA]; ion channel activity [goid 5216] [evidence IEA]	P2X5; P2X5R; MGC47755		NM_175081.1
ILMN_1779399	Homo sapiens	RefSeq	ILMN_10495	ILMN_167444	SNRPA	NM_004596.3	NM_004596.3		6626	39725715	NM_004596.3	SNRPA	NP_004587.1	2340368	S	1274	GCCTTCGTGGAGTTTGACAATGAGGTACAGGCAGGGGCAGCTCGCGATGC	19	+	45962802-45962851	Homo sapiens small nuclear ribonucleoprotein polypeptide A (SNRPA), mRNA.	nucleus [goid 5634] [evidence IEA]; snRNP U1 [goid 5685] [evidence NR ]; spliceosome complex [goid 5681] [pmid 9731529] [evidence IDA]	nuclear mRNA splicing, via spliceosome [goid 398] [pmid 9731529] [evidence IC ]	RNA binding [goid 3723] [evidence IEA]; nucleotide binding [goid 166] [evidence IEA]; protein binding [goid 5515] [pmid 9848648] [evidence IPI]	U1A		NM_004596.3
ILMN_1780952	Homo sapiens	RefSeq	ILMN_7969	ILMN_181962	OR5AP2	NM_001002925.1	NM_001002925.1		338675	50979289	NM_001002925.1	OR5AP2	NP_001002925.1	6860148	S	558	CACCCCGCCACTGCTCAAACTCTCTTGCTCTGATACCCACTTCAATGGCA	11	-	56165884-56165933	Homo sapiens olfactory receptor, family 5, subfamily AP, member 2 (OR5AP2), mRNA.	integral to membrane [goid 16021] [evidence IEA]; membrane [goid 16020] [evidence IEA]	G-protein coupled receptor protein signaling pathway [goid 7186] [evidence IEA]; signal transduction [goid 7165] [evidence IEA]	olfactory receptor activity [goid 4984] [evidence IEA]; receptor activity [goid 4872] [evidence IEA]	OR9J1		NM_001002925.1
ILMN_1742197	Homo sapiens	RefSeq	ILMN_27812	ILMN_27812	PIP5K3	NM_152671.3	NM_152671.3		200576	121583881	NM_152671.3	PIP5K3	NP_689884.1	5810079	I	1551	GGCCATAGGATCTCATGCCAGCCTGTCCTTCTGGCTTCCTCTGTCCCACG				Homo sapiens phosphatidylinositol-3-phosphate/phosphatidylinositol 5-kinase, type III (PIP5K3), transcript variant 3, mRNA.	lipid raft [goid 45121] [pmid 15046600] [evidence IDA]	calcium-mediated signaling [goid 19722] [pmid 15046600] [evidence TAS]; cellular protein metabolism [goid 44267] [evidence IEA]; intracellular signaling cascade [goid 7242] [pmid 15046600] [evidence TAS]; protein folding [goid 6457] [evidence IEA]	kinase activity [goid 16301] [evidence IEA]; transferase activity [goid 16740] [evidence IEA]; nucleotide binding [goid 166] [evidence IEA]; zinc ion binding [goid 8270] [evidence IEA]; metal ion binding [goid 46872] [evidence IEA]; ATP binding [goid 5524] [evidence IEA]; 1-phosphatidylinositol-4-phosphate 5-kinase activity [goid 16308] [pmid 15046600] [evidence TAS]; protein binding [goid 5515] [pmid 15046600] [evidence IPI]	PIP5K; CFD; MGC40423; PIKFYVE; KIAA0981		NM_152671.3
ILMN_1780349	Homo sapiens	RefSeq	ILMN_21960	ILMN_177257	PRG4	NM_005807.2	NM_005807.2		10216	67190162	NM_005807.2	PRG4	NP_005798.2	610307	S	4215	GGGCAGACCTTATCCAAAGTCTGGTACAACTGTCCTTAGACTGATGAGCA	1	+	184549495-184549533:184549534-184549544	Homo sapiens proteoglycan 4 (PRG4), mRNA.	extracellular space [goid 5615] [evidence NR ]	cell proliferation [goid 8283] [pmid 10545950] [evidence TAS]		FLJ32635; MSF; CACP; SZP; JCAP; bG174L6.2; HAPO		NM_005807.2
ILMN_1741727	Homo sapiens	RefSeq	ILMN_6510	ILMN_6510	QPCT	NM_012413.3	NM_012413.3		25797	68216098	NM_012413.3	QPCT	NP_036545.1	4780672	S	1069	CAGTTCTGCATCTGATACCGTCTCCTTTCCCTGAAGTCTGGCACACCATG	2	+	37453335-37453384	Homo sapiens glutaminyl-peptide cyclotransferase (glutaminyl cyclase) (QPCT), mRNA.		protein modification [goid 6464] [pmid 7999256] [evidence TAS]	acyltransferase activity [goid 8415] [evidence IEA]; transferase activity [goid 16740] [evidence IEA]; peptidase activity [goid 8233] [evidence IEA]; glutaminyl-peptide cyclotransferase activity [goid 16603] [evidence IEA]	QC; GCT		NM_012413.3
ILMN_1769941	Homo sapiens	RefSeq	ILMN_781	ILMN_781	UBE2F	NM_080678.1	NM_080678.1		140739	18087856	NM_080678.1	UBE2F	NP_542409.1	7570215	S	1114	CGAATGTTGGCCCTGCCTAGATGTTGTGAAGCCTCCCAGAATGCATAGAG	2	+	238615183-238615232	Homo sapiens ubiquitin-conjugating enzyme E2F (putative) (UBE2F), mRNA.		ubiquitin cycle [goid 6512] [evidence IEA]	ligase activity [goid 16874] [evidence IEA]; ubiquitin-protein ligase activity [goid 4842] [evidence IEA]	NCE2; MGC18120		NM_080678.1
ILMN_1762170	Homo sapiens	RefSeq	ILMN_17546	ILMN_163822	LOC441956	XM_498859.2	XM_498859.2		441956	89047339	XM_498859.2	LOC441956	XP_498859.2	1770008	A	260	GGCAGGAACCACCTTCCTCCAAGATCCTCACTATGGCAACTGTGGACCCC				PREDICTED: Homo sapiens similar to cDNA sequence BC021523 (LOC441956), mRNA.						XM_498859.2
ILMN_1683752	Homo sapiens	RefSeq	ILMN_18362	ILMN_18362	LHX6	NM_014368.2	NM_014368.2		26468	40549416	NM_014368.2	LHX6	NP_055183.1	730037	I	1048	CCGGCTGCCTTACACCGCACCCCCCGTCCACCTCAAAGCCGATATGGATG	9	-	124011739-124011788	Homo sapiens LIM homeobox 6 (LHX6), transcript variant 1, mRNA.	nucleus [goid 5634] [evidence IEA]	brain development [goid 7420] [pmid 10393337] [evidence TAS]; regulation of transcription, DNA-dependent [goid 6355] [evidence IEA]	zinc ion binding [goid 8270] [evidence IEA]; metal ion binding [goid 46872] [evidence IEA]; sequence-specific DNA binding [goid 43565] [evidence IEA]; transcription factor activity [goid 3700] [pmid 10393337] [evidence TAS]	MGC119545; MGC119542; MGC119544; LHX6.1		NM_014368.2
ILMN_1796673	Homo sapiens	RefSeq	ILMN_22409	ILMN_22409	RIT2	NM_002930.1	NM_002930.1		6014	4506532	NM_002930.1	RIT2	NP_002921.1	2360221	S	700	GGCTTAGTGAGGGAAATTCGCAAGAAGGAGTCCATGCCATCCTTGATGGA	18	-	38577533-38577582	Homo sapiens Ras-like without CAAX 2 (RIT2), mRNA.	plasma membrane [goid 5886] [pmid 8824319] [evidence TAS]; intracellular [goid 5622] [evidence IEA]	small GTPase mediated signal transduction [goid 7264] [pmid 8824319] [evidence NAS]	calmodulin binding [goid 5516] [evidence IEA]; GTP binding [goid 5525] [evidence IEA]; GTPase activity [goid 3924] [pmid 8824319] [evidence NAS]; nucleotide binding [goid 166] [evidence IEA]	RIN; ROC2; RIBA		NM_002930.1
ILMN_1784040	Homo sapiens	RefSeq	ILMN_12115	ILMN_12115	NAPSA	NM_004851.1	NM_004851.1		9476	4758753	NM_004851.1	NAPSA	NP_004842.1	6660091	S	1080	GTCATCCAGACTACTCGAAATGGCGTCCGCCTCTGCTTGTCCGGTTTCCA	19	-	55553808-55553849:55554080-55554087	Homo sapiens napsin A aspartic peptidase (NAPSA), mRNA.			pepsin A activity [goid 4194] [evidence IEA]; peptidase activity [goid 8233] [evidence IEA]	Kdap; NAP1; SNAPA; NAPA; KAP		NM_004851.1
ILMN_1813091	Homo sapiens	RefSeq	ILMN_26197	ILMN_26197	ARL1	NM_001177.3	NM_001177.3		400	33946322	NM_001177.3	ARL1	NP_001168.1	3940768	S	2750	GGTCCTTGTCTAGCAGGAGACAACTGCACAGGTATACTACCAGCGTTTGG	12	-	100311444-100311493	Homo sapiens ADP-ribosylation factor-like 1 (ARL1), mRNA.	Golgi apparatus [goid 5794] [pmid 11256614] [evidence IDA]; intracellular [goid 5622] [evidence IEA]	rRNA processing [goid 6364] [evidence IEA]; small GTPase mediated signal transduction [goid 7264] [evidence IEA]	enzyme activator activity [goid 8047] [pmid 9624189] [evidence TAS]; GTPase activity [goid 3924] [pmid 9624189] [evidence TAS]; nucleotide binding [goid 166] [evidence IEA]; GTP binding [goid 5525] [evidence IEA]	ARFL1		NM_001177.3
ILMN_1781966	Homo sapiens	RefSeq	ILMN_6048	ILMN_167918	OSBP2	NM_030758.3	NM_030758.3		23762	75905817	NM_030758.3	OSBP2	NP_110385.1	1110553	S	4029	GGCCACTGACCCAGCCCCTCAGAATCCCACACTCCAATCCTTTCCATTTC	22	+	29633500-29633549	Homo sapiens oxysterol binding protein 2 (OSBP2), transcript variant 1, mRNA.	membrane [goid 16020] [evidence IEA]	lipid transport [goid 6869] [evidence IEA]; steroid metabolism [goid 8202] [evidence IEA]		ORP4; OSBPL4; ORP-4; OSBPL1		NM_030758.3
ILMN_1657016	Homo sapiens	RefSeq	ILMN_2714	ILMN_166526	ANK3	NM_020987.2	NM_020987.2		288	32967600	NM_020987.2	ANK3	NP_066267.2	1660403	A	14381	TGCTTGCCGCTTTAGAGGTGGATGGTGCTCATAAAAGGCCCCAGTCGGGG	10	-	61458505-61458554	Homo sapiens ankyrin 3, node of Ranvier (ankyrin G) (ANK3), transcript variant 1, mRNA.	cytoskeleton [goid 5856] [evidence IEA]; Golgi apparatus [goid 5794] [pmid 8666667] [evidence TAS]; endoplasmic reticulum [goid 5783] [pmid 8666667] [evidence TAS]	protein targeting [goid 6605] [pmid 7836469] [evidence NAS]; cytoskeletal anchoring [goid 7016] [pmid 7836469] [evidence TAS]; signal transduction [goid 7165] [evidence IEA]	structural constituent of cytoskeleton [goid 5200] [evidence NR ]; protein binding [goid 5515] [evidence IEA]	ANKYRIN-G; FLJ45464		NM_020987.2
ILMN_1651943	Homo sapiens	RefSeq	ILMN_21858	ILMN_166526	ANK3	NM_020987.2	NM_020987.2		288	32967600	NM_020987.2	ANK3	NP_066267.2	6900093	I	11113	GGGAAGTCAGGGGACCAGGGGGAAGGGGATAAAAGTATGGTCACTGCCAC	10	-	61499674-61499723	Homo sapiens ankyrin 3, node of Ranvier (ankyrin G) (ANK3), transcript variant 1, mRNA.	cytoskeleton [goid 5856] [evidence IEA]; Golgi apparatus [goid 5794] [pmid 8666667] [evidence TAS]; endoplasmic reticulum [goid 5783] [pmid 8666667] [evidence TAS]	protein targeting [goid 6605] [pmid 7836469] [evidence NAS]; cytoskeletal anchoring [goid 7016] [pmid 7836469] [evidence TAS]; signal transduction [goid 7165] [evidence IEA]	structural constituent of cytoskeleton [goid 5200] [evidence NR ]; protein binding [goid 5515] [evidence IEA]	ANKYRIN-G; FLJ45464		NM_020987.2
ILMN_1732612	Homo sapiens	RefSeq	ILMN_15626	ILMN_15626	SHB	NM_003028.2	NM_003028.2		6461	106879209	NM_003028.2	SHB	NP_003019.2	2450243	S	2033	AAGCTACCCATCAAAGGGGCTGAGCACTTGTCCCTCCTCTATCCCGTGGC				Homo sapiens Src homology 2 domain containing adaptor protein B (SHB), mRNA.	membrane [goid 16020] [evidence IEA]	angiogenesis [goid 1525] [evidence IEA]; cell differentiation [goid 30154] [evidence IEA]; apoptosis [goid 6915] [evidence IEA]; intracellular signaling cascade [goid 7242] [evidence IEA]	SH3/SH2 adaptor activity [goid 5070] [pmid 8302579] [evidence TAS]	RP11-3J10.8; bA3J10.2		NM_003028.2
ILMN_1716555	Homo sapiens	RefSeq	ILMN_138411	ILMN_138411	MGC42630	NM_175923.3	NM_175923.3		286301	61676204	NM_175923.3	MGC42630	NP_787119.1	4120612	S	1498	GAAACAATCTGATTGGGGCATTGCTGGATCAGAAAATGTGTGACCTTTTT	9	-	67374725-67374774	Homo sapiens hypothetical protein MGC42630 (MGC42630), mRNA.						NM_175923.3
ILMN_1727271	Homo sapiens	RefSeq	ILMN_25430	ILMN_25991	WARS	NM_213645.1	NM_213645.1		7453	47419917	NM_213645.1	WARS	NP_998810.1	610291	A	2191	AGTCCTGGCCTCCGCAGATGCTTCATTTTGACCCTTGGCTGCAGTGGAAG	14	-	99870125-99870174	Homo sapiens tryptophanyl-tRNA synthetase (WARS), transcript variant 3, mRNA.	soluble fraction [goid 5625] [pmid 1761529] [evidence TAS]; cytoplasm [goid 5737] [pmid 16130169] [evidence TAS]	negative regulation of cell proliferation [goid 8285] [pmid 1761529] [evidence TAS]; protein biosynthesis [goid 6412] [pmid 1761529] [evidence TAS]; tryptophanyl-tRNA aminoacylation [goid 6436] [pmid 1761529] [evidence TAS]	ligase activity [goid 16874] [evidence IEA]; nucleotide binding [goid 166] [evidence IEA]; ATP binding [goid 5524] [evidence IEA]; tryptophan-tRNA ligase activity [goid 4830] [evidence IEA]	IFI53; IFP53; GAMMA-2		NM_213645.1
ILMN_1777214	Homo sapiens	RefSeq	ILMN_10943	ILMN_167911	FLJ23861	NM_152519.2	NM_152519.2		151050	40217793	NM_152519.2	FLJ23861	NP_689732.2	1990017	S	3205	AGGAAAGATGGGAGGAAATAAAGCCCTGTTCTGGATCCCCCATCCCCTCC	2	-	210595835-210595884	Homo sapiens hypothetical protein FLJ23861 (FLJ23861), mRNA.						NM_152519.2
ILMN_1758128	Homo sapiens	RefSeq	ILMN_8058	ILMN_8058	CYGB	NM_134268.3	NM_134268.3		114757	38454323	NM_134268.3	CYGB	NP_599030.1	4010736	S	1782	CGTCTTCAAGGATGTTTTGCTGCTGTGGCTCCTGCTGTGTCCCCTCCTGG	17	-	72035154-72035203	Homo sapiens cytoglobin (CYGB), mRNA.	cytoplasm [goid 5737] [evidence NAS]	transport [goid 6810] [evidence IEA]; oxygen transport [goid 15671] [pmid 11919282] [evidence NAS]	heme binding [goid 20037] [evidence IEA]; metal ion binding [goid 46872] [evidence IEA]; oxygen transporter activity [goid 5344] [pmid 11919282] [evidence NAS]; iron ion binding [goid 5506] [evidence IEA]; oxygen binding [goid 19825] [evidence IEA]	HGB; STAP		NM_134268.3
ILMN_1699574	Homo sapiens	RefSeq	ILMN_17483	ILMN_173764	NRP1	NM_003873.3	NM_003873.3		8829	66912183	NM_003873.3	NRP1	NP_003864.3	460402	I	5128	CCTTCCCACATTGCTAGACGTCTCACTCAAAGACATTTGTTGGGAGTCAC	10	-	33507127-33507176	Homo sapiens neuropilin 1 (NRP1), transcript variant 1, mRNA.	integral to membrane [goid 16021] [evidence IEA]; membrane fraction [goid 5624] [evidence NR ]; membrane [goid 16020] [evidence IEA]; endoplasmic reticulum [goid 5783] [pmid 11256614] [evidence IDA]	angiogenesis [goid 1525] [evidence IEA]; cell adhesion [goid 7155] [evidence IEA]; cell-cell signaling [goid 7267] [pmid 9288753] [evidence TAS]; cell differentiation [goid 30154] [evidence IEA]; axon guidance [goid 7411] [pmid 9288753] [evidence TAS]; signal transduction [goid 7165] [pmid 9288753] [evidence TAS]; positive regulation of cell proliferation [goid 8284] [pmid 9529250] [evidence TAS]	vascular endothelial growth factor receptor activity [goid 5021] [pmid 9288753] [evidence TAS]; receptor activity [goid 4872] [evidence IEA]	DKFZp781F1414; VEGF165R; NRP; DKFZp686A03134; CD304		NM_003873.3
ILMN_1663575	Homo sapiens	RefSeq	ILMN_10229	ILMN_10229	STEAP1	NM_012449.2	NM_012449.2		26872	22027487	NM_012449.2	STEAP1	NP_036581.1	1050192	A	888	CTGGCTCTGTTGGCTGTGACATCTATTCCATCTGTGAGTGACTCTTTGAC	7	+	89629254-89629303	Homo sapiens six transmembrane epithelial antigen of the prostate 1 (STEAP1), mRNA.	plasma membrane [goid 5886] [pmid 10588738] [evidence TAS]; intercellular junction [goid 5911] [pmid 10588738] [evidence TAS]; integral to plasma membrane [goid 5887] [pmid 10588738] [evidence TAS]	electron transport [goid 6118] [evidence IEA]	oxidoreductase activity [goid 16491] [evidence IEA]; iron ion binding [goid 5506] [evidence IEA]; FAD binding [goid 50660] [evidence IEA]; channel or pore class transporter activity [goid 15267] [pmid 10588738] [evidence TAS]	MGC19484; PRSS24; STEAP		NM_012449.2
ILMN_1733094	Homo sapiens	RefSeq	ILMN_10229	ILMN_10229	STEAP1	NM_012449.2	NM_012449.2		26872	22027487	NM_012449.2	STEAP1	NP_036581.1	4220014	I	549	GTCTTGCCAATGGTTTCCATCACTCTCTTGGCATTGGTTTACCTGCCAGG	7	+	89628319-89628368	Homo sapiens six transmembrane epithelial antigen of the prostate 1 (STEAP1), mRNA.	plasma membrane [goid 5886] [pmid 10588738] [evidence TAS]; intercellular junction [goid 5911] [pmid 10588738] [evidence TAS]; integral to plasma membrane [goid 5887] [pmid 10588738] [evidence TAS]	electron transport [goid 6118] [evidence IEA]	oxidoreductase activity [goid 16491] [evidence IEA]; iron ion binding [goid 5506] [evidence IEA]; FAD binding [goid 50660] [evidence IEA]; channel or pore class transporter activity [goid 15267] [pmid 10588738] [evidence TAS]	MGC19484; PRSS24; STEAP		NM_012449.2
ILMN_1761016	Homo sapiens	RefSeq	ILMN_663	ILMN_167266	SPZ1	NM_032567.2	NM_032567.2		84654	24432021	NM_032567.2	SPZ1	NP_115956.2	4200438	S	1428	TCATGTTGCAAGAAAAGCTCTTAGGGGAAAAATGAGGTCAGCTAGCAGCC	5	+	79653026-79653075	Homo sapiens spermatogenic leucine zipper 1 (SPZ1), mRNA.				FLJ25709; NYD-TSP1		NM_032567.2
ILMN_1785324	Homo sapiens	RefSeq	ILMN_10026	ILMN_10026	MTHFD1	NM_005956.2	NM_005956.2		4522	13699867	NM_005956.2	MTHFD1	NP_005947.2	3840411	S	2759	CTTAGTAGGAACGATGAGCACAATGCCTGGACTCCCCACCCGGCCCTGTT	14	+	63991334-63991346:63994685-63994721	Homo sapiens methylenetetrahydrofolate dehydrogenase (NADP+ dependent) 1, methenyltetrahydrofolate cyclohydrolase, formyltetrahydrofolate synthetase (MTHFD1), mRNA.	mitochondrion [goid 5739] [pmid 3528153] [evidence TAS]	purine nucleotide biosynthesis [goid 6164] [evidence IEA]; histidine biosynthesis [goid 105] [evidence IEA]; folic acid and derivative biosynthesis [goid 9396] [evidence IEA]; one-carbon compound metabolism [goid 6730] [evidence IEA]; amino acid biosynthesis [goid 8652] [evidence IEA]; methionine biosynthesis [goid 9086] [evidence IEA]	oxidoreductase activity [goid 16491] [evidence IEA]; methenyltetrahydrofolate cyclohydrolase activity [goid 4477] [pmid 3053686] [evidence TAS]; hydrolase activity [goid 16787] [evidence IEA]; ligase activity [goid 16874] [evidence IEA]; nucleotide binding [goid 166] [evidence IEA]; ATP binding [goid 5524] [evidence IEA]; formate-tetrahydrofolate ligase activity [goid 4329] [pmid 3053686] [evidence TAS]; methylenetetrahydrofolate dehydrogenase (NADP+) activity [goid 4488] [evidence IEA]	MTHFC; MTHFD		NM_005956.2
ILMN_1763843	Homo sapiens	RefSeq	ILMN_4791	ILMN_183906	CAPSL	NM_001042625.1	NM_001042625.1		133690	110835714	NM_001042625.1	CAPSL	NP_001036090.1	2650619	S	519	GCAAAACACCACCCAAAGTACCAGAATGGGGAATGGAGTGAGGAACAAGT				Homo sapiens calcyphosine-like (CAPSL), transcript variant 2, mRNA.			calcium ion binding [goid 5509] [evidence IEA]	MGC26610		NM_001042625.1
ILMN_1657857	Homo sapiens	RefSeq	ILMN_12206	ILMN_12206	TMEM14C	NM_016462.2	NM_016462.2		51522	24475984	NM_016462.2	TMEM14C	NP_057546.1	6330162	S	380	GCTACATCTGGTACCTTGGCTGGCATTATGGGAATGAGGTTCTACCACTC	6	+	10834227-10834227:10836859-10836907	Homo sapiens transmembrane protein 14C (TMEM14C), mRNA.	membrane [goid 16020] [evidence IEA]; integral to membrane [goid 16021] [evidence IEA]			HSPC194; MSTP073; bA421M1.6; C6orf53		NM_016462.2
ILMN_1685803	Homo sapiens	RefSeq	ILMN_18007	ILMN_18007	AKR1CL1	NM_001007536.1	NM_001007536.1		340811	56090645	NM_001007536.1	AKR1CL1	NP_001007537.1	610379	S	1737	GTCCACCTGAAGTCCACCTCTGGAGAGCCCAACATCCCTTGACTTTGGTT	10	-	5186999-5187048	Homo sapiens aldo-keto reductase family 1, member C-like 1 (AKR1CL1), mRNA.			oxidoreductase activity [goid 16491] [evidence IEA]	FLJ16347		NM_001007536.1
ILMN_1813607	Homo sapiens	RefSeq	ILMN_19176	ILMN_19176	ANKRD30A	NM_052997.2	NM_052997.2		91074	115495444	NM_052997.2	ANKRD30A	NP_443723.2	110170	A	2162	TGATGGACATGCAAACTTTCAAAGCAGAGCCTCCCGAGAAGCCATCTGCC				Homo sapiens ankyrin repeat domain 30A (ANKRD30A), mRNA.	nucleus [goid 5634] [pmid 11280766] [evidence NAS]	regulation of transcription, DNA-dependent [goid 6355] [pmid 11280766] [evidence NAS]	transcription factor activity [goid 3700] [pmid 11280766] [evidence NAS]; protein binding [goid 5515] [pmid 11280766] [evidence NAS]	RP11-20F24.1; NY-BR-1		NM_052997.2
ILMN_1766457	Homo sapiens	RefSeq	ILMN_20558	ILMN_165425	FLJ21865	NM_001042573.1	NM_001042573.1		64772	110431349	NM_001042573.1	FLJ21865	NP_001036038.1	4900358	S	4095	GAGCCTTTCTGTCTCATTTGGAACCAGGGGGAACCAGGAAGGGGCTCCTG				Homo sapiens endo-beta-N-acetylglucosaminidase (FLJ21865), mRNA.	intracellular [goid 5622] [evidence IEA]	metabolism [goid 8152] [evidence IEA]	hydrolase activity, acting on glycosyl bonds [goid 16798] [evidence IEA]	DKFZp434P174		NM_001042573.1
ILMN_1728979	Homo sapiens	RefSeq	ILMN_27770	ILMN_27770	CCDC74B	NM_207310.1	NM_207310.1		91409	46409265	NM_207310.1	CCDC74B	NP_997193.1	2000722	S	1040	GGTCTCCACCAAGAGCCTCTCCAAGAAATGCCTGCTTCTGAGCCCACCTG	2	-	130613713-130613733:130613934-130613962	Homo sapiens coiled-coil domain containing 74B (CCDC74B), mRNA.				DKFZp434E2321		NM_207310.1
ILMN_1688642	Homo sapiens	RefSeq	ILMN_3642	ILMN_174441	LAMC3	NM_006059.3	NM_006059.3		10319	110611155	NM_006059.3	LAMC3	NP_006050.3	4050333	S	5040	AGTGCACACTCTCACCCCTGCACATGCATAAACGGGCACACCCCAGTGTC				Homo sapiens laminin, gamma 3 (LAMC3), mRNA.	basement membrane [goid 5604] [evidence IEA]; membrane [goid 16020] [pmid 10225960] [evidence TAS]; extracellular matrix (sensu Metazoa) [goid 5578] [evidence IEA]	cell adhesion [goid 7155] [evidence IEA]	structural molecule activity [goid 5198] [pmid 10225960] [evidence TAS]; protein binding [goid 5515] [evidence IEA]	DKFZp434E202		NM_006059.3
ILMN_1744220	Homo sapiens	RefSeq	ILMN_8719	ILMN_173103	KLF17	NM_173484.3	NM_173484.3		128209	104294873	NM_173484.3	KLF17	NP_775755.3	450619	S	2173	CAGGCTCCTGCTCTTGTGGAGGTCACAATCTAGCGGAGAAAGGATGTTAC				Homo sapiens Kruppel-like factor 17 (KLF17), mRNA.	nucleus [goid 5634] [evidence IEA]; intracellular [goid 5622] [evidence IEA]	regulation of transcription, DNA-dependent [goid 6355] [evidence IEA]; transcription [goid 6350] [evidence IEA]	zinc ion binding [goid 8270] [evidence IEA]; metal ion binding [goid 46872] [evidence IEA]; DNA binding [goid 3677] [evidence IEA]	Zfp393; ZNF393; RP4-675G8.1; FLJ40160		NM_173484.3
ILMN_1669663	Homo sapiens	RefSeq	ILMN_136985	ILMN_136985	BCR	NM_021574.1	NM_021574.1		613	11038640	NM_021574.1	BCR	NP_067585.1	4050427	I	98	CTCCATCGCGCATCGCGGCCGCCTCCCCCCGGCCCTCCCTTCCTGCGGCG	22	+	21852649-21852698	Homo sapiens breakpoint cluster region (BCR), transcript variant 2, mRNA.	cellular component unknown [goid 8372] [evidence ND ]	protein amino acid phosphorylation [goid 6468] [pmid 1657398] [evidence TAS]; intracellular signaling cascade [goid 7242] [evidence NAS]	guanyl-nucleotide exchange factor activity [goid 5085] [evidence IEA]; GTPase activator activity [goid 5096] [pmid 1903516] [evidence TAS]; kinase activity [goid 16301] [evidence IEA]; transferase activity [goid 16740] [evidence IEA]; protein serine/threonine kinase activity [goid 4674] [pmid 1657398] [evidence TAS]	D22S11; ALL; PHL; D22S662; BCR1; CML		NM_021574.1
ILMN_1686731	Homo sapiens	RefSeq	ILMN_13971	ILMN_13971	PTPN2	NM_002828.2	NM_002828.2		5771	18104978	NM_002828.2	PTPN2	NP_002819.1	6450487	I	1590	GCCCAACATCTCAGGACTCTTGACTGCAGGTTCCTCTGAACCCCAAACTG	18	-	12784079-12784128	Homo sapiens protein tyrosine phosphatase, non-receptor type 2 (PTPN2), transcript variant 1, mRNA.		protein amino acid dephosphorylation [goid 6470] [pmid 2546150] [evidence TAS]	receptor activity [goid 4872] [evidence IEA]; hydrolase activity [goid 16787] [evidence IEA]; protein tyrosine phosphatase activity [goid 4725] [pmid 2546150] [evidence TAS]	PTPT; TCELLPTP; TCPTP; TC-PTP		NM_002828.2
ILMN_1792472	Homo sapiens	RefSeq	ILMN_5341	ILMN_181523	PCDH17	NM_001040429.2	NM_001040429.2		27253	114520616	NM_001040429.2	PCDH17	NP_001035519.1	670673	S	4702	GCAGTGTGAGAACTGAAGTATTTCTGATCACTCTCAGACTGTCCTCCGTG				Homo sapiens protocadherin 17 (PCDH17), mRNA.	membrane [goid 16020] [evidence IEA]; integral to membrane [goid 16021] [evidence IEA]	homophilic cell adhesion [goid 7156] [evidence IEA]; cell adhesion [goid 7155] [evidence IEA]	calcium ion binding [goid 5509] [evidence IEA]; protein binding [goid 5515] [evidence IEA]	PCH68; PCDH68		NM_001040429.2
ILMN_1699960	Homo sapiens	RefSeq	ILMN_649	ILMN_649	TRPV4	NM_147204.1	NM_147204.1		59341	22547179	NM_147204.1	TRPV4	NP_671737.1	7320291	A	2980	CGTGGGGCCATGCCTTCTGTGTGTTCTGTAGTGTCTGGGATTTGCCGGTG	12	-	108705304-108705353	Homo sapiens transient receptor potential cation channel, subfamily V, member 4 (TRPV4), transcript variant 2, mRNA.	plasma membrane [goid 5886] [pmid 15753126] [evidence IDA]; integral to membrane [goid 16021] [evidence IEA]; membrane [goid 16020] [evidence IEA]	ion transport [goid 6811] [evidence IEA]; osmosensory signaling pathway [goid 7231] [pmid 12724311] [evidence TAS]; calcium ion homeostasis [goid 6874] [pmid 12724311] [evidence IDA]; calcium ion transport [goid 6816] [evidence IEA]; regulation of cell volume [goid 6884] [pmid 12724311] [evidence TAS]; response to mechanical stimulus [goid 9612] [pmid 15753126] [evidence TAS]	calmodulin binding [goid 5516] [pmid 12724311] [evidence IMP]; receptor activity [goid 4872] [evidence IEA]; ion channel activity [goid 5216] [evidence IEA]; calcium ion binding [goid 5509] [evidence IEA]; calcium channel activity [goid 5262] [evidence IEA]	VROAC; TRP12; VRL2; VR-OAC; OTRPC4; VRL-2		NM_147204.1
ILMN_1751963	Homo sapiens	RefSeq	ILMN_5464	ILMN_173022	ZCWPW1	NM_017984.3	NM_017984.3		55063	94721343	NM_017984.3	ZCWPW1	NP_060454.3	7610398	S	2229	CTCTGGGGCGCAGGAGGGAGAAGTTGCTAAGTGCTGGGTCTGTTCATTGG	7	-	99836489-99836538	Homo sapiens zinc finger, CW type with PWWP domain 1 (ZCWPW1), mRNA.			zinc ion binding [goid 8270] [evidence IEA]; metal ion binding [goid 46872] [evidence IEA]	FLJ10057; ZCW1; DKFZp434N0510		NM_017984.3
ILMN_1722440	Homo sapiens	RefSeq	ILMN_4474	ILMN_172379	CATSPER4	NM_198137.1	NM_198137.1		378807	62988333	NM_198137.1	CATSPER4	NP_937770.1	1030026	S	1026	ACTGGTGCATTGTGTGGTCGCCCGCTCGGAGAAATCTGGTCTCCTCCAGG	1	+	26399946-26399995	Homo sapiens cation channel, sperm associated 4 (CATSPER4), mRNA.	membrane [goid 16020] [evidence IEA]	ion transport [goid 6811] [evidence IEA]	ion channel activity [goid 5216] [evidence IEA]	MGC149223		NM_198137.1
ILMN_1739103	Homo sapiens	RefSeq	ILMN_11056	ILMN_168072	MPZL1	NM_003953.4	NM_003953.4		9019	46358424	NM_003953.4	MPZL1	NP_003944.1	2490328	I	796	ATCAGAGAGTTTGTCACCAGTTAAGCAGGCTCCTCGGAAGTCCCCCTCCG	1	+	166011934-166011983	Homo sapiens myelin protein zero-like 1 (MPZL1), transcript variant 1, mRNA.	integral to plasma membrane [goid 5887] [pmid 9792637] [evidence TAS]; membrane [goid 16020] [evidence IEA]	transmembrane receptor protein tyrosine kinase signaling pathway [goid 7169] [pmid 10681522] [evidence TAS]; cell-cell signaling [goid 7267] [pmid 9792637] [evidence TAS]	structural molecule activity [goid 5198] [pmid 9792637] [evidence TAS]; protein binding [goid 5515] [pmid 15231747] [evidence IPI]	PZRa; PZRb; PZR; FLJ21047; PZR1b		NM_003953.4
ILMN_1744513	Homo sapiens	RefSeq	ILMN_10945	ILMN_168072	MPZL1	NM_003953.4	NM_003953.4		9019	46358424	NM_003953.4	MPZL1	NP_003944.1	1710438	A	3595	CCCTTTTCCCTGTGCCTCAGCACTCCTTTCCTGGTTGCAGATAACGAACT	1	+	166026386-166026435	Homo sapiens myelin protein zero-like 1 (MPZL1), transcript variant 1, mRNA.	integral to plasma membrane [goid 5887] [pmid 9792637] [evidence TAS]; membrane [goid 16020] [evidence IEA]	transmembrane receptor protein tyrosine kinase signaling pathway [goid 7169] [pmid 10681522] [evidence TAS]; cell-cell signaling [goid 7267] [pmid 9792637] [evidence TAS]	structural molecule activity [goid 5198] [pmid 9792637] [evidence TAS]; protein binding [goid 5515] [pmid 15231747] [evidence IPI]	PZRa; PZRb; PZR; FLJ21047; PZR1b		NM_003953.4
ILMN_1760529	Homo sapiens	RefSeq	ILMN_22568	ILMN_22568	SPATA4	NM_144644.2	NM_144644.2		132851	31543824	NM_144644.2	SPATA4	NP_653245.2	2030014	S	816	CAACAGTGGGAGAAGTTACTCTCAATCACCTTCCTGCCCAAGCCTCTGGG	4	-	177346312-177346361	Homo sapiens spermatogenesis associated 4 (SPATA4), mRNA.		apoptosis [goid 6915] [pmid 12019456] [evidence IEP]; spermatogenesis [goid 7283] [pmid 12019456] [evidence IEP]		MGC33432; TSARG2		NM_144644.2
ILMN_1774071	Homo sapiens	RefSeq	ILMN_22315	ILMN_22315	CD177	NM_020406.2	NM_020406.2		57126	110735432	NM_020406.2	CD177	NP_065139.2	2600682	S	1245	TGCCTCTCAGCATGAGGGAGGTGGGGCTGAGGGCCTGGAGTCTCTCACTT				Homo sapiens CD177 molecule (CD177), mRNA.	membrane [goid 16020] [evidence IEA]		GPI anchor binding [goid 48503] [evidence IEA]	NB1; PRV1; HNA2A		NM_020406.2
ILMN_1709247	Homo sapiens	RefSeq	ILMN_20109	ILMN_20109	PPP2R1B	NM_002716.4	NM_002716.4		5519	124269712	NM_002716.4	PPP2R1B	NP_002707.3	6020632	I	5430	GAATAGTCTCACTGTCCCCCGTTTGCCTCCACGAGCCTGCTGTTTCCAGG				Homo sapiens protein phosphatase 2 (formerly 2A), regulatory subunit A, beta isoform (PPP2R1B), transcript variant 1, mRNA.	mitochondrion [goid 5739] [evidence ISS]; cytosol [goid 5829] [evidence ISS]; soluble fraction [goid 5625] [evidence ISS]; microtubule cytoskeleton [goid 15630] [evidence ISS]; nucleus [goid 5634] [evidence ISS]; membrane [goid 16020] [evidence ISS]; protein phosphatase type 2A complex [goid 159] [evidence ISS]	inactivation of MAPK activity [goid 188] [evidence ISS]; regulation of DNA replication [goid 6275] [evidence ISS]; protein amino acid dephosphorylation [goid 6470] [evidence ISS]; protein complex assembly [goid 6461] [evidence ISS]; second-messenger-mediated signaling [goid 19932] [evidence ISS]; negative regulation of tyrosine phosphorylation of Stat3 protein [goid 42518] [evidence ISS]; induction of apoptosis [goid 6917] [evidence ISS]; negative regulation of cell growth [goid 30308] [evidence ISS]; regulation of growth [goid 40008] [evidence ISS]; regulation of Wnt receptor signaling pathway [goid 30111] [evidence ISS]; ceramide metabolism [goid 6672] [evidence ISS]; regulation of cell differentiation [goid 45595] [evidence ISS]; regulation of cell adhesion [goid 30155] [evidence ISS]; response to organic substance [goid 10033] [evidence ISS]; regulation of translation [goid 6445] [evidence ISS]; RNA splicing [goid 8380] [evidence ISS]; regulation of transcription [goid 45449] [evidence ISS]	protein heterodimerization activity [goid 46982] [evidence ISS]; protein binding [goid 5515] [evidence ISS]; protein phosphatase type 2A activity [goid 158] [evidence NR ]; protein phosphatase type 2A regulator activity [goid 8601] [evidence ISS]; binding [goid 5488] [evidence IEA]; antigen binding [goid 3823] [evidence ISS]	MGC26454; PR65B		NM_002716.4
ILMN_1737612	Homo sapiens	RefSeq	ILMN_627	ILMN_181350	ANXA13	NM_001003954.1	NM_001003954.1		312	51896028	NM_001003954.1	ANXA13	NP_001003954.1	6290292	I	149	TCGACAGTCGTGCAGCCTCTCAGCCACCCATCACGGAATGGAGAGCCAGA	8	-	124817188-124817237	Homo sapiens annexin A13 (ANXA13), transcript variant 2, mRNA.	plasma membrane [goid 5886] [pmid 1530946] [evidence NAS]	cell differentiation [goid 30154] [pmid 1530946] [evidence NAS]	calcium-dependent phospholipid binding [goid 5544] [evidence NAS]; calcium ion binding [goid 5509] [evidence IEA]	MGC150460; ISA; ANX13		NM_001003954.1
ILMN_1799243	Homo sapiens	RefSeq	ILMN_627	ILMN_181350	ANXA13	NM_001003954.1	NM_001003954.1		312	51896028	NM_001003954.1	ANXA13	NP_001003954.1	5810747	A	1247	GAGTCCCGGATTACTTTCTTGGCAGCTTAAGTGGCGCAGCCAGGCCAAGC	8	-	124762511-124762560	Homo sapiens annexin A13 (ANXA13), transcript variant 2, mRNA.	plasma membrane [goid 5886] [pmid 1530946] [evidence NAS]	cell differentiation [goid 30154] [pmid 1530946] [evidence NAS]	calcium-dependent phospholipid binding [goid 5544] [evidence NAS]; calcium ion binding [goid 5509] [evidence IEA]	MGC150460; ISA; ANX13		NM_001003954.1
ILMN_1789283	Homo sapiens	RefSeq	ILMN_14010	ILMN_14010	PPP2R5C	NM_178588.1	NM_178588.1		5527	31083249	NM_178588.1	PPP2R5C	NP_848703.1	2510703	A	940	GACAGCACCCTCACGGAACCAGTGGTGATGGCACTTCTCAAATACTGGCC	14	+	101430630-101430650:101437809-101437837	Homo sapiens protein phosphatase 2, regulatory subunit B', gamma isoform (PPP2R5C), transcript variant 4, mRNA.	nucleus [goid 5634] [pmid 8703017] [evidence IDA]; integral to membrane [goid 16021] [pmid 12297508] [evidence IDA]; protein phosphatase type 2A complex [goid 159] [pmid 8703017] [evidence NAS]	protein processing [goid 16485] [pmid 12297508] [evidence IDA]; signal transduction [goid 7165] [pmid 8703017] [evidence NAS]	protein phosphatase type 2A regulator activity [goid 8601] [pmid 8703017] [evidence NAS]; peptidase activity [goid 8233] [pmid 12297508] [evidence IDA]	PR61G; MGC23064; B56G		NM_178588.1
ILMN_1723846	Homo sapiens	RefSeq	ILMN_12426	ILMN_17350	FAM119B	NM_015433.2	NM_015433.2		25895	45827720	NM_015433.2	FAM119B	NP_056248.2	4540301	A	2564	TGGATTCCACCCCTGCCTTCCTAGGTGACCTTGGACAAATTCTCGAACCC	12	+	56462454-56462503	Homo sapiens family with sequence similarity 119, member B (FAM119B), transcript variant 1, mRNA.				DKFZP586D0919		NM_015433.2
ILMN_1718832	Homo sapiens	RefSeq	ILMN_10593	ILMN_10593	SPHAR	NM_006542.2	NM_006542.2		10638	46094053	NM_006542.2	SPHAR	NP_006533.1	5860022	S	774	TGCAAGCTGCTCATTTTTGAACAGCTTTTTGCATGGGATAGGAGCATGTC	1	+	227507677-227507696:227507697-227507726	Homo sapiens S-phase response (cyclin-related) (SPHAR), mRNA.		DNA replication [goid 6260] [pmid 7799938] [evidence TAS]		RP4-803J11.4; MGC88280		NM_006542.2
ILMN_1742221	Homo sapiens	RefSeq	ILMN_27410	ILMN_27410	MEF2B	NM_005919.1	NM_005919.1		4207	5174542	NM_005919.1	MEF2B	NP_005910.1	4880161	S	1493	GGGGACCCCACCTCCCTCCAGGCCTCTTCAGAGAAGACCCAACAGTGACG	19	-	19117500-19117502:19117503-19117549	Homo sapiens MADS box transcription enhancer factor 2, polypeptide B (myocyte enhancer factor 2B) (MEF2B), mRNA.	nucleus [goid 5634] [pmid 1516833] [evidence TAS]	transcription [goid 6350] [evidence IEA]; muscle development [goid 7517] [pmid 1516833] [evidence TAS]; transcription from RNA polymerase II promoter [goid 6366] [evidence NR ]; regulation of transcription, DNA-dependent [goid 6355] [evidence IEA]	transcription coactivator activity [goid 3713] [evidence NR ]; sequence-specific DNA binding [goid 43565] [evidence IEA]; transcription factor activity [goid 3700] [pmid 8575763] [evidence NAS]; protein binding [goid 5515] [pmid 16189514] [evidence IPI]	FLJ46391; RSRFR2; FLJ32599		NM_005919.1
ILMN_1745813	Homo sapiens	RefSeq	ILMN_8497	ILMN_170659	KIAA1279	NM_015634.2	NM_015634.2		26128	72384372	NM_015634.2	KIAA1279	NP_056449.1	110114	S	2022	CAGGCCCAATTCCATTGTGATGTTTACCTTTATAGCCAGGTGAGTGCAGT	10	+	70446238-70446287	Homo sapiens KIAA1279 (KIAA1279), mRNA.			protein binding [goid 5515] [pmid 16189514] [evidence IPI]	DKFZP586B0923; TTC20		NM_015634.2
ILMN_1726575	Homo sapiens	RefSeq	ILMN_11638	ILMN_164667	CHODL	NM_024944.2	NM_024944.2		140578	20127635	NM_024944.2	CHODL	NP_079220.2	830537	S	2135	CAAAGATGGTTGTTCGGGGTTTGGGATTGACACTGGAGGCAGATAGTTGC	21	+	18561148-18561197	Homo sapiens chondrolectin (CHODL), mRNA.	membrane [goid 16020] [evidence IEA]; integral to membrane [goid 16021] [evidence IEA]; perinuclear region [goid 48471] [pmid 12079284] [evidence IDA]	muscle development [goid 7517] [pmid 12079284] [evidence NAS]	hyaluronic acid binding [goid 5540] [pmid 12079284] [evidence IDA]; sugar binding [goid 5529] [evidence IEA]	FLJ12627; MT75; PRED12; C21orf68		NM_024944.2
ILMN_1751133	Homo sapiens	RefSeq	ILMN_19702	ILMN_19702	NCR3	NM_147130.1	NM_147130.1		259197	24475831	NM_147130.1	NCR3	NP_667341.1	5890471	S	938	AGGCCCACACATACCCTCTTCTGGCTGTTAGGGGAGCTTGGGTCCCTGAA	6	-	31664705-31664754	Homo sapiens natural cytotoxicity triggering receptor 3 (NCR3), mRNA.	integral to plasma membrane [goid 5887] [pmid 7590964] [evidence TAS]; membrane [goid 16020] [evidence IEA]	inflammatory response [goid 6954] [pmid 10941844] [evidence NAS]	receptor activity [goid 4872] [evidence IEA]	NKp30; 1C7; CD337; LY117		NM_147130.1
ILMN_1728799	Homo sapiens	RefSeq	ILMN_16804	ILMN_16804	FBP1	NM_000507.2	NM_000507.2		2203	16579887	NM_000507.2	FBP1	NP_000498.2	1240368	S	1176	CCGACGACGTGCTCGAGTTCCTGAAGGTGTATGAGAAGCACTCTGCCCAG	9	-	96405486-96405535	Homo sapiens fructose-1,6-bisphosphatase 1 (FBP1), mRNA.		fructose metabolism [goid 6000] [pmid 7558035] [evidence TAS]; gluconeogenesis [goid 6094] [evidence IEA]; carbohydrate metabolism [goid 5975] [evidence IEA]	fructose-bisphosphatase activity [goid 42132] [evidence IEA]; hydrolase activity [goid 16787] [evidence IEA]; zinc ion binding [goid 8270] [evidence IEA]; phosphoric ester hydrolase activity [goid 42578] [evidence IEA]; fructose-2,6-bisphosphate 2-phosphatase activity [goid 4331] [pmid 8387495] [evidence TAS]	FBP		NM_000507.2
ILMN_1725912	Homo sapiens	RefSeq	ILMN_6017	ILMN_13038	KLK12	NM_145895.1	NM_145895.1		43849	22208988	NM_145895.1	KLK12	NP_665902.1	1440026	A	696	CCACTCTTGTTGGCCTGGGAACTTCTTGGAACTTTAACTCCTGCCAGCCC	19	-	56224228-56224277	Homo sapiens kallikrein-related peptidase 12 (KLK12), transcript variant 3, mRNA.	extracellular region [goid 5576] [evidence NAS]; soluble fraction [goid 5625] [pmid 15300858] [evidence IDA]		serine-type endopeptidase activity [goid 4252] [pmid 11054574] [evidence NAS]; peptidase activity [goid 8233] [evidence IEA]	MGC42603; KLKL5; KLK-L5; DKFZp686H1078		NM_145895.1
ILMN_1687171	Homo sapiens	RefSeq	ILMN_8149	ILMN_8149	CLTA	NM_007096.2	NM_007096.2		1211	115527058	NM_007096.2	CLTA	NP_009027.1	3290685	I	681	CGCTGACGTGATTGGTTATGTCACAAACATAAACCATCCTTGCTACAGCC				Homo sapiens clathrin, light chain (Lca) (CLTA), transcript variant 2, mRNA.	clathrin vesicle coat [goid 30125] [evidence IEA]; coated pit [goid 5905] [evidence IEA]	intracellular protein transport [goid 6886] [evidence NAS]	calcium ion binding [goid 5509] [evidence IEA]	LCA		NM_007096.2
ILMN_1675359	Homo sapiens	RefSeq	ILMN_30283	ILMN_30283	NKAP	NM_024528.1	NM_024528.1		79576	13375675	NM_024528.1	NKAP	NP_078804.1	650424	S	1008	CGAACAAAGGCTGAAGAACCATCAGATTTAATTGGCCCAGAGGCTCCAAA	X	-	118949959-118950002:118950098-118950103	Homo sapiens NF-kappaB activating protein (NKAP), mRNA.				FLJ22626		NM_024528.1
ILMN_1779144	Homo sapiens	RefSeq	ILMN_29745	ILMN_29745	CLEC2A	NM_207375.1	NM_207375.1		387836	46409379	NM_207375.1	CLEC2A	NP_997258.1	5340288	S	514	GCTCTGACTGCCGTTTCCCCAAAACAATGTCCCCTGTCAGCAGGAAGCAG	12	-	9942707-9942756	Homo sapiens C-type lectin domain family 2, member A (CLEC2A), mRNA.			sugar binding [goid 5529] [evidence IEA]	UNQ5792		NM_207375.1
ILMN_1687073	Homo sapiens	RefSeq	ILMN_3738	ILMN_3738	C20ORF117	NM_199181.2	NM_199181.2		140710	66773343	NM_199181.2	C20orf117	NP_954650.2	5340192	A	3028	CGCAGTGAGAAGATCCACGACAAGGAGGCTGTTTCCGAAGTTGAGCTTGG	20	-	34858716-34858765	Homo sapiens chromosome 20 open reading frame 117 (C20orf117), transcript variant 2, mRNA.				dJ132F21.1; KIAA0889; FLJ44670		NM_199181.2
ILMN_1693004	Homo sapiens	RefSeq	ILMN_3738	ILMN_3738	C20ORF117	NM_199181.2	NM_199181.2		140710	66773343	NM_199181.2	C20orf117	NP_954650.2	870619	I	3473	CAAGGGCATCCTTGGGCCAACTGTCCACCTCTCTTGTCCACTATTCTCTC	20	-	34839446-34839495	Homo sapiens chromosome 20 open reading frame 117 (C20orf117), transcript variant 2, mRNA.				dJ132F21.1; KIAA0889; FLJ44670		NM_199181.2
ILMN_1730363	Homo sapiens	RefSeq	ILMN_137591	ILMN_23432	STAU1	NM_017453.2	NM_017453.2		6780	82659086	NM_017453.2	STAU1	NP_059347.2	6480008	I	537	GCCCTCTGAAAATGCAGGTAGACCCATTCAAAACTCTGCTTTACCCTCTG	20	-	47215970-47216019	Homo sapiens staufen, RNA binding protein, homolog 1 (Drosophila) (STAU1), transcript variant T3, mRNA.	microtubule associated complex [goid 5875] [pmid 10022909] [evidence TAS]; rough endoplasmic reticulum [goid 5791] [pmid 10022909] [evidence TAS]; intracellular [goid 5622] [evidence IEA]		intracellular transporter activity [goid 5478] [pmid 10022909] [evidence TAS]; protein binding [goid 5515] [pmid 15680326] [evidence IPI]; double-stranded RNA binding [goid 3725] [pmid 10022909] [evidence TAS]	FLJ25010; STAU		NM_017453.2
ILMN_1743646	Homo sapiens	RefSeq	ILMN_12821	ILMN_12821	VASP	NM_001008736.1	NM_001008736.1		7408	57165438	NM_001008736.1	VASP	NP_001008736.1	7330767	A	1485	GGATGTGGGAGTTTTTAAATGCTATAGCCCTGGGCTTGCCCCATTTGGGG	19	+	50721726-50721775	Homo sapiens vasodilator-stimulated phosphoprotein (VASP), transcript variant 2, mRNA.	actin cytoskeleton [goid 15629] [pmid 7828592] [evidence TAS]	cell motility [goid 6928] [evidence NR ]	actin binding [goid 3779] [evidence IEA]			NM_001008736.1
ILMN_1689518	Homo sapiens	RefSeq	ILMN_7862	ILMN_7862	PECAM1	NM_000442.3	NM_000442.3		5175	110347450	NM_000442.3	PECAM1	NP_000433.3	4810377	S	2532	CCCTGCTCCCACAGAACACAGCAATTCCTCAGGCTAAGCTGCCGGTTCTT				Homo sapiens platelet/endothelial cell adhesion molecule (CD31 antigen) (PECAM1), mRNA.	plasma membrane [goid 5886] [pmid 1690453] [evidence TAS]; integral to membrane [goid 16021] [evidence IEA]; intercellular junction [goid 5911] [evidence NR ]	cell motility [goid 6928] [evidence NR ]; cell adhesion [goid 7155] [evidence IEA]; cell recognition [goid 8037] [pmid 1690453] [evidence TAS]; signal transduction [goid 7165] [pmid 7994021] [evidence TAS]	protein binding [goid 5515] [evidence IEA]	CD31; PECAM-1		NM_000442.3
ILMN_1671565	Homo sapiens	RefSeq	ILMN_412	ILMN_412	RNASET2	NM_003730.3	NM_003730.3		8635	38683865	NM_003730.3	RNASET2	NP_003721.2	5310131	S	1134	GATGGCCCAGTCTTCTATCCCCCACCTAAAAAGACCAAGCATTGATGCCC	6	-	167263060-167263065:167263066-167263109	Homo sapiens ribonuclease T2 (RNASET2), mRNA.	extracellular region [goid 5576] [pmid 9192857] [evidence TAS]	RNA catabolism [goid 6401] [pmid 9192857] [evidence TAS]	RNA binding [goid 3723] [evidence IEA]; hydrolase activity [goid 16787] [evidence IEA]; endoribonuclease activity [goid 4521] [evidence IEA]	RP11-514O12.3; RNASE6PL; bA514O12.3		NM_003730.3
ILMN_1729212	Homo sapiens	RefSeq	ILMN_11549	ILMN_183041	GRM8	NM_000845.1	NM_000845.1		2918	4504148	NM_000845.1	GRM8	NP_000836.1	1990639	S	3171	ATGAGTCTGTTTCTTGTAATGGCTGACCAGATTGAAGCCCTGGGTTGTGC	7	-	125865969-125866018	Homo sapiens glutamate receptor, metabotropic 8 (GRM8), mRNA.	integral to plasma membrane [goid 5887] [pmid 9473604] [evidence TAS]; membrane [goid 16020] [evidence IEA]	negative regulation of adenylate cyclase activity [goid 7194] [pmid 9473604] [evidence TAS]; visual perception [goid 7601] [pmid 9473604] [evidence TAS]; synaptic transmission [goid 7268] [evidence NR ]; G-protein coupled receptor protein signaling pathway [goid 7186] [evidence IEA]; signal transduction [goid 7165] [evidence IEA]	metabotropic glutamate, GABA-B-like receptor activity [goid 8067] [pmid 9473604] [evidence TAS]; receptor activity [goid 4872] [evidence IEA]	FLJ41058; GLUR8; mGlu8; MGLUR8; MGC126724; GPRC1H		NM_000845.1
ILMN_1751069	Homo sapiens	RefSeq	ILMN_15790	ILMN_15790	C9ORF11	NM_020641.1	NM_020641.1		54586	65287602	NM_020641.1	C9orf11	NP_065692.1	5820050	S	555	CCCAATTCCAGAGTCTGATGTGAATGCTACACAGGGAGAAAATCAGCCAG	9	-	27276321-27276360:27279670-27279679	Homo sapiens chromosome 9 open reading frame 11 (C9orf11), mRNA.				Afaf		NM_020641.1
ILMN_1772369	Homo sapiens	RefSeq	ILMN_9293	ILMN_9293	PDHA1	NM_000284.1	NM_000284.1		5160	4505684	NM_000284.1	PDHA1	NP_000275.1	4280731	S	1300	TACCTTCAGGGGGCTACCAGACAGTGTTCTCAACTTGGTTAAGGAGGAAG	X	+	19287714-19287763	Homo sapiens pyruvate dehydrogenase (lipoamide) alpha 1 (PDHA1), mRNA.	mitochondrion [goid 5739] [pmid 3034892] [evidence TAS]	metabolism [goid 8152] [evidence IEA]; acetyl-CoA metabolism [goid 6084] [evidence NR ]; glycolysis [goid 6096] [evidence IEA]	oxidoreductase activity [goid 16491] [evidence IEA]; pyruvate dehydrogenase (acetyl-transferring) activity [goid 4739] [evidence IEA]; oxidoreductase activity, acting on the aldehyde or oxo group of donors, disulfide as acceptor [goid 16624] [evidence IEA]	PDHCE1A; PDHA; PHE1A		NM_000284.1
ILMN_1730906	Homo sapiens	RefSeq	ILMN_18421	ILMN_18421	DOC1	NM_182909.1	NM_182909.1		11259	33667104	NM_182909.1	DOC1	NP_878913.1	7380300	A	3561	GCGATATTCAGAGTCTCCCCAGACCGGCAGTCATCATGGCAGTTTCAGCG	3	-	101050070-101050119	Homo sapiens downregulated in ovarian cancer 1 (DOC1), transcript variant 1, mRNA.	myosin [goid 16459] [evidence NAS]	biological process unknown [goid 4] [evidence ND ]	catalytic activity [goid 3824] [evidence IEA]	GIP90		NM_182909.1
ILMN_1657302	Homo sapiens	RefSeq	ILMN_29763	ILMN_29763	SULT1A1	NM_177536.1	NM_177536.1		6817	29540542	NM_177536.1	SULT1A1	NP_803880.1	5270477	I	394	GGTCTCGGCCTTCTACGCCGGTATGAGCATTCTCCAGGGAAAGGATGACA	16	-	28538927-28538955:28541953-28541973	Homo sapiens sulfotransferase family, cytosolic, 1A, phenol-preferring, member 1 (SULT1A1), transcript variant 5, mRNA.		amine metabolism [goid 9308] [pmid 8661000] [evidence TAS]; catecholamine metabolism [goid 6584] [evidence IEA]; lipid metabolism [goid 6629] [evidence IEA]; steroid metabolism [goid 8202] [evidence IEA]	transferase activity [goid 16740] [evidence IEA]; aryl sulfotransferase activity [goid 4062] [evidence IEA]; sulfotransferase activity [goid 8146] [evidence IEA]	HAST1/HAST2; MGC5163; P-PST; MGC131921; ST1A3; TSPST1; STP1; STP; PST		NM_177536.1
ILMN_1705763	Homo sapiens	RefSeq	ILMN_27664	ILMN_172483	SCT	NM_021920.2	NM_021920.2		6343	12545379	NM_021920.2	SCT	NP_068739.1	6040224	S	179	TACAGGGCCTGGTGGGGAAGCGCAGCGAGCAGGACGCAGAGAACAGCATG	11	-	616764-616789:616888-616911	Homo sapiens secretin (SCT), mRNA.	extracellular region [goid 5576] [evidence IEA]	pancreatic juice secretion [goid 30157] [pmid 11060443] [evidence NAS]	hormone activity [goid 5179] [pmid 11060443] [evidence NAS]			NM_021920.2
ILMN_1653278	Homo sapiens	RefSeq	ILMN_18898	ILMN_18898	MUC20	NM_152673.1	NM_152673.1		200958	23097330	NM_152673.1	MUC20	NP_689886.1	7200044	S	1577	GCTGCGTTACTGTGCTGAGAGGTACCCAGAAGGTTCCCATGAAGGGCAGC	3	+	196945843-196945892	Homo sapiens mucin 20, cell surface associated (MUC20), mRNA.	basal plasma membrane [goid 9925] [pmid 15314156] [evidence IDA]	protein homooligomerization [goid 51260] [pmid 15314156] [evidence IDA]	glucan 1,4-alpha-glucosidase activity [goid 4339] [evidence IEA]	FLJ14408; KIAA1359		NM_152673.1
ILMN_1766270	Homo sapiens	RefSeq	ILMN_22582	ILMN_166086	OR51M1	NM_001004756.1	NM_001004756.1		390059	52317270	NM_001004756.1	OR51M1	NP_001004756.1	5340139	S	535	CCCTACTGTGGATCTGTGGTCCTCTCCCACTCATTTTGCCTGCACCAGGA	11	+	5367739-5367788	Homo sapiens olfactory receptor, family 51, subfamily M, member 1 (OR51M1), mRNA.	integral to membrane [goid 16021] [pmid 11121057] [evidence NAS]; membrane [goid 16020] [evidence IEA]	G-protein coupled receptor protein signaling pathway [goid 7186] [evidence IEA]; signal transduction [goid 7165] [evidence IEA]	olfactory receptor activity [goid 4984] [pmid 11121057] [evidence NAS]; receptor activity [goid 4872] [evidence IEA]	OR11-40; HOR5'Beta7		NM_001004756.1
ILMN_1691418	Homo sapiens	RefSeq	ILMN_139033	ILMN_169350	CDRT4	NM_173622.3	NM_173622.3		284040	82617662	NM_173622.3	CDRT4	NP_775893.2	4250082	S	2275	GTGCAGCTTTGGAGAACTCACCTCTGGCTCTTGTGCTTTTATGTTGGGAC	17	-	15280227-15280276	Homo sapiens CMT1A duplicated region transcript 4 (CDRT4), mRNA.		transport [goid 6810] [evidence IEA]	binding [goid 5488] [evidence IEA]; transporter activity [goid 5215] [evidence IEA]	NBLA10383; FLJ36674; MGC33988		NM_173622.3
ILMN_1728338	Homo sapiens	RefSeq	ILMN_15242	ILMN_15242	LOC400499	NM_001013671.1	NM_001013671.1		400499	61966796	NM_001013671.1	LOC400499	NP_001013693.1	2490577	S	2966	AGCGCTATTCCCTGGAGACTAGGGTTGTCCTGAATGGCCGAGAGGAAACC	16	-	11448146-11448195	Homo sapiens hypothetical gene supported by AK126539 (LOC400499), mRNA.						NM_001013671.1
ILMN_1804150	Homo sapiens	RefSeq	ILMN_28448	ILMN_28448	HIBADH	NM_152740.2	NM_152740.2		11112	41393565	NM_152740.2	HIBADH	NP_689953.1	5490113	S	1749	TGGACTCCGTCACAATATGGTAGGATATCCCTCACCAACTCCCGACACTC	7	-	27531765-27531814	Homo sapiens 3-hydroxyisobutyrate dehydrogenase (HIBADH), mRNA.	mitochondrion [goid 5739] [evidence NAS]	pentose-phosphate shunt [goid 6098] [evidence IEA]; valine metabolism [goid 6573] [evidence NAS]	oxidoreductase activity [goid 16491] [evidence IEA]; NAD binding [goid 51287] [evidence IEA]; phosphogluconate dehydrogenase (decarboxylating) activity [goid 4616] [evidence IEA]; 3-hydroxyisobutyrate dehydrogenase activity [goid 8442] [evidence NAS]	MGC40361; NS5ATP1		NM_152740.2
ILMN_1786116	Homo sapiens	RefSeq	ILMN_5650	ILMN_5650	LOC200261	NM_182535.1	NM_182535.1		200261	32698899	NM_182535.1	LOC200261	NP_872341.1	7650201	S	1771	AGGCCCCTTCTAGAATGCAAAGATAACCCAGGGCTGCTCGTTCTGTGTCC	20	-	23053780-23053829	Homo sapiens hypothetical protein LOC200261 (LOC200261), mRNA.						NM_182535.1
ILMN_1667846	Homo sapiens	RefSeq	ILMN_5224	ILMN_5224	GABARAPL1	NM_031412.2	NM_031412.2		23710	56676368	NM_031412.2	GABARAPL1	NP_113600.1	2630154	S	1758	GGGTTCTTTCTCTTGGGGGAAATGTGTGTGTCAGTTCTGTCAGCTGCAAG	12	+	10266882-10266931	Homo sapiens GABA(A) receptor-associated protein like 1 (GABARAPL1), mRNA.	plasma membrane [goid 5886] [evidence ISS]; autophagic vacuole [goid 5776] [pmid 15292400] [evidence IDA]; microtubule [goid 5874] [evidence IEA]; intracellular [goid 5622] [pmid 11256614] [evidence IDA]	protein targeting [goid 6605] [evidence ISS]; synaptic transmission [goid 7268] [evidence ISS]	beta-tubulin binding [goid 48487] [evidence ISS]; GABA receptor binding [goid 50811] [evidence ISS]; protein binding [goid 5515] [pmid 9892355] [evidence IPI]	GEC1; APG8L; ATG8		NM_031412.2
ILMN_1698666	Homo sapiens	RefSeq	ILMN_20022	ILMN_20022	CST6	NM_001323.2	NM_001323.2		1474	20302137	NM_001323.2	CST6	NP_001314.1	1770022	I	237	GGGCAGCAACAGCATCTACTACTTCCGAGACACGCACATCATCAAGGCGC	11	+	65536274-65536323	Homo sapiens cystatin E/M (CST6), mRNA.		morphogenesis [goid 9653] [pmid 9099741] [evidence TAS]	cysteine protease inhibitor activity [goid 4869] [pmid 8995380] [evidence TAS]			NM_001323.2
ILMN_1697733	Homo sapiens	RefSeq	ILMN_20022	ILMN_20022	CST6	NM_001323.2	NM_001323.2		1474	20302137	NM_001323.2	CST6	NP_001314.1	3290274	A	412	CAGCAGGAGAAGCTGCGCTGTGACTTTGAGGTCCTTGTGGTTCCCTGGCA	11	+	65536990-65536998:65537364-65537404	Homo sapiens cystatin E/M (CST6), mRNA.		morphogenesis [goid 9653] [pmid 9099741] [evidence TAS]	cysteine protease inhibitor activity [goid 4869] [pmid 8995380] [evidence TAS]			NM_001323.2
ILMN_1722178	Homo sapiens	RefSeq	ILMN_29706	ILMN_174657	LOC727849	XM_001125942.1	XM_001125942.1		727849	113425367	XM_001125942.1	LOC727849	XP_001125942.1	3440523	S	68	CAGACGTTACTGCCCTCTTGCGTGCCCCGGCCACCCCCGGGCGGCTTGTA	15	-	80979934-80979983	PREDICTED: Homo sapiens similar to cis-Golgi matrix protein GM130 (LOC727849), mRNA.						XM_001125942.1
ILMN_1653571	Homo sapiens	RefSeq	ILMN_1721	ILMN_174657	LOC727849	XM_001125942.1	XM_001125942.1		727849	113425367	XM_001125942.1	LOC727849	XP_001125942.1	4850497	S	404	AGGTAGCGGCCCCAGCCCCAGAGAGTGGGGGTGAGTCTGTGTTTGGGGAG	15	-	80943212-80943261	PREDICTED: Homo sapiens similar to cis-Golgi matrix protein GM130 (LOC727849), mRNA.						XM_001125942.1
ILMN_1803850	Homo sapiens	RefSeq	ILMN_18608	ILMN_178119	TSPAN15	NM_012339.3	NM_012339.3		23555	54792144	NM_012339.3	TSPAN15	NP_036471.1	1510709	S	1357	AGGCAGTTTTGTAGCACCTGTAATTGGGGAGAGGGAGTGTGCCCCTCGGG	10	+	70937087-70937136	Homo sapiens tetraspanin 15 (TSPAN15), mRNA.	membrane fraction [goid 5624] [pmid 10719184] [evidence TAS]; integral to plasma membrane [goid 5887] [pmid 10719184] [evidence TAS]; membrane [goid 16020] [evidence IEA]			TM4SF15; 2700063A19Rik; NET-7		NM_012339.3
ILMN_1727001	Homo sapiens	RefSeq	ILMN_16866	ILMN_165992	DDX46	NM_014829.2	NM_014829.2		9879	41327772	NM_014829.2	DDX46	NP_055644.2	7610722	S	5398	TGGCAGTCCCACATCGATGATAATTGGTGCTCCCTTCATCCAACTGGATC	5	+	134194429-134194478	Homo sapiens DEAD (Asp-Glu-Ala-Asp) box polypeptide 46 (DDX46), mRNA.	nucleus [goid 5634] [evidence IEA]	nuclear mRNA splicing, via spliceosome [goid 398] [evidence IEA]	ATP binding [goid 5524] [evidence IEA]; ATP-dependent helicase activity [goid 8026] [evidence IEA]; RNA binding [goid 3723] [evidence IEA]; hydrolase activity [goid 16787] [evidence IEA]; nucleotide binding [goid 166] [evidence IEA]	MGC9936; KIAA0801; FLJ25329		NM_014829.2
ILMN_1657750	Homo sapiens	RefSeq	ILMN_9103	ILMN_165506	CNNM1	NM_020348.1	NM_020348.1		26507	9966788	NM_020348.1	CNNM1	NP_065081.1	4280739	S	4546	GCTGGTCTTCATCACCTGAGGCCACCAGGCTCAAGCCACTGCTGTTGCAT	10	+	101143841-101143890	Homo sapiens cyclin M1 (CNNM1), mRNA.				FLJ31632; ACDP1		NM_020348.1
ILMN_1674243	Homo sapiens	RefSeq	ILMN_12909	ILMN_12909	TFRC	NM_003234.1	NM_003234.1		7037	4507456	NM_003234.1	TFRC	NP_003225.1	4610075	S	4951	GCTCCTGGTCTTGAGATGTCTTCTCGTTAAGGAGTAGGGCCTTTTGGAGG	3	-	197260755-197260804	Homo sapiens transferrin receptor (p90, CD71) (TFRC), mRNA.	extracellular region [goid 5576] [pmid 1871153] [evidence IDA]; cytoplasmic membrane-bound vesicle [goid 16023] [pmid 15229288] [evidence IDA]; integral to plasma membrane [goid 5887] [pmid 6090955] [evidence TAS]; membrane [goid 16020] [pmid 1871153] [evidence NAS]; endosome [goid 5768] [pmid 14612438] [evidence IDA]	iron ion transport [goid 6826] [evidence NR ]; iron ion homeostasis [goid 6879] [pmid 1871153] [evidence NAS]; endocytosis [goid 6897] [evidence IEA]	transferrin receptor activity [goid 4998] [pmid 1871153] [evidence NAS]; receptor activity [goid 4872] [evidence IEA]; peptidase activity [goid 8233] [evidence IEA]	TFR; TFR1; CD71; TRFR		NM_003234.1
ILMN_1686380	Homo sapiens	RefSeq	ILMN_23227	ILMN_23227	SYPL1	NM_006754.2	NM_006754.2		6856	33239441	NM_006754.2	SYPL1	NP_006745.1	3370408	I	72	GCGCACGCAGTATGGCGCCCAACATCTACTTGGTTCGCCAGCGGATCAGT	7	-	105540172-105540211:105540212-105540221	Homo sapiens synaptophysin-like 1 (SYPL1), transcript variant 1, mRNA.	integral to plasma membrane [goid 5887] [pmid 8034131] [evidence TAS]; membrane [goid 16020] [evidence IEA]; synaptic vesicle [goid 8021] [evidence IEA]	transport [goid 6810] [evidence IEA]; synaptic transmission [goid 7268] [pmid 8034131] [evidence TAS]	transporter activity [goid 5215] [evidence IEA]	H-SP1; SYPL		NM_006754.2
ILMN_1752117	Homo sapiens	RefSeq	ILMN_7212	ILMN_7212	TMEM55A	NM_018710.1	NM_018710.1		55529	24308164	NM_018710.1	TMEM55A	NP_061180.1	160465	S	1946	GGAATCAGCTCTCGCACTGCCCATCTTTGCAGTTTTGAAAAAGAAATTGC	8	-	92075933-92075982	Homo sapiens transmembrane protein 55A (TMEM55A), mRNA.	membrane [goid 16020] [evidence IEA]; integral to membrane [goid 16021] [evidence IEA]		hydrolase activity [goid 16787] [evidence IEA]	DKFZp762O076		NM_018710.1
ILMN_1706805	Homo sapiens	RefSeq	ILMN_17140	ILMN_17140	TRPM5	NM_014555.2	NM_014555.2		29850	24475627	NM_014555.2	TRPM5	NP_055370.1	1850487	S	3753	AGAAAACGTGCCCCACCGCATCCCTACCTGGAAACTGACCAGCCTGCACT	11	-	2382447-2382496	Homo sapiens transient receptor potential cation channel, subfamily M, member 5 (TRPM5), mRNA.	membrane [goid 16020] [evidence IEA]; integral to membrane [goid 16021] [pmid 10607831] [evidence TAS]	ion transport [goid 6811] [evidence IEA]	ion channel activity [goid 5216] [pmid 10607831] [evidence TAS]	MTR1; LTRPC5		NM_014555.2
ILMN_1730504	Homo sapiens	RefSeq	ILMN_14756	ILMN_24920	AGPAT4	NM_020133.2	NM_020133.2		56895	69128030	NM_020133.2	AGPAT4	NP_064518.1	4210477	A	7670	ACCATGCTAGTCTTTGAGAGAACGTGTGGATTGGGTGGATGTTTGGACCG	6	-	161471206-161471255	Homo sapiens 1-acylglycerol-3-phosphate O-acyltransferase 4 (lysophosphatidic acid acyltransferase, delta) (AGPAT4), mRNA.	membrane [goid 16020] [evidence IEA]; integral to membrane [goid 16021] [evidence IEA]	metabolism [goid 8152] [evidence IEA]; phospholipid biosynthesis [goid 8654] [pmid 15367102] [evidence NAS]	acyltransferase activity [goid 8415] [evidence IEA]; transferase activity [goid 16740] [evidence IEA]; 1-acylglycerol-3-phosphate O-acyltransferase activity [goid 3841] [pmid 15367102] [evidence NAS]	dJ473J16.2; LPAAT-delta; 1-AGPAT4; RP3-473J16.2		NM_020133.2
ILMN_1800341	Homo sapiens	RefSeq	ILMN_4287	ILMN_4287	WDR66	NM_144668.3	NM_144668.3		144406	55769534	NM_144668.3	WDR66	NP_653269.2	2630343	S	3448	TCCCGAGGGATGGAAATCCGAGCCTGCAACCTGCTCCGTCAAAGGTTCAG	12	+	120923859-120923887:120925941-120925961	Homo sapiens WD repeat domain 66 (WDR66), mRNA.			calcium ion binding [goid 5509] [evidence IEA]	MGC33630		NM_144668.3
ILMN_1750180	Homo sapiens	RefSeq	ILMN_30056	ILMN_30056	HIST1H2BB	NM_021062.2	NM_021062.2		3018	19924303	NM_021062.2	HIST1H2BB	NP_066406.1	1230278	S	10	CCCTCTAAGTCTGCTCCAGCCCCTAAAAAGGGTTCTAAGAAGGCTATCAC	6	-	26151805-26151854	Homo sapiens histone cluster 1, H2bb (HIST1H2BB), mRNA.	chromosome [goid 5694] [evidence IEA]; nucleus [goid 5634] [evidence IEA]; nucleosome [goid 786] [pmid 9439656] [evidence NAS]	nucleosome assembly [goid 6334] [pmid 9439656] [evidence NAS]; chromosome organization and biogenesis (sensu Eukaryota) [goid 7001] [evidence IEA]	DNA binding [goid 3677] [pmid 9439656] [evidence NAS]	MGC119804; H2B/f; H2BFF; H2B.1		NM_021062.2
ILMN_1677955	Homo sapiens	RefSeq	ILMN_17684	ILMN_17684	ENTPD6	NM_001247.1	NM_001247.1		955	4557422	NM_001247.1	ENTPD6	NP_001238.1	6480669	S	1365	GGACTTCGAGATCGCAGCCAAGTACGTGTGTCGGACCCTGGAGACACAGC	20	+	25152768-25152793:25153841-25153864	Homo sapiens ectonucleoside triphosphate diphosphohydrolase 6 (putative function) (ENTPD6), mRNA.	membrane [goid 16020] [evidence IEA]; integral to membrane [goid 16021] [evidence IEA]		hydrolase activity [goid 16787] [evidence IEA]; magnesium ion binding [goid 287] [evidence IEA]; nucleoside-diphosphatase activity [goid 17110] [evidence IEA]; calcium ion binding [goid 5509] [evidence IEA]	DKFZp781K21102; dJ738P15.3; DKFZp781G2277; FLJ36711; CD39L2; NTPDase-6; IL6ST2; IL-6SAG		NM_001247.1
ILMN_1686989	Homo sapiens	RefSeq	ILMN_12839	ILMN_177496	INSIG1	NM_198336.1	NM_198336.1		3638	38327528	NM_198336.1	INSIG1	NP_938150.1	2100301	I	961	GATACCCTTCTGTGAGGAGTTGAATTTGAAGACCACTTGGCTGTTTCACA	7	+	154726472-154726521	Homo sapiens insulin induced gene 1 (INSIG1), transcript variant 2, mRNA.	membrane [goid 16020] [evidence IEA]; integral to membrane [goid 16021] [evidence IEA]	metabolism [goid 8152] [pmid 9268630] [evidence TAS]; cell proliferation [goid 8283] [pmid 9268630] [evidence TAS]		MGC1405; CL-6		NM_198336.1
ILMN_1667675	Homo sapiens	RefSeq	ILMN_7936	ILMN_162065	BRDG1	NM_012108.1	NM_012108.1		26228	6912271	NM_012108.1	BRDG1	NP_036240.1	6200427	S	1149	ACCAATTCACAGGGAAACTAGAGACTACGGCTGTGGTGGTAACCTGCAGA	4	+	68154849-68154898	Homo sapiens BCR downstream signaling 1 (BRDG1), mRNA.		intracellular protein transport [goid 6886] [pmid 10518561] [evidence TAS]; membrane fusion [goid 6944] [pmid 10518561] [evidence TAS]; humoral immune response [goid 6959] [evidence NR ]; intracellular signaling cascade [goid 7242] [evidence IEA]		STAP1		NM_012108.1
ILMN_1674838	Homo sapiens	RefSeq	ILMN_29114	ILMN_29114	ZAP70	NM_207519.1	NM_207519.1		7535	46488943	NM_207519.1	ZAP70	NP_997402.1	780414	I	60	CTTGCTCCCCACACCCCTGCCCCTGACCTGGGAGTGTACCGCTGTGTGTG	2	+	97717360-97717409	Homo sapiens zeta-chain (TCR) associated protein kinase 70kDa (ZAP70), transcript variant 2, mRNA.	integral to membrane [goid 16021] [evidence IEA]; membrane [goid 16020] [evidence IEA]; cytoplasm [goid 5737] [pmid 12359715] [evidence TAS]	protein kinase cascade [goid 7243] [pmid 1423621] [evidence NAS]; immune response [goid 6955] [pmid 1423621] [evidence IDA]; positive thymic T cell selection [goid 45059] [pmid 7630421] [evidence IDA]; positive regulation of T cell differentiation [goid 45582] [pmid 7630421] [evidence IDA]; protein amino acid phosphorylation [goid 6468] [pmid 1423621] [evidence NAS]	transferase activity [goid 16740] [evidence IEA]; protein-tyrosine kinase activity [goid 4713] [evidence IEA]; non-membrane spanning protein tyrosine kinase activity [goid 4715] [evidence IEA]; nucleotide binding [goid 166] [evidence IEA]; ATP binding [goid 5524] [pmid 1423621] [evidence NAS]; protein binding [goid 5515] [pmid 12646565] [evidence IPI]	ZAP-70; TZK; STD; SRK		NM_207519.1
ILMN_1663646	Homo sapiens	RefSeq	ILMN_2505	ILMN_2505	DMXL1	NM_005509.3	NM_005509.3		1657	21536473	NM_005509.3	DMXL1	NP_005500.3	4220477	S	10762	ATCGTGCAATAACCATATGCGACTATTTTGCCATGGAGAAATCTGACAGC	5	+	118612411-118612460	Homo sapiens Dmx-like 1 (DMXL1), mRNA.			protein binding [goid 5515] [pmid 10708522] [evidence TAS]	DKFZp779O1239; FLJ44772		NM_005509.3
ILMN_1712628	Homo sapiens	RefSeq	ILMN_8364	ILMN_8364	GTF2IRD1	NM_005685.2	NM_005685.2		9569	15011923	NM_005685.2	GTF2IRD1	NP_005676.2	6620372	A	2801	AACCCGGATTCAGTGGCATCGGCCAACCAGATCTCACTCGTGCAATGGCC	7	+	73653402-73653443:73654628-73654635	Homo sapiens GTF2I repeat domain containing 1 (GTF2IRD1), transcript variant 2, mRNA.	nucleus [goid 5634] [pmid 11438732] [evidence NAS]	regulation of transcription, DNA-dependent [goid 6355] [pmid 10575229] [evidence NAS]; development [goid 7275] [evidence IEA]; transcription [goid 6350] [evidence IEA]	RNA polymerase II transcription factor activity, enhancer binding [goid 3705] [pmid 9774679] [evidence NAS]	hMusTRD1alpha1; WBSCR11; CREAM1; RBAP2; WBSCR12; MUSTRD1; WBS; GTF3		NM_005685.2
ILMN_1738742	Homo sapiens	RefSeq	ILMN_1289	ILMN_1289	PLAT	NM_000930.2	NM_000930.2		5327	14702165	NM_000930.2	PLAT	NP_000921.1	6580437	A	2177	CATGCCACCCTGTTTTCAGCTAAAGCCCAACCTCCTGACCTGTCACCGTG	8	-	42152339-42152388	Homo sapiens plasminogen activator, tissue (PLAT), transcript variant 1, mRNA.	extracellular region [goid 5576] [evidence IEA]	blood coagulation [goid 7596] [pmid 3839198] [evidence TAS]; protein modification [goid 6464] [pmid 3087818] [evidence TAS]	plasminogen activator activity [goid 8243] [evidence IEA]; serine-type endopeptidase activity [goid 4252] [evidence IEA]; peptidase activity [goid 8233] [evidence IEA]	T-PA; DKFZp686I03148; TPA		NM_000930.2
ILMN_1692742	Homo sapiens	RefSeq	ILMN_26437	ILMN_174168	DENND3	NM_014957.2	NM_014957.2		22898	50345869	NM_014957.2	DENND3	NP_055772.2	270437	S	5126	GTCTGCATTTTGGAGAGTCCACACCACGGACCAGGTTTTCCCCCAAGGCT	8	+	142274765-142274814	Homo sapiens DENN/MADD domain containing 3 (DENND3), mRNA.				KIAA0870		NM_014957.2
ILMN_1667641	Homo sapiens	RefSeq	ILMN_8132	ILMN_176065	ACACA	NM_198839.1	NM_198839.1		31	38679976	NM_198839.1	ACACA	NP_942136.1	3450519	I	1040	CTCAGAGACAACGTGAAGACGGATAAGCAGGCATCAGGAGCAGAGTGGCC	17	-	32796502-32796551	Homo sapiens acetyl-Coenzyme A carboxylase alpha (ACACA), transcript variant 2, mRNA.		metabolism [goid 8152] [evidence IEA]; fatty acid biosynthesis [goid 6633] [evidence IEA]	ligase activity [goid 16874] [evidence IEA]; biotin carboxylase activity [goid 4075] [evidence IEA]; nucleotide binding [goid 166] [evidence IEA]; ATP binding [goid 5524] [evidence IEA]; acetyl-CoA carboxylase activity [goid 3989] [pmid 7905825] [evidence TAS]; biotin binding [goid 9374] [evidence IEA]	ACC1; ACAC; ACCA; ACC		NM_198839.1
ILMN_1713428	Homo sapiens	RefSeq	ILMN_139050	ILMN_16149	WBSCR23	NM_001039145.1	NM_001039145.1		80112	85362714	NM_001039145.1	WBSCR23	NP_001034234.1	5080463	S	1930	AGAAGAGGCCCCCAGGGAGTTGTGAGCAGATTAGACCCTCCAAGACCGCC	7	+	73586486-73586535	Homo sapiens Williams-Beuren syndrome chromosome region 23 (WBSCR23), mRNA.	membrane [goid 16020] [evidence IEA]; integral to membrane [goid 16021] [evidence IEA]			FLJ22367		NM_001039145.1
ILMN_1765641	Homo sapiens	RefSeq	ILMN_24484	ILMN_162328	SEMA3A	NM_006080.2	NM_006080.2		10371	100913215	NM_006080.2	SEMA3A	NP_006071.1	5860730	S	2587	AACAGGAGGACCCACGAATTTGAGAGGGCACCCAGGAGTGTCTGAGCTGC				Homo sapiens sema domain, immunoglobulin domain (Ig), short basic domain, secreted, (semaphorin) 3A (SEMA3A), mRNA.	extracellular region [goid 5576] [pmid 8269517] [evidence TAS]	cell differentiation [goid 30154] [evidence IEA]		SEMAIII; SEMAD; MGC133243; SEMA1; Hsema-III; Hsema-I; sema III; SemD; coll-1; SEMAL		NM_006080.2
ILMN_1735055	Homo sapiens	RefSeq	ILMN_17158	ILMN_178193	TEAD1	NM_021961.3	NM_021961.3		7003	60115820	NM_021961.3	TEAD1	NP_068780.1	520189	S	3160	GGATGTGGCTGGCTCGTGGGAAACAGCAAAACACTAAGCCTGACCTCTCC	11	+	12917169-12917218	Homo sapiens TEA domain family member 1 (SV40 transcriptional enhancer factor) (TEAD1), mRNA.	nucleus [goid 5634] [evidence IEA]	regulation of transcription, DNA-dependent [goid 6355] [evidence IEA]; transcription [goid 6350] [evidence IEA]	transcription factor activity [goid 3700] [evidence IEA]; protein binding [goid 5515] [pmid 9869635] [evidence IPI]	TCF13; AA; REF1; TEF-1		NM_021961.3
ILMN_1719518	Homo sapiens	RefSeq	ILMN_5548	ILMN_5548	ARF4	NM_001660.2	NM_001660.2		378	6995998	NM_001660.2	ARF4	NP_001651.1	4210040	A	1260	CCCCTACATTGACTCCTGGCCTACATCAGCCAAACTTAACCTTGGTGGGG	3	-	57532423-57532472	Homo sapiens ADP-ribosylation factor 4 (ARF4), mRNA.	intracellular [goid 5622] [evidence IEA]	protein transport [goid 15031] [evidence IEA]; rRNA processing [goid 6364] [evidence IEA]; small GTPase mediated signal transduction [goid 7264] [evidence IEA]	enzyme activator activity [goid 8047] [evidence NR ]; GTPase activity [goid 3924] [pmid 2107548] [evidence TAS]; nucleotide binding [goid 166] [evidence IEA]; GTP binding [goid 5525] [evidence IEA]			NM_001660.2
ILMN_1723884	Homo sapiens	RefSeq	ILMN_5548	ILMN_5548	ARF4	NM_001660.2	NM_001660.2		378	6995998	NM_001660.2	ARF4	NP_001651.1	2490243	I	191	TCACAAGTGCCACTACCGCCATGGGCCTCACTATCTCCTCCCTCTTCTCC	3	-	57557878-57557907:57557908-57557927	Homo sapiens ADP-ribosylation factor 4 (ARF4), mRNA.	intracellular [goid 5622] [evidence IEA]	protein transport [goid 15031] [evidence IEA]; rRNA processing [goid 6364] [evidence IEA]; small GTPase mediated signal transduction [goid 7264] [evidence IEA]	enzyme activator activity [goid 8047] [evidence NR ]; GTPase activity [goid 3924] [pmid 2107548] [evidence TAS]; nucleotide binding [goid 166] [evidence IEA]; GTP binding [goid 5525] [evidence IEA]			NM_001660.2
ILMN_1699331	Homo sapiens	RefSeq	ILMN_1751	ILMN_1751	IFIT1	NM_001548.2	NM_001548.2		3434	53759100	NM_001548.2	IFIT1	NP_001539.2	6220673	I	108	GATGCAGCAAGAAGGAGCCATCTGCAATCCAGGAAGAAATTCCTTGCCAG	10	+	91149642-91149691	Homo sapiens interferon-induced protein with tetratricopeptide repeats 1 (IFIT1), transcript variant 2, mRNA.	cytoplasm [goid 5737] [pmid 3753936] [evidence NAS]	immune response [goid 6955] [evidence IEA]	binding [goid 5488] [evidence IEA]	RNM561; IFI-56; IFI56; GARG-16; IFNAI1; G10P1		NM_001548.2
ILMN_1684461	Homo sapiens	RefSeq	ILMN_20042	ILMN_20163	CADPS2	NM_001009571.1	NM_001009571.1		93664	57546901	NM_001009571.1	CADPS2	NP_001009571.1	4210273	A	4463	CCCCAGGTGTGGGGTAGCAAGTGTGCTTCCGTCAAGATACCATATTCTCC	7	-	121746734-121746783	Homo sapiens Ca2+-dependent activator protein for secretion 2 (CADPS2), transcript variant 2, mRNA.	synapse [goid 45202] [evidence IEA]; membrane [goid 16020] [evidence IEA]	protein transport [goid 15031] [evidence IEA]; exocytosis [goid 6887] [evidence IEA]	lipid binding [goid 8289] [evidence IEA]; calcium ion binding [goid 5509] [evidence IEA]	KIAA1591; FLJ40851		NM_001009571.1
ILMN_1749044	Homo sapiens	RefSeq	ILMN_8510	ILMN_8510	PVRL4	NM_030916.1	NM_030916.1		81607	16716338	NM_030916.1	PVRL4	NP_112178.1	540082	S	2409	AGAGGCTTGAACTGTTACAGAAGCCCTCTGCCCTCTGGTGGCCTCTGGGC	1	-	159308405-159308454	Homo sapiens poliovirus receptor-related 4 (PVRL4), mRNA.		cell adhesion [goid 7155] [evidence IEA]	receptor activity [goid 4872] [evidence IEA]; protein binding [goid 5515] [evidence IEA]	PRR4; nectin-4; LNIR		NM_030916.1
ILMN_1781001	Homo sapiens	RefSeq	ILMN_7903	ILMN_167297	SOCS3	NM_003955.3	NM_003955.3		9021	45439351	NM_003955.3	SOCS3	NP_003946.3	1940397	S	1990	CCATGGAGAGGGACCCAGCATAGGAAAGCCACATACTCAGCCTGGATGGG	17	-	73865148-73865197	Homo sapiens suppressor of cytokine signaling 3 (SOCS3), mRNA.		anti-apoptosis [goid 6916] [pmid 9266833] [evidence TAS]; JAK-STAT cascade [goid 7259] [pmid 9266833] [evidence TAS]; regulation of cell growth [goid 1558] [evidence IEA]; intracellular signaling cascade [goid 7242] [evidence IEA]; negative regulation of signal transduction [goid 9968] [evidence IEA]	protein kinase inhibitor activity [goid 4860] [pmid 9266833] [evidence TAS]	MGC71791; ATOD4; Cish3; SSI-3; SSI3; SOCS-3; CIS3		NM_003955.3
ILMN_1659985	Homo sapiens	RefSeq	ILMN_474	ILMN_474	C6ORF206	NM_152732.2	NM_152732.2		221421	32964824	NM_152732.2	C6orf206	NP_689945.2	7050056	S	611	GCTAAAGAATAAGACCTTGCTTGAGAAGGCTGACCTGGACCCCTCCCTGG	6	+	43732353-43732402	Homo sapiens chromosome 6 open reading frame 206 (C6orf206), mRNA.				MRPS18AL1; FLJ30845		NM_152732.2
ILMN_1661170	Homo sapiens	RefSeq	ILMN_27115	ILMN_27115	NDUFB8	NM_005004.2	NM_005004.2		4714	56676316	NM_005004.2	NDUFB8	NP_004995.1	6900343	S	583	GATCTGAGGAGGCTTCGTGGGCTTTTGGGTCCTCTAACTAGGACTCCCTC	10	-	102273540-102273583:102273584-102273589	Homo sapiens NADH dehydrogenase (ubiquinone) 1 beta subcomplex, 8, 19kDa (NDUFB8), mRNA.	membrane fraction [goid 5624] [evidence NR ]; mitochondrion [goid 5739] [evidence IEA]; endoplasmic reticulum [goid 5783] [pmid 11256614] [evidence IDA]	mitochondrial electron transport, NADH to ubiquinone [goid 6120] [pmid 9878551] [evidence TAS]; electron transport [goid 6118] [evidence IEA]	oxidoreductase activity [goid 16491] [evidence IEA]; NADH dehydrogenase (ubiquinone) activity [goid 8137] [pmid 9878551] [evidence TAS]; NADH dehydrogenase activity [goid 3954] [evidence IEA]	CI-ASHI; ASHI		NM_005004.2
ILMN_1771084	Homo sapiens	RefSeq	ILMN_10738	ILMN_184019	ACSM3	NM_005622.3	NM_005622.3		6296	47458816	NM_005622.3	ACSM3	NP_005613.2	130192	I	1673	GCCCTGAATGAACACCCTTCAGTTGCAGAGTCAGCTGTTGTCAGCAGCCC	16	+	20711090-20711139	Homo sapiens acyl-CoA synthetase medium-chain family member 3 (ACSM3), transcript variant 1, mRNA.		metabolism [goid 8152] [evidence IEA]	catalytic activity [goid 3824] [evidence IEA]	SA; SAH		NM_005622.3
ILMN_1809379	Homo sapiens	RefSeq	ILMN_13641	ILMN_13641	POLG	NM_002693.1	NM_002693.1		5428	4505936	NM_002693.1	POLG	NP_002684.1	2450255	S	4332	GTCCCCCATGCTCTGATGCAGTGCCCTAGAAGGGGAAAGAATTAATGCTC	15	-	87660606-87660655	Homo sapiens polymerase (DNA directed), gamma (POLG), mRNA.	mitochondrion [goid 5739] [pmid 8884268] [evidence TAS]; gamma DNA polymerase complex [goid 5760] [evidence IEA]	DNA-dependent DNA replication [goid 6261] [pmid 3619920] [evidence TAS]; base-excision repair, gap-filling [goid 6287] [pmid 15177179] [evidence IDA]	transferase activity [goid 16740] [evidence IEA]; gamma DNA-directed DNA polymerase activity [goid 3895] [pmid 8884268] [evidence TAS]; DNA binding [goid 3677] [evidence IEA]; delta DNA polymerase activity [goid 3891] [pmid 9034326] [evidence TAS]; magnesium ion binding [goid 287] [evidence IEA]; protein binding [goid 5515] [pmid 16263719] [evidence IPI]	POLG1; SCAE; SANDO; FLJ27114; POLGA; PEO		NM_002693.1
ILMN_1808789	Homo sapiens	RefSeq	ILMN_20154	ILMN_180855	MYO5C	NM_018728.1	NM_018728.1		55930	9055283	NM_018728.1	MYO5C	NP_061198.1	4150482	S	6535	AGCACTCCTAGTCTCTGGCCTGTGGATCCAGTGCTATTCTGTCACCAACC	15	-	50272054-50272103	Homo sapiens myosin VC (MYO5C), mRNA.	myosin [goid 16459] [evidence IEA]		calmodulin binding [goid 5516] [evidence IEA]; ATP binding [goid 5524] [evidence IEA]; motor activity [goid 3774] [evidence IEA]; nucleotide binding [goid 166] [evidence IEA]; actin binding [goid 3779] [evidence IEA]	MGC74969		NM_018728.1
ILMN_1783448	Homo sapiens	RefSeq	ILMN_2834	ILMN_183290	DYNC1LI2	NM_006141.2	NM_006141.2		1783	38505264	NM_006141.2	DYNC1LI2	NP_006132.1	150129	S	4209	AGCCTTAGTCCAGGGGTGTGGCTCTGTCCGGGTGCAGTATGCAGTCATGT	16	-	65312377-65312426	Homo sapiens dynein, cytoplasmic 1, light intermediate chain 2 (DYNC1LI2), mRNA.	microtubule [goid 5874] [evidence IEA]; cytoplasmic dynein complex [goid 5868] [pmid 7738094] [evidence TAS]		ATP binding [goid 5524] [evidence IEA]; motor activity [goid 3774] [evidence IEA]; nucleotide binding [goid 166] [evidence IEA]	DNCLI2; LIC2		NM_006141.2
ILMN_1808907	Homo sapiens	RefSeq	ILMN_27335	ILMN_27335	HIST1H2BN	NM_003520.3	NM_003520.3		8341	15718720	NM_003520.3	HIST1H2BN	NP_003511.1	4730634	S	361	AAGTACACCAGTTCCAAGTGAGCCCGCCCACCGCGGAACGTTCGGTCAGT	6	+	27914779-27914799:27914800-27914828	Homo sapiens histone 1, H2bn (HIST1H2BN), mRNA.	nucleus [goid 5634] [evidence IEA]; chromosome [goid 5694] [evidence IEA]; nucleosome [goid 786] [pmid 9439656] [evidence NAS]	chromosome organization and biogenesis (sensu Eukaryota) [goid 7001] [evidence IEA]; nucleosome assembly [goid 6334] [pmid 9439656] [evidence NAS]	DNA binding [goid 3677] [pmid 9439656] [evidence NAS]	H2BFD; MGC125416; MGC125415; MGC9388; MGC125414; H2B/d		NM_003520.3
ILMN_1750234	Homo sapiens	RefSeq	ILMN_29414	ILMN_29414	PRSS2	NM_002770.2	NM_002770.2		5645	21071012	NM_002770.2	PRSS2	NP_002761.1	6520592	S	411	TGGCACCGAGTCCCTCATCTCCGGCTGGGGCAACACTCTGAGTTCTGGTG	7	+	142181273-142181322	Homo sapiens protease, serine, 2 (trypsin 2) (PRSS2), transcript variant 1, mRNA.	extracellular region [goid 5576] [pmid 12731883] [evidence IDA]; extracellular matrix [goid 31012] [pmid 12731883] [evidence TAS]; extracellular space [goid 5615] [pmid 16192646] [evidence IMP]	positive regulation of cell growth [goid 30307] [pmid 12731883] [evidence TAS]; positive regulation of cell adhesion [goid 45785] [pmid 12731883] [evidence TAS]; collagen catabolism [goid 30574] [pmid 16192646] [evidence IMP]; digestion [goid 7586] [evidence IEA]	trypsin activity [goid 4295] [pmid 12731883] [evidence IDA]; peptidase activity [goid 8233] [evidence IEA]; calcium ion binding [goid 5509] [pmid 12709065] [evidence IDA]; protein binding [goid 5515] [pmid 16192646] [evidence IPI]	MGC111183; TRY8; MGC120174; TRY2; TRYP2		NM_002770.2
ILMN_1672357	Homo sapiens	RefSeq	ILMN_3194	ILMN_168014	MIZF	NM_015517.3	NM_015517.3		25988	39725947	NM_015517.3	MIZF	NP_056332.2	3400176	A	1939	GGGGAGCCTGAGGACTCTGGATTCTTTGAGGGGATCCTGGATGTGTGTGT	11	+	118510614-118510663	Homo sapiens MBD2-interacting zinc finger (MIZF), transcript variant 1, mRNA.	nucleus [goid 5634] [evidence IEA]; intracellular [goid 5622] [evidence IEA]	regulation of transcription, DNA-dependent [goid 6355] [evidence IEA]; transcription [goid 6350] [evidence IEA]	zinc ion binding [goid 8270] [evidence IEA]; metal ion binding [goid 46872] [evidence IEA]; DNA binding [goid 3677] [evidence IEA]	ZNF743; HiNF-P; DKFZP434F162		NM_015517.3
ILMN_1776480	Homo sapiens	RefSeq	ILMN_3194	ILMN_168014	MIZF	NM_015517.3	NM_015517.3		25988	39725947	NM_015517.3	MIZF	NP_056332.2	1580452	I	68	GGGTCTGCCGCCCAGGATGGAGTACAATGGTGTGATCTTGGCTCTTTGCA	11	+	118499493-118499542	Homo sapiens MBD2-interacting zinc finger (MIZF), transcript variant 1, mRNA.	nucleus [goid 5634] [evidence IEA]; intracellular [goid 5622] [evidence IEA]	regulation of transcription, DNA-dependent [goid 6355] [evidence IEA]; transcription [goid 6350] [evidence IEA]	zinc ion binding [goid 8270] [evidence IEA]; metal ion binding [goid 46872] [evidence IEA]; DNA binding [goid 3677] [evidence IEA]	ZNF743; HiNF-P; DKFZP434F162		NM_015517.3
ILMN_1791423	Homo sapiens	RefSeq	ILMN_20300	ILMN_168258	LOC401052	NM_001008737.1	NM_001008737.1		401052	56806676	NM_001008737.1	LOC401052	NP_001008737.1	630040	S	1745	CACTTCTGGGACCTCACGTGGAATTGGTCTCTCTGAGGTAGTGGAGATGC	3	-	10023204-10023253	Homo sapiens hypothetical LOC401052 (LOC401052), mRNA.						NM_001008737.1
ILMN_1774557	Homo sapiens	RefSeq	ILMN_2953	ILMN_2953	CDC14A	NM_033312.1	NM_033312.1		8556	15451930	NM_033312.1	CDC14A	NP_201569.1	5690221	I	2283	CCCAGCCGAGGCTGCCACCAAAGAAATTTAATAGTGCCAAGGAAGCCTTC	1	+	100737470-100737519	Homo sapiens CDC14 cell division cycle 14 homolog A (S. cerevisiae) (CDC14A), transcript variant 2, mRNA.	nucleus [goid 5634] [pmid 9367992] [evidence TAS]	cell proliferation [goid 8283] [pmid 9367992] [evidence TAS]; cell cycle [goid 7049] [evidence IEA]; protein amino acid dephosphorylation [goid 6470] [evidence IEA]; cell division [goid 51301] [evidence IEA]	hydrolase activity [goid 16787] [evidence IEA]; protein tyrosine phosphatase activity [goid 4725] [evidence IEA]; protein binding [goid 5515] [pmid 16221885] [evidence IPI]; protein tyrosine/serine/threonine phosphatase activity [goid 8138] [evidence IEA]	hCDC14; Cdc14A1; Cdc14A2; cdc14		NM_033312.1
ILMN_1788655	Homo sapiens	RefSeq	ILMN_18609	ILMN_18609	CRLF2	NM_001012288.1	NM_001012288.1		64109	59958358	NM_001012288.1	CRLF2	NP_001012288.1	7650685	I	730	TACACCAAGGGAACTTCCAGGAGTGGATCACAGACACCCAGAACGTGGCC	X	+		Homo sapiens cytokine receptor-like factor 2 (CRLF2), transcript variant 2, mRNA.	membrane [goid 16020] [evidence IEA]; integral to membrane [goid 16021] [evidence IEA]		receptor activity [goid 4872] [evidence IEA]	TSLPR; CRL2; CRLF2Y		NM_001012288.1
ILMN_1668963	Homo sapiens	RefSeq	ILMN_6069	ILMN_6069	MARVELD1	NM_031484.1	NM_031484.1		83742	13899343	NM_031484.1	MARVELD1	NP_113672.1	620333	S	3096	GCCAAAAGAGAGAGTGGGTTTGGGAAGAGTGAGGGTGGTTGGGGAGAGGG	10	+	99467774-99467823	Homo sapiens MARVEL domain containing 1 (MARVELD1), mRNA.	membrane [goid 16020] [evidence IEA]			MRVLDC1; FLJ23440; RP11-548K23.8; GB14; bA548K23.8; FLJ22343; MGC4415; MARVD1		NM_031484.1
ILMN_1746924	Homo sapiens	RefSeq	ILMN_8884	ILMN_8884	ZNF610	NM_173530.1	NM_173530.1		162963	27734940	NM_173530.1	ZNF610	NP_775801.1	990414	S	1723	CATGCTGGAGAGAATTCACTGCGTACCTTACAGATGGAATGAATGTGGCA	19	+	57561791-57561832:57561833-57561840	Homo sapiens zinc finger protein 610 (ZNF610), mRNA.	nucleus [goid 5634] [evidence IEA]; intracellular [goid 5622] [evidence IEA]	regulation of transcription, DNA-dependent [goid 6355] [evidence IEA]; transcription [goid 6350] [evidence IEA]	zinc ion binding [goid 8270] [evidence IEA]; metal ion binding [goid 46872] [evidence IEA]; DNA binding [goid 3677] [evidence IEA]	MGC102679; FLJ36040; DKFZp547A1010		NM_173530.1
ILMN_1798395	Homo sapiens	RefSeq	ILMN_7792	ILMN_7792	PIGH	NM_004569.3	NM_004569.3		5283	110224468	NM_004569.3	PIGH	NP_004560.1	940452	S	768	GGAACCATTATGGATGTAGTGCATCTTAGAGCCATAGAGCAGGTGACTGG				Homo sapiens phosphatidylinositol glycan anchor biosynthesis, class H (PIGH), mRNA.	endoplasmic reticulum [goid 5783] [pmid 8900170] [evidence TAS]	GPI anchor biosynthesis [goid 6506] [pmid 8900170] [evidence TAS]; protein modification [goid 6464] [pmid 8900170] [evidence TAS]	transferase activity, transferring glycosyl groups [goid 16757] [evidence IEA]; phosphatidylinositol N-acetylglucosaminyltransferase activity [goid 17176] [evidence IEA]	GPI-H		NM_004569.3
ILMN_1794597	Homo sapiens	RefSeq	ILMN_26551	ILMN_26551	ZNF167	NM_025169.1	NM_025169.1		55888	47716684	NM_025169.1	ZNF167	NP_079445.1	2650356	I	1626	GTGGCGGAGTTGTGCCACCTACATGAGCCAATGGAGAAGAAAGCTCCTGG	3	+	44599866-44599915	Homo sapiens zinc finger protein 167 (ZNF167), transcript variant 2, mRNA.	nucleus [goid 5634] [evidence IEA]; intracellular [goid 5622] [evidence IEA]	transcription [goid 6350] [evidence IEA]; regulation of transcription, DNA-dependent [goid 6355] [evidence IEA]	transcription factor activity [goid 3700] [evidence IEA]; DNA binding [goid 3677] [evidence IEA]; zinc ion binding [goid 8270] [evidence IEA]; metal ion binding [goid 46872] [evidence IEA]; nucleic acid binding [goid 3676] [evidence IEA]	FLJ12738; ZNF64; ZFP; ZKSCAN7		NM_025169.1
ILMN_1730696	Homo sapiens	RefSeq	ILMN_26551	ILMN_26551	ZNF167	NM_025169.1	NM_025169.1		55888	47716684	NM_025169.1	ZNF167	NP_079445.1	5820632	A	1178	CCTGCAGTGGAACATGATGCCAGAAAATCACCATAGCATGGCCTCCTTGG	3	+	44584880-44584929	Homo sapiens zinc finger protein 167 (ZNF167), transcript variant 2, mRNA.	nucleus [goid 5634] [evidence IEA]; intracellular [goid 5622] [evidence IEA]	transcription [goid 6350] [evidence IEA]; regulation of transcription, DNA-dependent [goid 6355] [evidence IEA]	transcription factor activity [goid 3700] [evidence IEA]; DNA binding [goid 3677] [evidence IEA]; zinc ion binding [goid 8270] [evidence IEA]; metal ion binding [goid 46872] [evidence IEA]; nucleic acid binding [goid 3676] [evidence IEA]	FLJ12738; ZNF64; ZFP; ZKSCAN7		NM_025169.1
ILMN_1733366	Homo sapiens	RefSeq	ILMN_14016	ILMN_14016	MAST1	NM_014975.1	NM_014975.1		22983	45120118	NM_014975.1	MAST1	NP_055790.1	3310577	S	4707	CCTGACCAAAAAAGGAGTGTCCAGTCCCGCACCCCCGGGACCATAGCCAA	19	+	12846639-12846684:12846685-12846688	Homo sapiens microtubule associated serine/threonine kinase 1 (MAST1), mRNA.	cytoskeleton [goid 5856] [evidence IEA]; membrane [goid 16020] [evidence IEA]	protein kinase cascade [goid 7243] [evidence ISS]; protein amino acid phosphorylation [goid 6468] [evidence ISS]; cytoskeleton organization and biogenesis [goid 7010] [evidence ISS]	transferase activity [goid 16740] [evidence IEA]; nucleotide binding [goid 166] [evidence IEA]; ATP binding [goid 5524] [evidence ISS]; magnesium ion binding [goid 287] [evidence ISS]; protein serine/threonine kinase activity [goid 4674] [evidence ISS]; protein binding [goid 5515] [evidence IEA]	SAST170; SAST; KIAA0973		NM_014975.1
ILMN_1667468	Homo sapiens	RefSeq	ILMN_8584	ILMN_8584	DACT3	NM_145056.1	NM_145056.1		147906	21450823	NM_145056.1	DACT3	NP_659493.1	4890148	S	2351	CCTGTGAGAGGGAATGGGGGAAGCCTGATGACCCTCAGCTGTTCCAATCT	19	-	51842834-51842883	Homo sapiens dapper, antagonist of beta-catenin, homolog 3 (Xenopus laevis) (DACT3), mRNA.				MGC15476; RRR1		NM_145056.1
ILMN_1674759	Homo sapiens	RefSeq	ILMN_137968	ILMN_45233	AGPAT7	NM_153613.2	NM_153613.2		254531	87116680	NM_153613.2	AGPAT7	NP_705841.2	6350427	S	1524	CACTCTATGGGAAACTCTTCAGCACCTACCTGCGCCCCCCACACACCTCT	15	-	32438715-32438764	Homo sapiens 1-acylglycerol-3-phosphate O-acyltransferase 7 (lysophosphatidic acid acyltransferase, eta) (AGPAT7), mRNA.	integral to membrane [goid 16021] [evidence IEA]; membrane [goid 16020] [evidence IEA]; endoplasmic reticulum [goid 5783] [evidence IEA]	metabolism [goid 8152] [evidence IEA]; phospholipid biosynthesis [goid 8654] [evidence IEA]	acyltransferase activity [goid 8415] [evidence IEA]; transferase activity [goid 16740] [evidence IEA]; 1-acylglycerol-3-phosphate O-acyltransferase activity [goid 3841] [evidence IEA]; calcium ion binding [goid 5509] [evidence IEA]	FLJ10257; AYTL3; LPAAT-eta		NM_153613.2
ILMN_1714386	Homo sapiens	RefSeq	ILMN_16772	ILMN_16772	CCNB1IP1	NM_182852.1	NM_182852.1		57820	33519439	NM_182852.1	CCNB1IP1	NP_878272.1	5050438	I	472	CGCTCTGGCGTAGTTCCCTGAAGCACTCGCTCGCAGAGAATCCTGGAATC	14	-	19855852-19855901	Homo sapiens cyclin B1 interacting protein 1 (CCNB1IP1), transcript variant 4, mRNA.	nucleus [goid 5634] [evidence IEA]	ubiquitin cycle [goid 6512] [evidence IEA]	zinc ion binding [goid 8270] [evidence IEA]; metal ion binding [goid 46872] [evidence IEA]; ligase activity [goid 16874] [evidence IEA]	C14orf18; HEI10		NM_182852.1
ILMN_1775658	Homo sapiens	RefSeq	ILMN_28377	ILMN_28377	PRNT	NM_177549.2	NM_177549.2		149830	31343531	NM_177549.2	PRNT	NP_808217.1	3180411	S	2027	CTGGAAACAGCCATCTGCACAGGTCAACATCTTCTTAGCTGACAGGGAGC	20	-	4660184-4660233	Homo sapiens prion protein (testis specific) (PRNT), mRNA.						NM_177549.2
ILMN_1812256	Homo sapiens	RefSeq	ILMN_24476	ILMN_161969	GANC	NM_198141.2	NM_198141.2		2595	66346736	NM_198141.2	GANC	NP_937784.2	110445	S	4287	CCCACTTTCCCATGAAGCCTAACTGCGTGAACACCCCTACCCCCATACCC	15	+	40432857-40432906	Homo sapiens glucosidase, alpha; neutral C (GANC), mRNA.		metabolism [goid 8152] [evidence IEA]; carbohydrate metabolism [goid 5975] [evidence IEA]	alpha-glucosidase activity [goid 4558] [pmid 12370436] [evidence NAS]; hydrolase activity, hydrolyzing O-glycosyl compounds [goid 4553] [evidence IEA]	MGC138256		NM_198141.2
ILMN_1667125	Homo sapiens	RefSeq	ILMN_9567	ILMN_9567	RPS6KL1	NM_031464.3	NM_031464.3		83694	93277120	NM_031464.3	RPS6KL1	NP_113652.1	1090128	S	2747	TTCCACTAGAGTTTTGCCCTCAGCTCCTCCCTGCCAGCATCCCAGTCACC	14	-	74442319-74442368	Homo sapiens ribosomal protein S6 kinase-like 1 (RPS6KL1), mRNA.	ribonucleoprotein complex [goid 30529] [evidence IEA]	protein amino acid phosphorylation [goid 6468] [evidence IEA]	ATP binding [goid 5524] [evidence IEA]; transferase activity [goid 16740] [evidence IEA]; nucleotide binding [goid 166] [evidence IEA]; protein kinase activity [goid 4672] [evidence IEA]	FLJ35734; MGC11287		NM_031464.3
ILMN_1757129	Homo sapiens	RefSeq	ILMN_9545	ILMN_9545	TMEM88	NM_203411.1	NM_203411.1		92162	44662812	NM_203411.1	TMEM88	NP_981956.1	3830370	S	698	CTCAATCCTGAACATCTAGGCTGGAACCTGCACACCTCCCCCTCAGCTCC	17	+	7699966-7700015	Homo sapiens transmembrane protein 88 (TMEM88), mRNA.				FLJ20025; MGC71744		NM_203411.1
ILMN_1703538	Homo sapiens	RefSeq	ILMN_17792	ILMN_17792	AIF1	NM_001623.3	NM_001623.3		199	14574567	NM_001623.3	AIF1	NP_001614.3	3120608	I	43	GTCTCCCCACCTCTACCAGCATCTGCTGAGCTATGAGCCAAACCAGGGAT	6	+	31691054-31691085:31691086-31691103	Homo sapiens allograft inflammatory factor 1 (AIF1), transcript variant 3, mRNA.	nucleus [goid 5634] [pmid 9614071] [evidence TAS]	response to stress [goid 6950] [pmid 9614071] [evidence TAS]; cell cycle arrest [goid 7050] [pmid 9614071] [evidence TAS]; inflammatory response [goid 6954] [pmid 8912632] [evidence TAS]; negative regulation of cell proliferation [goid 8285] [pmid 9614071] [evidence TAS]	calcium ion binding [goid 5509] [evidence IEA]	AIF-1; IRT-1; IBA1		NM_001623.3
ILMN_1781996	Homo sapiens	RefSeq	ILMN_16023	ILMN_16023	NUDT16	NM_152395.1	NM_152395.1		131870	24308369	NM_152395.1	NUDT16	NP_689608.1	6040128	S	3054	CAGAGCCACTGACCCTTTATGGCACTGCTAACAGACCCCTTCCCTCAGGT	3	+	132587399-132587448	Homo sapiens nudix (nucleoside diphosphate linked moiety X)-type motif 16 (NUDT16), mRNA.			hydrolase activity [goid 16787] [evidence IEA]; magnesium ion binding [goid 287] [evidence IEA]; manganese ion binding [goid 30145] [evidence IEA]	FLJ31265		NM_152395.1
ILMN_1686906	Homo sapiens	RefSeq	ILMN_28839	ILMN_28839	TP53INP2	NM_021202.1	NM_021202.1		58476	39930398	NM_021202.1	TP53INP2	NP_067025.1	990435	S	3827	TGCAGACACACCATAGCCCCCTTCTACTACTTTCCCTCTCGCCCTGCCAC	20	+	32764601-32764650	Homo sapiens tumor protein p53 inducible nuclear protein 2 (TP53INP2), mRNA.	nucleus [goid 5634] [evidence IEA]			DKFZp434O0827; FLJ23500; dJ1181N3.1; DKFZp434B2411; PINH; FLJ21759; C20orf110		NM_021202.1
ILMN_1797204	Homo sapiens	RefSeq	ILMN_26171	ILMN_26171	WDR64	NM_144625.3	NM_144625.3		128025	115495442	NM_144625.3	WDR64	NP_653226.3	1690253	S	2168	CTGGTGTCAGGCCATCCTATTGATGGGAAAGATTGCTTAGGGAGTTCTGG				Homo sapiens WD repeat domain 64 (WDR64), mRNA.				FLJ32978		NM_144625.3
ILMN_1724437	Homo sapiens	RefSeq	ILMN_18761	ILMN_18761	GCAT	NM_014291.2	NM_014291.2		23464	22035688	NM_014291.2	GCAT	NP_055106.1	2510600	S	1184	CCGGGTACAGATCTCAGCAGTGCATAGCGAGGAAGACATTGACCGCTGCG	22	+	36542575-36542624	Homo sapiens glycine C-acetyltransferase (2-amino-3-ketobutyrate coenzyme A ligase) (GCAT), nuclear gene encoding mitochondrial protein, mRNA.	mitochondrion [goid 5739] [evidence NAS]	biosynthesis [goid 9058] [evidence IEA]; amino acid metabolism [goid 6520] [pmid 10712613] [evidence NAS]	acyltransferase activity [goid 8415] [evidence IEA]; ligase activity [goid 16874] [evidence IEA]; glycine C-acetyltransferase activity [goid 8890] [pmid 10712613] [evidence NAS]; transferase activity, transferring nitrogenous groups [goid 16769] [evidence IEA]	MGC23053; KBL		NM_014291.2
ILMN_1709800	Homo sapiens	RefSeq	ILMN_9563	ILMN_9563	POMZP3	NM_012230.2	NM_012230.2		22932	23510403	NM_012230.2	POMZP3	NP_036362.2	770064	A	891	CCTTGATGGCCAGGAAAATAAAAGAAGCTGTCTTGTCGACGGTCTCACTG	7	-	76085530-76085553:76092775-76092800	Homo sapiens POM (POM121 homolog, rat) and ZP3 fusion (POMZP3), transcript variant 1, mRNA.				POM-ZP3; MGC8359; POM121		NM_012230.2
ILMN_1770247	Homo sapiens	RefSeq	ILMN_138818	ILMN_10671	HOXA10	NM_153715.2	NM_153715.2		3206	83977448	NM_153715.2	HOXA10	NP_714926.1	3610181	I	528	CCGCGCGGAGAAGCCAGCTGTCCCTTGGCAGTGATTTCGGAAATGTGTCA	7	-	27185791-27185799:27185800-27185840	Homo sapiens homeobox A10 (HOXA10), transcript variant 2, mRNA.	nucleus [goid 5634] [evidence IEA]	regulation of transcription, DNA-dependent [goid 6355] [evidence IEA]; development [goid 7275] [pmid 8972230] [evidence TAS]; spermatogenesis [goid 7283] [pmid 7700356] [evidence TAS]	sequence-specific DNA binding [goid 43565] [evidence IEA]; transcription factor activity [goid 3700] [evidence IEA]	MGC12859; PL; HOX1H; HOX1; HOX1.8		NM_153715.2
ILMN_1809676	Homo sapiens	RefSeq	ILMN_17399	ILMN_17399	CACNG6	NM_145814.1	NM_145814.1		59285	22027553	NM_145814.1	CACNG6	NP_665813.1	2120504	I	1083	AAAGGTGCAGAGTTCCTGCTCCGAGTTGGAGCCGTCTGCTTTGGCCTCTC	19	+	59194786-59194835	Homo sapiens calcium channel, voltage-dependent, gamma subunit 6 (CACNG6), transcript variant 1, mRNA.	integral to membrane [goid 16021] [evidence IEA]; membrane [goid 16020] [evidence IEA]; tight junction [goid 5923] [evidence IEA]; voltage-gated calcium channel complex [goid 5891] [pmid 11170751] [evidence NAS]	ion transport [goid 6811] [evidence IEA]; calcium ion transport [goid 6816] [pmid 11170751] [evidence NAS]	voltage-gated calcium channel activity [goid 5245] [pmid 11170751] [evidence NAS]; structural molecule activity [goid 5198] [evidence IEA]; calcium ion binding [goid 5509] [evidence IEA]			NM_145814.1
ILMN_1807972	Homo sapiens	RefSeq	ILMN_18994	ILMN_18994	MICAL1	NM_022765.2	NM_022765.2		64780	20127615	NM_022765.2	MICAL1	NP_073602.2	2000193	S	3423	GGTGGATTTGGTCAACCAGAGAGATGCCCTCATCCGCTTCCAGGAGGAGC	6	-	109872130-109872179	Homo sapiens microtubule associated monoxygenase, calponin and LIM domain containing 1 (MICAL1), mRNA.	cytoplasm [goid 5737] [pmid 11827972] [evidence IDA]; intermediate filament [goid 5882] [pmid 11827972] [evidence NAS]; cytoskeleton [goid 5856] [evidence IEA]	electron transport [goid 6118] [evidence IEA]; cytoskeleton organization and biogenesis [goid 7010] [pmid 11827972] [evidence NAS]; aromatic compound metabolism [goid 6725] [evidence IEA]; signal transduction [goid 7165] [pmid 11827972] [evidence NAS]	zinc ion binding [goid 8270] [evidence IEA]; metal ion binding [goid 46872] [evidence IEA]; SH3 domain binding [goid 17124] [pmid 11827972] [evidence IPI]; monooxygenase activity [goid 4497] [evidence IEA]; protein binding [goid 5515] [pmid 11827972] [evidence IPI]	NICAL; DKFZp434B1517; FLJ21739; FLJ11937; MICAL-1; MICAL		NM_022765.2
ILMN_1808463	Homo sapiens	RefSeq	ILMN_14909	ILMN_14909	SPANXN4	NM_001009613.1	NM_001009613.1		441525	57528116	NM_001009613.1	SPANXN4	NP_001009613.1	3890753	S	210	CCAGCCTACAGAGAGCTCCACTGATCCAATCAAAGAGAAAGGAGACCTAG	X	+	141949608-141949657	Homo sapiens SPANX family, member N4 (SPANXN4), mRNA.				SPANX-N4		NM_001009613.1
ILMN_1657295	Homo sapiens	RefSeq	ILMN_26920	ILMN_26920	CPA6	NM_020361.2	NM_020361.2		57094	24111254	NM_020361.2	CPA6	NP_065094.2	4920682	S	1538	CAAGGCTCAGGTCAACTGCCATAGGATTCTGAGCAAGGCCTACTTGGCCC	8	-	68497235-68497284	Homo sapiens carboxypeptidase A6 (CPA6), mRNA.			zinc ion binding [goid 8270] [evidence IEA]; metal ion binding [goid 46872] [evidence IEA]; metallopeptidase activity [goid 8237] [evidence IEA]; carboxypeptidase activity [goid 4180] [evidence IEA]; carboxypeptidase A activity [goid 4182] [pmid 11836249] [evidence NAS]	CPAH		NM_020361.2
ILMN_1699610	Homo sapiens	RefSeq	ILMN_11269	ILMN_11269	CCT6B	NM_006584.2	NM_006584.2		10693	58331172	NM_006584.2	CCT6B	NP_006575.2	2680161	S	1525	GGGCGTAGATTTGAATACAGGTGAGCCAATGGTAGCAGCAGATGCAGGAG	17	-	30280136-30280166:30282081-30282099	Homo sapiens chaperonin containing TCP1, subunit 6B (zeta 2) (CCT6B), mRNA.		chaperone-mediated protein complex assembly [goid 51131] [pmid 8812458] [evidence TAS]; protein folding [goid 6457] [pmid 8812458] [evidence TAS]; spermatogenesis [goid 7283] [pmid 8812458] [evidence TAS]	ATP binding [goid 5524] [evidence IEA]; unfolded protein binding [goid 51082] [pmid 8812458] [evidence TAS]; protein transporter activity [goid 8565] [pmid 8812458] [evidence TAS]; nucleotide binding [goid 166] [evidence IEA]	TSA303; Cctz2; TCP-1-zeta-2; CCTZ-2; CCT-zeta-2		NM_006584.2
ILMN_1779406	Homo sapiens	RefSeq	ILMN_30215	ILMN_172303	OR2Z1	NM_001004699.1	NM_001004699.1		284383	52317226	NM_001004699.1	OR2Z1	NP_001004699.1	150286	S	721	TGCTCCTCGCACATCACGGTAGTGGGGCTCTTTTATGGTGCCGCCGTGTT	19	+	8703111-8703160	Homo sapiens olfactory receptor, family 2, subfamily Z, member 1 (OR2Z1), mRNA.	integral to membrane [goid 16021] [evidence IEA]; membrane [goid 16020] [evidence IEA]	G-protein coupled receptor protein signaling pathway [goid 7186] [evidence IEA]; signal transduction [goid 7165] [evidence IEA]	olfactory receptor activity [goid 4984] [evidence IEA]; receptor activity [goid 4872] [evidence IEA]	OR19-4; OR2Z2		NM_001004699.1
ILMN_1791202	Homo sapiens	RefSeq	ILMN_138307	ILMN_14359	SMOC1	NM_022137.4	NM_022137.4		64093	78190496	NM_022137.4	SMOC1	NP_071420.1	7100685	S	2569	CAACAGGGAAACTCTTCACCTCCCTGCAAACCTACCAGTGAGGCTCCCAG	14	+	69567739-69567788	Homo sapiens SPARC related modular calcium binding 1 (SMOC1), transcript variant 2, mRNA.	basement membrane [goid 5604] [evidence IEA]		calcium ion binding [goid 5509] [evidence IEA]			NM_022137.4
ILMN_1705384	Homo sapiens	RefSeq	ILMN_21261	ILMN_21261	PPFIBP1	NM_177444.1	NM_177444.1		8496	29294628	NM_177444.1	PPFIBP1	NP_803193.1	5900360	I	855	GCAGAGGCCAGAACCAAGATGGGATTTCCCTGCTGAACTATGTGAGATGC	12	+	27692049-27692084:27692085-27692098	Homo sapiens PTPRF interacting protein, binding protein 1 (liprin beta 1) (PPFIBP1), transcript variant 2, mRNA.	plasma membrane [goid 5886] [pmid 9624153] [evidence NAS]	cell adhesion [goid 7155] [pmid 9624153] [evidence TAS]	protein binding [goid 5515] [pmid 9624153] [evidence TAS]	hSgt2p; L2; hSGT2		NM_177444.1
ILMN_1806320	Homo sapiens	RefSeq	ILMN_21261	ILMN_21261	PPFIBP1	NM_177444.1	NM_177444.1		8496	29294628	NM_177444.1	PPFIBP1	NP_803193.1	4760307	A	743	GTTAACAGACCAGGTGGAGGCTCAGGGAGAGAAGATTCGAGATTTGGAGT	12	+	27691937-27691986	Homo sapiens PTPRF interacting protein, binding protein 1 (liprin beta 1) (PPFIBP1), transcript variant 2, mRNA.	plasma membrane [goid 5886] [pmid 9624153] [evidence NAS]	cell adhesion [goid 7155] [pmid 9624153] [evidence TAS]	protein binding [goid 5515] [pmid 9624153] [evidence TAS]	hSgt2p; L2; hSGT2		NM_177444.1
ILMN_1792748	Homo sapiens	RefSeq	ILMN_15726	ILMN_171589	CPS1	NM_001875.2	NM_001875.2		1373	21361330	NM_001875.2	CPS1	NP_001866.2	6550411	S	5466	CTTGGCCCGAGTGAAATAATCAGATTTTTGTCATTCACACTCTCCCCCAG	2	+	211251797-211251846	Homo sapiens carbamoyl-phosphate synthetase 1, mitochondrial (CPS1), mRNA.	mitochondrion [goid 5739] [pmid 1840546] [evidence TAS]; cytoplasm [goid 5737] [evidence IEA]	nitrogen compound metabolism [goid 6807] [evidence IEA]; pyrimidine base biosynthesis [goid 19856] [evidence IEA]; urea cycle [goid 50] [evidence IEA]; arginine biosynthesis [goid 6526] [evidence IEA]; glutamine metabolism [goid 6541] [evidence IEA]	ligase activity [goid 16874] [evidence IEA]; nucleotide binding [goid 166] [evidence IEA]; ATP binding [goid 5524] [evidence IEA]; carbamoyl-phosphate synthase (ammonia) activity [goid 4087] [pmid 1840546] [evidence TAS]; protein binding [goid 5515] [pmid 12620389] [evidence IPI]			NM_001875.2
ILMN_1797375	Homo sapiens	RefSeq	ILMN_6060	ILMN_6060	KLF12	NM_016285.2	NM_016285.2		11278	21071072	NM_016285.2	KLF12	NP_057369.1	1780427	I	1068	GCAGCATCTCCTGTCCCCCAGCCATGTCATTCTAGCTGTGAACTGGCACG	13	-	73285176-73285225	Homo sapiens Kruppel-like factor 12 (KLF12), transcript variant 2, mRNA.	nucleus [goid 5634] [evidence IEA]	regulation of transcription from RNA polymerase II promoter [goid 6357] [pmid 10704285] [evidence TAS]; transcription [goid 6350] [evidence IEA]	transcription factor activity [goid 3700] [pmid 10704285] [evidence TAS]; zinc ion binding [goid 8270] [evidence IEA]; transcription corepressor activity [goid 3714] [pmid 10704285] [evidence TAS]; metal ion binding [goid 46872] [evidence IEA]	AP-2rep; AP2REP; HSPC122		NM_016285.2
ILMN_1662839	Homo sapiens	RefSeq	ILMN_16110	ILMN_16110	PLEKHA1	NM_001001974.1	NM_001001974.1		59338	50234892	NM_001001974.1	PLEKHA1	NP_001001974.1	6220564	A	3427	ATCCTTGTTCGATAGCATAGGAAAATGTTCTGGTGATTGTCAGGGTCTCC	10	+	124181533-124181582	Homo sapiens pleckstrin homology domain containing, family A (phosphoinositide binding specific) member 1 (PLEKHA1), transcript variant 2, mRNA.	nucleus [goid 5634] [evidence IEA]; membrane [goid 16020] [evidence IEA]		phospholipid binding [goid 5543] [pmid 11001876] [evidence IDA]	TAPP1		NM_001001974.1
ILMN_1797753	Homo sapiens	RefSeq	ILMN_22145	ILMN_22145	ARHGAP28	NM_030672.2	NM_030672.2		79822	59710110	NM_030672.2	ARHGAP28	NP_109597.2	7210402	A	1646	CGGAAGGAGTCATACGGGTCCATGCTCCACTTCTCTCCAAGGTGTCCATG	18	+	6886511-6886560	Homo sapiens Rho GTPase activating protein 28 (ARHGAP28), transcript variant 2, mRNA.	membrane [goid 16020] [evidence IEA]; intracellular [goid 5622] [evidence IEA]	release of virus from host [goid 19076] [evidence IEA]; signal transduction [goid 7165] [evidence IEA]		FLJ10312; DKFZp686A2038		NM_030672.2
ILMN_1731178	Homo sapiens	RefSeq	ILMN_22145	ILMN_22145	ARHGAP28	NM_030672.2	NM_030672.2		79822	59710110	NM_030672.2	ARHGAP28	NP_109597.2	3850113	I	1832	CGACAGAGACCAACAGGAGCCCCAAACATGTATTCCTCTTCACTATTGGC	18	+	6888506-6888555	Homo sapiens Rho GTPase activating protein 28 (ARHGAP28), transcript variant 2, mRNA.	membrane [goid 16020] [evidence IEA]; intracellular [goid 5622] [evidence IEA]	release of virus from host [goid 19076] [evidence IEA]; signal transduction [goid 7165] [evidence IEA]		FLJ10312; DKFZp686A2038		NM_030672.2
ILMN_1727644	Homo sapiens	RefSeq	ILMN_1018	ILMN_1018	PRMT3	NM_005788.1	NM_005788.1		10196	44771197	NM_005788.1	PRMT3	NP_005779.1	3290292	S	1829	GGGGTAGAGTGGGTCAGCAGGAGGGAGCTGGTTTTATGTGAGCAGATGGA	11	+	20486578-20486627	Homo sapiens protein arginine methyltransferase 3 (PRMT3), mRNA.	cytoplasm [goid 5737] [pmid 9642256] [evidence NAS]; intracellular [goid 5622] [evidence IEA]		transferase activity [goid 16740] [evidence IEA]; protein-arginine N-methyltransferase activity [goid 16274] [pmid 9642256] [evidence NAS]; zinc ion binding [goid 8270] [evidence IEA]; metal ion binding [goid 46872] [evidence IEA]; methyltransferase activity [goid 8168] [evidence IEA]; nucleic acid binding [goid 3676] [evidence IEA]	HRMT1L3		NM_005788.1
ILMN_1663827	Homo sapiens	RefSeq	ILMN_26626	ILMN_26626	SMYD5	NM_006062.1	NM_006062.1		10322	50052980	NM_006062.1	SMYD5	NP_006053.1	620075	S	2227	CTTCGAGAGTAGCCCTGTCTTGTCCCCTCCTACCCCCAGATTAGCACCAC	2	+	73307547-73307596	Homo sapiens SMYD family member 5 (SMYD5), mRNA.	nucleus [goid 5634] [evidence IEA]		zinc ion binding [goid 8270] [evidence IEA]; metal ion binding [goid 46872] [evidence IEA]	RRG1; NN8-4AG; RAI15; ZMYND23		NM_006062.1
ILMN_1709681	Homo sapiens	RefSeq	ILMN_137214	ILMN_19420	GABRB3	NM_021912.3	NM_021912.3		2562	83779012	NM_021912.3	GABRB3	NP_068712.1	4540243	A	2763	GTCACCCAACGACCCATGACCGTTCTCTGAGGCAAAGGAGGGCAACCTGA	15	-	24342698-24342747	Homo sapiens gamma-aminobutyric acid (GABA) A receptor, beta 3 (GABRB3), transcript variant 2, mRNA.	integral to membrane [goid 16021] [evidence IEA]; postsynaptic membrane [goid 45211] [evidence IEA]; integral to plasma membrane [goid 5887] [pmid 1664410] [evidence TAS]	ion transport [goid 6811] [evidence IEA]; signal transduction [goid 7165] [pmid 1664410] [evidence TAS]	ion channel activity [goid 5216] [evidence IEA]; GABA-A receptor activity [goid 4890] [pmid 1664410] [evidence TAS]; extracellular ligand-gated ion channel activity [goid 5230] [evidence IEA]; chloride channel activity [goid 5254] [evidence IEA]; neurotransmitter receptor activity [goid 30594] [evidence IEA]	MGC9051		NM_021912.3
ILMN_1657682	Homo sapiens	RefSeq	ILMN_9765	ILMN_9765	GFM1	NM_024996.5	NM_024996.5		85476	25306276	NM_024996.5	GFM1	NP_079272.4	4900133	S	3329	GTTTCCAGAAAAAGTTGGGCTTTCCCAAGCAGTTCTATTACCCGGTTCAG	3	+	159892916-159892965	Homo sapiens G elongation factor, mitochondrial 1 (GFM1), nuclear gene encoding mitochondrial protein, mRNA.	mitochondrion [goid 5739] [evidence IEA]; intracellular [goid 5622] [evidence IEA]	protein biosynthesis [goid 6412] [evidence IEA]; translational elongation [goid 6414] [evidence IEA]	GTP binding [goid 5525] [evidence IEA]; translation initiation factor activity [goid 3743] [evidence IEA]; nucleotide binding [goid 166] [evidence IEA]; translation elongation factor activity [goid 3746] [evidence IEA]	hEFG1; FLJ12662; EFG1; EFG; EGF1; FLJ13632; GFM; FLJ20773; EFGM; COXPD1		NM_024996.5
ILMN_1810928	Homo sapiens	RefSeq	ILMN_22115	ILMN_22115	BTBD3	NM_181443.1	NM_181443.1		22903	31317208	NM_181443.1	BTBD3	NP_852108.1	2190626	I	34	GGATCTCCGAGTGCCCCGGCCGGGGCCTGAGGAGCGGGCACAGGGCAAGG	20	+	11819510-11819559	Homo sapiens BTB (POZ) domain containing 3 (BTBD3), transcript variant 2, mRNA.			protein binding [goid 5515] [evidence IEA]	dJ742J24.1; KIAA0952; MGC130039; MGC130038		NM_181443.1
ILMN_1737681	Homo sapiens	RefSeq	ILMN_9241	ILMN_9241	NEK10	NM_152534.2	NM_152534.2		152110	44917614	NM_152534.2	NEK10	NP_689747.2	110465	A	1336	GGCTGAGTTAGTGACAGGGTGGCAGTCCCATAGCCTTCCTGCTGTGATTC	3	-	27178976-27179025	Homo sapiens NIMA (never in mitosis gene a)- related kinase 10 (NEK10), transcript variant 2, mRNA.		protein amino acid phosphorylation [goid 6468] [evidence IEA]	binding [goid 5488] [evidence IEA]; ATP binding [goid 5524] [evidence IEA]; transferase activity [goid 16740] [evidence IEA]; protein serine/threonine kinase activity [goid 4674] [evidence IEA]; nucleotide binding [goid 166] [evidence IEA]; protein kinase activity [goid 4672] [evidence IEA]	FLJ32685		NM_152534.2
ILMN_1808677	Homo sapiens	RefSeq	ILMN_2021	ILMN_177117	UGT2B17	XM_001125683.1	XM_001125683.1		7367	113416084	XM_001125683.1	UGT2B17	XP_001125683.1	2350243	A	1452	ATAAAGGAGCCAAGCACCTTCGGGTCGCAGCCCACAACCTCACCTGGATC				PREDICTED: Homo sapiens UDP glucuronosyltransferase 2 family, polypeptide B17 (UGT2B17), mRNA.						XM_001125683.1
ILMN_1775587	Homo sapiens	RefSeq	ILMN_17396	ILMN_178624	STX19	NM_001001850.1	NM_001001850.1		415117	49258195	NM_001001850.1	STX19	NP_001001850.1	6020450	S	1086	AGAAATCCTTGCAGAGTACTGTGTTGTTGGTGCTGTCCATGCTGTAGCTC	3	-	95215925-95215974	Homo sapiens syntaxin 19 (STX19), mRNA.	membrane [goid 16020] [evidence IEA]	intracellular protein transport [goid 6886] [evidence IEA]	protein transporter activity [goid 8565] [evidence IEA]	MGC21382		NM_001001850.1
ILMN_1788061	Homo sapiens	RefSeq	ILMN_17535	ILMN_17535	12-Sep	NM_144605.1	NM_144605.1		124404	21389408	NM_144605.1	12-Sep	NP_653206.1	3710025	S	1124	AGGTCTGCAGGGGGGCCCATGACGATTCTGATGATGAGTTCTGACCACCG	16	-	4767791-4767798:4767799-4767840	Homo sapiens septin 12 (SEPT12), mRNA.		cell cycle [goid 7049] [evidence IEA]	GTP binding [goid 5525] [evidence IEA]; nucleotide binding [goid 166] [evidence IEA]	FLJ25410		NM_144605.1
ILMN_1714554	Homo sapiens	RefSeq	ILMN_3880	ILMN_3880	SNX5	NM_014426.2	NM_014426.2		27131	23111045	NM_014426.2	SNX5	NP_055241.1	7650538	A	1967	CTAATGGCCGCTGGGGGGTGAGGGCGGTGTGTTGTATGTCTTTGGGTGTT	20	-	17870285-17870334	Homo sapiens sorting nexin 5 (SNX5), transcript variant 2, mRNA.		protein transport [goid 15031] [evidence IEA]; intracellular signaling cascade [goid 7242] [evidence IEA]	phosphoinositide binding [goid 35091] [evidence IEA]; protein binding [goid 5515] [evidence IEA]	FLJ10931		NM_014426.2
ILMN_1797875	Homo sapiens	RefSeq	ILMN_3192	ILMN_3192	ALOX5AP	NM_001629.2	NM_001629.2		241	15718674	NM_001629.2	ALOX5AP	NP_001620.2	4180411	S	664	TCTATTGGCCATCTGGGCTTCACAGCTTGAGTTAACCTTGCTTTTCCGGG	13	+	30236347-30236396	Homo sapiens arachidonate 5-lipoxygenase-activating protein (ALOX5AP), mRNA.	membrane fraction [goid 5624] [evidence NR ]; membrane [goid 16020] [evidence IEA]; integral to membrane [goid 16021] [evidence IEA]	leukotriene biosynthesis [goid 19370] [evidence IEA]; inflammatory response [goid 6954] [pmid 2300173] [evidence TAS]	enzyme activator activity [goid 8047] [pmid 2300173] [evidence TAS]; binding [goid 5488] [pmid 2300173] [evidence TAS]	FLAP		NM_001629.2
ILMN_1662590	Homo sapiens	RefSeq	ILMN_4294	ILMN_4294	ADAMTS13	NM_139025.2	NM_139025.2		11093	73695933	NM_139025.2	ADAMTS13	NP_620594.1	520176	I	3860	TGCCCCACGAAGAAGCCGCTGCTCCAGGACGGACCACAGCCACCCCTGCT	9	+	135310394-135310443	Homo sapiens ADAM metallopeptidase with thrombospondin type 1 motif, 13 (ADAMTS13), transcript variant 1, mRNA.	extracellular matrix (sensu Metazoa) [goid 5578] [evidence IEA]	blood coagulation [goid 7596] [evidence IEA]; integrin-mediated signaling pathway [goid 7229] [evidence IEA]	zinc ion binding [goid 8270] [evidence IEA]; peptidase activity [goid 8233] [evidence IEA]; metalloendopeptidase activity [goid 4222] [evidence IEA]; calcium ion binding [goid 5509] [evidence IEA]; protein binding [goid 5515] [pmid 15824096] [evidence IPI]	FLJ42993; C9orf8; MGC118900; VWFCP; DKFZp434C2322; MGC118899; vWF-CP; TTP		NM_139025.2
ILMN_1722826	Homo sapiens	RefSeq	ILMN_29084	ILMN_179983	GIPC3	NM_133261.1	NM_133261.1		126326	18959203	NM_133261.1	GIPC3	NP_573568.1	580397	S	832	ACGTCCAAGAAGACAGCGAGCGCCCAGGAGTTTGCACGCTGTTTAGACTC	19	+	3541054-3541103	Homo sapiens GIPC PDZ domain containing family, member 3 (GIPC3), mRNA.			protein binding [goid 5515] [evidence IEA]			NM_133261.1
ILMN_1727156	Homo sapiens	RefSeq	ILMN_29555	ILMN_29555	ARSI	NM_001012301.1	NM_001012301.1		340075	59797059	NM_001012301.1	ARSI	NP_001012301.1	6020750	S	1367	CCAGTGTCCGCCAGGCCGTGTGGCTCTTCAACATCAGTGCTGACCCTTAT	5	-	149657263-149657312	Homo sapiens arylsulfatase family, member I (ARSI), mRNA.		metabolism [goid 8152] [evidence IEA]	hydrolase activity [goid 16787] [evidence IEA]; calcium ion binding [goid 5509] [evidence IEA]; arylsulfatase activity [goid 4065] [pmid 16174644] [evidence TAS]	FLJ16069		NM_001012301.1
ILMN_1705070	Homo sapiens	RefSeq	ILMN_5159	ILMN_5159	LOC91661	NM_138372.1	NM_138372.1		91661	21687261	NM_138372.1	LOC91661	NP_612381.1	450162	S	1754	GACCATGCTCCGGAGTCTCAGCAGGCTCCTGCAGTGTGTTTATCCGTGCA	19	+	58621968-58622001:58622152-58622167	Homo sapiens hypothetical protein BC001610 (LOC91661), mRNA.	intracellular [goid 5622] [evidence IEA]	regulation of transcription, DNA-dependent [goid 6355] [evidence IEA]	nucleic acid binding [goid 3676] [evidence IEA]			NM_138372.1
ILMN_1810554	Homo sapiens	RefSeq	ILMN_27765	ILMN_171286	PDPK1	NM_002613.3	NM_002613.3		5170	60498971	NM_002613.3	PDPK1	NP_002604.1	2650128	A	2012	CACAAAGGAATTCAGGGTCGCTTTGCTTGCTCTCTGTGCTCCGTGGAGGC	16	+	2587966-2588015	Homo sapiens 3-phosphoinositide dependent protein kinase-1 (PDPK1), transcript variant 1, mRNA.	plasma membrane [goid 5886] [pmid 9637919] [evidence IEP]; cytoplasm [goid 5737] [pmid 9637919] [evidence IEP]	actin cytoskeleton organization and biogenesis [goid 30036] [pmid 10792047] [evidence TAS]; protein amino acid phosphorylation [goid 6468] [pmid 9368760] [evidence TAS]; insulin receptor signaling pathway [goid 8286] [pmid 10792047] [evidence TAS]	transferase activity [goid 16740] [evidence IEA]; protein-tyrosine kinase activity [goid 4713] [evidence IEA]; 3-phosphoinositide-dependent protein kinase activity [goid 4676] [pmid 9368760] [evidence TAS]; nucleotide binding [goid 166] [evidence IEA]; ATP binding [goid 5524] [evidence IEA]; protein serine/threonine kinase activity [goid 4674] [evidence IEA]; protein kinase activity [goid 4672] [evidence IEA]	MGC20087; MGC35290; PDK1; PkB-like; PRO0461; PkB-like 1		NM_002613.3
ILMN_1653793	Homo sapiens	RefSeq	ILMN_27765	ILMN_171286	PDPK1	NM_002613.3	NM_002613.3		5170	60498971	NM_002613.3	PDPK1	NP_002604.1	4850471	I	712	GTGTCTGCTTTAGAGTACTTGCACGGCAAGGGCATCATTCACAGGGACCT	16	+	2555656-2555699:2556358-2556363	Homo sapiens 3-phosphoinositide dependent protein kinase-1 (PDPK1), transcript variant 1, mRNA.	plasma membrane [goid 5886] [pmid 9637919] [evidence IEP]; cytoplasm [goid 5737] [pmid 9637919] [evidence IEP]	actin cytoskeleton organization and biogenesis [goid 30036] [pmid 10792047] [evidence TAS]; protein amino acid phosphorylation [goid 6468] [pmid 9368760] [evidence TAS]; insulin receptor signaling pathway [goid 8286] [pmid 10792047] [evidence TAS]	transferase activity [goid 16740] [evidence IEA]; protein-tyrosine kinase activity [goid 4713] [evidence IEA]; 3-phosphoinositide-dependent protein kinase activity [goid 4676] [pmid 9368760] [evidence TAS]; nucleotide binding [goid 166] [evidence IEA]; ATP binding [goid 5524] [evidence IEA]; protein serine/threonine kinase activity [goid 4674] [evidence IEA]; protein kinase activity [goid 4672] [evidence IEA]	MGC20087; MGC35290; PDK1; PkB-like; PRO0461; PkB-like 1		NM_002613.3
ILMN_1653035	Homo sapiens	RefSeq	ILMN_25491	ILMN_25491	CHR415SYT	NM_001014372.2	NM_001014372.2		401135	75677553	NM_001014372.2	CHR415SYT	NP_001014394.1	3180092	S	1966	GCAACGATTCCTCAGAACAGTGTCGCAAGATCTTTATTTCCTCCGAAGTA	4	-	68609535-68609584	Homo sapiens chr415 synaptotagmin (CHR415SYT), mRNA.				sytdep		NM_001014372.2
ILMN_1765532	Homo sapiens	RefSeq	ILMN_13522	ILMN_13522	RDBP	NM_002904.5	NM_002904.5		7936	67906819	NM_002904.5	RDBP	NP_002895.3	6200669	S	1509	ACATGGCCAGTGCCTGTTCCCCACTCCCTTGCCCCAAAAGGATCTGGAAC	6	-	32027845-32027894	Homo sapiens RD RNA binding protein (RDBP), mRNA.	nucleus [goid 5634] [pmid 2119325] [evidence NAS]	regulation of transcription, DNA-dependent [goid 6355] [evidence IEA]; transcription [goid 6350] [evidence IEA]	RNA binding [goid 3723] [pmid 2119325] [evidence NAS]; nucleotide binding [goid 166] [evidence IEA]; protein binding [goid 5515] [pmid 14667819] [evidence IPI]	RDP; NELF-E; D6S45; RD		NM_002904.5
ILMN_1722239	Homo sapiens	RefSeq	ILMN_8352	ILMN_8352	TIMM8A	NM_004085.2	NM_004085.2		1678	6138974	NM_004085.2	TIMM8A	NP_004076.1	4730224	S	1046	GATTTAGGCCAATCAGAAGCTAACAGCAGTTTCAGGTAGAGGTGCATGCC	X	-	100487376-100487425	Homo sapiens translocase of inner mitochondrial membrane 8 homolog A (yeast) (TIMM8A), nuclear gene encoding mitochondrial protein, mRNA.	membrane [goid 16020] [evidence IEA]; mitochondrion [goid 5739] [evidence IEA]	protein transport [goid 15031] [evidence IEA]; protein folding [goid 6457] [evidence IEA]	zinc ion binding [goid 8270] [evidence IEA]; metal ion binding [goid 46872] [evidence IEA]	DFN1; DDP; MTS; DDP1; MGC12262		NM_004085.2
ILMN_1683082	Homo sapiens	RefSeq	ILMN_21016	ILMN_170266	RPUSD1	NM_058192.2	NM_058192.2		113000	41152102	NM_058192.2	RPUSD1	NP_478072.1	1820730	S	1884	TGGCTCCCACACAGCCATGCATTGTCACTCTGCCTCCGGGACCCCAGCTT	16	-	775091-775140	Homo sapiens RNA pseudouridylate synthase domain containing 1 (RPUSD1), mRNA.		RNA processing [goid 6396] [evidence IEA]	RNA binding [goid 3723] [evidence IEA]; pseudouridine synthase activity [goid 9982] [evidence IEA]	RLUCL; C16orf40; MGC19600		NM_058192.2
ILMN_1785644	Homo sapiens	RefSeq	ILMN_7561	ILMN_7561	C20ORF29	NM_018347.1	NM_018347.1		55317	8922912	NM_018347.1	C20orf29	NP_060817.1	4180431	S	1577	GGCAGTATTATCAACAAGGTCCTGCTCAGTGTCCAGCCCCCGCTGAGTTC	20	+	3753699-3753748	Homo sapiens chromosome 20 open reading frame 29 (C20orf29), mRNA.				FLJ11168		NM_018347.1
ILMN_1797534	Homo sapiens	RefSeq	ILMN_8030	ILMN_21548	RIOK1	NM_153005.1	NM_153005.1		83732	23510357	NM_153005.1	RIOK1	NP_694550.1	5570594	A	1643	CACCCACAGTTCAGCTGGCTGTTGATTTTCACTGCAACTCTGCCTTTGTG	6	+	7363125-7363174	Homo sapiens RIO kinase 1 (yeast) (RIOK1), transcript variant 2, mRNA.			kinase activity [goid 16301] [evidence IEA]; ATP binding [goid 5524] [evidence IEA]; transferase activity [goid 16740] [evidence IEA]; protein serine/threonine kinase activity [goid 4674] [evidence IEA]; nucleotide binding [goid 166] [evidence IEA]	FLJ30006; MGC12903; AD034; bA288G3.1		NM_153005.1
ILMN_1670318	Homo sapiens	RefSeq	ILMN_21548	ILMN_21548	RIOK1	NM_153005.1	NM_153005.1		83732	23510357	NM_153005.1	RIOK1	NP_694550.1	1690064	I	74	GTTCAGATTTTTCCCTCCAGTTGGTTTAATTTCTATTTCCTAAAACATTA	6	+	7347952-7348001	Homo sapiens RIO kinase 1 (yeast) (RIOK1), transcript variant 2, mRNA.			kinase activity [goid 16301] [evidence IEA]; ATP binding [goid 5524] [evidence IEA]; transferase activity [goid 16740] [evidence IEA]; protein serine/threonine kinase activity [goid 4674] [evidence IEA]; nucleotide binding [goid 166] [evidence IEA]	FLJ30006; MGC12903; AD034; bA288G3.1		NM_153005.1
ILMN_1654684	Homo sapiens	RefSeq	ILMN_10287	ILMN_10287	C6ORF105	NM_032744.1	NM_032744.1		84830	14249371	NM_032744.1	C6orf105	NP_116133.1	3800180	S	1449	ACTGGGAAATCTGTTTCTCTTCTGAGCAAGCATTCAGGGCAGGTATAAAC	6	-	11821965-11822014	Homo sapiens chromosome 6 open reading frame 105 (C6orf105), mRNA.	membrane [goid 16020] [evidence IEA]; integral to membrane [goid 16021] [evidence IEA]			RP3-413H6.1; dJ413H6.1; MGC12335		NM_032744.1
ILMN_1728742	Homo sapiens	RefSeq	ILMN_21073	ILMN_16262	C5ORF4	NM_032385.1	NM_032385.1		10826	14150216	NM_032385.1	C5orf4	NP_115761.1	4480674	A	3398	CTCCCTAGGAGGCTTTTGCCCTCAGCTTGAATACAGTTCCTGGTGCATCA	5	-	154178616-154178665	Homo sapiens chromosome 5 open reading frame 4 (C5orf4), transcript variant 2, mRNA.	membrane [goid 16020] [evidence IEA]; integral to membrane [goid 16021] [evidence IEA]	metabolism [goid 8152] [evidence IEA]	catalytic activity [goid 3824] [evidence IEA]	FLJ13758		NM_032385.1
ILMN_1716154	Homo sapiens	RefSeq	ILMN_16262	ILMN_16262	C5ORF4	NM_032385.1	NM_032385.1		10826	14150216	NM_032385.1	C5orf4	NP_115761.1	1710747	I	831	GTGGACAGCTCCCATTGGCGTGATCTCTCTCTATGCCCACCCTATAGAGC	5	-	154182228-154182277	Homo sapiens chromosome 5 open reading frame 4 (C5orf4), transcript variant 2, mRNA.	membrane [goid 16020] [evidence IEA]; integral to membrane [goid 16021] [evidence IEA]	metabolism [goid 8152] [evidence IEA]	catalytic activity [goid 3824] [evidence IEA]	FLJ13758		NM_032385.1
ILMN_1713438	Homo sapiens	RefSeq	ILMN_19748	ILMN_19748	APOM	NM_019101.2	NM_019101.2		55937	22091451	NM_019101.2	APOM	NP_061974.2	1510672	S	662	CCAGATGGGTACAATGGGAGCTGAGTTGTTGGAGGGAGAAGCTGGAGACT	6	+	31733867-31733916	Homo sapiens apolipoprotein M (APOM), mRNA.	integral to plasma membrane [goid 5887] [pmid 10531326] [evidence TAS]	generation of precursor metabolites and energy [goid 6091] [pmid 10531326] [evidence TAS]; membrane lipid metabolism [goid 6643] [pmid 10531326] [evidence TAS]; lipid transport [goid 6869] [evidence IEA]	binding [goid 5488] [evidence IEA]; lipid transporter activity [goid 5319] [pmid 10531326] [evidence TAS]	G3a; HSPC336; NG20; MGC22400		NM_019101.2
ILMN_1681591	Homo sapiens	RefSeq	ILMN_5417	ILMN_5417	PTPN1	NM_002827.2	NM_002827.2		5770	18104977	NM_002827.2	PTPN1	NP_002818.1	2760603	S	3016	ACCCTGCAGAGCTATGGTGAGGTGTGGATAAGGCTTAGGTGCCAGGCTGT	20	+	48634193-48634242	Homo sapiens protein tyrosine phosphatase, non-receptor type 1 (PTPN1), mRNA.	endoplasmic reticulum [goid 5783] [evidence IEA]; soluble fraction [goid 5625] [evidence NR ]; cytoplasm [goid 5737] [evidence NR ]	protein amino acid dephosphorylation [goid 6470] [evidence IEA]; signal transduction [goid 7165] [pmid 10748206] [evidence TAS]	hydrolase activity [goid 16787] [evidence IEA]; protein tyrosine phosphatase activity [goid 4725] [pmid 10748206] [evidence TAS]	PTP1B		NM_002827.2
ILMN_1815225	Homo sapiens	RefSeq	ILMN_24869	ILMN_161874	GYG2	NM_001079855.1	NM_001079855.1		8908	119943092	NM_001079855.1	GYG2	NP_001073324.1	5310521	S	2830	CGGGATAGGAAGGCCGTGGGAGAACTCGATCCTAGCCTGTGTCAGCTGGA				Homo sapiens glycogenin 2 (GYG2), transcript variant 1, mRNA.	soluble fraction [goid 5625] [pmid 9346895] [evidence TAS]	carbohydrate biosynthesis [goid 16051] [evidence IEA]; glycogen biosynthesis [goid 5978] [pmid 9346895] [evidence TAS]	glycogenin glucosyltransferase activity [goid 8466] [pmid 9346895] [evidence TAS]; transferase activity, transferring hexosyl groups [goid 16758] [evidence IEA]; transferase activity [goid 16740] [evidence IEA]	GN-2; GN2		NM_001079855.1
ILMN_1752070	Homo sapiens	RefSeq	ILMN_19449	ILMN_169943	OR1K1	NM_080859.1	NM_080859.1		392392	53850575	NM_080859.1	OR1K1	NP_543135.1	1940255	S	893	TACAGGGGGCACTCCGAGCCCTTCTCATTGGGCGAAGGATCTCAGCTAGT	9	+	124603115-124603164	Homo sapiens olfactory receptor, family 1, subfamily K, member 1 (OR1K1), mRNA.	integral to membrane [goid 16021] [evidence IEA]; membrane [goid 16020] [evidence IEA]	G-protein coupled receptor protein signaling pathway [goid 7186] [evidence IEA]; signal transduction [goid 7165] [evidence IEA]	olfactory receptor activity [goid 4984] [evidence IEA]; receptor activity [goid 4872] [evidence IEA]	hg99		NM_080859.1
ILMN_1810782	Homo sapiens	RefSeq	ILMN_18782	ILMN_18782	SH3KBP1	NM_031892.1	NM_031892.1		30011	13994241	NM_031892.1	SH3KBP1	NP_114098.1	2690368	I	3032	CCACTAGAGGCCACTGTCTTCAAAGCTTCTCTCACCCTAGCCAAAGGTCC	X	-	19463663-19463712	Homo sapiens SH3-domain kinase binding protein 1 (SH3KBP1), transcript variant 1, mRNA.	nucleus [goid 5634] [evidence IEA]; membrane [goid 16020] [evidence IEA]	cell-cell signaling [goid 7267] [pmid 10679202] [evidence NAS]	kinase activity [goid 16301] [evidence IEA]; protein binding [goid 5515] [pmid 12029088] [evidence IPI]	GIG10; MIG18; CIN85		NM_031892.1
ILMN_1703919	Homo sapiens	RefSeq	ILMN_22367	ILMN_22367	RAB40C	NM_021168.2	NM_021168.2		57799	46195788	NM_021168.2	RAB40C	NP_066991.2	2850634	S	2242	ATGCTTCCCAAGGTGGTCCCACGGAGGGTGTTACTGGGCACCAGTGGACT	16	+	618903-618952	Homo sapiens RAB40C, member RAS oncogene family (RAB40C), mRNA.	membrane [goid 16020] [evidence IEA]	small GTPase mediated signal transduction [goid 7264] [evidence IEA]; protein transport [goid 15031] [evidence IEA]	GTP binding [goid 5525] [evidence IEA]; nucleotide binding [goid 166] [evidence IEA]	RASL8C; RARL		NM_021168.2
ILMN_1680740	Homo sapiens	RefSeq	ILMN_137530	ILMN_28361	HOXA1	NM_153620.2	NM_153620.2		3198	84697021	NM_153620.2	HOXA1	NP_705873.2	4220288	A	2257	CATGGATACTTCCTGGGTCAAGTGCTAACCTTTTCACCTCCAACTGGATG	7	-	27099176-27099225	Homo sapiens homeobox A1 (HOXA1), transcript variant 2, mRNA.	nucleus [goid 5634] [evidence IEA]	regulation of transcription, DNA-dependent [goid 6355] [evidence IEA]; development [goid 7275] [pmid 7622051] [evidence TAS]	RNA polymerase II transcription factor activity [goid 3702] [pmid 7622051] [evidence TAS]; sequence-specific DNA binding [goid 43565] [evidence IEA]; transcription factor activity [goid 3700] [evidence IEA]	BSAS; HOX1; HOX1F; MGC45232		NM_153620.2
ILMN_1652938	Homo sapiens	RefSeq	ILMN_5299	ILMN_5299	PRRG3	NM_024082.2	NM_024082.2		79057	31543810	NM_024082.2	PRRG3	NP_076987.2	5050279	S	1470	CTGTGTCTAGAGCTCTGGGCCTCAGGGGTAAGGGAAGGAAGCCAGCCTTT	X	+	150620545-150620594	Homo sapiens proline rich Gla (G-carboxyglutamic acid) 3 (transmembrane) (PRRG3), mRNA.	membrane [goid 16020] [evidence IEA]; extracellular region [goid 5576] [evidence IEA]; integral to membrane [goid 16021] [pmid 11171957] [evidence NAS]		calcium ion binding [goid 5509] [evidence IEA]	MGC156177; TMG3; MGC149510		NM_024082.2
ILMN_1724181	Homo sapiens	RefSeq	ILMN_16803	ILMN_4978	IL15	NM_000585.2	NM_000585.2		3600	26787979	NM_000585.2	IL15	NP_000576.1	2630747	A	1235	TTGGTGGGGCTGGGTACCAATGCTGCAGGTCAACAGCTATGCTGGTAGGC	4	+	142873828-142873877	Homo sapiens interleukin 15 (IL15), transcript variant 3, mRNA.	extracellular region [goid 5576] [pmid 14718574] [evidence NAS]; membrane fraction [goid 5624] [pmid 10851076] [evidence TAS]; Golgi apparatus [goid 5794] [pmid 10851076] [evidence TAS]; integral to plasma membrane [goid 5887] [pmid 10851076] [evidence TAS]; extracellular space [goid 5615] [pmid 10851076] [evidence TAS]; endosome [goid 5768] [pmid 10851076] [evidence TAS]; cytoplasm [goid 5737] [pmid 10851076] [evidence TAS]	immune response [goid 6955] [pmid 8178155] [evidence TAS]; cell-cell signaling [goid 7267] [pmid 7759105] [evidence TAS]; signal transduction [goid 7165] [pmid 8178155] [evidence TAS]; positive regulation of cell proliferation [goid 8284] [pmid 10851076] [evidence TAS]	signal transducer activity [goid 4871] [pmid 10851076] [evidence TAS]; hematopoietin/interferon-class (D200-domain) cytokine receptor binding [goid 5126] [evidence IEA]	MGC9721; IL-15		NM_000585.2
ILMN_1742044	Homo sapiens	RefSeq	ILMN_20694	ILMN_20694	GNAI1	NM_002069.4	NM_002069.4		2770	33946323	NM_002069.4	GNAI1	NP_002060.4	6400768	S	2783	TGATGTGTCATCTCTGACCTTGTTTCAGCAAAGTAAACAGCACTCCCCAC	7	+	79686126-79686175	Homo sapiens guanine nucleotide binding protein (G protein), alpha inhibiting activity polypeptide 1 (GNAI1), mRNA.	plasma membrane [goid 5886] [pmid 11256614] [evidence IDA]	G-protein coupled receptor protein signaling pathway [goid 7186] [evidence IEA]; signal transduction [goid 7165] [evidence IEA]	signal transducer activity [goid 4871] [evidence IEA]; GTP binding [goid 5525] [evidence IEA]; nucleotide binding [goid 166] [evidence IEA]; protein binding [goid 5515] [pmid 15537540] [evidence IPI]	Gi		NM_002069.4
ILMN_1737043	Homo sapiens	RefSeq	ILMN_3542	ILMN_3775	LTB	NM_009588.1	NM_009588.1		4050	6996015	NM_009588.1	LTB	NP_033666.1	3290601	A	666	AGACCTTCTTTGGGGCCGTGATGGTGGGGTGAGGGAATATGAGTGCGTGG	6	-	31656446-31656495	Homo sapiens lymphotoxin beta (TNF superfamily, member 3) (LTB), transcript variant 2, mRNA.	membrane [goid 16020] [evidence IEA]; integral to membrane [goid 16021] [evidence IEA]; extracellular space [goid 5615] [evidence IEA]	immune response [goid 6955] [evidence IEA]; cell-cell signaling [goid 7267] [pmid 7916655] [evidence TAS]; signal transduction [goid 7165] [pmid 7916655] [evidence TAS]	tumor necrosis factor receptor binding [goid 5164] [evidence IEA]	TNFSF3; p33; TNFC		NM_009588.1
ILMN_1765165	Homo sapiens	RefSeq	ILMN_4652	ILMN_4652	VPS13B	NM_184042.1	NM_184042.1		157680	35493718	NM_184042.1	VPS13B	NP_908931.1	620026	A	177	GCCGTCGGATCTACAGCTTTCACTATGGGGTGGAGACGTGGTACTCAGCA	8	+	100095258-100095307	Homo sapiens vacuolar protein sorting 13B (yeast) (VPS13B), transcript variant 2, mRNA.	integral to membrane [goid 16021] [evidence IEA]			COH1; DKFZp313I0811; CHS1; KIAA0532		NM_184042.1
ILMN_1682147	Homo sapiens	RefSeq	ILMN_3780	ILMN_3780	HOOK2	NM_013312.1	NM_013312.1		29911	7019410	NM_013312.1	HOOK2	NP_037444.1	290022	S	2192	ACGCCTGGCATCTCTGAACCTTCGCCCCACTGACAAGCACTGACAGACCT	19	-	12735088-12735095:12735096-12735137	Homo sapiens hook homolog 2 (Drosophila) (HOOK2), mRNA.	microtubule [goid 5874] [evidence IEA]; cytoskeleton [goid 5856] [evidence IEA]; cytoplasm [goid 5737] [evidence IEA]	endocytosis [goid 6897] [pmid 9927460] [evidence TAS]; microtubule cytoskeleton organization and biogenesis [goid 226] [evidence IEA]	microtubule binding [goid 8017] [evidence IEA]; protein binding [goid 5515] [pmid 16189514] [evidence IPI]	HK2		NM_013312.1
ILMN_1804834	Homo sapiens	RefSeq	ILMN_24761	ILMN_24761	C6ORF130	NM_145063.2	NM_145063.2		221443	34147711	NM_145063.2	C6orf130	NP_659500.1	130524	S	901	CCTTTTTCTCCAGTATGCTACCTGATTTGTTTGGCTGGCCACTAGGTGGC	6	-	41142732-41142781	Homo sapiens chromosome 6 open reading frame 130 (C6orf130), mRNA.				MGC19570; dJ34B21.3		NM_145063.2
ILMN_1687703	Homo sapiens	RefSeq	ILMN_11907	ILMN_162578	TRIM37	NM_015294.2	NM_015294.2		4591	52487090	NM_015294.2	TRIM37	NP_056109.1	1430010	I	4204	GCCCAAAACAGTTGCCAAACTTTGCCATTGTGCTCCTGCATTTGTGTTTG	17	-	54430568-54430617	Homo sapiens tripartite motif-containing 37 (TRIM37), transcript variant 1, mRNA.	peroxisome [goid 5777] [evidence IEA]; intracellular [goid 5622] [evidence IEA]		zinc ion binding [goid 8270] [evidence IEA]; metal ion binding [goid 46872] [evidence IEA]; protein binding [goid 5515] [pmid 16189514] [evidence IPI]	TEF3; MUL; POB1; KIAA0898		NM_015294.2
ILMN_1795285	Homo sapiens	RefSeq	ILMN_18343	ILMN_18343	PHF15	NM_015288.4	NM_015288.4		23338	40556369	NM_015288.4	PHF15	NP_056103.4	3420735	S	6247	ACGAGCAATAGAATGTATGGTCACCTGGGTGTGGCCAGTGCCCGCTGTGC	5	+	133946601-133946650	Homo sapiens PHD finger protein 15 (PHF15), mRNA.		regulation of transcription, DNA-dependent [goid 6355] [evidence IEA]	zinc ion binding [goid 8270] [evidence IEA]; metal ion binding [goid 46872] [evidence IEA]; protein binding [goid 5515] [evidence IEA]	JADE2; KIAA0239		NM_015288.4
ILMN_1673522	Homo sapiens	RefSeq	ILMN_29346	ILMN_29346	MOCOS	NM_017947.1	NM_017947.1		55034	8923660	NM_017947.1	MOCOS	NP_060417.1	1050376	S	2408	CAATTGGCTCTTTGCGTTTCCAGGTTTTGGGGCCTTGTCACAGATGCCAG	18	+	32094114-32094136:32100710-32100736	Homo sapiens molybdenum cofactor sulfurase (MOCOS), mRNA.		metabolism [goid 8152] [evidence IEA]	transaminase activity [goid 8483] [evidence IEA]	MOS; FLJ20733; HMCS		NM_017947.1
ILMN_1655261	Homo sapiens	RefSeq	ILMN_26083	ILMN_26083	C12ORF46	NM_152321.1	NM_152321.1		121506	22748702	NM_152321.1	C12orf46	NP_689534.1	840187	S	1387	GTCTTTTTGCCAGAAGTTAAAGGCTGTCTCCAAGTCCCTGAACTCAGCAG	12	-	14958334-14958383	Homo sapiens chromosome 12 open reading frame 46 (C12orf46), mRNA.			isomerase activity [goid 16853] [evidence IEA]; protein disulfide isomerase activity [goid 3756] [evidence IEA]	ERp27; FLJ32115		NM_152321.1
ILMN_1691487	Homo sapiens	RefSeq	ILMN_15779	ILMN_15779	TRAF2	NM_021138.3	NM_021138.3		7186	42544228	NM_021138.3	TRAF2	NP_066961.2	5290358	S	1929	GGAGCACAGTGGATGGCCTTGTGTCCCTCGGGCATGACAGGCAGAAACGA	9	+	138940540-138940589	Homo sapiens TNF receptor-associated factor 2 (TRAF2), mRNA.		regulation of apoptosis [goid 42981] [evidence IEA]; signal transduction [goid 7165] [pmid 8702708] [evidence TAS]; protein complex assembly [goid 6461] [pmid 8702708] [evidence TAS]	zinc ion binding [goid 8270] [evidence IEA]; metal ion binding [goid 46872] [evidence IEA]; receptor activity [goid 4872] [evidence IEA]; signal transducer activity [goid 4871] [pmid 8702708] [evidence NAS]; protein binding [goid 5515] [pmid 11777919] [evidence IPI]	TRAP3; TRAP; MGC:45012		NM_021138.3
ILMN_1732696	Homo sapiens	RefSeq	ILMN_29370	ILMN_177655	SSX6	NM_173357.2	NM_173357.2		280657	28559018	NM_173357.2	SSX6	NP_775493.1	5080064	S	391	GTGGGAATGAGGTTGAACGTCCTCAGATGACTTTTGGCAGGCTCCAGAGA	X	+	47855672-47855683:47857520-47857557	Homo sapiens synovial sarcoma, X breakpoint 6 (SSX6), mRNA.	intracellular [goid 5622] [evidence IEA]	regulation of transcription, DNA-dependent [goid 6355] [evidence IEA]; transcription [goid 6350] [evidence IEA]	nucleic acid binding [goid 3676] [evidence IEA]	dJ54B20.1		NM_173357.2
ILMN_1813246	Homo sapiens	RefSeq	ILMN_17969	ILMN_163624	LOC728554	XR_015669.1	XR_015669.1		728554	113416833	XR_015669.1	LOC728554		1980600	I	738	TGCCACTGTGAACACTAAAGGGGAGAACATTAATATCTGCTGGAGTCCTG	5	+	177236276-177236295:177238251-177238280	PREDICTED: Homo sapiens similar to THO complex 3 (LOC728554), mRNA.						XR_015669.1
ILMN_1672759	Homo sapiens	RefSeq	ILMN_2979	ILMN_2979	CCDC109A	NM_138357.1	NM_138357.1		90550	24308399	NM_138357.1	CCDC109A	NP_612366.1	6480717	S	2652	CTTCTCCCTCCACCACCCCCAGTCGTCAGCTCCTTCCCTCATTTATTTTT	10	+	74317161-74317210	Homo sapiens coiled-coil domain containing 109A (CCDC109A), mRNA.				FLJ46135; C10orf42		NM_138357.1
ILMN_1674924	Homo sapiens	RefSeq	ILMN_10135	ILMN_10135	PRR17	NM_207349.1	NM_207349.1		284739	46409331	NM_207349.1	PRR17	NP_997232.1	4260717	S	1397	AGAAAGAAGTAACCTCCCAAGCTGACCCTGACCCAGCCCCACACTCTGTG	20	+	62141506-62141555	Homo sapiens proline rich 17 (PRR17), mRNA.				FLJ27267; DKFZp434G015		NM_207349.1
ILMN_1810915	Homo sapiens	RefSeq	ILMN_12578	ILMN_169205	FAAH	NM_001441.1	NM_001441.1		2166	4557574	NM_001441.1	FAAH	NP_001432.1	6290364	S	1714	TGTGTCTGCGGTTCATGCGGGAGGTGGAGCGACTGATGACCCCTGAAAAG	1	+	46651775-46651824	Homo sapiens fatty acid amide hydrolase (FAAH), mRNA.	insoluble fraction [goid 5626] [pmid 10431820] [evidence TAS]; integral to membrane [goid 16021] [evidence IEA]; membrane fraction [goid 5624] [pmid 9122178] [evidence TAS]; membrane [goid 16020] [evidence IEA]	fatty acid metabolism [goid 6631] [pmid 9122178] [evidence TAS]	hydrolase activity [goid 16787] [evidence IEA]; receptor binding [goid 5102] [evidence NR ]; amidase activity [goid 4040] [pmid 10431820] [evidence TAS]	FAAH-1; MGC138146; MGC102823		NM_001441.1
ILMN_1697179	Homo sapiens	RefSeq	ILMN_8824	ILMN_8824	NDRG4	NM_022910.1	NM_022910.1		65009	13430863	NM_022910.1	NDRG4	NP_075061.1	2650563	A	3018	CAGAATGTTTGGGCAGGGGCTGCTGGTGCTGCTTGGGTTTTGGGTTGAGG	16	+	57104860-57104909	Homo sapiens NDRG family member 4 (NDRG4), mRNA.	cytoplasm [goid 5737] [pmid 11352569] [evidence NAS]	cell differentiation [goid 30154] [pmid 11978393] [evidence NAS]; cell growth [goid 16049] [pmid 11352569] [evidence NAS]; response to stress [goid 6950] [pmid 11352569] [evidence NAS]		KIAA1180; FLJ42011; MGC19632; SMAP-8; FLJ30586; DKFZp686I1615		NM_022910.1
ILMN_1766981	Homo sapiens	RefSeq	ILMN_19045	ILMN_19045	UNC50	NM_014044.4	NM_014044.4		25972	37059764	NM_014044.4	UNC50	NP_054763.2	650520	S	1858	GTATCCATTTGCACCTCTGATTCTGCTCTACGGGCTTTCCCTGGCACTGG	2	+	98601096-98601145	Homo sapiens unc-50 homolog (C. elegans) (UNC50), mRNA.				URP; GMH1; DKFZp564G0222; hGMH1p; HSD23; UNCL		NM_014044.4
ILMN_1755769	Homo sapiens	RefSeq	ILMN_23066	ILMN_23066	MFSD8	NM_152778.1	NM_152778.1		256471	22749524	NM_152778.1	MFSD8	NP_689991.1	2690292	S	1559	TCACTGGGGACCACGATGGGCATTCAGCCTGGTGTGTGGAATAATAGTGC	4	-	129061311-129061360	Homo sapiens major facilitator superfamily domain containing 8 (MFSD8), mRNA.	membrane [goid 16020] [evidence IEA]; integral to membrane [goid 16021] [evidence IEA]	transport [goid 6810] [evidence IEA]	transporter activity [goid 5215] [evidence IEA]	MGC33302		NM_152778.1
ILMN_1684534	Homo sapiens	RefSeq	ILMN_22376	ILMN_22376	EPB41L1	NM_177996.1	NM_177996.1		2036	30061490	NM_177996.1	EPB41L1	NP_818932.1	1190243	I	3	GCCTGACTGACAGAAGTTCTTGCCCCCGGGGAGCTGGTGTGGACAGAGGA	20	+	34163764-34163813	Homo sapiens erythrocyte membrane protein band 4.1-like 1 (EPB41L1), transcript variant 2, mRNA.	membrane [goid 16020] [evidence IEA]; cytoskeleton [goid 5856] [evidence IEA]; cytoplasm [goid 5737] [evidence IEA]	cortical actin cytoskeleton organization and biogenesis [goid 30866] [evidence IEA]	binding [goid 5488] [evidence IEA]; structural molecule activity [goid 5198] [evidence IEA]; actin binding [goid 3779] [evidence IEA]; cytoskeletal protein binding [goid 8092] [evidence IEA]	KIAA0338; 4.1N; DKFZp686H17242; MGC11072		NM_177996.1
ILMN_1741801	Homo sapiens	RefSeq	ILMN_20584	ILMN_20584	CDC7	NM_003503.2	NM_003503.2		8317	11038647	NM_003503.2	CDC7	NP_003494.1	5560520	S	2905	GACAGCATATCAAACTTCCTATGGGAAAAAGTCTGGTGGGTGGTCAGCTG	1	+	91763635-91763684	Homo sapiens cell division cycle 7 homolog (S. cerevisiae) (CDC7), mRNA.	nucleus [goid 5634] [pmid 9250678] [evidence TAS]; cytoplasm [goid 5737] [pmid 9250678] [evidence TAS]	G1/S transition of mitotic cell cycle [goid 82] [pmid 9405610] [evidence TAS]; traversing start control point of mitotic cell cycle [goid 7089] [pmid 9250678] [evidence TAS]; DNA replication initiation [goid 6270] [pmid 9250678] [evidence TAS]; negative regulation of cell proliferation [goid 8285] [pmid 9250678] [evidence TAS]; cell cycle [goid 7049] [evidence IEA]; protein amino acid phosphorylation [goid 6468] [evidence IEA]; cell division [goid 51301] [evidence IEA]	transferase activity [goid 16740] [evidence IEA]; nucleotide binding [goid 166] [evidence IEA]; ATP binding [goid 5524] [evidence IEA]; protein serine/threonine kinase activity [goid 4674] [pmid 9250678] [evidence TAS]; protein binding [goid 5515] [pmid 15232106] [evidence IPI]; protein kinase activity [goid 4672] [evidence IEA]	HsCDC7; MGC126237; CDC7L1; huCDC7; MGC126238; Hsk1; MGC117361		NM_003503.2
ILMN_1795949	Homo sapiens	RefSeq	ILMN_139130	ILMN_42145	CORO7	NM_024535.2	NM_024535.2		79585	88702974	NM_024535.2	CORO7	NP_078811.2	3400592	S	3181	CAGGATCTTTGGTCACCCCACGCTGCCCCATCTTGCCTGCTGTTCCAGTT	16	-	4344759-4344808	Homo sapiens coronin 7 (CORO7), mRNA.	Golgi apparatus [goid 5794] [evidence ISS]; integral to membrane of membrane fraction [goid 299] [evidence ISS]; membrane [goid 16020] [evidence IEA]; soluble fraction [goid 5625] [evidence ISS]			FLJ44188; FLJ22021; CRN7; 0610011B16Rik		NM_024535.2
ILMN_1663145	Homo sapiens	RefSeq	ILMN_5042	ILMN_174515	NOMO3	NM_001004067.1	NM_001004067.1		408050	51944968	NM_001004067.1	NOMO3	NP_001004067.1	4490035	S	1437	TAAAGCAAACCCAGGGACTTACAAAGTGCAGGTGATGGTTCCTGAGGCAG	16	+	16263004-16263034:16264432-16264450	Homo sapiens NODAL modulator 3 (NOMO3), mRNA.	membrane [goid 16020] [evidence IEA]; integral to membrane [goid 16021] [evidence IEA]	aromatic compound metabolism [goid 6725] [evidence IEA]	ferric iron binding [goid 8199] [evidence IEA]; catalytic activity [goid 3824] [evidence IEA]	Nomo		NM_001004067.1
ILMN_1730897	Homo sapiens	RefSeq	ILMN_14581	ILMN_180685	GDAP1	NM_001040875.1	NM_001040875.1		54332	108773798	NM_001040875.1	GDAP1	NP_001035808.1	2480692	S	683	CGACTGAAGTTCCTGGGGTTTGCAAGGAGAAACTGGGGAAACGGAAAGCG				Homo sapiens ganglioside-induced differentiation-associated protein 1 (GDAP1), transcript variant 2, mRNA.						NM_001040875.1
ILMN_1788728	Homo sapiens	RefSeq	ILMN_9889	ILMN_9889	LGI1	NM_005097.1	NM_005097.1		9211	4826815	NM_005097.1	LGI1	NP_005088.1	4590228	S	1601	ATGGGGAGGCTCCTCGTTCCAGGATATTCAGAGGATGCCATCGCGAGGAT	10	+	95547253-95547302	Homo sapiens leucine-rich, glioma inactivated 1 (LGI1), mRNA.		cell proliferation [goid 8283] [pmid 9879993] [evidence TAS]	transferase activity [goid 16740] [evidence IEA]	EPT; IB1099; ETL1		NM_005097.1
ILMN_1730995	Homo sapiens	RefSeq	ILMN_23732	ILMN_169116	AFAP1L2	NM_001001936.1	NM_001001936.1		84632	50897849	NM_001001936.1	AFAP1L2	NP_001001936.1	4040309	A	3699	GTGATCGCCCTCTTAAAATTGGCAGTGCTGTTCCTTGTGCTGCCCCTGTC	10	-	116044800-116044849	Homo sapiens actin filament associated protein 1-like 2 (AFAP1L2), transcript variant 1, mRNA.				FLJ14564; XB130; KIAA1914		NM_001001936.1
ILMN_1771746	Homo sapiens	RefSeq	ILMN_8654	ILMN_8654	C6ORF165	NM_178823.2	NM_178823.2		154313	31343459	NM_178823.2	C6orf165	NP_849145.1	5890382	A	1331	CGGGGATTTTGTGCTTACACGTTTGCTGCAACAGATGGTCTTCTCCTTCC	6	+	88197559-88197608	Homo sapiens chromosome 6 open reading frame 165 (C6orf165), transcript variant 2, mRNA.				FLJ25974; dJ382I10.1		NM_178823.2
ILMN_1761409	Homo sapiens	RefSeq	ILMN_26432	ILMN_26432	ZNF167	NM_018651.2	NM_018651.2		55888	47716686	NM_018651.2	ZNF167	NP_061121.2	730100	I	3050	GTCATTCAAAAAGGCTGATTCATGCCTTCCTGCCTCTTGGCTATGGCCCT	3	+	44588240-44588289	Homo sapiens zinc finger protein 167 (ZNF167), transcript variant 1, mRNA.	nucleus [goid 5634] [evidence IEA]; intracellular [goid 5622] [evidence IEA]	transcription [goid 6350] [evidence IEA]; regulation of transcription, DNA-dependent [goid 6355] [evidence IEA]	transcription factor activity [goid 3700] [evidence IEA]; DNA binding [goid 3677] [evidence IEA]; zinc ion binding [goid 8270] [evidence IEA]; metal ion binding [goid 46872] [evidence IEA]; nucleic acid binding [goid 3676] [evidence IEA]	FLJ12738; ZFP; ZKSCAN7; ZNF64		NM_018651.2
ILMN_1710571	Homo sapiens	RefSeq	ILMN_11715	ILMN_168455	PAPD5	NM_001040284.1	NM_001040284.1		64282	94536833	NM_001040284.1	PAPD5	NP_001035374.1	5130392	S	1637	GTGCAATGATCTCATGCTCAGGACAGTTGCGCAGGGACTCCTGGGAGATA	16	+	48820770-48820819	Homo sapiens PAP associated domain containing 5 (PAPD5), transcript variant 1, mRNA.	nucleus [goid 5634] [evidence IEA]	DNA replication [goid 6260] [evidence IEA]; mitosis [goid 7067] [evidence IEA]; cell cycle [goid 7049] [evidence IEA]; cell division [goid 51301] [evidence IEA]	transferase activity [goid 16740] [evidence IEA]; DNA-directed DNA polymerase activity [goid 3887] [evidence IEA]; DNA binding [goid 3677] [evidence IEA]	FLJ40270; TRF4-2		NM_001040284.1
ILMN_1725666	Homo sapiens	RefSeq	ILMN_9713	ILMN_9713	GTF2H3	NM_001516.3	NM_001516.3		2967	28376643	NM_001516.3	GTF2H3	NP_001507.2	3710475	S	1256	GGCTTTCTAACCTACTCCCTGAATCCGGGTCCTCATTGTGAAATGCATGC	12	+	122711038-122711087	Homo sapiens general transcription factor IIH, polypeptide 3, 34kDa (GTF2H3), mRNA.	transcription factor TFIIH complex [goid 5675] [evidence NAS]; nucleus [goid 5634] [evidence IEA]	transcription [goid 6350] [evidence IEA]; nucleotide-excision repair [goid 6289] [evidence NAS]; regulation of transcription, DNA-dependent [goid 6355] [evidence NAS]	translation factor activity, nucleic acid binding [goid 8135] [pmid 8194529] [evidence TAS]; transcription factor activity [goid 3700] [evidence NAS]; zinc ion binding [goid 8270] [evidence IEA]; metal ion binding [goid 46872] [evidence IEA]; damaged DNA binding [goid 3684] [evidence NAS]	BTF2; TFIIH		NM_001516.3
ILMN_1687403	Homo sapiens	RefSeq	ILMN_21771	ILMN_21771	MRPL40	NM_003776.2	NM_003776.2		64976	26638658	NM_003776.2	MRPL40	NP_003767.2	5050315	S	458	TGCTAGAAGCCCAGCAGGAAGCTCTGGAGGAACTGCAACTGGAATCCCCG	22	+	17803280-17803329	Homo sapiens mitochondrial ribosomal protein L40 (MRPL40), nuclear gene encoding mitochondrial protein, mRNA.	mitochondrial ribosome [goid 5761] [evidence ISS]; ribonucleoprotein complex [goid 30529] [evidence IEA]; nucleus [goid 5634] [pmid 9790763] [evidence TAS]; mitochondrion [goid 5739] [evidence IEA]	morphogenesis [goid 9653] [pmid 9790763] [evidence TAS]		NLVCF; URIM; MGC9400; FLJ41774; MRP-L22		NM_003776.2
ILMN_1702817	Homo sapiens	RefSeq	ILMN_7324	ILMN_7324	B3GNTL1	NM_001009905.1	NM_001009905.1		146712	57770467	NM_001009905.1	B3GNTL1	NP_001009905.1	270040	S	1138	AGCAGGAGCTTTGTGAGCTGCAGGCATGGCGATGGTGCGCCTGTTCCACA	17	-	78495151-78495200	Homo sapiens UDP-GlcNAc:betaGal beta-1,3-N-acetylglucosaminyltransferase-like 1 (B3GNTL1), mRNA.			transferase activity [goid 16740] [evidence IEA]	MGC126253; MGC126256; B3GNT8		NM_001009905.1
ILMN_1776925	Homo sapiens	RefSeq	ILMN_21409	ILMN_21409	PRSS22	NM_022119.3	NM_022119.3		64063	63079716	NM_022119.3	PRSS22	NP_071402.1	2350092	S	1113	TAAATAGGCTCATCTACCTCTACCTCTGGGGGCCCGGACGGCTGCTGCGG	16	-	2842952-2843001	Homo sapiens protease, serine, 22 (PRSS22), mRNA.			serine-type endopeptidase activity [goid 4252] [evidence IEA]; peptidase activity [goid 8233] [evidence IEA]	hBSSP-4; MGC9599; BSSP-4; SP001LA		NM_022119.3
ILMN_1651316	Homo sapiens	RefSeq	ILMN_13491	ILMN_167129	CD69	NM_001781.1	NM_001781.1		969	4502680	NM_001781.1	CD69	NP_001772.1	5220315	S	1001	AGGCGTGGACTTACTATTTATTGCTGAATGACTACCAACAGTGAGAGCCC	12	-	9796974-9797023	Homo sapiens CD69 molecule (CD69), mRNA.	integral to plasma membrane [goid 5887] [pmid 8340758] [evidence TAS]; membrane [goid 16020] [evidence IEA]	defense response [goid 6952] [evidence NR ]; cell surface receptor linked signal transduction [goid 7166] [evidence NR ]	sugar binding [goid 5529] [evidence IEA]; transmembrane receptor activity [goid 4888] [pmid 8340758] [evidence TAS]	CLEC2C		NM_001781.1
ILMN_1779109	Homo sapiens	RefSeq	ILMN_26020	ILMN_26020	AGPAT1	NM_032741.3	NM_032741.3		10554	26787963	NM_032741.3	AGPAT1	NP_116130.2	6550201	I	1	GGACTTTGGAGCGTATGGCTCCAAATCAACTCATTGGCTAAAACTTGACG	6	-	32253770-32253819	Homo sapiens 1-acylglycerol-3-phosphate O-acyltransferase 1 (lysophosphatidic acid acyltransferase, alpha) (AGPAT1), transcript variant 2, mRNA.	membrane [goid 16020] [evidence IEA]; integral to membrane [goid 16021] [evidence IEA]; endoplasmic reticulum [goid 5783] [pmid 9461603] [evidence TAS]	metabolism [goid 8152] [evidence IEA]; phosphatidic acid biosynthesis [goid 6654] [pmid 9461603] [evidence TAS]; phospholipid biosynthesis [goid 8654] [evidence IEA]	acyltransferase activity [goid 8415] [evidence IEA]; transferase activity [goid 16740] [evidence IEA]; 1-acylglycerol-3-phosphate O-acyltransferase activity [goid 3841] [pmid 9461603] [evidence NAS]	1-AGPAT1; G15; MGC5423; MGC4007; LPAATA; LPAAT-alpha		NM_032741.3
ILMN_1691228	Homo sapiens	RefSeq	ILMN_1118	ILMN_1118	C20ORF197	NM_173644.1	NM_173644.1		284756	27735086	NM_173644.1	C20orf197	NP_775915.1	1710736	S	1943	TGGGCTGGCTTCCAGTTTTATGTTTCCCAAATGGTGATTCAGCTGTTCCA	20	+	58080614-58080663	Homo sapiens chromosome 20 open reading frame 197 (C20orf197), mRNA.			receptor activity [goid 4872] [evidence IEA]	MGC120496; FLJ33860; RP5-1017F8.1		NM_173644.1
ILMN_1795400	Homo sapiens	RefSeq	ILMN_23465	ILMN_171092	TBCD	NM_005993.4	NM_005993.4		6904	118572583	NM_005993.4	TBCD	NP_005984.3	520717	I	3533	ACATTGCTCACCTACAGTGACGTCGTGGGCGCGGATGTGCTGGACGAGGT				Homo sapiens tubulin folding cofactor D (TBCD), mRNA.		protein folding [goid 6457] [evidence IEA]	binding [goid 5488] [evidence IEA]	KIAA0988		NM_005993.4
ILMN_1673376	Homo sapiens	RefSeq	ILMN_23465	ILMN_171092	TBCD	NM_005993.4	NM_005993.4		6904	118572583	NM_005993.4	TBCD	NP_005984.3	3710201	A	4165	ATGCTAGAGAACTGAGAAGCCCTGGTGGCAGGCATGGTCTGGAGTGCTGG				Homo sapiens tubulin folding cofactor D (TBCD), mRNA.		protein folding [goid 6457] [evidence IEA]	binding [goid 5488] [evidence IEA]	KIAA0988		NM_005993.4
ILMN_1733846	Homo sapiens	RefSeq	ILMN_13157	ILMN_13157	XKR9	NM_001011720.1	NM_001011720.1		389668	58743324	NM_001011720.1	XKR9	NP_001011720.1	2600521	S	2559	CCTTGTTGCCATGGTTTGAATGTGCCCCCCAGATTTCATGTGTGTGAAAC	8	+	71810116-71810165	Homo sapiens XK, Kell blood group complex subunit-related family, member 9 (XKR9), mRNA.	membrane [goid 16020] [evidence IEA]; integral to membrane [goid 16021] [evidence IEA]			XRG9		NM_001011720.1
ILMN_1792383	Homo sapiens	RefSeq	ILMN_28317	ILMN_28317	PFN4	NM_199346.1	NM_199346.1		375189	40786417	NM_199346.1	PFN4	NP_955378.1	3990189	S	480	GCAACTTACACTGAGGGCATGTATCCTAGCATCTGTGTGGAAGCCACAGA	2	-	24195958-24196007	Homo sapiens profilin family, member 4 (PFN4), mRNA.	actin cytoskeleton [goid 15629] [evidence IEA]	cytoskeleton organization and biogenesis [goid 7010] [evidence IEA]; actin cytoskeleton organization and biogenesis [goid 30036] [evidence IEA]	actin binding [goid 3779] [evidence IEA]			NM_199346.1
ILMN_1716805	Homo sapiens	RefSeq	ILMN_7732	ILMN_7732	IQSEC3	NM_015232.1	NM_015232.1		440073	71143126	NM_015232.1	IQSEC3	NP_056047.1	5310593	I	253	GGGGGCCCTGGGGCAGAACGAGGTAAATTCTGCACGGACTTCCACATCTA	12	+	57055-57104	Homo sapiens IQ motif and Sec7 domain 3 (IQSEC3), mRNA.	intracellular [goid 5622] [evidence IEA]		ARF guanyl-nucleotide exchange factor activity [goid 5086] [evidence IEA]	KIAA1110; MGC30156		NM_015232.1
ILMN_1763875	Homo sapiens	RefSeq	ILMN_6938	ILMN_6938	ABCF1	NM_001090.2	NM_001090.2		23	69354731	NM_001090.2	ABCF1	NP_001081.1	1300192	A	3010	GCCCAAGATTTGGTGCCTGCAGCCTCTTGTCTGGTTGAGGACTTGGGGCA	6	+	30666948-30666997	Homo sapiens ATP-binding cassette, sub-family F (GCN20), member 1 (ABCF1), transcript variant 2, mRNA.		inflammatory response [goid 6954] [pmid 9790762] [evidence TAS]; protein biosynthesis [goid 6412] [pmid 9790762] [evidence TAS]	ATPase activity [goid 16887] [evidence IEA]; ATPase activity, coupled to transmembrane movement of substances [goid 42626] [pmid 9790762] [evidence TAS]; translation factor activity, nucleic acid binding [goid 8135] [pmid 9790762] [evidence TAS]; nucleotide binding [goid 166] [evidence IEA]; ATP binding [goid 5524] [pmid 9790762] [evidence TAS]	ABC27; ABC50		NM_001090.2
ILMN_1679898	Homo sapiens	RefSeq	ILMN_16812	ILMN_173406	ALAD	NM_001003945.1	NM_001003945.1		210	51558758	NM_001003945.1	ALAD	NP_001003945.1	4010707	I	384	ACTGGCCCTTCCCACAGCTACCAATCCATATCCCACCCCCGCTCTTGCAG	9	-	115194270-115194319	Homo sapiens aminolevulinate, delta-, dehydratase (ALAD), transcript variant 1, mRNA.		heme biosynthesis [goid 6783] [pmid 3758678] [evidence TAS]	zinc ion binding [goid 8270] [evidence IEA]; metal ion binding [goid 46872] [evidence IEA]; porphobilinogen synthase activity [goid 4655] [pmid 3463993] [evidence TAS]; lyase activity [goid 16829] [evidence IEA]	ALADH; PBGS; MGC5057		NM_001003945.1
ILMN_1747577	Homo sapiens	RefSeq	ILMN_16812	ILMN_173406	ALAD	NM_001003945.1	NM_001003945.1		210	51558758	NM_001003945.1	ALAD	NP_001003945.1	990181	A	2959	GGCCTCTGCCCCTAACCACTGTGCCATACCACCTCCCAATAATCAACAGC	9	-	115188705-115188754	Homo sapiens aminolevulinate, delta-, dehydratase (ALAD), transcript variant 1, mRNA.		heme biosynthesis [goid 6783] [pmid 3758678] [evidence TAS]	zinc ion binding [goid 8270] [evidence IEA]; metal ion binding [goid 46872] [evidence IEA]; porphobilinogen synthase activity [goid 4655] [pmid 3463993] [evidence TAS]; lyase activity [goid 16829] [evidence IEA]	ALADH; PBGS; MGC5057		NM_001003945.1
ILMN_1678998	Homo sapiens	RefSeq	ILMN_29237	ILMN_166093	LRRC14	NM_014665.1	NM_014665.1		9684	7661859	NM_014665.1	LRRC14	NP_055480.1	5390398	S	5188	AACACAGGTTGGCAGGCCAGTCTCGGCAGTCGAGAGCCAGCCAATAGATG	8	+	145721230-145721279	Homo sapiens leucine rich repeat containing 14 (LRRC14), mRNA.			transferase activity [goid 16740] [evidence IEA]	KIAA0014		NM_014665.1
ILMN_1686461	Homo sapiens	RefSeq	ILMN_28079	ILMN_28079	THAP2	NM_031435.1	NM_031435.1		83591	13899258	NM_031435.1	THAP2	NP_113623.1	110091	S	3633	TCTCTGTCTACTGGGCACCAACCTCTACAAAGAACCAGCCAAAGGCTAGG	12	+	70359595-70359644	Homo sapiens THAP domain containing, apoptosis associated protein 2 (THAP2), mRNA.	nucleolus [goid 5730] [pmid 11256614] [evidence IDA]		zinc ion binding [goid 8270] [evidence IEA]; metal ion binding [goid 46872] [evidence IEA]; DNA binding [goid 3677] [evidence IEA]	DKFZP564I0422		NM_031435.1
ILMN_1799443	Homo sapiens	RefSeq	ILMN_19754	ILMN_165628	CNTN4	NM_175607.1	NM_175607.1		152330	28373121	NM_175607.1	CNTN4	NP_783200.1	7040468	I	806	GGTTACCAATACCGTGACAAACCACAAGGTCCTGGGGCCACCTACACCAC	3	+	2883566-2883615	Homo sapiens contactin 4 (CNTN4), transcript variant 1, mRNA.	plasma membrane [goid 5886] [pmid 15106122] [evidence NAS]; axon [goid 30424] [pmid 14571131] [evidence NAS]	cell adhesion [goid 7155] [evidence IEA]; negative regulation of neuron differentiation [goid 45665] [pmid 14571131] [evidence IMP]; brain development [goid 7420] [evidence ISS]; axon guidance [goid 7411] [pmid 15106122] [evidence TAS]; neuron adhesion [goid 7158] [pmid 14571131] [evidence TAS]; axonal fasciculation [goid 7413] [pmid 15106122] [evidence TAS]; regulation of synaptic plasticity [goid 48167] [pmid 15106122] [evidence TAS]	GPI anchor binding [goid 48503] [evidence IEA]; protein binding [goid 5515] [evidence IEA]	CNTN4A; BIG-2; AXCAM; MGC33615		NM_175607.1
ILMN_1785340	Homo sapiens	RefSeq	ILMN_1301	ILMN_1301	BARD1	NM_000465.1	NM_000465.1		580	4557348	NM_000465.1	BARD1	NP_000456.1	10048	S	2161	TGCAGGTGGGGGCCAGATCCTCAGTAGAAAGCCCAAGCCAGACAGTGACG	2	-	215301841-215301890	Homo sapiens BRCA1 associated RING domain 1 (BARD1), mRNA.	BRCA1-BARD1 complex [goid 31436] [pmid 15265711] [evidence IDA]; ubiquitin ligase complex [goid 151] [pmid 14976165] [evidence NAS]; nucleus [goid 5634] [pmid 15632137] [evidence IMP]; cytoplasm [goid 5737] [pmid 15265711] [evidence IDA]; intracellular [goid 5622] [evidence IEA]	positive regulation of apoptosis [goid 43065] [pmid 15782130] [evidence IMP]; positive regulation of protein catabolism [goid 45732] [pmid 15905410] [evidence NAS]; regulation of phosphorylation [goid 42325] [pmid 15782130] [evidence IMP]; negative regulation of protein export from nucleus [goid 46826] [pmid 15265711] [evidence IDA]; negative regulation of mRNA 3'-end processing [goid 31441] [pmid 15905410] [evidence NAS]; protein ubiquitination [goid 16567] [pmid 15905410] [evidence NAS]; negative regulation of apoptosis [goid 43066] [pmid 15265711] [evidence IMP]; tissue homeostasis [goid 1894] [pmid 15782130] [evidence TAS]; response to DNA damage stimulus [goid 6974] [pmid 15905410] [evidence NAS]; cell cycle arrest [goid 7050] [pmid 15632137] [evidence NAS]	RNA binding [goid 3723] [pmid 12419249] [evidence IDA]; protein homodimerization activity [goid 42803] [pmid 15265711] [evidence IPI]; protein heterodimerization activity [goid 46982] [pmid 15265711] [evidence IPI]; protein binding [goid 5515] [pmid 15782130] [evidence IPI]; ubiquitin-protein ligase activity [goid 4842] [pmid 15905410] [evidence NAS]; zinc ion binding [goid 8270] [evidence IEA]; metal ion binding [goid 46872] [evidence IEA]; kinase binding [goid 19900] [pmid 15782130] [evidence NAS]			NM_000465.1
ILMN_1786328	Homo sapiens	RefSeq	ILMN_29238	ILMN_172152	WDR40A	NM_015397.1	NM_015397.1		25853	22218618	NM_015397.1	WDR40A	NP_056212.1	2630600	S	3267	GACAGCAAGTCCACCCTAACTTGTTACACAGCACATACCACAGGTTCTGG	9	-	34076700-34076749	Homo sapiens WD repeat domain 40A (WDR40A), mRNA.				MGC1058; DKFZp434O125; TCC52; KIAA1892		NM_015397.1
ILMN_1655474	Homo sapiens	RefSeq	ILMN_14572	ILMN_14572	RNASE9	NM_001001673.3	NM_001001673.3		390443	126723775	NM_001001673.3	RNASE9	NP_001001673.2	4920471	S	621	TGATCTCGTGGAGCCACCTGAACACAGAAGTTTCCTCAGTGAGGATGGTG				Homo sapiens ribonuclease, RNase A family, 9 (non-active) (RNASE9), mRNA.			pancreatic ribonuclease activity [goid 4522] [evidence IEA]; nucleic acid binding [goid 3676] [evidence IEA]	h461		NM_001001673.3
ILMN_1767848	Homo sapiens	RefSeq	ILMN_4945	ILMN_4945	PCMTD2	NM_018257.1	NM_018257.1		55251	8922738	NM_018257.1	PCMTD2	NP_060727.1	3360369	S	2610	CAGCTTCTTGGGAGTTGCTGGGCTTCAGTGTCTCTGTGGTTTCACCAGCT	20	+	62376794-62376843	Homo sapiens protein-L-isoaspartate (D-aspartate) O-methyltransferase domain containing 2 (PCMTD2), mRNA.		protein modification [goid 6464] [evidence IEA]	protein-L-isoaspartate (D-aspartate) O-methyltransferase activity [goid 4719] [evidence IEA]	FLJ10883; C20orf36		NM_018257.1
ILMN_1774074	Homo sapiens	RefSeq	ILMN_14831	ILMN_162235	RXRB	NM_021976.3	NM_021976.3		6257	27436942	NM_021976.3	RXRB	NP_068811.1	6940138	S	2774	TGCTGGGGCTGCATGATTTTTGCCCTGCGTCCCTTCTCTTTGGGGCTCCT	6	-	33269394-33269443	Homo sapiens retinoid X receptor, beta (RXRB), mRNA.	nucleus [goid 5634] [evidence IEA]	transcription [goid 6350] [evidence IEA]; regulation of transcription, DNA-dependent [goid 6355] [evidence IEA]	retinoid-X receptor activity [goid 4886] [pmid 1662118] [evidence TAS]; transcription coactivator activity [goid 3713] [pmid 1662118] [evidence TAS]; sequence-specific DNA binding [goid 43565] [evidence IEA]; transcription factor activity [goid 3700] [pmid 1662118] [evidence NAS]; zinc ion binding [goid 8270] [evidence IEA]; metal ion binding [goid 46872] [evidence IEA]; steroid binding [goid 5496] [evidence IEA]; steroid hormone receptor activity [goid 3707] [evidence IEA]; protein binding [goid 5515] [pmid 15207008] [evidence IDA]	H-2RIIBP; NR2B2; MGC1831; RCoR-1; DAUDI6		NM_021976.3
ILMN_1771261	Homo sapiens	RefSeq	ILMN_25683	ILMN_25683	SYNC1	NM_030786.1	NM_030786.1		81493	13540560	NM_030786.1	SYNC1	NP_110413.1	1820246	S	1728	TGGACAACAACTGTCATCTGAAGGACTCTTCTAGAAGCCAGAGACTGGTG	1	-	32918884-32918933	Homo sapiens syncoilin, intermediate filament 1 (SYNC1), mRNA.			structural molecule activity [goid 5198] [evidence IEA]	SYNC; MGC149626; SYNCOILIN; MGC149625		NM_030786.1
ILMN_1775883	Homo sapiens	RefSeq	ILMN_8745	ILMN_165324	IVL	NM_005547.2	NM_005547.2		3713	44890058	NM_005547.2	IVL	NP_005538.2	4200463	S	1939	AATGGGGTGAGGGTGGGGGAGAGAGGGAATTATTGTCCAGTGCCAACCCC	1	+	151150790-151150839	Homo sapiens involucrin (IVL), mRNA.	cornified envelope [goid 1533] [pmid 10908733] [evidence IDA]; cytoplasm [goid 5737] [pmid 16639001] [evidence IDA]	keratinocyte differentiation [goid 30216] [pmid 10908733] [evidence IDA]; keratinization [goid 31424] [evidence IEA]; response to UV-B [goid 10224] [pmid 16639001] [evidence IDA]; peptide cross-linking [goid 18149] [pmid 10908733] [evidence IDA]	structural molecule activity [goid 5198] [pmid 10908733] [evidence IDA]; protein binding, bridging [goid 30674] [pmid 10908733] [evidence IDA]			NM_005547.2
ILMN_1729294	Homo sapiens	RefSeq	ILMN_22886	ILMN_22886	RNF130	NM_018434.4	NM_018434.4		55819	38176162	NM_018434.4	RNF130	NP_060904.2	5670603	S	1503	CCTCAGGATGGGGAGCTCACTCCGAGAACAGGAGAAATCAACATTGCAGT	5	-	179326416-179326465	Homo sapiens ring finger protein 130 (RNF130), mRNA.	integral to membrane [goid 16021] [pmid 13679316] [evidence ISS]; membrane [goid 16020] [evidence IEA]	apoptosis [goid 6915] [evidence IEA]	zinc ion binding [goid 8270] [evidence IEA]; metal ion binding [goid 46872] [evidence IEA]; peptidase activity [goid 8233] [evidence IEA]; protein binding [goid 5515] [evidence IEA]	G1RZFP; MGC138647; GOLIATH; MGC99542; MGC117241; GP		NM_018434.4
ILMN_1815570	Homo sapiens	RefSeq	ILMN_16941	ILMN_16941	HOXA6	NM_024014.2	NM_024014.2		3203	24797131	NM_024014.2	HOXA6	NP_076919.1	2810041	S	752	CCCTTGCCCTCGCCTGTTCCCCAACTTTTCTCCCCGCCTGCTCCCATCTG	7	-	27151702-27151751	Homo sapiens homeobox A6 (HOXA6), mRNA.	nucleus [goid 5634] [evidence IEA]	regulation of transcription, DNA-dependent [goid 6355] [evidence IEA]; development [goid 7275] [evidence IEA]	sequence-specific DNA binding [goid 43565] [evidence IEA]; transcription factor activity [goid 3700] [evidence IEA]	HOX1B; HOX1.2; HOX1		NM_024014.2
ILMN_1655856	Homo sapiens	RefSeq	ILMN_24102	ILMN_24102	HISPPD2A	NM_014659.3	NM_014659.3		9677	66932991	NM_014659.3	HISPPD2A	NP_055474.3	7550356	I	2793	ACAGGATCCCTTATCAGAGGAACGGTTCCATGTGGAGCTACACTTCAGCC	15	-	41651284-41651330:41652259-41652261	Homo sapiens histidine acid phosphatase domain containing 2A (HISPPD2A), transcript variant 2, mRNA.			acid phosphatase activity [goid 3993] [evidence IEA]	DKFZp313L0221; MGC51871; KIAA0377		NM_014659.3
ILMN_1658376	Homo sapiens	RefSeq	ILMN_16523	ILMN_16523	CCDC114	NM_144577.1	NM_144577.1		93233	21389346	NM_144577.1	CCDC114	NP_653178.1	1450402	S	1648	GTGTCTGTCCGTCTTGTCTCCATATCTGCCCCTTCCCTGTCTGCTGAGCC	19	-	53491741-53491790	Homo sapiens coiled-coil domain containing 114 (CCDC114), mRNA.				FLJ32926		NM_144577.1
ILMN_1748354	Homo sapiens	RefSeq	ILMN_136950	ILMN_32548	FSD1L	NM_207647.2	NM_207647.2		83856	89886467	NM_207647.2	FSD1L	NP_997530.2	4900100	S	3746	CTGTTGCAGGGGCATGGGGAAATGCATATATTAATCAGGGGCTGGAGGAG	9	+	107350657-107350706	Homo sapiens fibronectin type III and SPRY domain containing 1-like (FSD1L), transcript variant 1, mRNA.	intracellular [goid 5622] [evidence IEA]			MIR1; CSDUFD1; MGC45564; FSD1NL; FSD1CL; CCDC10		NM_207647.2
ILMN_1651438	Homo sapiens	RefSeq	ILMN_15190	ILMN_15190	ZFPM1	NM_153813.2	NM_153813.2		161882	110556643	NM_153813.2	ZFPM1	NP_722520.2	2970008	S	2948	ACCACCGGTACTGCCGTCTTTGCAACATCAAGTTCAGCAGCCTGTCCACC				Homo sapiens zinc finger protein, multitype 1 (ZFPM1), mRNA.	nucleus [goid 5634] [evidence IEA]; intracellular [goid 5622] [evidence IEA]	regulation of transcription, DNA-dependent [goid 6355] [evidence IEA]; transcription [goid 6350] [evidence IEA]	zinc ion binding [goid 8270] [evidence IEA]; metal ion binding [goid 46872] [evidence IEA]; DNA binding [goid 3677] [evidence IEA]	FOG; FOG1; ZNF408; ZNF89A		NM_153813.2
ILMN_1709042	Homo sapiens	RefSeq	ILMN_11057	ILMN_11057	RBM4	NM_002896.2	NM_002896.2		5936	93277121	NM_002896.2	RBM4	NP_002887.2	620722	A	341	TGTGGGCAACATCAGTCCCACCTGCACCAATAAGGAGCTTCGAGCCAAGT	11	+	66164001-66164050	Homo sapiens RNA binding motif protein 4 (RBM4), mRNA.	nucleus [goid 5634] [evidence IEA]	nuclear mRNA splicing, via spliceosome [goid 398] [evidence IEA]	zinc ion binding [goid 8270] [evidence IEA]; metal ion binding [goid 46872] [evidence IEA]; RNA binding [goid 3723] [evidence IEA]; nucleotide binding [goid 166] [evidence IEA]	ZCRB3A; ZCCHC21; RBM4A; LARK; MGC75138; DKFZp547K0918		NM_002896.2
ILMN_1719881	Homo sapiens	RefSeq	ILMN_11057	ILMN_11057	RBM4	NM_002896.2	NM_002896.2		5936	93277121	NM_002896.2	RBM4	NP_002887.2	6620014	I	636	TCAGGCCGCGTGGCAGACTTGACCGAGCAATATAATGAGCAATACGGAGC	11	+	66167622-66167671	Homo sapiens RNA binding motif protein 4 (RBM4), mRNA.	nucleus [goid 5634] [evidence IEA]	nuclear mRNA splicing, via spliceosome [goid 398] [evidence IEA]	zinc ion binding [goid 8270] [evidence IEA]; metal ion binding [goid 46872] [evidence IEA]; RNA binding [goid 3723] [evidence IEA]; nucleotide binding [goid 166] [evidence IEA]	ZCRB3A; ZCCHC21; RBM4A; LARK; MGC75138; DKFZp547K0918		NM_002896.2
ILMN_1753353	Homo sapiens	RefSeq	ILMN_3687	ILMN_3687	SLBP	NM_006527.2	NM_006527.2		7884	19913344	NM_006527.2	SLBP	NP_006518.1	6270240	S	982	CTGGCCAGGCACCAAGCATGTGTGTGCACTTGTACCTGGTGGTTTCTCTG	4	-	1665018-1665067	Homo sapiens stem-loop (histone) binding protein (SLBP), mRNA.	ribonucleoprotein complex [goid 30529] [pmid 10825184] [evidence TAS]; nucleus [goid 5634] [evidence IEA]	histone mRNA 3'-end processing [goid 6398] [pmid 9049306] [evidence TAS]; mRNA processing [goid 6397] [evidence IEA]	mRNA binding [goid 3729] [pmid 9049306] [evidence TAS]	HBP		NM_006527.2
ILMN_1814113	Homo sapiens	RefSeq	ILMN_11954	ILMN_166505	ZFR	NM_016107.3	NM_016107.3		51663	38202203	NM_016107.3	ZFR	NP_057191.2	1710541	S	4352	CTCCACACACCCCATCACCCAGATAATTTACAGTTCTGTTAACAGTGAGG	5	-	32390526-32390575	Homo sapiens zinc finger RNA binding protein (ZFR), mRNA.	nucleus [goid 5634] [evidence IEA]; intracellular [goid 5622] [evidence IEA]		zinc ion binding [goid 8270] [evidence IEA]; nucleic acid binding [goid 3676] [evidence IEA]	FLJ41312		NM_016107.3
ILMN_1802248	Homo sapiens	RefSeq	ILMN_12862	ILMN_12862	RNF152	NM_173557.1	NM_173557.1		220441	27734872	NM_173557.1	RNF152	NP_775828.1	2570474	S	2548	GGTGAGGAGGGTTGGGGGGAAGTGAAGGAAAGACAAGCAGGGCTAATTCC	18	-	57632491-57632540	Homo sapiens ring finger protein 152 (RNF152), mRNA.	ubiquitin ligase complex [goid 151] [evidence IEA]	protein ubiquitination [goid 16567] [evidence IEA]	zinc ion binding [goid 8270] [evidence IEA]; metal ion binding [goid 46872] [evidence IEA]; ubiquitin-protein ligase activity [goid 4842] [evidence IEA]	FLJ39176		NM_173557.1
ILMN_1760051	Homo sapiens	RefSeq	ILMN_1642	ILMN_12591	SOX5	NM_178010.1	NM_178010.1		6660	30061557	NM_178010.1	SOX5	NP_821078.1	2600379	A	2720	GGCTGCACCCAGGGATCCTTGCCACTGCTCTTCCCTTGCTGTCAGATTAA	12	-	23576806-23576855	Homo sapiens SRY (sex determining region Y)-box 5 (SOX5), transcript variant 3, mRNA.	nucleus [goid 5634] [evidence IEA]	regulation of transcription, DNA-dependent [goid 6355] [evidence IEA]; transcription [goid 6350] [evidence IEA]; transcription from RNA polymerase II promoter [goid 6366] [pmid 8812465] [evidence TAS]	transcription factor activity [goid 3700] [pmid 8812465] [evidence TAS]	MGC35153; L-SOX5		NM_178010.1
ILMN_1709085	Homo sapiens	RefSeq	ILMN_2824	ILMN_2824	GSG2	NM_031965.2	NM_031965.2		83903	56790918	NM_031965.2	GSG2	NP_114171.2	7330653	S	2448	GCCCCGAAATGAGAGGAGACTGGTCTTGAAGCCTCTGGTGCTGTTTCAAC	17	+	3576393-3576442	Homo sapiens germ cell associated 2 (haspin) (GSG2), mRNA.	nucleus [goid 5634] [pmid 11228240] [evidence IEP]	chromatin modification [goid 16568] [evidence IEA]; protein kinase cascade [goid 7243] [pmid 11228240] [evidence IDA]; cell cycle [goid 7049] [evidence IEA]; protein amino acid phosphorylation [goid 6468] [pmid 11228240] [evidence IDA]	transferase activity [goid 16740] [evidence IEA]; protein-tyrosine kinase activity [goid 4713] [evidence IEA]; nucleotide binding [goid 166] [evidence IEA]; ATP binding [goid 5524] [pmid 11228240] [evidence IDA]; magnesium ion binding [goid 287] [evidence IEA]; protein serine/threonine kinase activity [goid 4674] [evidence IEA]			NM_031965.2
ILMN_1786211	Homo sapiens	RefSeq	ILMN_4972	ILMN_4972	HERC1	NM_003922.3	NM_003922.3		8925	126131098	NM_003922.3	HERC1	NP_003913.3	6330500	S	14719	CGACACTGACTACTGACCGTGCGGGTGCTCTCACCCTCCCTTCTCTCCCT				Homo sapiens hect (homologous to the E6-AP (UBE3A) carboxyl terminus) domain and RCC1 (CHC1)-like domain (RLD) 1 (HERC1), mRNA.	Golgi apparatus [goid 5794] [pmid 8861955] [evidence TAS]; cytoplasm [goid 5737] [pmid 8861955] [evidence TAS]; intracellular [goid 5622] [evidence IEA]	ubiquitin cycle [goid 6512] [evidence IEA]	ARF guanyl-nucleotide exchange factor activity [goid 5086] [pmid 8861955] [evidence TAS]; ubiquitin-protein ligase activity [goid 4842] [evidence IEA]	p619; p532		NM_003922.3
ILMN_1796969	Homo sapiens	RefSeq	ILMN_25746	ILMN_174426	POU4F3	NM_002700.1	NM_002700.1		5459	4505964	NM_002700.1	POU4F3	NP_002691.1	1440497	S	851	CGGAGAAGCGTTCACTCGAGGCCTATTTCGCTATCCAGCCACGTCCTTCA	5	+	145700034-145700083	Homo sapiens POU domain, class 4, transcription factor 3 (POU4F3), mRNA.	nucleus [goid 5634] [evidence IEA]	eye development (sensu Mammalia) [goid 1747] [pmid 8637595] [evidence TAS]; regulation of transcription, DNA-dependent [goid 6355] [evidence IEA]; visual perception [goid 7601] [pmid 7623109] [evidence TAS]	sequence-specific DNA binding [goid 43565] [evidence IEA]; transcription factor activity [goid 3700] [pmid 9506947] [evidence TAS]	MGC138412; BRN3C; DFNA15		NM_002700.1
ILMN_1801766	Homo sapiens	RefSeq	ILMN_11144	ILMN_11144	CCDC109B	NM_017918.3	NM_017918.3		55013	34147587	NM_017918.3	CCDC109B	NP_060388.1	990553	S	999	GACCTTGCTAAGGCTAAAGAATCCCTGAAACAGGCGCGTCATTCTCTCTG	4	+	110825961-110825972:110828120-110828157	Homo sapiens coiled-coil domain containing 109B (CCDC109B), mRNA.				FLJ20647		NM_017918.3
ILMN_1706990	Homo sapiens	RefSeq	ILMN_11823	ILMN_11823	ZNF271	NM_006629.3	NM_006629.3		10778	24586660	NM_006629.3	ZNF271	NP_006620.2	5810026	S	1764	ACCAGAAAACCCATGCTGAGGAGAAACCCTACCAGTGTGTTCAGTGCAGC	18	+	31141645-31141694	Homo sapiens zinc finger protein 271 (ZNF271), mRNA.	nucleus [goid 5634] [evidence IEA]; intracellular [goid 5622] [evidence IEA]	regulation of transcription, DNA-dependent [goid 6355] [evidence IEA]; transcription [goid 6350] [evidence IEA]	zinc ion binding [goid 8270] [evidence IEA]; metal ion binding [goid 46872] [evidence IEA]; DNA binding [goid 3677] [evidence IEA]	HZF7; ZNFEB		NM_006629.3
ILMN_1775797	Homo sapiens	RefSeq	ILMN_11707	ILMN_167727	ASB1	NM_001040445.1	NM_001040445.1		51665	94721247	NM_001040445.1	ASB1	NP_001035535.1	6900138	S	6683	GGGGGTGATGGAGACTGTGGGCAAGCCTGTTGTTTTTGGCCCCCTGTTGT	2	+	239025480-239025529	Homo sapiens ankyrin repeat and SOCS box-containing 1 (ASB1), mRNA.	intracellular [goid 5622] [pmid 11111040] [evidence IC ]	negative regulation of cytokine biosynthesis [goid 42036] [pmid 11111040] [evidence NAS]; development [goid 7275] [evidence IEA]; intracellular signaling cascade [goid 7242] [evidence IEA]		MGC11165; KIAA1146; ASB-1		NM_001040445.1
ILMN_1696591	Homo sapiens	RefSeq	ILMN_4636	ILMN_4636	RB1	NM_000321.2	NM_000321.2		5925	108773786	NM_000321.2	RB1	NP_000312.2	4260113	S	3249	TGGCCCTAGAGTGGGAGTCCTGATAACCCAGGCCTGTCTGACTACTTTGC				Homo sapiens retinoblastoma 1 (including osteosarcoma) (RB1), mRNA.	nucleus [goid 5634] [pmid 3657987] [evidence TAS]; chromatin [goid 785] [pmid 3657987] [evidence TAS]	negative regulation of cell growth [goid 30308] [pmid 7542657] [evidence TAS]; negative regulation of protein kinase activity [goid 6469] [pmid 9858607] [evidence IPI]; M phase [goid 279] [pmid 7542657] [evidence NAS]; regulation of transcription, DNA-dependent [goid 6355] [pmid 3413073] [evidence NAS]; cell cycle checkpoint [goid 75] [pmid 10825186] [evidence TAS]; G1 phase [goid 51318] [pmid 7542657] [evidence TAS]; positive regulation of transcription, DNA-dependent [goid 45893] [pmid 15572661] [evidence NAS]; transcription [goid 6350] [evidence IEA]; negative regulation of transcription from RNA polymerase II promoter [goid 122] [pmid 9491888] [evidence TAS]; androgen receptor signaling pathway [goid 30521] [pmid 15572661] [evidence NAS]	androgen receptor binding [goid 50681] [pmid 15572661] [evidence NAS]; transcription factor activity [goid 3700] [pmid 3657987] [evidence TAS]; protein binding [goid 5515] [pmid 16286473] [evidence IPI]; transcription coactivator activity [goid 3713] [pmid 15572661] [evidence NAS]; kinase binding [goid 19900] [pmid 16286473] [evidence IDA]	RB; OSRC		NM_000321.2
ILMN_1711346	Homo sapiens	RefSeq	ILMN_21200	ILMN_21200	EGFLAM	NM_152403.2	NM_152403.2		133584	33469928	NM_152403.2	EGFLAM	NP_689616.2	7050671	I	796	GTGGCCCTGTCTTGGAAACCTGGAGCGAGTGAAGGAAGCGCCCCTATTCA	5	+	38388117-38388166	Homo sapiens EGF-like, fibronectin type III and laminin G domains (EGFLAM), transcript variant 1, mRNA.	membrane [goid 16020] [evidence IEA]; integral to membrane [goid 16021] [evidence IEA]	cell adhesion [goid 7155] [evidence IEA]	protein binding [goid 5515] [evidence IEA]	AGRINL; AGRNL; FLJ39155		NM_152403.2
ILMN_1654109	Homo sapiens	RefSeq	ILMN_21200	ILMN_21200	EGFLAM	NM_152403.2	NM_152403.2		133584	33469928	NM_152403.2	EGFLAM	NP_689616.2	5870255	A	3821	GGCCCTTGGATTGTTCGGATTAACCCCTTCCACTCCTCACTGGCTGGTTC	5	+	38500312-38500361	Homo sapiens EGF-like, fibronectin type III and laminin G domains (EGFLAM), transcript variant 1, mRNA.	membrane [goid 16020] [evidence IEA]; integral to membrane [goid 16021] [evidence IEA]	cell adhesion [goid 7155] [evidence IEA]	protein binding [goid 5515] [evidence IEA]	AGRINL; AGRNL; FLJ39155		NM_152403.2
ILMN_1671808	Homo sapiens	RefSeq	ILMN_21965	ILMN_21965	CSAG3A	NM_203311.1	NM_203311.1		389903	42600568	NM_203311.1	CSAG3A	NP_976056.1	1090711	S	213	CTAGGACTTCCAGACTTCAAAACTTTTCTAGCCTGCTGGCCTGCCTTCAC	X	-	151628119-151628145:151628600-151628622	Homo sapiens CSAG family, member 3A (CSAG3A), mRNA.				MGC17065		NM_203311.1
ILMN_1674640	Homo sapiens	RefSeq	ILMN_14583	ILMN_14583	CXCR6	NM_006564.1	NM_006564.1		10663	5730105	NM_006564.1	CXCR6	NP_006555.1	110615	S	1553	TGCTGGCACCACCAGGCACCTCACAGAAATGAGATCAGGCTCTGCCTCAC	3	+	45964449-45964498	Homo sapiens chemokine (C-X-C motif) receptor 6 (CXCR6), mRNA.	integral to plasma membrane [goid 5887] [pmid 9166430] [evidence TAS]; membrane [goid 16020] [evidence IEA]	G-protein coupled receptor protein signaling pathway [goid 7186] [pmid 9166430] [evidence TAS]; viral genome replication [goid 19079] [pmid 9230441] [evidence TAS]; signal transduction [goid 7165] [evidence IEA]	C-C chemokine receptor activity [goid 16493] [evidence IEA]; rhodopsin-like receptor activity [goid 1584] [evidence IEA]; C-X-C chemokine receptor activity [goid 16494] [evidence IEA]; coreceptor activity [goid 15026] [pmid 9166430] [evidence TAS]	TYMSTR; STRL33; BONZO; CD186		NM_006564.1
ILMN_1770400	Homo sapiens	RefSeq	ILMN_20317	ILMN_20317	LOC201181	NM_001013624.1	NM_001013624.1		201181	61966704	NM_001013624.1	LOC201181	NP_001013646.1	6940341	S	1679	AGCTTTCCCTTCTCCCAACCAGCCCCTGCCACTGTGAAGCTGAGTGTTGG	17	-	37431380-37431429	Homo sapiens similar to hypothetical protein A930006D11 (LOC201181), mRNA.	intracellular [goid 5622] [evidence IEA]		zinc ion binding [goid 8270] [evidence IEA]; nucleic acid binding [goid 3676] [evidence IEA]			NM_001013624.1
ILMN_1767811	Homo sapiens	RefSeq	ILMN_13535	ILMN_169612	ZNF416	NM_017879.1	NM_017879.1		55659	33859677	NM_017879.1	ZNF416	NP_060349.1	6250047	S	2193	GTCACCCTTGCATACTAAGGCGAGGCAGATACACCTGTGTTCTCCCAACC	19	-	62775012-62775061	Homo sapiens zinc finger protein 416 (ZNF416), mRNA.	nucleus [goid 5634] [evidence IEA]; intracellular [goid 5622] [evidence IEA]	regulation of transcription, DNA-dependent [goid 6355] [evidence IEA]; transcription [goid 6350] [evidence IEA]	zinc ion binding [goid 8270] [evidence IEA]; metal ion binding [goid 46872] [evidence IEA]; DNA binding [goid 3677] [evidence IEA]	FLJ20557		NM_017879.1
ILMN_1813400	Homo sapiens	RefSeq	ILMN_15505	ILMN_15505	CBR4	NM_032783.3	NM_032783.3		84869	55775472	NM_032783.3	CBR4	NP_116172.2	7560551	S	3030	CTGTAGCTGTTTGCTGACTCCTATGAGCCCATAAGGGTTCTGTGCTTAGC	4	-	170145692-170145741	Homo sapiens carbonyl reductase 4 (CBR4), mRNA.		metabolism [goid 8152] [evidence IEA]	oxidoreductase activity [goid 16491] [evidence IEA]	FLJ14431		NM_032783.3
ILMN_1683179	Homo sapiens	RefSeq	ILMN_8976	ILMN_8976	RRAD	NM_004165.1	NM_004165.1		6236	4759053	NM_004165.1	RRAD	NP_004156.1	2940544	S	904	AACGCACGACGGCAAGCAGGCACCCGGAGGCGAGAGAGCCTTGGCAAAAA	16	-	65513576-65513625	Homo sapiens Ras-related associated with diabetes (RRAD), mRNA.		small GTPase mediated signal transduction [goid 7264] [pmid 8248782] [evidence TAS]	calmodulin binding [goid 5516] [evidence IEA]; GTP binding [goid 5525] [evidence IEA]; GTPase activity [goid 3924] [pmid 8248782] [evidence TAS]; nucleotide binding [goid 166] [evidence IEA]	REM3; RAD; RAD1		NM_004165.1
ILMN_1806603	Homo sapiens	RefSeq	ILMN_17871	ILMN_17871	MESP1	NM_018670.1	NM_018670.1		55897	14149723	NM_018670.1	MESP1	NP_061140.1	5720594	S	1067	CCATGGAGGGACCCATAGGGCTAGACACTTTGAGGCAAGCAGGAGGCTCT	15	-	88094155-88094204	Homo sapiens mesoderm posterior 1 homolog (mouse) (MESP1), mRNA.	nucleus [goid 5634] [evidence IEA]	regulation of transcription [goid 45449] [evidence IEA]	transcription regulator activity [goid 30528] [evidence IEA]	MGC10676		NM_018670.1
ILMN_1757272	Homo sapiens	RefSeq	ILMN_15272	ILMN_15272	THAP1	NM_199003.1	NM_199003.1		55145	40068499	NM_199003.1	THAP1	NP_945354.1	4050019	A	1479	CACCCTAGCTGAAGGACATCCAGTTCCCCAGCTGTAGTTATGTATCTGCC	8	-	42811416-42811465	Homo sapiens THAP domain containing, apoptosis associated protein 1 (THAP1), transcript variant 2, mRNA.	nucleus [goid 5634] [evidence IEA]		zinc ion binding [goid 8270] [evidence IEA]; metal ion binding [goid 46872] [evidence IEA]; nucleic acid binding [goid 3676] [evidence IEA]; DNA binding [goid 3677] [evidence IEA]	FLJ10477; MGC33014		NM_199003.1
ILMN_1662383	Homo sapiens	RefSeq	ILMN_23948	ILMN_23948	ZRANB2	NM_005455.3	NM_005455.3		9406	42741681	NM_005455.3	ZRANB2	NP_005446.2	270224	I	1019	AAACAACCCTGAGCCCAGGGCCAACCCCTACGGAACACCACTACTTTACC	1	-	71303951-71303989:71303990-71304000	Homo sapiens zinc finger, RAN-binding domain containing 2 (ZRANB2), transcript variant 2, mRNA.	nucleus [goid 5634] [pmid 9931435] [evidence TAS]; intracellular [goid 5622] [evidence IEA]	RNA splicing [goid 8380] [pmid 9931435] [evidence TAS]	zinc ion binding [goid 8270] [evidence IEA]; metal ion binding [goid 46872] [evidence IEA]; RNA binding [goid 3723] [pmid 9931435] [evidence TAS]; transcription factor activity [goid 3700] [pmid 9931435] [evidence TAS]	DKFZp686J1831; DKFZp686N09117; ZIS2; ZIS1; FLJ41119; ZIS; ZNF265		NM_005455.3
ILMN_1669928	Homo sapiens	RefSeq	ILMN_3096	ILMN_3096	ARHGEF16	NM_014448.2	NM_014448.2		27237	15011976	NM_014448.2	ARHGEF16	NP_055263.1	3060291	S	2112	GCCGGAGGGAGGGGACCCGGCAGGGAGATTTCGGTTTTGAGGTTTCTAAA	1	+	3387466-3387515	Homo sapiens Rho guanine exchange factor (GEF) 16 (ARHGEF16), mRNA.	intracellular [goid 5622] [evidence IEA]	regulation of Rho protein signal transduction [goid 35023] [evidence IEA]	Rho guanyl-nucleotide exchange factor activity [goid 5089] [evidence IEA]	GEF16; NBR		NM_014448.2
ILMN_1807689	Homo sapiens	RefSeq	ILMN_24691	ILMN_24691	PKNOX2	NM_022062.2	NM_022062.2		63876	116812643	NM_022062.2	PKNOX2	NP_071345.2	5260646	S	3252	CCACCTGGTTGGGGTAGAGCAAAAGGATGGTCACTCTTCCGAGGTCTCCC				Homo sapiens PBX/knotted 1 homeobox 2 (PKNOX2), mRNA.	nucleus [goid 5634] [evidence IEA]	regulation of transcription, DNA-dependent [goid 6355] [evidence IEA]	sequence-specific DNA binding [goid 43565] [evidence IEA]; transcription factor activity [goid 3700] [evidence IEA]	FLJ13074; PREP2		NM_022062.2
ILMN_1676679	Homo sapiens	RefSeq	ILMN_25343	ILMN_25343	KIF25	NM_005355.2	NM_005355.2		3834	13699827	NM_005355.2	KIF25	NP_005346.2	3990292	A	1075	CGGCAGCGAGTGCGTTGGAGGCGATGCGAAGTTACTGGTGATTCTCTGCA	6	+	168185664-168185680:168188356-168188388	Homo sapiens kinesin family member 25 (KIF25), transcript variant 2, mRNA.	microtubule [goid 5874] [evidence IEA]; kinesin complex [goid 5871] [pmid 9925916] [evidence TAS]	microtubule-based movement [goid 7018] [evidence IEA]; mitotic sister chromatid segregation [goid 70] [pmid 9925916] [evidence TAS]; organelle organization and biogenesis [goid 6996] [pmid 9925916] [evidence TAS]	ATP binding [goid 5524] [evidence IEA]; microtubule motor activity [goid 3777] [evidence IEA]; nucleotide binding [goid 166] [evidence IEA]	KNSL3; MGC163361		NM_005355.2
ILMN_1795170	Homo sapiens	RefSeq	ILMN_12380	ILMN_12380	SLITRK2	NM_032539.2	NM_032539.2		84631	40217818	NM_032539.2	SLITRK2	NP_115928.1	6280768	S	4922	ACTAAGGGGATTTAACAGTGGACTAGAGGTAATAAGCCACCTCAGTCAGG	X	+	144714965-144715014	Homo sapiens SLIT and NTRK-like family, member 2 (SLITRK2), mRNA.	membrane [goid 16020] [evidence IEA]; integral to membrane [goid 16021] [evidence IEA]		transferase activity [goid 16740] [evidence IEA]	MGC129913; SLITL1; DKFZp451E1911; CXorf2; MGC129912; KIAA1854		NM_032539.2
ILMN_1784238	Homo sapiens	RefSeq	ILMN_2913	ILMN_2913	SEC22B	NM_004892.4	NM_004892.4		9554	94429049	NM_004892.4	SEC22B	NP_004883.2	4060739	S	1591	ATAGGATATGGAGAGGCCCCTGGCTTCATGAGAACAAAGGCAGGCCCAGG	1	+	143828049-143828098	Homo sapiens SEC22 vesicle trafficking protein homolog B (S. cerevisiae) (SEC22B), mRNA.	ER-Golgi intermediate compartment [goid 5793] [pmid 15308636] [evidence IDA]; membrane [goid 16020] [evidence IEA]; endoplasmic reticulum [goid 5783] [evidence IEA]; endoplasmic reticulum membrane [goid 5789] [evidence NR ]; integral to membrane [goid 16021] [evidence IEA]	protein transport [goid 15031] [evidence IEA]; vesicle-mediated transport [goid 16192] [evidence IEA]	protein binding [goid 5515] [pmid 16354670] [evidence IPI]	SEC22L1; ERS-24		NM_004892.4
ILMN_1722726	Homo sapiens	RefSeq	ILMN_1030	ILMN_1030	RICS	NM_014715.2	NM_014715.2		9743	29469070	NM_014715.2	RICS	NP_055530.2	630220	S	5919	GTAGGCGTCTGCATTCCCTGTTGTGTTCCTGCTTCTCCTTCAGTAGCTGC	11	-	128343563-128343612	Homo sapiens Rho GTPase-activating protein (RICS), mRNA.	intracellular [goid 5622] [evidence IEA]	signal transduction [goid 7165] [evidence IEA]	GTPase activator activity [goid 5096] [evidence IEA]	KIAA0712; MGC1892; GRIT; GC-GAP; p250GAP; p200RhoGAP		NM_014715.2
ILMN_1801516	Homo sapiens	RefSeq	ILMN_15161	ILMN_15161	GPC1	NM_002081.1	NM_002081.1		2817	4504080	NM_002081.1	GPC1	NP_002072.1	20372	S	3379	GGATCAGGAGCCCCCAACACAGGCAAGTCCACCCCATAATAACCCTGCCA	2	+	241055861-241055910	Homo sapiens glypican 1 (GPC1), mRNA.	integral to plasma membrane [goid 5887] [pmid 2148568] [evidence TAS]; membrane [goid 16020] [evidence IEA]; extracellular space [goid 5615] [pmid 2148568] [evidence TAS]; extracellular matrix (sensu Metazoa) [goid 5578] [evidence IEA]		GPI anchor binding [goid 48503] [evidence IEA]	glypican; FLJ38078		NM_002081.1
ILMN_1727522	Homo sapiens	RefSeq	ILMN_8442	ILMN_169432	OR5K4	NM_001005517.1	NM_001005517.1		403278	53933286	NM_001005517.1	OR5K4	NP_001005517.1	1260553	S	187	CTGGGCAACCTGGCTCTGATGGATTCCTGCTGTTCCTGTGCTGTTACCCC	3	+	99555574-99555623	Homo sapiens olfactory receptor, family 5, subfamily K, member 4 (OR5K4), mRNA.						NM_001005517.1
ILMN_1662458	Homo sapiens	RefSeq	ILMN_29741	ILMN_176783	NDUFA6	NM_002490.3	NM_002490.3		4700	51317369	NM_002490.3	NDUFA6	NP_002481.2	1070020	S	906	CTGTCAGGGATCAGGGCAGCACTAACAGGCGCAAAAGTAGAGCTGTCAAG	22	-	40811704-40811753	Homo sapiens NADH dehydrogenase (ubiquinone) 1 alpha subcomplex, 6, 14kDa (NDUFA6), nuclear gene encoding mitochondrial protein, mRNA.	membrane fraction [goid 5624] [evidence NR ]; mitochondrion [goid 5739] [evidence IEA]		oxidoreductase activity [goid 16491] [evidence IEA]; NADH dehydrogenase (ubiquinone) activity [goid 8137] [pmid 9345899] [evidence TAS]; NADH dehydrogenase activity [goid 3954] [evidence IEA]	CI-B14; B14; LYRM6; NADHB14		NM_002490.3
ILMN_1790202	Homo sapiens	RefSeq	ILMN_28904	ILMN_28904	C1ORF35	NM_024319.2	NM_024319.2		79169	34147378	NM_024319.2	C1orf35	NP_077295.1	6560131	S	992	TCCTGTGGAAGTGGCTCTGGGCACCAGCCTGTGGGGCTAAAGACTTGACA	1	-	226355299-226355348	Homo sapiens chromosome 1 open reading frame 35 (C1orf35), mRNA.				MMTAG2; MGC4174		NM_024319.2
ILMN_1674588	Homo sapiens	RefSeq	ILMN_17062	ILMN_17062	HAO1	NM_017545.2	NM_017545.2		54363	11184232	NM_017545.2	HAO1	NP_060015.1	1090370	S	1058	CTCTGAGTGGGTGCCAGAATGTGAAAGTCATCGACAAGACATTGGTGAGG	20	-	7812269-7812310:7814168-7814175	Homo sapiens hydroxyacid oxidase (glycolate oxidase) 1 (HAO1), mRNA.	peroxisome [goid 5777] [pmid 10777549] [evidence TAS]	metabolism [goid 8152] [evidence IEA]; oxidative photosynthetic carbon pathway [goid 9854] [evidence IEA]; fatty acid alpha-oxidation [goid 1561] [pmid 10777549] [evidence TAS]; electron transport [goid 6118] [evidence IEA]	oxidoreductase activity [goid 16491] [evidence IEA]; (S)-2-hydroxy-acid oxidase activity [goid 3973] [pmid 10777549] [evidence TAS]; FMN binding [goid 10181] [evidence IEA]	HAOX1; GOX1; GOX; MGC142225; MGC142227		NM_017545.2
ILMN_1732311	Homo sapiens	RefSeq	ILMN_570	ILMN_570	CEP152	NM_014985.1	NM_014985.1		22995	55775476	NM_014985.1	CEP152	NP_055800.1	3930370	S	4067	AGGCAGACTGAGCATGCCCATCAGTTTCCTATTGCTGCTTCCATCCCTCG	15	-	46820864-46820913	Homo sapiens centrosomal protein 152kDa (CEP152), mRNA.				KIAA0912		NM_014985.1
ILMN_1682323	Homo sapiens	RefSeq	ILMN_6311	ILMN_165366	DDX51	NM_175066.2	NM_175066.2		317781	37059776	NM_175066.2	DDX51	NP_778236.1	1030148	S	2258	AGCCTTAGTAAAACGGTGAAAAGTACTCCCAGACGGACGCGGGCACCCGT	12	-	131189475-131189524	Homo sapiens DEAD (Asp-Glu-Ala-Asp) box polypeptide 51 (DDX51), mRNA.	nucleus [goid 5634] [evidence IEA]	rRNA processing [goid 6364] [evidence IEA]	ATP binding [goid 5524] [evidence IEA]; ATP-dependent helicase activity [goid 8026] [evidence IEA]; RNA binding [goid 3723] [evidence IEA]; hydrolase activity [goid 16787] [evidence IEA]; nucleotide binding [goid 166] [evidence IEA]	DKFZp686N2081; MGC42193		NM_175066.2
ILMN_1660111	Homo sapiens	RefSeq	ILMN_5191	ILMN_5191	UCHL3	NM_006002.3	NM_006002.3		7347	37059734	NM_006002.3	UCHL3	NP_005993.1	6380717	S	457	GCCATCCGAGTTACTCATGAGACCAGTGCCCATGAAGGTCAGACTGAGGC	13	+	75041597-75041644:75067052-75067053	Homo sapiens ubiquitin carboxyl-terminal esterase L3 (ubiquitin thiolesterase) (UCHL3), mRNA.	cytoplasm [goid 5737] [evidence NAS]; intracellular [goid 5622] [evidence IEA]	ubiquitin-dependent protein catabolism [goid 6511] [evidence NAS]	cysteine-type peptidase activity [goid 8234] [evidence IEA]; ubiquitin thiolesterase activity [goid 4221] [pmid 2530630] [evidence TAS]			NM_006002.3
ILMN_1725833	Homo sapiens	RefSeq	ILMN_15067	ILMN_15067	IFLTD1	NM_152590.1	NM_152590.1		160492	22749214	NM_152590.1	IFLTD1	NP_689803.1	3170564	S	1385	CTCAAATCCCTGAGGCCTGCTCTGCAACCTCCCTGCTATTCCATGAGAGG	12	-	25520566-25520615	Homo sapiens intermediate filament tail domain containing 1 (IFLTD1), mRNA.			structural molecule activity [goid 5198] [evidence IEA]	Pas1c1; FLJ36004		NM_152590.1
ILMN_1701911	Homo sapiens	RefSeq	ILMN_900	ILMN_168565	C5ORF20	NM_130848.2	NM_130848.2		140947	116734715	NM_130848.2	C5orf20	NP_570900.1	2510685	S	2937	CATTGCAGCCGTTCACCGGACACCGCACCAGACCCTCAAAACCCATCCAA				Homo sapiens chromosome 5 open reading frame 20 (C5orf20), mRNA.	nucleus [goid 5634] [evidence IEA]			DCNP1		NM_130848.2
ILMN_1793655	Homo sapiens	RefSeq	ILMN_137967	ILMN_137967	RANBP2L1	NM_005054.1	NM_005054.1		84220	19718754	NM_005054.1	RANBP2L1	NP_005045.1	2000398	S	5390	TAGTTGGTTTGGACTTCGATAGGTTGATGGAAGGAATACTTCTATTAACT	2	+	109970777-109970826	Homo sapiens RAN binding protein 2-like 1 (RANBP2L1), transcript variant 1, mRNA.	nuclear pore [goid 5643] [pmid 9480752] [evidence NAS]	biological process unknown [goid 4] [evidence ND ]	Ran GTPase binding [goid 8536] [pmid 9480752] [evidence NAS]; binding [goid 5488] [evidence IEA]	DKFZp686I1842; BS-63; RanBP2alpha		NM_005054.1
ILMN_1731516	Homo sapiens	RefSeq	ILMN_22502	ILMN_176444	GJA3	NM_021954.3	NM_021954.3		2700	115392136	NM_021954.3	GJA3	NP_068773.2	2480196	S	963	TTGCCATCGGGTTCCCACCCTACTATGCGCACACCGCTGCGCCCCTGGGA				Homo sapiens gap junction protein, alpha 3, 46kDa (GJA3), mRNA.	integral to plasma membrane [goid 5887] [evidence NR ]; membrane [goid 16020] [evidence IEA]; connexon complex [goid 5922] [evidence IEA]	transport [goid 6810] [pmid 9413992] [evidence NAS]; visual perception [goid 7601] [pmid 10205266] [evidence TAS]; cell-cell signaling [goid 7267] [pmid 9413992] [evidence TAS]	connexon channel activity [goid 15285] [evidence IEA]	CZP3; CX46		NM_021954.3
ILMN_1693896	Homo sapiens	RefSeq	ILMN_11255	ILMN_11255	ATP8A2	NM_016529.4	NM_016529.4		51761	117168244	NM_016529.4	ATP8A2	NP_057613.4	4880731	S	4459	GCCAACCCAAACCCGCGCCTTTCCTTGTTCCACTGCAGACTCAGATACAG				Homo sapiens ATPase, aminophospholipid transporter-like, Class I, type 8A, member 2 (ATP8A2), mRNA.	integral to membrane [goid 16021] [evidence IEA]; membrane [goid 16020] [evidence IEA]	cation transport [goid 6812] [evidence IEA]; negative regulation of cell proliferation [goid 8285] [pmid 10551800] [evidence TAS]	ATPase activity, coupled to transmembrane movement of ions, phosphorylative mechanism [goid 15662] [evidence IEA]; ATPase activity [goid 16887] [evidence IEA]; hydrolase activity [goid 16787] [evidence IEA]; nucleotide binding [goid 166] [evidence IEA]; ATP binding [goid 5524] [evidence IEA]; phospholipid-translocating ATPase activity [goid 4012] [evidence IEA]; hydrolase activity, acting on acid anhydrides, catalyzing transmembrane movement of substances [goid 16820] [evidence IEA]; magnesium ion binding [goid 287] [evidence IEA]	ATP; DKFZP434B1913; ML-1; IB; ATPIB		NM_016529.4
ILMN_1709799	Homo sapiens	RefSeq	ILMN_17069	ILMN_17069	C6ORF25	NM_138277.1	NM_138277.1		80739	19913384	NM_138277.1	C6orf25	NP_612121.1	1510133	I	645	GGGCATGGGGATGGGAAGGGGATAGCCAGAATCTCTGAGGAAAATGGACC	6	+	31800605-31800629:31800630-31800654	Homo sapiens chromosome 6 open reading frame 25 (C6orf25), transcript variant 7, mRNA.	plasma membrane [goid 5886] [pmid 11544253] [evidence IDA]; integral to membrane [goid 16021] [evidence IEA]; endoplasmic reticulum [goid 5783] [evidence IEA]		receptor activity [goid 4872] [evidence IEA]	NG31; MGC142281; G6b; MGC142279		NM_138277.1
ILMN_1781420	Homo sapiens	RefSeq	ILMN_11502	ILMN_13335	MRPL42	NM_014050.2	NM_014050.2		28977	26667166	NM_014050.2	MRPL42	NP_054769.1	6450025	A	1362	GAACCTTACCCAAACAAGTGGGAGAGCCAGGAGCCAAACTATCAGGCTCC	12	+	92419906-92419955	Homo sapiens mitochondrial ribosomal protein L42 (MRPL42), nuclear gene encoding mitochondrial protein, transcript variant 1, mRNA.	ribonucleoprotein complex [goid 30529] [evidence IEA]; mitochondrion [goid 5739] [evidence IEA]; mitochondrial small ribosomal subunit [goid 5763] [pmid 11279123] [evidence IDA]	protein biosynthesis [goid 6412] [pmid 11279123] [evidence NAS]	structural constituent of ribosome [goid 3735] [pmid 11279123] [evidence NAS]	PTD007; MRPS32; MRP-L31; RPML31; HSPC204		NM_014050.2
ILMN_1749960	Homo sapiens	RefSeq	ILMN_139327	ILMN_35004	FAM78B	NM_001017961.2	NM_001017961.2		149297	90968571	NM_001017961.2	FAM78B	NP_001017961.1	7650411	S	1434	GCCAGGGGTGGCAGGAGCCAAACAGAGTTTCTGAGCCAAAGCAGACCTCT	1	-	164305994-164306043	Homo sapiens family with sequence similarity 78, member B (FAM78B), mRNA.				MGC131653		NM_001017961.2
ILMN_1760142	Homo sapiens	RefSeq	ILMN_14282	ILMN_22265	NGRN	NM_001033088.1	NM_001033088.1		51335	74316003	NM_001033088.1	NGRN	NP_001028260.2	3310494	A	1026	GGAATAGGAAGAGGTGTTGAGCCTGGACTGTGGGAGGAAAGAGCTGCGTG	15	+	88616124-88616173	Homo sapiens neugrin, neurite outgrowth associated (NGRN), transcript variant 2, mRNA.	nucleus [goid 5634] [pmid 11118320] [evidence NAS]	regulation of transcription, DNA-dependent [goid 6355] [evidence IEA]; neuron differentiation [goid 30182] [pmid 11118320] [evidence NAS]; transcription [goid 6350] [evidence IEA]	DNA binding [goid 3677] [evidence IEA]	NEUGRIN; DSC92		NM_001033088.1
ILMN_1692700	Homo sapiens	RefSeq	ILMN_11267	ILMN_11848	WDR31	NM_001012361.1	NM_001012361.1		114987	59938779	NM_001012361.1	WDR31	NP_001012361.1	110603	A	1954	GGCGGTACCCTTCTAGCCCAGTGCTGCTGAGCTTGTGTGAAAATCAGACC	9	-	115118202-115118251	Homo sapiens WD repeat domain 31 (WDR31), transcript variant 1, mRNA.				FLJ35921		NM_001012361.1
ILMN_1764885	Homo sapiens	RefSeq	ILMN_21430	ILMN_21430	C20ORF75	NM_152611.2	NM_152611.2		164312	34303942	NM_152611.2	C20orf75	NP_689824.1	2480433	S	2531	TCCCGTGAAGCCAGAATGCCTTGAGCACACATGGAACTTGCCACACTGAG	20	-	5969516-5969565	Homo sapiens chromosome 20 open reading frame 75 (C20orf75), mRNA.	membrane [goid 16020] [evidence IEA]; integral to membrane [goid 16021] [evidence IEA]		transferase activity [goid 16740] [evidence IEA]	dJ1056H1.1; MGC25027; NLRR4; FLJ23994		NM_152611.2
ILMN_1714756	Homo sapiens	RefSeq	ILMN_17726	ILMN_17726	YIPF5	NM_030799.6	NM_030799.6		81555	68131545	NM_030799.6	YIPF5	NP_110426.4	3870576	I	2952	CTTAACTGTTGCTCTGTCAAAACAGCTATGCAGTGGAGTTGCATTTGATG	5	-	143518032-143518081	Homo sapiens Yip1 domain family, member 5 (YIPF5), transcript variant 2, mRNA.	membrane [goid 16020] [evidence IEA]; integral to membrane [goid 16021] [evidence IEA]; endoplasmic reticulum [goid 5783] [evidence IEA]	protein transport [goid 15031] [evidence IEA]		YIP1A; DKFZp313L2216; SB140; FinGER5; SMAP-5; SMAP5		NM_030799.6
ILMN_1772727	Homo sapiens	RefSeq	ILMN_1436	ILMN_170114	GPR75	NM_006794.1	NM_006794.1		10936	5803024	NM_006794.1	GPR75	NP_006785.1	240300	S	1796	GCACTTCAGCCAAGCAGATTCCAGTCCCCTCCGTTTAAAGTCATGGAGGC	2	-	53933765-53933774:53933775-53933814	Homo sapiens G protein-coupled receptor 75 (GPR75), mRNA.	integral to plasma membrane [goid 5887] [pmid 10381362] [evidence TAS]; membrane [goid 16020] [evidence IEA]	G-protein coupled receptor protein signaling pathway [goid 7186] [pmid 10381362] [evidence TAS]; signal transduction [goid 7165] [evidence IEA]	receptor activity [goid 4872] [evidence IEA]; rhodopsin-like receptor activity [goid 1584] [evidence IEA]	GPR-chr2; WI-31133		NM_006794.1
ILMN_1779040	Homo sapiens	RefSeq	ILMN_25350	ILMN_25350	ZNHIT4	NM_031288.2	NM_031288.2		83444	94536797	NM_031288.2	ZNHIT4	NP_112578.2	20041	S	1135	TGCGCCCCGTCCCATGCCCGCTCTTGAGTATCTTCCCCACCCTATTAAAT	2	+	74538518-74538567	Homo sapiens zinc finger, HIT type 4 (ZNHIT4), mRNA.	nucleus [goid 5634] [evidence IEA]		zinc ion binding [goid 8270] [evidence IEA]; metal ion binding [goid 46872] [evidence IEA]	HMGIYL4; HMGA1L4; PAPA-1		NM_031288.2
ILMN_1697916	Homo sapiens	RefSeq	ILMN_23778	ILMN_23778	GYLTL1B	NM_152312.3	NM_152312.3		120071	116235481	NM_152312.3	GYLTL1B	NP_689525.3	450039	S	2185	GAATTCCACCAGGACTTGTCCCGCCACCATGGGGCTGCTGCCCTCAAATA				Homo sapiens glycosyltransferase-like 1B (GYLTL1B), mRNA.	integral to membrane [goid 16021] [evidence IEA]; integral to Golgi membrane [goid 30173] [evidence ISS]; membrane [goid 16020] [evidence IEA]	muscle maintenance [goid 46716] [evidence ISS]; glycosphingolipid biosynthesis [goid 6688] [evidence ISS]; synaptic transmission [goid 7268] [evidence ISS]; glycoprotein biosynthesis [goid 9101] [evidence ISS]; myelination [goid 42552] [evidence ISS]; carbohydrate biosynthesis [goid 16051] [evidence IEA]	transferase activity, transferring hexosyl groups [goid 16758] [evidence IEA]	FLJ35207; LARGE2; PP5656		NM_152312.3
ILMN_1685928	Homo sapiens	RefSeq	ILMN_25161	ILMN_25161	WDR34	NM_052844.3	NM_052844.3		89891	66267729	NM_052844.3	WDR34	NP_443076.2	2450463	S	1481	GCTGCCTCTGGGAAAGGTGACGTGCAGCTGTTTGATCTCCAGAAAAGCTC	9	-	130436048-130436082:130436326-130436340	Homo sapiens WD repeat domain 34 (WDR34), mRNA.				MGC20486; bA216B9.3; RP11-216B9.5		NM_052844.3
ILMN_1697044	Homo sapiens	RefSeq	ILMN_3275	ILMN_3275	RGS12	NM_198587.1	NM_198587.1		6002	38327608	NM_198587.1	RGS12	NP_940989.1	1510193	I	8	GCGCCGGAGTTGGTTGGGTCTTCAGACACCAGCTGAATGCTTAGGGATTC	4	+	3313951-3314000	Homo sapiens regulator of G-protein signalling 12 (RGS12), transcript variant 7, mRNA.	nucleus [goid 5634] [evidence IEA]; condensed nuclear chromosome [goid 794] [pmid 10869340] [evidence TAS]	protein transport [goid 15031] [evidence IEA]; regulation of G-protein coupled receptor protein signaling pathway [goid 8277] [pmid 9651375] [evidence TAS]; negative regulation of signal transduction [goid 9968] [evidence IEA]; signal transduction [goid 7165] [evidence IEA]	protein binding [goid 5515] [evidence IEA]; GTPase activator activity [goid 5096] [pmid 9651375] [evidence TAS]; receptor signaling protein activity [goid 5057] [evidence IEA]	DKFZp761K1817; DKFZp761K1617		NM_198587.1
ILMN_1660079	Homo sapiens	RefSeq	ILMN_20290	ILMN_20290	RNF44	NM_014901.4	NM_014901.4		22838	42718018	NM_014901.4	RNF44	NP_055716.1	2450433	S	3712	CCCAGCCCTGGCTGGGCCCAGCGCCTGTGTTCTGTGTTAGAAAGGTTTTA	5	-	175886697-175886746	Homo sapiens ring finger protein 44 (RNF44), mRNA.			zinc ion binding [goid 8270] [evidence IEA]; metal ion binding [goid 46872] [evidence IEA]; protein binding [goid 5515] [evidence IEA]	KIAA1100		NM_014901.4
ILMN_1792341	Homo sapiens	RefSeq	ILMN_8330	ILMN_8330	PTPRA	NM_002836.2	NM_002836.2		5786	18450367	NM_002836.2	PTPRA	NP_002827.1	6060603	I	1	GGAGTATGAGTCACGCTCAGGGGAGCAGGTACCCCTTCTCCTAAAGATGA	20	+	2792830-2792879	Homo sapiens protein tyrosine phosphatase, receptor type, A (PTPRA), transcript variant 1, mRNA.	integral to plasma membrane [goid 5887] [pmid 2169617] [evidence TAS]	protein amino acid dephosphorylation [goid 6470] [evidence IEA]	receptor activity [goid 4872] [evidence IEA]; transmembrane receptor protein tyrosine phosphatase activity [goid 5001] [pmid 2169617] [evidence TAS]; hydrolase activity [goid 16787] [evidence IEA]	HPTPalpha; RPTPA; LRP; HLPR; PTPRL2; HPTPA; PTPA; HEPTP; R-PTP-alpha		NM_002836.2
ILMN_1676891	Homo sapiens	RefSeq	ILMN_21958	ILMN_172734	CDC2L6	NM_015076.3	NM_015076.3		23097	49355783	NM_015076.3	CDC2L6	NP_055891.1	5550424	S	5998	CAGGACGAGCTACTGCTTTGGAGCGAGGGTTTCCTGCTTTTGAGTTGACC	6	-	111037965-111038014	Homo sapiens cell division cycle 2-like 6 (CDK8-like) (CDC2L6), mRNA.		protein amino acid phosphorylation [goid 6468] [evidence IEA]; cell division [goid 51301] [evidence IEA]	ATP binding [goid 5524] [evidence IEA]; transferase activity [goid 16740] [evidence IEA]; protein serine/threonine kinase activity [goid 4674] [evidence IEA]; nucleotide binding [goid 166] [evidence IEA]	bA346C16.3; CDK11; KIAA1028		NM_015076.3
ILMN_1806165	Homo sapiens	RefSeq	ILMN_5976	ILMN_5976	HSPA6	NM_002155.3	NM_002155.3		3310	42822885	NM_002155.3	HSPA6	NP_002146.2	1010136	S	2334	GAGGTTGATTGAATGGCCCTTCGTGATAAGTCAGCTGTGACTGTCAGGGC	1	+	159762993-159763004:159763005-159763042	Homo sapiens heat shock 70kDa protein 6 (HSP70B') (HSPA6), mRNA.		protein folding [goid 6457] [evidence IEA]; response to unfolded protein [goid 6986] [pmid 2327978] [evidence TAS]	ATP binding [goid 5524] [evidence IEA]; nucleotide binding [goid 166] [evidence IEA]			NM_002155.3
ILMN_1653040	Homo sapiens	RefSeq	ILMN_9233	ILMN_9233	PCDHGA12	NM_032094.1	NM_032094.1		26025	14196456	NM_032094.1	PCDHGA12	NP_115265.1	2630437	A	2506	CGTCAGCCAGGAGAGCTTTGAAAAAAGCGAGCCCCTTTTGCTGTCAGGTG	5	+	140792847-140792896	Homo sapiens protocadherin gamma subfamily A, 12 (PCDHGA12), transcript variant 2, mRNA.	membrane [goid 16020] [evidence IEA]; integral to membrane [goid 16021] [evidence IEA]	cell adhesion [goid 7155] [evidence IEA]; homophilic cell adhesion [goid 7156] [evidence IEA]	calcium ion binding [goid 5509] [evidence IEA]; protein binding [goid 5515] [evidence IEA]	PCDH-GAMMA-A12; CDH21; KIAA0588; FIB3		NM_032094.1
ILMN_1771224	Homo sapiens	RefSeq	ILMN_138752	ILMN_33953	C18ORF24	NM_001039535.1	NM_001039535.1		220134	88014624	NM_001039535.1	C18orf24	NP_001034624.1	1450674	S	2569	GATGGGCACCTGGATAACTCAGGATGGGGGCTGCTCACAAAGACCACATC	18	+	46174187-46174236	Homo sapiens chromosome 18 open reading frame 24 (C18orf24), transcript variant 1, mRNA.				MGC10200		NM_001039535.1
ILMN_1812526	Homo sapiens	RefSeq	ILMN_3549	ILMN_3549	TGFB2	NM_003238.1	NM_003238.1		7042	4507462	NM_003238.1	TGFB2	NP_003229.1	3450360	S	1187	CACGAACCCAAAGGGTACAATGCCAACTTCTGTGCTGGAGCATGCCCGTA	1	+	216677386-216677435	Homo sapiens transforming growth factor, beta 2 (TGFB2), mRNA.	extracellular region [goid 5576] [pmid 16227582] [evidence IDA]; axon [goid 30424] [evidence ISS]; cell soma [goid 43025] [evidence ISS]	dopamine biosynthesis [goid 42416] [evidence ISS]; mesoderm formation [goid 1707] [evidence ISS]; positive regulation of cell proliferation [goid 8284] [pmid 15896309] [evidence IDA]; somatic stem cell division [goid 48103] [evidence ISS]; positive regulation of immune response [goid 50778] [evidence ISS]; heart development [goid 7507] [pmid 15896309] [evidence IDA]; wound healing [goid 42060] [evidence ISS]; hemopoiesis [goid 30097] [evidence ISS]; positive regulation of heart contraction [goid 45823] [pmid 15896309] [evidence IDA]; cardioblast differentiation [goid 10002] [pmid 15896309] [evidence IDA]; cell growth [goid 16049] [evidence IEA]; negative regulation of cell proliferation [goid 8285] [pmid 15944186] [evidence IDA]; neutrophil chemotaxis [goid 30593] [pmid 9611771] [evidence TAS]; positive regulation of progression through cell cycle [goid 45787] [evidence ISS]; negative regulation of keratinocyte differentiation [goid 45617] [evidence ISS]; positive regulation of cell growth [goid 30307] [pmid 15896309] [evidence IDA]; neuron development [goid 48666] [evidence ISS]; negative regulation of immune response [goid 50777] [pmid 9611771] [evidence TAS]; positive regulation of catagen [goid 51795] [pmid 15955085] [evidence IDA]; cell proliferation [goid 8283] [evidence IEA]; positive regulation of neuron apoptosis [goid 43525] [pmid 16227582] [evidence IDA]; positive regulation of cardioblast differentiation [goid 51891] [pmid 15896309] [evidence IDA]; angiogenesis [goid 1525] [pmid 9611771] [evidence TAS]; hair follicle morphogenesis [goid 31069] [evidence ISS]; embryonic development [goid 9790] [pmid 2119582] [evidence TAS]; catagen [goid 42637] [pmid 15955085] [evidence IDA]; cell death [goid 8219] [pmid 16227582] [evidence IDA]	transforming growth factor beta receptor binding [goid 5160] [pmid 16227582] [evidence IDA]; protein homodimerization activity [goid 42803] [pmid 2119582] [evidence IDA]; beta-amyloid binding [goid 1540] [pmid 16227582] [evidence IDA]; cytokine activity [goid 5125] [pmid 9611771] [evidence TAS]; protein heterodimerization activity [goid 46982] [pmid 9611771] [evidence TAS]; growth factor activity [goid 8083] [evidence ISS]	MGC116892; TGF-beta2		NM_003238.1
ILMN_1796231	Homo sapiens	RefSeq	ILMN_20373	ILMN_20373	SLC35D1	NM_015139.1	NM_015139.1		23169	14028874	NM_015139.1	SLC35D1	NP_055954.1	4860095	S	1082	GGGGAAAGGAGCAGTGTGACCAGAGGATTGCTTCATCTGATACGTAGGCC	1	-	67242579-67242610:67242611-67242628	Homo sapiens solute carrier family 35 (UDP-glucuronic acid/UDP-N-acetylgalactosamine dual transporter), member D1 (SLC35D1), mRNA.	integral to membrane [goid 16021] [evidence IEA]; membrane [goid 16020] [evidence IEA]; endoplasmic reticulum [goid 5783] [evidence IEA]; integral to endoplasmic reticulum membrane [goid 30176] [evidence NAS]	chondroitin sulfate biosynthesis [goid 30206] [evidence NAS]; transport [goid 6810] [evidence IEA]; UDP-N-acetylgalactosamine transport [goid 15789] [evidence NAS]	sugar porter activity [goid 5351] [evidence IEA]; UDP-N-acetylgalactosamine transporter activity [goid 5463] [evidence NAS]	UGTREL7; KIAA0260; MGC138236		NM_015139.1
ILMN_1651461	Homo sapiens	RefSeq	ILMN_3023	ILMN_5410	HN1	NM_001002033.1	NM_001002033.1		51155	50345291	NM_001002033.1	HN1	NP_001002033.1	2900626	A	1482	GCCTGGAACTAAAAGCAGTGAAGCAAGGGAGGCAATCACACTGAAGCGGG	17	-	70643102-70643151	Homo sapiens hematological and neurological expressed 1 (HN1), transcript variant 3, mRNA.	nucleus [goid 5634] [evidence IEA]			HN1A; ARM2		NM_001002033.1
ILMN_1775743	Homo sapiens	RefSeq	ILMN_18038	ILMN_18038	BTG1	NM_001731.1	NM_001731.1		694	4502472	NM_001731.1	BTG1	NP_001722.1	1820093	S	1438	GACCCTTAAAAAGACACTGTCTCAACTGTGGTGTTAGCACCAGCCAGCTC	12	-	91061324-91061373	Homo sapiens B-cell translocation gene 1, anti-proliferative (BTG1), mRNA.	nucleus [goid 5634] [pmid 11420681] [evidence IMP]; cytoplasm [goid 5737] [pmid 11420681] [evidence IMP]	positive regulation of angiogenesis [goid 45766] [pmid 15033446] [evidence IMP]; negative regulation of cell growth [goid 30308] [pmid 15033446] [evidence NAS]; negative regulation of cell proliferation [goid 8285] [pmid 1373383] [evidence IDA]; regulation of transcription [goid 45449] [pmid 11420681] [evidence NAS]; positive regulation of myoblast differentiation [goid 45663] [pmid 15033446] [evidence NAS]; positive regulation of endothelial cell differentiation [goid 45603] [pmid 15033446] [evidence IMP]; regulation of apoptosis [goid 42981] [pmid 9690562] [evidence IMP]; positive regulation of enzyme activity [goid 43085] [evidence ISS]; cell migration [goid 16477] [pmid 15033446] [evidence NAS]	transcription cofactor activity [goid 3712] [pmid 11420681] [evidence NAS]; kinase binding [goid 19900] [pmid 9820826] [evidence NAS]			NM_001731.1
ILMN_1733164	Homo sapiens	RefSeq	ILMN_25889	ILMN_25889	FBXO11	NM_018693.2	NM_018693.2		80204	30089923	NM_018693.2	FBXO11	NP_061163.2	5270056	I	2358	CAATACTTTTCCTTTTGTAGCCACTTTGAGTCTGCAGTTGTCAGTAAGCC	2	-	47893651-47893700	Homo sapiens F-box protein 11 (FBXO11), transcript variant 2, mRNA.	ubiquitin ligase complex [goid 151] [pmid 10531037] [evidence NAS]	protein ubiquitination [goid 16567] [pmid 10531035] [evidence NAS]; ubiquitin-dependent protein catabolism [goid 6511] [pmid 10531037] [evidence NAS]	zinc ion binding [goid 8270] [evidence IEA]; metal ion binding [goid 46872] [evidence IEA]; ubiquitin-protein ligase activity [goid 4842] [pmid 10531035] [evidence NAS]	FLJ12673; PRMT9; UG063H01; MGC44383; FBX11; VIT1		NM_018693.2
ILMN_1655283	Homo sapiens	RefSeq	ILMN_19517	ILMN_19517	INPP4A	NM_001566.1	NM_001566.1		3631	4504704	NM_001566.1	INPP4A	NP_001557.1	3610747	I	2983	GGAACACGGGAGGTAGTCACCCAGAAAAACTTGAGCGGCCTGGTGCCCAT	2	+	98560036-98560038:98564471-98564517	Homo sapiens inositol polyphosphate-4-phosphatase, type I, 107kDa (INPP4A), transcript variant b, mRNA.			phosphatidylinositol-3,4-bisphosphate 4-phosphatase activity [goid 16316] [evidence IEA]; hydrolase activity [goid 16787] [evidence IEA]	INPP4		NM_001566.1
ILMN_1760208	Homo sapiens	RefSeq	ILMN_9566	ILMN_176964	GDAP1L1	NM_024034.3	NM_024034.3		78997	30581159	NM_024034.3	GDAP1L1	NP_076939.3	5490707	S	1993	CCTAGGTCCCCCTCCTAGCCTCTGTCCAAGCCATCTCCTTCAATATCCCC	20	+	42342176-42342225	Homo sapiens ganglioside-induced differentiation-associated protein 1-like 1 (GDAP1L1), mRNA.				dJ881L22.1; DKFZp761K228; dJ995J12.1.1		NM_024034.3
ILMN_1761155	Homo sapiens	RefSeq	ILMN_24701	ILMN_173094	PABPC1	NM_002568.3	NM_002568.3		26986	56676313	NM_002568.3	PABPC1	NP_002559.2	7380019	S	2158	TCTGCCCCTCCTCAAGAGCAAAAGCAAATGTTGGGTGAACGGCTGTTTCC	8	-	101786444-101786460:101786993-101787025	Homo sapiens poly(A) binding protein, cytoplasmic 1 (PABPC1), mRNA.	cytoplasm [goid 5737] [pmid 9582337] [evidence TAS]	positive regulation of translation [goid 45946] [pmid 11997512] [evidence TAS]; mRNA stabilization [goid 48255] [pmid 11997512] [evidence TAS]	RNA binding [goid 3723] [evidence IEA]; nucleotide binding [goid 166] [evidence IEA]; translation activator activity [goid 8494] [pmid 11997512] [evidence TAS]; poly(A) binding [goid 8143] [pmid 2885805] [evidence TAS]; protein binding [goid 5515] [pmid 12489690] [evidence IPI]	PABPL1; PABPC2; PABP1; PAB1; PABP		NM_002568.3
ILMN_1719204	Homo sapiens	RefSeq	ILMN_22184	ILMN_22184	PRPF31	NM_015629.2	NM_015629.2		26121	40254868	NM_015629.2	PRPF31	NP_056444.2	4010161	S	1802	GCATGGCTGAGTTCCTCAAGGTCAAGGGCGAGAAGAGTGGCCTTATGTCC	19	+	59326628-59326675:59326676-59326677	Homo sapiens PRP31 pre-mRNA processing factor 31 homolog (S. cerevisiae) (PRPF31), mRNA.	Cajal body [goid 15030] [pmid 11867543] [evidence IDA]; nuclear speck [goid 16607] [pmid 11867543] [evidence IDA]; nucleus [goid 5634] [evidence IEA]; spliceosome complex [goid 5681] [evidence IEA]	nuclear mRNA splicing, via spliceosome [goid 398] [pmid 11867543] [evidence IDA]	protein binding [goid 5515] [pmid 11867543] [evidence IDA]	PRP31; RP11; DKFZp566J153; NY-BR-99		NM_015629.2
ILMN_1776260	Homo sapiens	RefSeq	ILMN_1203	ILMN_178201	PPIAL4	NM_178230.1	NM_178230.1		164022	30102943	NM_178230.1	PPIAL4	NP_839944.1	5360255	S	108	CGTCGACGGCAAGCCCTTGGGCCGCATCTCCATCAAACTGTTTGCAGACA	1	-	146421886-146421935	Homo sapiens peptidylprolyl isomerase A (cyclophilin A)-like 4 (PPIAL4), mRNA.		protein folding [goid 6457] [evidence IEA]	peptidyl-prolyl cis-trans isomerase activity [goid 3755] [evidence IEA]; isomerase activity [goid 16853] [evidence IEA]	MGC163250; MGC163248; COAS2		NM_178230.1
ILMN_1692295	Homo sapiens	RefSeq	ILMN_8912	ILMN_8912	MYO1G	NM_033054.1	NM_033054.1		64005	54873626	NM_033054.1	MYO1G	NP_149043.1	2710762	S	3019	ACCCTGGAGGTTCGCGTCTCCGACTGCATCCCACTAAGCCATCGCGGGGT	7	-	44968959-44969008	Homo sapiens myosin IG (MYO1G), mRNA.	myosin [goid 16459] [evidence IEA]		ATP binding [goid 5524] [evidence IEA]; motor activity [goid 3774] [evidence IEA]	HA-2; MGC142104		NM_033054.1
ILMN_1733559	Homo sapiens	RefSeq	ILMN_1627	ILMN_177351	LOC100008589	NR_003287.1	NR_003287.1		100008589	124517661	NR_003287.1	LOC100008589		4560164	I	4010	GCGGGCCGCCGGTGAAATACCACTACTCTGATCGTTTTTTCACTGACCCG				Homo sapiens 28S ribosomal RNA (LOC100008589).						NR_003287.1
ILMN_1805638	Homo sapiens	RefSeq	ILMN_18380	ILMN_18380	CFHR2	NM_005666.2	NM_005666.2		3080	49574530	NM_005666.2	CFHR2	NP_005657.1	3310333	S	825	TCTCATTCATTTCGAGCAATGTGTCAGAATGGGAAACTGGTATATCCCAG	1	+	195194768-195194817	Homo sapiens complement factor H-related 2 (CFHR2), mRNA.	extracellular space [goid 5615] [evidence NR ]			CFHL2; HFL3; FHR2		NM_005666.2
ILMN_1740770	Homo sapiens	RefSeq	ILMN_137797	ILMN_137797	GON4	NM_032292.3	NM_032292.3		54856	33438579	NM_032292.3	GON4	NP_115668.3	1230435	S	4392	GCCAGAAACTGGAGGAGAGAAGAATGGGCCAGAAGAAGAGGAAGAAGAGG	1	-	154001495-154001544	Homo sapiens gon-4 homolog (C.elegans) (GON4), mRNA.	nucleus [goid 5634] [evidence IEA]	regulation of transcription, DNA-dependent [goid 6355] [evidence IEA]	DNA binding [goid 3677] [evidence IEA]	FLJ23040; FLJ20203; KIAA1606; FLJ12923; RP11-101O6.1; DKFZp761I241; RP11-243J18.4; GON-4		NM_032292.3
ILMN_1758778	Homo sapiens	RefSeq	ILMN_138435	ILMN_183111	CEP110	NM_007018.4	NM_007018.4		11064	87298936	NM_007018.4	CEP110	NP_008949.4	4570037	S	6915	CAGCGTCATCACCCAGTCTGTCTCAGCTGGAGTCTTCCCTCACAGAGGAC	9	+	122977253-122977302	Homo sapiens centrosomal protein 110kDa (CEP110), mRNA.	nucleus [goid 5634] [pmid 10359848] [evidence TAS]; centrosome [goid 5813] [pmid 15337773] [evidence IDA]		RNA polymerase II transcription factor activity [goid 3702] [pmid 10359848] [evidence TAS]; transferase activity [goid 16740] [evidence IEA]	FAN; bA165P4.1; CEP1		NM_007018.4
ILMN_1710740	Homo sapiens	RefSeq	ILMN_23604	ILMN_23604	C2	NM_000063.3	NM_000063.3		717	20631970	NM_000063.3	C2	NP_000054.2	4570768	S	2328	GAATCTGCCGCCCCTCCATCTTCTACCTCTGAATGGCCACCCTTAGACCC	6	+	32021146-32021195	Homo sapiens complement component 2 (C2), mRNA.	extracellular region [goid 5576] [evidence IEA]; complement component C2 complex [goid 5603] [pmid 6199794] [evidence TAS]	innate immune response [goid 45087] [evidence IEA]; complement activation, classical pathway [goid 6958] [pmid 8621452] [evidence TAS]	serine-type endopeptidase activity [goid 4252] [evidence IEA]; peptidase activity [goid 8233] [evidence IEA]; classical-complement-pathway C3/C5 convertase activity [goid 3813] [evidence IEA]	CO2; DKFZp779M0311		NM_000063.3
ILMN_1706015	Homo sapiens	RefSeq	ILMN_21212	ILMN_168788	FAM43A	NM_153690.4	NM_153690.4		131583	45333897	NM_153690.4	FAM43A	NP_710157.2	5870538	S	3081	GTAGCACTGTTCTGGTTCTGTTTGCACGCCAGTGGGGAGAGAATAAAGAG	3	+	195890991-195891040	Homo sapiens family with sequence similarity 43, member A (FAM43A), mRNA.				FLJ90022		NM_153690.4
ILMN_1710170	Homo sapiens	RefSeq	ILMN_5910	ILMN_28980	PPAP2C	NM_003712.2	NM_003712.2		8612	29171743	NM_003712.2	PPAP2C	NP_003703.1	4040538	A	910	TTGACCCTGGGCGAGGCTGACCACAACCACTATGGATACCCGCACTCCTC	19	-	232394-232443	Homo sapiens phosphatidic acid phosphatase type 2C (PPAP2C), transcript variant 1, mRNA.	membrane [goid 16020] [pmid 9607309] [evidence TAS]; integral to membrane [goid 16021] [evidence IEA]		hydrolase activity [goid 16787] [evidence IEA]; phosphoprotein phosphatase activity [goid 4721] [pmid 9607309] [evidence TAS]; phosphatidate phosphatase activity [goid 8195] [evidence IEA]	PAP-2c; PAP2-g; LPP2		NM_003712.2
ILMN_1692133	Homo sapiens	RefSeq	ILMN_17237	ILMN_17237	ZNF226	NM_001032374.1	NM_001032374.1		7769	74027277	NM_001032374.1	ZNF226	NP_001027546.1	5310743	A	491	GAAAGAAATGAGCAGCTTTGGATAATGACGACAGCAACCCGAAGACAGGG	19	+	49368888-49368937	Homo sapiens zinc finger protein 226 (ZNF226), transcript variant 3, mRNA.	nucleus [goid 5634] [evidence IEA]; intracellular [goid 5622] [evidence IEA]	transcription [goid 6350] [evidence IEA]; regulation of transcription, DNA-dependent [goid 6355] [evidence IEA]	DNA binding [goid 3677] [evidence IEA]; zinc ion binding [goid 8270] [evidence IEA]; metal ion binding [goid 46872] [evidence IEA]; nucleic acid binding [goid 3676] [evidence IEA]			NM_001032374.1
ILMN_1806344	Homo sapiens	RefSeq	ILMN_26851	ILMN_183372	TLX3	NM_021025.2	NM_021025.2		30012	50355977	NM_021025.2	TLX3	NP_066305.2	2450195	S	1301	GTTTTGGCTTTTTTCTTTAGAAACCGGCCACCTGCTTCCCCCGCGGGGGC	5	+	170671551-170671600	Homo sapiens T-cell leukemia homeobox 3 (TLX3), mRNA.	nucleus [goid 5634] [evidence IEA]	regulation of transcription, DNA-dependent [goid 6355] [evidence IEA]; development [goid 7275] [evidence IEA]	sequence-specific DNA binding [goid 43565] [evidence IEA]; transcription factor activity [goid 3700] [evidence IEA]	RNX; HOX11L2; MGC29804		NM_021025.2
ILMN_1660882	Homo sapiens	RefSeq	ILMN_24223	ILMN_24223	CHRM4	NM_000741.2	NM_000741.2		1132	52426747	NM_000741.2	CHRM4	NP_000732.2	4180017	S	1361	CTCTGTGCAACGCCACCTTTAAAAAGACCTTCCGGCACCTGCTGCTGTGC	11	-	46363273-46363322	Homo sapiens cholinergic receptor, muscarinic 4 (CHRM4), mRNA.	plasma membrane [goid 5886] [pmid 3443095] [evidence TAS]; postsynaptic membrane [goid 45211] [evidence IEA]; integral to plasma membrane [goid 5887] [pmid 3037705] [evidence TAS]	acetylcholine receptor signaling, muscarinic pathway [goid 7213] [pmid 3443095] [evidence TAS]; cell proliferation [goid 8283] [pmid 2739737] [evidence TAS]	muscarinic acetylcholine receptor activity [goid 4981] [pmid 9603968] [evidence TAS]; receptor activity [goid 4872] [evidence IEA]; rhodopsin-like receptor activity [goid 1584] [evidence IEA]	HM4		NM_000741.2
ILMN_1681983	Homo sapiens	RefSeq	ILMN_23047	ILMN_23047	RSPO3	NM_032784.3	NM_032784.3		84870	73915101	NM_032784.3	RSPO3	NP_116173.2	5870482	S	1801	GGTCACCTGGAACAGGTCTCCAATCTATGTTAGCACTATGTGGCTCAGCC	6	+	127559537-127559586	Homo sapiens R-spondin 3 homolog (Xenopus laevis) (RSPO3), mRNA.		Wnt receptor signaling pathway [goid 16055] [evidence IEA]; electron transport [goid 6118] [evidence IEA]	heparin binding [goid 8201] [evidence IEA]; electron carrier activity [goid 9055] [evidence IEA]; iron ion binding [goid 5506] [evidence IEA]	THSD2; PWTSR; FLJ14440; CRISTIN1		NM_032784.3
ILMN_1814315	Homo sapiens	RefSeq	ILMN_7679	ILMN_169871	PBXIP1	NM_020524.2	NM_020524.2		57326	19923829	NM_020524.2	PBXIP1	NP_065385.2	510326	S	2897	GGTCCATCCCAGGCACTGGTACTTGCCCCCTTGTTCTGTATCCCCCTTTG	1	-	153183432-153183481	Homo sapiens pre-B-cell leukemia homeobox interacting protein 1 (PBXIP1), mRNA.	nucleus [goid 5634] [pmid 10825160] [evidence NAS]; cytosol [goid 5829] [pmid 10825160] [evidence NAS]	cell differentiation [goid 30154] [pmid 10825160] [evidence NAS]; negative regulation of transcription [goid 16481] [pmid 10825160] [evidence NAS]	transcription corepressor activity [goid 3714] [pmid 10825160] [evidence NAS]	HPIP		NM_020524.2
ILMN_1737036	Homo sapiens	RefSeq	ILMN_23263	ILMN_172918	GGTL3	NM_178026.2	NM_178026.2		2686	109148538	NM_178026.2	GGTL3	NP_821158.2	7210129	A	631	ACGAAATGAGAGCCACCTAATTGATTTCCGGGAGTCCGCACCAGGGGCCC				Homo sapiens gamma-glutamyltransferase-like 3 (GGTL3), mRNA.	membrane [goid 16020] [evidence IEA]; integral to membrane [goid 16021] [evidence IEA]	glutathione biosynthesis [goid 6750] [evidence IEA]	acyltransferase activity [goid 8415] [evidence IEA]; transferase activity [goid 16740] [evidence IEA]; gamma-glutamyltransferase activity [goid 3840] [evidence IEA]	dJ18C9.2; GGTL5; D20S101		NM_178026.2
ILMN_1792777	Homo sapiens	RefSeq	ILMN_12557	ILMN_12557	GAS2L1	NM_152237.1	NM_152237.1		10634	23065528	NM_152237.1	GAS2L1	NP_689423.1	7610437	I	1540	CCGTCCACCAGCCACATACCCTGCTGTTCCTCTCCCTGCCTGTTCTGCAT	22	+	28037352-28037401	Homo sapiens growth arrest-specific 2 like 1 (GAS2L1), transcript variant 3, mRNA.	cytoskeleton [goid 5856] [evidence IEA]	cell cycle arrest [goid 7050] [evidence IEA]		MGC17243; GAR22		NM_152237.1
ILMN_1695847	Homo sapiens	RefSeq	ILMN_18450	ILMN_18450	ZKSCAN5	NM_014569.3	NM_014569.3		23660	126091080	NM_014569.3	ZKSCAN5	NP_055384.1	6560615	A	4202	GTGCTATGACTGCTCTGGCACCCTTGGATCAGGCCAAGCTAGACTTTTTC				Homo sapiens zinc finger with KRAB and SCAN domains 5 (ZKSCAN5), transcript variant 1, mRNA.	nucleus [goid 5634] [pmid 10585779] [evidence NAS]; intracellular [goid 5622] [evidence IEA]	regulation of transcription, DNA-dependent [goid 6355] [pmid 10585779] [evidence NAS]; transcription [goid 6350] [evidence IEA]	metal ion binding [goid 46872] [evidence IEA]; zinc ion binding [goid 8270] [pmid 10585779] [evidence NAS]; transcription factor activity [goid 3700] [pmid 10585779] [evidence NAS]	ZFP95; FLJ39233; MGC33710; KIAA1015		NM_014569.3
ILMN_1764874	Homo sapiens	RefSeq	ILMN_18450	ILMN_18450	ZKSCAN5	NM_014569.3	NM_014569.3		23660	126091080	NM_014569.3	ZKSCAN5	NP_055384.1	60022	I	68	AGAGTGGCTCCGTTTGCCTCCCCGCTTTGGTGATGCTGTGCGAGCGGCTT				Homo sapiens zinc finger with KRAB and SCAN domains 5 (ZKSCAN5), transcript variant 1, mRNA.	nucleus [goid 5634] [pmid 10585779] [evidence NAS]; intracellular [goid 5622] [evidence IEA]	regulation of transcription, DNA-dependent [goid 6355] [pmid 10585779] [evidence NAS]; transcription [goid 6350] [evidence IEA]	metal ion binding [goid 46872] [evidence IEA]; zinc ion binding [goid 8270] [pmid 10585779] [evidence NAS]; transcription factor activity [goid 3700] [pmid 10585779] [evidence NAS]	ZFP95; FLJ39233; MGC33710; KIAA1015		NM_014569.3
ILMN_1776073	Homo sapiens	RefSeq	ILMN_13960	ILMN_171810	CCT4	NM_006430.2	NM_006430.2		10575	38455426	NM_006430.2	CCT4	NP_006421.2	7000767	S	2144	TAATGATCCAAGTGGCACCTCTCTGAACCTACTTTGGCTTGGGAGGCTGC	2	-	61948906-61948955	Homo sapiens chaperonin containing TCP1, subunit 4 (delta) (CCT4), mRNA.	cytoplasm [goid 5737] [evidence NAS]	protein folding [goid 6457] [pmid 9819444] [evidence TAS]	ATP binding [goid 5524] [evidence IEA]; unfolded protein binding [goid 51082] [pmid 8626763] [evidence TAS]; nucleotide binding [goid 166] [evidence IEA]	MGC126164; Cctd; MGC126165; SRB		NM_006430.2
ILMN_1799748	Homo sapiens	RefSeq	ILMN_6468	ILMN_12560	ATF3	NM_001674.2	NM_001674.2		467	71902534	NM_001674.2	ATF3	NP_001665.1	150703	A	1850	AGCTGTGAGAAGTCACTCACACTGGCCACAAGGACGCTGGCTACTGTCTA	1	+	210860541-210860590	Homo sapiens activating transcription factor 3 (ATF3), transcript variant 1, mRNA.	nucleus [goid 5634] [evidence IEA]	regulation of transcription, DNA-dependent [goid 6355] [evidence IEA]; transcription [goid 6350] [evidence IEA]	protein dimerization activity [goid 46983] [evidence IEA]; sequence-specific DNA binding [goid 43565] [evidence IEA]; transcription corepressor activity [goid 3714] [pmid 7515060] [evidence TAS]; transcription factor activity [goid 3700] [pmid 7515060] [evidence TAS]; DNA binding [goid 3677] [evidence IEA]			NM_001674.2
ILMN_1788108	Homo sapiens	RefSeq	ILMN_24968	ILMN_175517	BMP6	NM_001718.3	NM_001718.3		654	115527113	NM_001718.3	BMP6	NP_001709.1	2900156	A	3963	CCACTTTGCATCCAACACTCTTCACCCACCTCCCATACGCAAGGGGATGT				Homo sapiens bone morphogenetic protein 6 (BMP6), mRNA.	extracellular space [goid 5615] [evidence IEA]	ossification [goid 1503] [evidence IEA]; cell differentiation [goid 30154] [evidence IEA]; growth [goid 40007] [evidence IEA]; cartilage development [goid 51216] [evidence IEA]	cytokine activity [goid 5125] [evidence IEA]; growth factor activity [goid 8083] [evidence IEA]	VGR1; VGR		NM_001718.3
ILMN_1747650	Homo sapiens	RefSeq	ILMN_1772	ILMN_175517	BMP6	NM_001718.3	NM_001718.3		654	115527113	NM_001718.3	BMP6	NP_001709.1	650414	S	3310	AATGAGGGTGCCCAGCTTATAAGAATGGTGTTAGGGGGATGAGCATGCTG				Homo sapiens bone morphogenetic protein 6 (BMP6), mRNA.	extracellular space [goid 5615] [evidence IEA]	ossification [goid 1503] [evidence IEA]; cell differentiation [goid 30154] [evidence IEA]; growth [goid 40007] [evidence IEA]; cartilage development [goid 51216] [evidence IEA]	cytokine activity [goid 5125] [evidence IEA]; growth factor activity [goid 8083] [evidence IEA]	VGR1; VGR		NM_001718.3
ILMN_1668442	Homo sapiens	RefSeq	ILMN_15559	ILMN_15559	C21ORF42	NM_058184.1	NM_058184.1		54072	17158012	NM_058184.1	C21orf42	NP_478064.1	6250458	S	1087	AAGACCAAGGCCACATTCCATTGACCAGAGCTCAGCCACGCGCCACACCT	21	-	25680343-25680392	Homo sapiens chromosome 21 open reading frame 42 (C21orf42), mRNA.						NM_058184.1
[truncated: 13,329,953 more chars]
