# Supplementary material for: Cell population-specific expression analysis of human cerebellum
Source: BMC Genomics. 2012 Nov 12;13:610. doi: 10.1186/1471-2164-13-610 (PMC3561119; doi:10.1186/1471-2164-13-610)
Supplement: Additional file 11 — Compressed (zip) text file with the raw gene expression data used for the main analysis (i.e. subset of samples deposited in GEO GSE15745). [file 1471-2164-13-610-S11.zip › TableControl_forBeadarrayCRBLM_50508_51308.txt]

PROBE_ID	SYMBOL	ARRAY_ADDRESS_ID	UMARY-1065-CRBLM.AVG_Signal	UMARY-1065-CRBLM.Detection Pval	UMARY-1065-CRBLM.NARRAYS	UMARY-1065-CRBLM.ARRAY_STDEV	UMARY-1065-CRBLM.BEAD_STDERR	UMARY-1065-CRBLM.Avg_NBEADS	UMARY-1076-CRBLM.AVG_Signal	UMARY-1076-CRBLM.Detection Pval	UMARY-1076-CRBLM.NARRAYS	UMARY-1076-CRBLM.ARRAY_STDEV	UMARY-1076-CRBLM.BEAD_STDERR	UMARY-1076-CRBLM.Avg_NBEADS	UMARY-1078-CRBLM.AVG_Signal	UMARY-1078-CRBLM.Detection Pval	UMARY-1078-CRBLM.NARRAYS	UMARY-1078-CRBLM.ARRAY_STDEV	UMARY-1078-CRBLM.BEAD_STDERR	UMARY-1078-CRBLM.Avg_NBEADS	UMARY-1079-CRBLM.AVG_Signal	UMARY-1079-CRBLM.Detection Pval	UMARY-1079-CRBLM.NARRAYS	UMARY-1079-CRBLM.ARRAY_STDEV	UMARY-1079-CRBLM.BEAD_STDERR	UMARY-1079-CRBLM.Avg_NBEADS	UMARY-1104-CRBLM.AVG_Signal	UMARY-1104-CRBLM.Detection Pval	UMARY-1104-CRBLM.NARRAYS	UMARY-1104-CRBLM.ARRAY_STDEV	UMARY-1104-CRBLM.BEAD_STDERR	UMARY-1104-CRBLM.Avg_NBEADS	UMARY-1114-CRBLM.AVG_Signal	UMARY-1114-CRBLM.Detection Pval	UMARY-1114-CRBLM.NARRAYS	UMARY-1114-CRBLM.ARRAY_STDEV	UMARY-1114-CRBLM.BEAD_STDERR	UMARY-1114-CRBLM.Avg_NBEADS	UMARY-1133-CRBLM.AVG_Signal	UMARY-1133-CRBLM.Detection Pval	UMARY-1133-CRBLM.NARRAYS	UMARY-1133-CRBLM.ARRAY_STDEV	UMARY-1133-CRBLM.BEAD_STDERR	UMARY-1133-CRBLM.Avg_NBEADS	UMARY-1136-CRBLM.AVG_Signal	UMARY-1136-CRBLM.Detection Pval	UMARY-1136-CRBLM.NARRAYS	UMARY-1136-CRBLM.ARRAY_STDEV	UMARY-1136-CRBLM.BEAD_STDERR
ILMN_1762337	7A5	0000870131	193.3683	0.810219	1	NaN	9.306109	30	208.1686	0.5898551	1	NaN	9.771579	34	208.8919	0.8797654	1	NaN	10.22776	43	201.4415	0.8330914	1	NaN	8.279844	38	165.3608	0.9687034	1	NaN	10.44068	37	182.8078	0.7923416	1	NaN	8.680387	48	194.6114	0.7055393	1	NaN	9.265703	48	168.8729	0.9624277	1	NaN	5.788169
ILMN_1736007	A1BG	0005310368	385.7984	0	1	NaN	38.31287	22	267.9525	0.1101449	1	NaN	15.11379	42	310.8936	0.08797654	1	NaN	11.40591	43	317.7453	0.01596517	1	NaN	16.52618	42	304.089	0.03278688	1	NaN	16.51022	43	268.9414	0.06921944	1	NaN	12.72758	38	265.7084	0.06997085	1	NaN	11.42855	38	243.0731	0.1199422	1	NaN	9.010087
ILMN_1779670	A1CF	0001070445	251.7082	0.2437956	1	NaN	18.83594	25	264.1154	0.1246377	1	NaN	12.88836	38	278.2083	0.2302053	1	NaN	11.76188	36	254.7155	0.2612482	1	NaN	13.10033	39	240.6861	0.2533532	1	NaN	16.01154	33	229.708	0.2621502	1	NaN	15.39281	39	208.4068	0.5102041	1	NaN	7.2507	51	203.0965	0.566474	1	NaN	6.977334
ILMN_1806310	A1CF	0006770328	366.4567	0	1	NaN	22.01073	38	312.4112	0.0115942	1	NaN	17.42247	35	355.9281	0.01612903	1	NaN	20.42156	43	266.2161	0.1756168	1	NaN	12.06445	33	255.0126	0.1862891	1	NaN	17.4583	37	249.5733	0.1443299	1	NaN	12.5736	38	266.1519	0.06851312	1	NaN	13.98472	40	209.0795	0.4682081	1	NaN	9.45669
ILMN_1671474	A26A1	0000610373	252.4174	0.2437956	1	NaN	14.2675	32	243.9933	0.2405797	1	NaN	13.07232	44	277.7801	0.2302053	1	NaN	12.68372	36	272.5963	0.1509434	1	NaN	13.76459	36	241.7736	0.2488823	1	NaN	11.14509	45	244.3857	0.1723122	1	NaN	13.25935	35	231.2074	0.260933	1	NaN	8.506655	45	252.1917	0.0650289	1	NaN	10.32761
ILMN_1772582	A26B1	0000450431	284.0373	0.09343065	1	NaN	14.269	46	220.6104	0.4608696	1	NaN	12.31311	40	293.9692	0.1466276	1	NaN	17.07819	36	262.8456	0.1959361	1	NaN	9.982761	53	237.9892	0.2727273	1	NaN	13.3538	42	223.4307	0.3048601	1	NaN	8.686719	52	267.8372	0.06268222	1	NaN	15.38488	35	243.0595	0.1199422	1	NaN	9.509045
ILMN_1653355	A26C2	0001050114	168.6128	0.9518248	1	NaN	11.01386	45	192.5651	0.7695652	1	NaN	11.33974	48	210.3804	0.8665689	1	NaN	10.07299	44	217.6497	0.6647315	1	NaN	9.808498	38	193.9115	0.6944858	1	NaN	9.240686	36	185.9743	0.7525773	1	NaN	10.71877	40	167.4201	0.9708455	1	NaN	7.321397	33	190.8307	0.7774566	1	NaN	6.362748
ILMN_1787689	A2BP1	0000770300	524.6575	0	1	NaN	37.87752	35	361.9034	0	1	NaN	14.89574	39	597.5137	0	1	NaN	26.84807	37	500.9212	0	1	NaN	18.87928	32	798.4721	0	1	NaN	50.05729	36	527.7105	0	1	NaN	22.1109	32	505.1403	0	1	NaN	21.45858	47	296.7317	0	1	NaN	12.51619
ILMN_1731507	A2BP1	0003290546	364.0886	0	1	NaN	21.15657	30	293.6801	0.03913043	1	NaN	22.07368	38	700.6749	0	1	NaN	40.04477	40	398.3498	0	1	NaN	28.79443	30	453.9542	0	1	NaN	21.73366	47	443.5881	0	1	NaN	28.42042	41	371.5836	0	1	NaN	20.1018	30	243.9134	0.1127168	1	NaN	11.77207
ILMN_1814316	A2BP1	0003420601	1372.09	0	1	NaN	57.66647	54	955.3751	0	1	NaN	53.26968	30	3041.678	0	1	NaN	128.5639	38	1409.294	0	1	NaN	60.48158	35	2505.911	0	1	NaN	98.25674	43	2159.739	0	1	NaN	92.23285	34	1622.869	0	1	NaN	61.57453	41	498.6416	0	1	NaN	15.75904
ILMN_1745607	A2M	0007400044	3539.866	0	1	NaN	138.1157	45	3274.368	0	1	NaN	92.08805	43	2731.496	0	1	NaN	105.3376	34	2076.445	0	1	NaN	85.01847	32	2531.562	0	1	NaN	134.6402	42	2100.803	0	1	NaN	111.0952	40	2265.742	0	1	NaN	86.72172	36	4066.945	0	1	NaN	90.10834
ILMN_1757454	A2ML1	0002100711	256.8409	0.2175183	1	NaN	11.84209	50	213.2454	0.5478261	1	NaN	10.6691	41	326.0125	0.05865103	1	NaN	15.8517	42	243.2275	0.3628447	1	NaN	9.327262	50	240.6937	0.2533532	1	NaN	11.73794	33	215.9177	0.3740795	1	NaN	11.33129	38	237.5827	0.2026239	1	NaN	6.903992	50	236.838	0.166185	1	NaN	10.46283
ILMN_1735045	A4GALT	0005670674	258.1852	0.2131387	1	NaN	14.23532	49	257.4558	0.1492754	1	NaN	10.87057	47	293.1288	0.1495601	1	NaN	16.13465	44	300.4967	0.0478955	1	NaN	13.17151	48	238.2914	0.2697467	1	NaN	11.26911	33	263.4067	0.08394698	1	NaN	17.68426	40	256.0611	0.1093294	1	NaN	11.33174	54	305.1488	0	1	NaN	14.15934
ILMN_1680754	A4GNT	0004590047	344.2644	0	1	NaN	17.29627	36	260.4676	0.1391304	1	NaN	11.3712	40	420.7574	0	1	NaN	14.40236	47	364.8758	0	1	NaN	17.14418	51	387.3936	0	1	NaN	25.3816	42	359.6702	0	1	NaN	15.79912	46	351.3406	0	1	NaN	13.92251	54	268.9102	0.01445087	1	NaN	11.50786
ILMN_1659452	AAA1	0000990129	195.0924	0.7927007	1	NaN	13.57883	34	203.6288	0.6362319	1	NaN	11.37103	43	225.3686	0.7272727	1	NaN	14.1096	24	221.9869	0.6037736	1	NaN	9.571095	45	195.2487	0.6795827	1	NaN	12.35138	38	190.9207	0.6833579	1	NaN	9.717707	37	209.6447	0.4927114	1	NaN	6.583551	55	198.3682	0.6430636	1	NaN	7.48541
ILMN_1767388	AAA1	0001410601	385.2445	0	1	NaN	16.93505	45	379.6413	0	1	NaN	24.39927	37	476.375	0	1	NaN	23.01448	45	391.0015	0	1	NaN	21.40791	39	435.9642	0	1	NaN	33.19291	41	403.1718	0	1	NaN	20.65887	38	362.6098	0	1	NaN	19.99564	40	343.0528	0	1	NaN	17.49178
ILMN_1673870	AAA1	0003520681	273.6739	0.1226277	1	NaN	17.37204	39	237.8176	0.2797101	1	NaN	13.83508	31	256.9465	0.3958944	1	NaN	17.6898	38	242.9251	0.3671988	1	NaN	16.1348	39	224.9404	0.3606557	1	NaN	16.21866	32	185.7821	0.7525773	1	NaN	10.36373	27	197.3193	0.664723	1	NaN	8.800335	44	195.9944	0.6936416	1	NaN	12.15682
ILMN_1675204	AAA1	0004590451	256.6053	0.2189781	1	NaN	16.61312	46	205.0127	0.6188406	1	NaN	18.21559	24	268.0296	0.3064516	1	NaN	9.720575	43	270.6378	0.1567489	1	NaN	12.26251	35	247.9476	0.2220566	1	NaN	12.47535	26	227.6416	0.2768778	1	NaN	15.10153	43	243.4991	0.1676385	1	NaN	9.787654	44	229.926	0.2369942	1	NaN	10.24133
ILMN_1755321	AAAS	0000870088	406.7907	0	1	NaN	24.16615	39	361.2912	0	1	NaN	20.28298	43	415.1005	0	1	NaN	20.67961	37	383.2521	0	1	NaN	17.93309	50	446.79	0	1	NaN	36.24293	36	481.1537	0	1	NaN	29.93376	39	409.6841	0	1	NaN	17.84937	46	464.9129	0	1	NaN	18.99275
ILMN_1698554	AACS	0001110619	1092.291	0	1	NaN	74.00037	32	955.6287	0	1	NaN	39.90181	43	1023.911	0	1	NaN	43.0565	38	964.7354	0	1	NaN	37.94316	45	1003.78	0	1	NaN	56.27992	37	1008.147	0	1	NaN	43.46623	37	956.9486	0	1	NaN	30.03958	45	677.0704	0	1	NaN	19.59609
ILMN_1805938	AADAC	0000580711	203.1178	0.7036496	1	NaN	9.58491	32	258.1554	0.1463768	1	NaN	17.25521	34	274.1923	0.2639296	1	NaN	14.3474	40	263.2022	0.191582	1	NaN	11.77824	41	279.0945	0.09985097	1	NaN	14.78303	45	213.9399	0.3946981	1	NaN	11.11313	46	219.0477	0.3658892	1	NaN	11.69869	48	212.6115	0.4248555	1	NaN	7.509517
ILMN_1676336	AADACL1	0005080431	2501.228	0	1	NaN	99.21051	51	2563.98	0	1	NaN	87.54005	53	3677.386	0	1	NaN	169.7827	34	1499.437	0	1	NaN	64.03554	32	2999.462	0	1	NaN	142.0341	31	2436.04	0	1	NaN	92.46762	36	2071.427	0	1	NaN	68.34212	34	850.2276	0	1	NaN	42.04339
ILMN_1752884	AADACL2	0005080528	247.0861	0.2773723	1	NaN	20.24546	27	231.8104	0.326087	1	NaN	11.61011	41	252.8358	0.4266862	1	NaN	13.19095	41	244.7381	0.3468795	1	NaN	9.374675	37	202.867	0.5886737	1	NaN	11.03985	41	220.9293	0.3225331	1	NaN	11.55163	42	213.4163	0.4402332	1	NaN	7.817715	46	205.9209	0.5202312	1	NaN	8.472586
ILMN_1668851	AADACL4	0001690292	379.2853	0	1	NaN	19.47264	42	356.3876	0	1	NaN	16.17558	45	362.6565	0.005865103	1	NaN	13.88412	48	305.7044	0.03918723	1	NaN	11.46455	38	333.957	0	1	NaN	16.60876	41	286.8675	0.02650957	1	NaN	12.22346	48	305.0789	0	1	NaN	14.36352	48	267.4974	0.01589595	1	NaN	9.740335
ILMN_1809959	AADAT	0000730162	230.4307	0.410219	1	NaN	12.44418	37	196.6303	0.7289855	1	NaN	13.40526	30	256.303	0.3973607	1	NaN	10.51928	43	238.1633	0.4107402	1	NaN	9.788532	43	214.6512	0.4515648	1	NaN	13.99968	40	182.6771	0.7938144	1	NaN	9.070662	34	203.7577	0.5685131	1	NaN	9.361858	45	206.9852	0.5072255	1	NaN	8.989005
ILMN_1801812	AADAT	0002940209	663.3501	0	1	NaN	30.8928	35	471.5321	0	1	NaN	27.88091	33	462.508	0	1	NaN	20.8508	42	866.9073	0	1	NaN	28.90783	44	453.3476	0	1	NaN	22.21197	42	448.2554	0	1	NaN	18.58318	45	536.2648	0	1	NaN	25.91554	49	259.0213	0.04046243	1	NaN	14.92267
ILMN_1726986	AADAT	0006450066	465.564	0	1	NaN	20.65278	42	410.3743	0	1	NaN	18.8759	36	504.3407	0	1	NaN	27.68041	36	399.3246	0	1	NaN	16.92363	40	398.9072	0	1	NaN	15.38967	46	387.8799	0	1	NaN	15.05764	45	397.2647	0	1	NaN	16.02423	43	1212.159	0	1	NaN	46.27647
ILMN_1689211	AAK1	0000670360	320.8734	0.02481752	1	NaN	22.05004	31	269.6519	0.09710145	1	NaN	15.34365	38	332.237	0.0483871	1	NaN	18.29244	41	271.1977	0.1552975	1	NaN	11.15787	43	283.407	0.08643815	1	NaN	15.70569	36	276.2032	0.05301915	1	NaN	15.03682	37	267.2663	0.06413994	1	NaN	12.0736	34	225.2251	0.283237	1	NaN	9.346225
ILMN_1653165	AAMP	0001470528	1291.151	0	1	NaN	82.75029	32	992.0519	0	1	NaN	54.15233	34	1790.262	0	1	NaN	63.78024	37	1327.108	0	1	NaN	46.48688	33	1695.682	0	1	NaN	68.63445	41	1252.513	0	1	NaN	67.14236	23	1320.064	0	1	NaN	55.40727	42	910.1794	0	1	NaN	36.95071
ILMN_1729835	AANAT	0000630709	166.2841	0.9620438	1	NaN	8.857612	38	160.8665	0.9724638	1	NaN	9.477958	34	202.4182	0.9178886	1	NaN	8.612279	50	198.2029	0.8693759	1	NaN	7.895785	34	181.9928	0.8405365	1	NaN	9.138114	40	203.2388	0.5125184	1	NaN	11.16712	38	184.1879	0.8600583	1	NaN	9.550173	34	186.9857	0.8251445	1	NaN	9.677832
ILMN_1662364	AARS	0002490747	19431.91	0	1	NaN	717.8342	41	18975.09	0	1	NaN	761.6171	38	24276.83	0	1	NaN	806.189	44	18026.96	0	1	NaN	487.063	53	21026.94	0	1	NaN	583.4201	60	21343.44	0	1	NaN	660.3797	48	16892.69	0	1	NaN	404.7175	52	16244.15	0	1	NaN	349.0908
ILMN_1700461	AARSD1	0002940349	2884.763	0	1	NaN	141.3061	30	2630.837	0	1	NaN	99.95528	45	3573.156	0	1	NaN	125.2423	44	2988.236	0	1	NaN	116.4961	38	3440.66	0	1	NaN	102.8665	44	3507.8	0	1	NaN	126.0019	48	3085.366	0	1	NaN	78.09978	49	1678.861	0	1	NaN	68.67632
ILMN_1674698	AARSL	0000160112	1811.803	0	1	NaN	76.12909	46	1302.507	0	1	NaN	59.96436	32	2298.441	0	1	NaN	103.6552	44	1390.662	0	1	NaN	50.26295	33	1914.114	0	1	NaN	69.47325	49	1715.544	0	1	NaN	67.58467	44	1800.497	0	1	NaN	66.22595	40	863.4394	0	1	NaN	33.9412
ILMN_1784269	AASDH	0004250706	2024.474	0	1	NaN	106.1117	43	1466.644	0	1	NaN	65.19646	31	2310.554	0	1	NaN	85.39931	42	1446.194	0	1	NaN	47.7785	41	1937.166	0	1	NaN	90.66703	41	2278.159	0	1	NaN	57.09769	48	1826.93	0	1	NaN	53.76632	46	868.689	0	1	NaN	31.97991
ILMN_1698189	AASDHPPT	0007210400	3479.717	0	1	NaN	141.3721	51	2334.908	0	1	NaN	74.30811	33	5465.029	0	1	NaN	180.6399	54	2217.57	0	1	NaN	77.3325	39	4504.508	0	1	NaN	212.1685	39	3848.362	0	1	NaN	121.0417	48	2637.531	0	1	NaN	81.26337	58	926.3878	0	1	NaN	39.10285
ILMN_1678323	AASS	0004640152	430.7279	0	1	NaN	24.52176	42	345.0429	0	1	NaN	13.89014	44	438.0808	0	1	NaN	24.69889	44	452.5935	0	1	NaN	34.09718	29	378.9838	0	1	NaN	18.5166	42	367.1541	0	1	NaN	15.22013	37	350.3231	0	1	NaN	13.73202	42	791.8072	0	1	NaN	27.35515
ILMN_1703743	AATF	0001770148	1691.041	0	1	NaN	69.10354	58	1698.602	0	1	NaN	57.60821	54	2775.672	0	1	NaN	99.5421	44	1867.094	0	1	NaN	61.51548	55	2747.624	0	1	NaN	96.16802	41	2447.57	0	1	NaN	91.23801	39	1950.12	0	1	NaN	63.92031	48	2366.428	0	1	NaN	73.39442
ILMN_1670117	ABAT	0000830039	281.554	0.1021898	1	NaN	18.40847	37	251.7445	0.1855073	1	NaN	14.15009	38	296.2809	0.1378299	1	NaN	13.63961	45	301.2818	0.04644412	1	NaN	12.40072	43	262.6341	0.1505216	1	NaN	12.97893	38	281.7364	0.03829161	1	NaN	13.25126	44	280.4382	0.03498542	1	NaN	18.02065	40	234.3954	0.1878613	1	NaN	10.62613
ILMN_1805104	ABAT	0001030685	2087.704	0	1	NaN	73.06783	43	2671.105	0	1	NaN	86.59981	51	3271.235	0	1	NaN	94.93168	56	2550.382	0	1	NaN	84.33708	51	3504.95	0	1	NaN	153.4757	40	3474.566	0	1	NaN	98.51688	45	2959.711	0	1	NaN	99.77766	57	1276.78	0	1	NaN	48.0592
ILMN_1791106	ABC1	0002260484	971.3858	0	1	NaN	40.22675	50	863.3361	0	1	NaN	48.74675	42	1323.702	0	1	NaN	55.05544	41	1102.126	0	1	NaN	36.55604	45	1345.097	0	1	NaN	74.42434	41	1129.136	0	1	NaN	36.9516	42	1026.11	0	1	NaN	41.1081	41	827.8106	0	1	NaN	25.20347
ILMN_1766054	ABCA1	0006110088	1368.173	0	1	NaN	55.04639	51	798.3424	0	1	NaN	37.88181	32	2112.781	0	1	NaN	75.83086	46	1324.98	0	1	NaN	47.98384	44	2121.027	0	1	NaN	98.17075	45	1920.173	0	1	NaN	66.67426	47	1228.747	0	1	NaN	39.68226	41	1133.88	0	1	NaN	30.98212
ILMN_1753388	ABCA10	0006550768	488.8653	0	1	NaN	29.02239	38	379.0718	0	1	NaN	16.0901	50	456.6716	0	1	NaN	20.01706	38	394.8101	0	1	NaN	14.46604	39	469.9449	0	1	NaN	17.32877	38	473.9396	0	1	NaN	26.07923	40	382.6033	0	1	NaN	15.80903	38	235.0506	0.1777457	1	NaN	7.902413
ILMN_1701642	ABCA12	0000990215	1000.869	0	1	NaN	47.82493	44	946.4689	0	1	NaN	78.52995	41	1244.814	0	1	NaN	72.1222	27	1083.051	0	1	NaN	67.24374	44	1589.049	0	1	NaN	106.5781	45	1107.102	0	1	NaN	73.72956	45	951.6805	0	1	NaN	53.0168	35	892.3978	0	1	NaN	45.98205
ILMN_1750250	ABCA12	0002750576	288.3347	0.08321168	1	NaN	15.26599	39	270.3238	0.0942029	1	NaN	15.34397	39	299.1792	0.1290323	1	NaN	12.55535	34	288.9216	0.08853411	1	NaN	16.50337	34	265.0092	0.1400894	1	NaN	20.44649	28	251.0251	0.1369661	1	NaN	10.83303	39	234.8915	0.2215744	1	NaN	10.37593	29	257.6012	0.0433526	1	NaN	8.764422
ILMN_1704579	ABCA13	0004890753	185.2466	0.8759124	1	NaN	10.89459	32	196.9215	0.726087	1	NaN	8.832657	35	218.85	0.7903226	1	NaN	12.94406	37	215.1519	0.6937591	1	NaN	9.495318	44	163.0145	0.971684	1	NaN	7.184295	57	190.3271	0.6966127	1	NaN	8.578412	50	180.9451	0.8906705	1	NaN	9.670931	38	198.686	0.6416185	1	NaN	9.410835
ILMN_1747627	ABCA2	0003520743	3512.054	0	1	NaN	152.2009	37	2910.667	0	1	NaN	97.52363	33	4714.944	0	1	NaN	169.9964	40	2874.543	0	1	NaN	113.4578	46	5745.147	0	1	NaN	239.1817	43	4635.916	0	1	NaN	237.7645	26	3047.398	0	1	NaN	83.21073	31	9650.34	0	1	NaN	168.0599
ILMN_1687636	ABCA2	0005260440	326.1767	0.01459854	1	NaN	18.37483	43	332.4361	0	1	NaN	21.72631	31	342.0997	0.03665689	1	NaN	20.24813	44	288.2179	0.08998549	1	NaN	14.60991	47	283.8648	0.08494784	1	NaN	18.3803	49	269.0474	0.06921944	1	NaN	11.96142	44	278.6925	0.0393586	1	NaN	15.37066	45	274.2615	0.005780347	1	NaN	14.0049
ILMN_1742051	ABCA3	0006590309	5445.728	0	1	NaN	223.2161	32	4895.111	0	1	NaN	180.6955	49	7496.324	0	1	NaN	293.9971	49	5300.175	0	1	NaN	183.9654	43	7881.591	0	1	NaN	239.2088	53	6081.202	0	1	NaN	214.4702	37	5606.923	0	1	NaN	163.3649	45	4330.145	0	1	NaN	126.539
ILMN_1794965	ABCA4	0006660543	207.4267	0.6540146	1	NaN	11.51819	47	195.6938	0.7333333	1	NaN	9.76625	52	237.5227	0.5835777	1	NaN	11.21914	42	222.1379	0.6008708	1	NaN	8.525816	43	209.2386	0.4977645	1	NaN	15.02052	32	193.2392	0.6421208	1	NaN	9.808897	33	172.2093	0.9620991	1	NaN	7.492112	28	271.474	0.01011561	1	NaN	11.47695
ILMN_1722286	ABCA5	0002320452	1680.142	0	1	NaN	76.02419	40	1278.78	0	1	NaN	56.07983	41	1949.2	0	1	NaN	83.57568	39	1000.588	0	1	NaN	46.83973	36	1702.165	0	1	NaN	92.27125	38	1644.356	0	1	NaN	68.97329	42	1236.724	0	1	NaN	41.67291	53	520.6548	0	1	NaN	24.50445
ILMN_1784176	ABCA5	0004010279	2217.414	0	1	NaN	104.4217	43	1858.256	0	1	NaN	71.28087	39	2687.036	0	1	NaN	110.4248	37	1678.776	0	1	NaN	66.70493	42	2176.094	0	1	NaN	80.567	45	2103.848	0	1	NaN	73.06743	49	1704.884	0	1	NaN	58.5825	44	684.0433	0	1	NaN	21.80193
ILMN_1749001	ABCA5	0004830372	1272.094	0	1	NaN	46.90112	39	806.653	0	1	NaN	32.83619	52	1581.469	0	1	NaN	67.88708	42	1030.677	0	1	NaN	54.83168	32	1486.65	0	1	NaN	53.15062	37	1190.91	0	1	NaN	51.05725	43	1052.327	0	1	NaN	40.8374	47	356.8175	0	1	NaN	14.19786
ILMN_1701551	ABCA6	0003520370	300.7184	0.05109489	1	NaN	12.90455	42	352.6602	0	1	NaN	20.8731	46	398.3135	0	1	NaN	20.90178	36	329.1773	0.007256894	1	NaN	23.2973	29	305.2091	0.03129657	1	NaN	16.90395	42	276.9269	0.05007364	1	NaN	15.75618	30	288.6482	0.02040816	1	NaN	16.88608	44	1248.369	0	1	NaN	34.8149
ILMN_1701011	ABCA6	0005340743	351.235	0	1	NaN	18.96456	53	351.7391	0	1	NaN	25.40805	37	335.8164	0.04545455	1	NaN	13.43379	58	296.6667	0.05660377	1	NaN	13.87225	37	315.0536	0.01788376	1	NaN	15.94101	41	331.019	0	1	NaN	18.71386	40	335.8092	0	1	NaN	19.43615	41	740.3096	0	1	NaN	21.465
ILMN_1729894	ABCA7	0002650341	273.7812	0.1226277	1	NaN	11.46068	39	261.0093	0.1362319	1	NaN	16.43524	41	277.3579	0.2375367	1	NaN	13.50071	32	233.4136	0.4716981	1	NaN	11.87153	42	222.9783	0.3800298	1	NaN	10.37564	36	202.4793	0.5169367	1	NaN	7.992923	40	225.9119	0.3046647	1	NaN	8.986162	42	196.1109	0.6907514	1	NaN	7.404289
ILMN_1660203	ABCA7	0002970221	257.2665	0.2175183	1	NaN	15.91506	40	187.1342	0.8246377	1	NaN	10.24431	31	244.7989	0.5249267	1	NaN	14.81935	40	185.8475	0.9506531	1	NaN	8.44198	39	213.0121	0.4575261	1	NaN	12.20715	36	187.3729	0.7319587	1	NaN	12.52124	38	231.3641	0.2580175	1	NaN	14.11788	38	187.3242	0.8222544	1	NaN	8.33682
ILMN_1743205	ABCA7	0004250296	1651.684	0	1	NaN	79.34983	31	1159.361	0	1	NaN	65.72707	40	1662.22	0	1	NaN	81.22959	38	995.3303	0	1	NaN	44.76455	29	1582.89	0	1	NaN	67.72659	46	995.1152	0	1	NaN	54.36683	36	1179.146	0	1	NaN	44.70173	49	585.2565	0	1	NaN	22.48618
ILMN_1796801	ABCA8	0000580689	1657.577	0	1	NaN	68.37107	48	1446.036	0	1	NaN	43.2972	44	1443.779	0	1	NaN	51.29609	47	1019.567	0	1	NaN	37.47836	43	1456.089	0	1	NaN	58.48392	37	1617.764	0	1	NaN	60.75672	34	1117.148	0	1	NaN	29.80786	54	5510.16	0	1	NaN	145.1233
ILMN_1668446	ABCA9	0001710041	412.6612	0	1	NaN	21.54768	36	330.8228	0	1	NaN	14.0635	42	354.4576	0.01759531	1	NaN	12.92814	33	374.5262	0	1	NaN	15.64614	42	377.812	0	1	NaN	18.76519	44	303.4618	0.00736377	1	NaN	12.12838	40	310.2771	0	1	NaN	10.50683	41	301.3699	0	1	NaN	9.029286
ILMN_1720501	ABCA9	0005090370	849.412	0	1	NaN	40.68708	49	834.4654	0	1	NaN	42.73278	29	1025.502	0	1	NaN	38.65881	51	719.767	0	1	NaN	34.6129	32	1020.736	0	1	NaN	70.52891	39	899.6706	0	1	NaN	36.94063	31	709.3079	0	1	NaN	35.08755	45	1286.055	0	1	NaN	44.15698
ILMN_1812070	ABCB1	0002060170	1383.575	0	1	NaN	64.62423	43	1329.413	0	1	NaN	67.14392	39	1066.596	0	1	NaN	43.13266	32	1120.013	0	1	NaN	39.55679	31	1176.555	0	1	NaN	64.79784	37	1112.498	0	1	NaN	68.39413	36	938.8289	0	1	NaN	29.99867	43	1683.721	0	1	NaN	56.43738
ILMN_1665730	ABCB10	0002060288	2694.187	0	1	NaN	96.20161	44	1721.232	0	1	NaN	75.02276	49	3389.79	0	1	NaN	106.7947	40	1937.587	0	1	NaN	66.50246	32	2587.093	0	1	NaN	99.4514	30	2514.9	0	1	NaN	95.44576	49	2206.656	0	1	NaN	70.9756	46	616.8104	0	1	NaN	24.56318
ILMN_1689082	ABCB11	0002140446	196.6714	0.7795621	1	NaN	8.396883	55	195.1604	0.7405797	1	NaN	10.43158	52	257.1156	0.3929619	1	NaN	13.19024	49	189.7692	0.9288824	1	NaN	7.940342	40	203.5391	0.5812221	1	NaN	12.13934	35	196.3294	0.6008837	1	NaN	10.5829	36	220.3831	0.351312	1	NaN	10.87221	55	186.2632	0.8309249	1	NaN	5.957317
ILMN_1767349	ABCB4	0006270138	255.015	0.2306569	1	NaN	16.31423	41	203.2377	0.6391304	1	NaN	11.72439	38	246.9218	0.5	1	NaN	14.48245	44	211.7777	0.7300435	1	NaN	9.299191	42	213.4968	0.4545455	1	NaN	10.98774	48	212.9021	0.4005891	1	NaN	14.2972	34	231.6562	0.2565598	1	NaN	11.2198	44	254.6067	0.05635838	1	NaN	13.06686
ILMN_1749902	ABCB5	0007610040	221.7118	0.4992701	1	NaN	10.242	34	221.7245	0.4492754	1	NaN	8.744741	46	223.4688	0.7390029	1	NaN	8.637529	50	212.6385	0.7227867	1	NaN	7.213048	45	190.4264	0.7436662	1	NaN	10.62493	28	194.0901	0.6273932	1	NaN	7.554572	51	219.8317	0.3600583	1	NaN	13.84594	34	200.9771	0.6083815	1	NaN	7.252641
ILMN_1653933	ABCB6	0006400612	1570.665	0	1	NaN	76.37774	39	1134.179	0	1	NaN	55.37708	32	1805.161	0	1	NaN	77.077	48	1243.777	0	1	NaN	46.17204	40	1411.264	0	1	NaN	67.89661	48	1397.981	0	1	NaN	73.36039	33	1251.805	0	1	NaN	45.85524	40	744.5203	0	1	NaN	34.30552
ILMN_1687840	ABCB7	0000990241	1471.854	0	1	NaN	63.28992	37	1146.849	0	1	NaN	35.91235	50	1730.711	0	1	NaN	55.06023	37	1172.158	0	1	NaN	45.40181	35	1543.345	0	1	NaN	59.90283	38	1406.528	0	1	NaN	46.41217	47	1189.574	0	1	NaN	40.10424	45	990.613	0	1	NaN	33.15998
ILMN_1806676	ABCB8	0006380441	372.4035	0	1	NaN	22.33831	43	342.1663	0	1	NaN	21.08993	34	381.4979	0	1	NaN	22.01211	32	326.2906	0.007256894	1	NaN	18.51723	31	342.0885	0	1	NaN	26.61028	33	299.0559	0.01472754	1	NaN	13.89295	44	291.7813	0.01166181	1	NaN	11.77267	35	331.5139	0	1	NaN	17.21906
ILMN_1788928	ABCB9	0006270102	266.657	0.1664234	1	NaN	14.03984	39	272.0759	0.09130435	1	NaN	14.59216	48	258.5721	0.372434	1	NaN	12.72756	45	259.432	0.2235123	1	NaN	13.57967	29	232.7856	0.295082	1	NaN	11.57683	42	227.2402	0.2798233	1	NaN	12.75148	38	223.4007	0.3309038	1	NaN	8.754605	50	244.7951	0.1098266	1	NaN	11.05215
ILMN_1666722	ABCB9	0006480273	667.5464	0	1	NaN	44.68099	43	456.4711	0	1	NaN	33.21901	43	795.8314	0	1	NaN	47.52032	44	505.7491	0	1	NaN	23.59518	44	777.2722	0	1	NaN	59.41619	36	589.9481	0	1	NaN	31.2204	38	466.6152	0	1	NaN	15.55418	39	410.6539	0	1	NaN	21.02313
ILMN_1802404	ABCC1	0002480543	299.4824	0.05109489	1	NaN	13.67249	53	257.2934	0.1492754	1	NaN	15.72543	48	449.1762	0	1	NaN	21.14589	50	359.4887	0	1	NaN	16.6961	47	431.5283	0	1	NaN	25.56394	39	391.7673	0	1	NaN	15.12513	47	305.1058	0	1	NaN	13.91842	39	285.6717	0.001445087	1	NaN	11.40775
ILMN_1776119	ABCC10	0000150458	1109.03	0	1	NaN	39.28905	37	911.3961	0	1	NaN	44.64736	37	1373.52	0	1	NaN	60.46502	59	1045.117	0	1	NaN	36.84896	49	1567.738	0	1	NaN	60.51211	45	1129.622	0	1	NaN	56.60059	40	1099.494	0	1	NaN	52.80302	46	630.3608	0	1	NaN	26.99751
ILMN_1716604	ABCC11	0000380441	324.6287	0.01605839	1	NaN	21.21509	37	287.3844	0.04782609	1	NaN	23.91339	27	331.1273	0.05131965	1	NaN	14.90091	46	277.0677	0.1277213	1	NaN	12.46111	35	293.9164	0.06259315	1	NaN	13.97649	37	257.1117	0.1030928	1	NaN	10.50309	34	273.3023	0.05102041	1	NaN	12.69404	52	236.9173	0.166185	1	NaN	7.790257
ILMN_1732140	ABCC11	0001820070	364.2764	0	1	NaN	21.67191	36	327.8185	0	1	NaN	16.64569	50	309.8386	0.08944281	1	NaN	12.8111	49	300.2295	0.0478955	1	NaN	12.47823	41	319.8649	0.01043219	1	NaN	12.86878	45	275.3409	0.0544919	1	NaN	14.96461	45	257.5276	0.09766764	1	NaN	13.48755	46	244.5632	0.1098266	1	NaN	9.976807
ILMN_1762093	ABCC12	0005090079	406.3326	0	1	NaN	20.98608	46	563.9048	0	1	NaN	24.78018	41	752.2001	0	1	NaN	31.86325	47	336.2584	0.001451379	1	NaN	11.94021	57	378.6083	0	1	NaN	21.12905	42	402.9901	0	1	NaN	17.37741	44	321.3321	0	1	NaN	16.57058	31	199.2647	0.6271676	1	NaN	9.018076
ILMN_1709092	ABCC13	0003130762	189.1906	0.8481752	1	NaN	10.79939	45	163.9258	0.9652174	1	NaN	10.41099	37	205.9986	0.9046921	1	NaN	12.79611	37	202.7698	0.8258346	1	NaN	8.540103	36	203.0143	0.5842027	1	NaN	7.188674	46	177.5712	0.8497791	1	NaN	8.24676	46	173.1579	0.9489796	1	NaN	8.279349	44	206.9735	0.5072255	1	NaN	10.28008
ILMN_1783691	ABCC13	0003140707	319.9054	0.02481752	1	NaN	30.13021	29	264.9979	0.1231884	1	NaN	11.74284	46	351.4499	0.02199413	1	NaN	19.90656	35	305.8876	0.03918723	1	NaN	12.45116	63	285.114	0.08494784	1	NaN	13.09604	29	274.3871	0.05891016	1	NaN	10.7492	39	265.8909	0.06851312	1	NaN	17.2156	31	248.153	0.09104046	1	NaN	8.929322
ILMN_1678409	ABCC13	0003360102	233.2688	0.3795621	1	NaN	18.50286	37	214.7336	0.5304348	1	NaN	16.90791	39	219.872	0.781525	1	NaN	9.406649	47	199.8914	0.8476052	1	NaN	9.506934	35	185.584	0.8032787	1	NaN	10.01334	45	178.3214	0.8409426	1	NaN	8.655059	41	179.3202	0.9052478	1	NaN	8.837312	34	187.2439	0.8222544	1	NaN	8.226395
ILMN_1780706	ABCC2	0004180630	240.2707	0.3270073	1	NaN	11.2125	55	265.3364	0.1217391	1	NaN	11.79821	45	353.082	0.02052786	1	NaN	20.86844	43	268.2845	0.1596517	1	NaN	10.66703	50	254.558	0.1862891	1	NaN	14.76366	51	236.8799	0.2120766	1	NaN	10.69253	38	248.1204	0.1428571	1	NaN	14.38058	45	262.2453	0.02890173	1	NaN	11.20848
ILMN_1677814	ABCC3	0000510543	261.17	0.2043796	1	NaN	13.0609	43	296.2903	0.03478261	1	NaN	15.30448	41	275.3241	0.255132	1	NaN	10.56464	39	272.8345	0.1480406	1	NaN	10.40226	43	233.4389	0.2935916	1	NaN	10.9236	44	241.5835	0.1826215	1	NaN	15.92245	40	213.8251	0.4373178	1	NaN	8.551274	46	262.7898	0.02601156	1	NaN	10.26705
ILMN_1717466	ABCC3	0001440091	381.3003	0	1	NaN	25.22815	35	361.9073	0	1	NaN	21.97095	43	351.8349	0.02052786	1	NaN	13.82602	42	362.0787	0	1	NaN	18.1481	41	345.5164	0	1	NaN	26.63698	25	318.9683	0	1	NaN	17.02383	35	296.38	0.002915452	1	NaN	12.13679	36	266.1028	0.01878613	1	NaN	8.978688
ILMN_1788457	ABCC4	0006350075	406.8657	0	1	NaN	22.47915	45	372.4733	0	1	NaN	18.54777	36	425.6798	0	1	NaN	23.38864	30	289.6418	0.08272859	1	NaN	13.30055	51	330.3611	0	1	NaN	15.65886	38	308.3157	0	1	NaN	15.01829	42	267.2197	0.06413994	1	NaN	11.95733	47	370.1918	0	1	NaN	19.1473
ILMN_1706531	ABCC5	0000060438	5474.876	0	1	NaN	232.3642	46	4423.396	0	1	NaN	155.0049	50	5142.617	0	1	NaN	160.7403	52	3408.347	0	1	NaN	103.1938	52	5397.825	0	1	NaN	192.8581	52	5067.72	0	1	NaN	140.7903	50	4473.499	0	1	NaN	146.5603	42	2317.977	0	1	NaN	62.80114
ILMN_1720535	ABCC5	0001780170	472.3318	0	1	NaN	27.63115	41	309.2791	0.01449275	1	NaN	13.48756	49	561.4725	0	1	NaN	24.91105	59	335.7974	0.001451379	1	NaN	15.40833	42	451.1736	0	1	NaN	21.68399	41	344.3024	0	1	NaN	15.14063	44	374.6419	0	1	NaN	20.44917	46	229.3192	0.2485549	1	NaN	10.63439
ILMN_1651964	ABCC5	0007610097	9367.963	0	1	NaN	379.7169	45	6342.124	0	1	NaN	218.0245	35	10959.89	0	1	NaN	328.8878	54	8157.493	0	1	NaN	200.9572	63	12744.08	0	1	NaN	456.1032	52	10002.38	0	1	NaN	401.5118	39	9627.676	0	1	NaN	298.7546	42	2705.243	0	1	NaN	68.00996
ILMN_1778352	ABCC6	0001230646	272.1129	0.129927	1	NaN	15.65284	34	250.2682	0.1927536	1	NaN	18.40837	33	304.0598	0.1173021	1	NaN	13.86433	42	285.1031	0.1030479	1	NaN	13.16803	47	309.6627	0.02831595	1	NaN	16.6809	45	258.0701	0.09572902	1	NaN	14.02344	36	255.346	0.1107872	1	NaN	11.01769	44	224.1138	0.2962428	1	NaN	7.02146
ILMN_1801521	ABCC6	0003140746	178.8089	0.9109489	1	NaN	9.78508	45	189.1167	0.8043478	1	NaN	9.620869	38	226.3537	0.718475	1	NaN	11.08176	47	209.8249	0.7605225	1	NaN	8.544195	41	192.1749	0.7242921	1	NaN	10.42474	41	181.1641	0.8114875	1	NaN	10.42359	47	211.0656	0.4693878	1	NaN	11.42496	45	207.001	0.5072255	1	NaN	10.81353
ILMN_1767129	ABCC8	0007330324	6825.966	0	1	NaN	256.6053	52	6010.464	0	1	NaN	221.0682	41	7729.435	0	1	NaN	208.203	56	7578.549	0	1	NaN	258.4029	32	7551.929	0	1	NaN	275.4753	37	6977.553	0	1	NaN	206.8237	47	7573.676	0	1	NaN	156.4123	49	2643.242	0	1	NaN	73.15545
ILMN_1746196	ABCC9	0001990400	332.5954	0.00729927	1	NaN	26.1869	29	271.2932	0.09130435	1	NaN	15.31263	44	345.588	0.03079179	1	NaN	14.16067	42	292.0627	0.07256894	1	NaN	12.43121	45	280.8353	0.0923994	1	NaN	15.14543	39	293.8048	0.0191458	1	NaN	18.33005	37	303.0849	0	1	NaN	14.00091	43	255.5363	0.05057804	1	NaN	11.37456
ILMN_1673243	ABCC9	0004210639	181.488	0.8963504	1	NaN	11.10922	38	185.5443	0.8318841	1	NaN	11.40983	43	229.5281	0.6671554	1	NaN	12.21547	40	191.685	0.9143686	1	NaN	10.14236	38	182.6815	0.8360656	1	NaN	8.000134	50	178.9921	0.8335788	1	NaN	7.72146	50	193.619	0.7230321	1	NaN	9.687178	47	214.3203	0.4046243	1	NaN	9.168169
ILMN_1772189	ABCD1	0005900524	212.9692	0.5985401	1	NaN	13.28579	31	184.7192	0.8376812	1	NaN	10.3621	46	259.9149	0.3665689	1	NaN	11.52538	33	245.0254	0.3468795	1	NaN	14.69408	52	225.8727	0.3546945	1	NaN	13.58422	42	232.7962	0.2400589	1	NaN	13.02841	39	222.8858	0.3338192	1	NaN	10.24009	45	273.1908	0.01011561	1	NaN	14.59095
ILMN_1652959	ABCD2	0004070059	316.8995	0.02773723	1	NaN	14.19728	63	248.9236	0.2057971	1	NaN	16.1467	48	449.4439	0	1	NaN	30.13434	29	285.2329	0.1030479	1	NaN	16.92253	41	343.3165	0	1	NaN	23.71985	31	275.6683	0.0544919	1	NaN	15.55463	37	298.0659	0.001457726	1	NaN	14.65733	41	186.0657	0.8323699	1	NaN	7.484506
ILMN_1674032	ABCD3	0007400022	1255.205	0	1	NaN	69.58219	43	975.9485	0	1	NaN	41.02871	41	1902.476	0	1	NaN	103.7454	44	929.6349	0	1	NaN	40.0659	44	1366.783	0	1	NaN	63.74335	47	1147.501	0	1	NaN	39.60599	41	1128.784	0	1	NaN	45.42689	37	908.6054	0	1	NaN	58.63028
ILMN_1717701	ABCD4	0001010519	558.5122	0	1	NaN	26.42163	41	476.1832	0	1	NaN	14.46268	34	708.1298	0	1	NaN	22.93157	52	530.1204	0	1	NaN	17.06898	52	618.0876	0	1	NaN	40.38708	32	491.2017	0	1	NaN	15.37377	42	516.5421	0	1	NaN	17.12498	51	388.6246	0	1	NaN	17.12322
ILMN_1737656	ABCD4	0001660326	209.7858	0.6350365	1	NaN	10.00313	33	211.8577	0.5623189	1	NaN	10.18922	37	285.2144	0.1994135	1	NaN	15.01845	40	237.9851	0.4121916	1	NaN	10.49515	47	208.1898	0.5111774	1	NaN	9.795979	43	208.9725	0.4418262	1	NaN	10.70744	39	191.5604	0.7536443	1	NaN	10.38259	32	204.0326	0.5476879	1	NaN	7.881748
ILMN_1746032	ABCD4	0002810768	416.9606	0	1	NaN	22.72116	42	372.0593	0	1	NaN	19.08358	36	445.0767	0	1	NaN	17.36446	43	393.0546	0	1	NaN	21.01783	37	426.3993	0	1	NaN	30.52779	27	381.9379	0	1	NaN	20.37843	39	416.2985	0	1	NaN	20.35579	44	293.1904	0	1	NaN	11.82474
ILMN_1676846	ABCE1	0002360148	2391.2	0	1	NaN	114.1563	38	1700.506	0	1	NaN	84.81886	50	2984.524	0	1	NaN	114.7065	45	1552.293	0	1	NaN	80.83114	36	2447.01	0	1	NaN	121.1445	40	2309.069	0	1	NaN	87.4308	51	1703.013	0	1	NaN	64.75336	36	1093.434	0	1	NaN	40.44189
ILMN_1763875	ABCF1	0001300192	4955.538	0	1	NaN	242.6343	36	4876.344	0	1	NaN	176.421	38	7337.47	0	1	NaN	284.3509	32	5500.856	0	1	NaN	153.8016	47	6335.66	0	1	NaN	261.0258	32	6724.705	0	1	NaN	178.1281	58	5531.346	0	1	NaN	125.9675	45	3811.418	0	1	NaN	109.6222
ILMN_1669201	ABCF2	0002810382	823.0414	0	1	NaN	39.78214	46	743.5385	0	1	NaN	39.29638	41	1266.65	0	1	NaN	48.08075	46	810.894	0	1	NaN	37.09645	41	1198.475	0	1	NaN	67.06091	42	928.8801	0	1	NaN	40.38851	54	769.1939	0	1	NaN	28.92838	53	591.4381	0	1	NaN	21.13297
ILMN_1709222	ABCF2	0004060735	213.6729	0.5912409	1	NaN	9.81543	55	203.8701	0.6362319	1	NaN	12.05215	32	233.8493	0.6231672	1	NaN	11.57739	46	195.3018	0.892598	1	NaN	8.285024	44	208.9888	0.5022355	1	NaN	10.74435	55	180.0566	0.8247423	1	NaN	7.115412	35	181.2882	0.8877551	1	NaN	6.884418	44	272.071	0.01011561	1	NaN	11.72858
ILMN_1781999	ABCF2	0006110148	920.1785	0	1	NaN	47.59837	38	811.1306	0	1	NaN	43.24523	37	1622.213	0	1	NaN	110.7119	34	801.3035	0	1	NaN	27.35526	33	1115.599	0	1	NaN	58.65546	41	882.7951	0	1	NaN	44.79575	36	902.812	0	1	NaN	33.55643	51	737.5221	0	1	NaN	36.39943
ILMN_1810085	ABCF3	0002140328	706.8107	0	1	NaN	50.19148	41	713.3817	0	1	NaN	33.80748	38	982.1778	0	1	NaN	51.27632	47	756.1092	0	1	NaN	38.82127	39	847.3469	0	1	NaN	52.90642	36	860.4783	0	1	NaN	53.31324	42	716.1131	0	1	NaN	35.87253	46	538.3834	0	1	NaN	22.96106
ILMN_1658176	ABCG1	0001170474	680.1215	0	1	NaN	36.69938	34	687.0235	0	1	NaN	25.82502	35	860.5173	0	1	NaN	52.42574	35	786.052	0	1	NaN	25.9286	40	851.1613	0	1	NaN	37.77324	45	829.4488	0	1	NaN	35.40688	34	878.8669	0	1	NaN	37.03974	41	502.6154	0	1	NaN	21.61077
ILMN_1695968	ABCG1	0001340553	245.9235	0.2846715	1	NaN	12.93898	32	213.8143	0.5376812	1	NaN	10.39854	45	267.0412	0.3152493	1	NaN	18.66378	31	248.1072	0.3134978	1	NaN	12.3494	33	253.8567	0.1907601	1	NaN	10.42794	42	225.2043	0.2886598	1	NaN	10.81378	50	238.5854	0.1997085	1	NaN	10.19271	45	206.891	0.5086705	1	NaN	8.424099
ILMN_1743638	ABCG1	0001580356	288.644	0.07883212	1	NaN	19.32526	31	216.9807	0.5043478	1	NaN	14.22859	33	309.1234	0.09237537	1	NaN	12.93649	46	283.1339	0.1088534	1	NaN	11.74166	47	284.4914	0.08494784	1	NaN	10.53945	40	261.2773	0.09131075	1	NaN	15.53961	38	258.0796	0.09620991	1	NaN	11.75136	35	232.4658	0.2095376	1	NaN	10.92511
ILMN_1794782	ABCG1	0004570377	842.4193	0	1	NaN	40.5362	43	821.454	0	1	NaN	32.70324	41	1255.88	0	1	NaN	47.65925	43	794.0954	0	1	NaN	29.3932	52	1192.229	0	1	NaN	76.9781	29	1293.842	0	1	NaN	55.07054	58	1058.228	0	1	NaN	34.61901	42	626.6052	0	1	NaN	18.20821
ILMN_1696877	ABCG1	0004880168	282.0936	0.09781022	1	NaN	17.96469	34	246.5528	0.2231884	1	NaN	14.23107	27	249.4437	0.4648094	1	NaN	15.17772	28	262.4601	0.1988389	1	NaN	10.69804	40	243.0523	0.2414307	1	NaN	12.88229	34	229.6201	0.2621502	1	NaN	12.97174	36	217.7324	0.3790087	1	NaN	11.89369	25	205.2533	0.533237	1	NaN	7.935164
ILMN_1789641	ABCG2	0002320711	1049.565	0	1	NaN	38.81631	53	747.7279	0	1	NaN	35.6293	58	942.2242	0	1	NaN	48.21571	32	541.2041	0	1	NaN	18.66324	48	813.5582	0	1	NaN	32.38319	40	722.7876	0	1	NaN	35.09759	50	495.9464	0	1	NaN	24.70289	45	667.3257	0	1	NaN	31.91287
ILMN_1674221	ABCG4	0000110711	1460.981	0	1	NaN	62.7612	34	1194.056	0	1	NaN	40.54241	50	1583.317	0	1	NaN	46.99098	45	1229.039	0	1	NaN	39.73783	50	1921.905	0	1	NaN	78.30227	42	1343.164	0	1	NaN	61.78251	33	1284.356	0	1	NaN	43.59016	47	404.4563	0	1	NaN	18.51053
ILMN_1716592	ABCG5	0000460068	230.9785	0.4029197	1	NaN	19.64972	28	218.985	0.4826087	1	NaN	13.08212	33	256.3415	0.3973607	1	NaN	12.2863	38	236.0248	0.4354136	1	NaN	13.49204	26	247.6481	0.2220566	1	NaN	17.44011	37	226.0779	0.281296	1	NaN	11.44721	48	214.6527	0.4241982	1	NaN	11.19395	25	211.7684	0.4349711	1	NaN	12.18212
ILMN_1680309	ABCG8	0005820470	198.4334	0.7576643	1	NaN	10.87847	42	193.6117	0.757971	1	NaN	10.63682	32	238.6658	0.5777126	1	NaN	9.549345	43	214.6533	0.7010159	1	NaN	8.963848	47	186.6061	0.7883756	1	NaN	8.773701	44	182.9636	0.7923416	1	NaN	8.991137	39	220.2725	0.3527697	1	NaN	7.95469	49	203.6182	0.5563584	1	NaN	10.86602
ILMN_1743371	ABHD1	0003830491	277.6011	0.1138686	1	NaN	12.85472	59	257.0706	0.1492754	1	NaN	16.81791	24	313.1135	0.08357771	1	NaN	22.17026	29	276.5576	0.1277213	1	NaN	14.16399	37	361.4691	0	1	NaN	20.90574	53	294.685	0.0191458	1	NaN	14.80118	40	248.4272	0.1413994	1	NaN	8.593737	29	347.6768	0	1	NaN	16.71183
ILMN_1770031	ABHD10	0000610309	2307.174	0	1	NaN	134.669	29	2222.459	0	1	NaN	71.78764	46	3339.705	0	1	NaN	93.9361	35	2203.569	0	1	NaN	70.15257	55	3082.461	0	1	NaN	145.4153	33	3497.742	0	1	NaN	142.4647	44	2256.487	0	1	NaN	67.66583	48	1451.844	0	1	NaN	60.50637
ILMN_1753912	ABHD11	0004590673	237.8775	0.3445255	1	NaN	18.98046	22	210.8804	0.5681159	1	NaN	10.34553	45	265.7659	0.3196481	1	NaN	15.63521	29	231.6194	0.4891147	1	NaN	9.358696	42	223.8552	0.3681073	1	NaN	15.31528	38	219.6624	0.3313697	1	NaN	11.1341	35	216.3079	0.4037901	1	NaN	11.27905	34	212.2204	0.4306358	1	NaN	9.058084
ILMN_1737475	ABHD11	0007550253	377.6098	0	1	NaN	18.48262	49	425.0062	0	1	NaN	23.55237	41	514.9753	0	1	NaN	25.85602	40	439.4141	0	1	NaN	17.39208	43	442.2044	0	1	NaN	23.24182	46	403.2107	0	1	NaN	18.46559	37	367.6615	0	1	NaN	13.80738	43	355.8765	0	1	NaN	11.7086
ILMN_1707925	ABHD12B	0005420239	226.6015	0.4394161	1	NaN	12.73014	46	241.1619	0.2521739	1	NaN	9.888583	52	284.3922	0.2038123	1	NaN	14.90362	38	267.7391	0.1611031	1	NaN	12.19881	42	253.4159	0.1982116	1	NaN	14.14205	42	241.6006	0.1826215	1	NaN	12.63927	46	226.0557	0.3046647	1	NaN	9.875973	43	238.0398	0.1560694	1	NaN	10.3072
ILMN_1698311	ABHD12B	0007650307	297.2568	0.05547445	1	NaN	16.95143	43	309.4743	0.01449275	1	NaN	21.73218	43	312.3658	0.08357771	1	NaN	22.21068	34	240.0452	0.3875181	1	NaN	8.704758	35	271.7697	0.1177347	1	NaN	15.88858	31	259.329	0.0927835	1	NaN	16.75739	31	242.1057	0.1763848	1	NaN	10.45417	43	239.0896	0.1517341	1	NaN	8.142444
ILMN_1785285	ABHD13	0006590563	363.6553	0	1	NaN	18.78209	35	321.8228	0.004347826	1	NaN	16.88545	49	429.6839	0	1	NaN	20.4449	40	316.3945	0.01886792	1	NaN	13.67938	41	376.7528	0	1	NaN	20.95912	43	369.2731	0	1	NaN	21.50137	29	349.3955	0	1	NaN	16.15424	36	233.5868	0.1950867	1	NaN	7.095524
ILMN_1794213	ABHD14A	0000770746	3573.18	0	1	NaN	114.3814	53	3673.503	0	1	NaN	122.5769	51	5667.534	0	1	NaN	205.9497	52	4103.374	0	1	NaN	108.418	48	4906.352	0	1	NaN	150.5416	36	5924.52	0	1	NaN	208.523	37	4664.686	0	1	NaN	134.6028	40	2191.229	0	1	NaN	53.77747
ILMN_1801260	ABHD14B	0001410142	492.8826	0	1	NaN	23.25873	32	436.8107	0	1	NaN	21.51983	35	780.3925	0	1	NaN	43.6243	36	505.4785	0	1	NaN	21.16255	44	669.698	0	1	NaN	32.0977	41	579.3568	0	1	NaN	39.08912	32	533.2995	0	1	NaN	27.36333	30	443.354	0	1	NaN	27.74565
ILMN_1787618	ABHD2	0000840243	164.9424	0.9635037	1	NaN	6.968414	54	184.7279	0.8376812	1	NaN	10.83264	41	276.3531	0.2492669	1	NaN	16.36495	54	216.2776	0.6806967	1	NaN	11.19027	45	188.4741	0.7690015	1	NaN	9.166491	45	226.9857	0.2798233	1	NaN	10.82765	42	203.9985	0.5655977	1	NaN	7.857492	41	215.4555	0.3901734	1	NaN	10.33343
ILMN_1723662	ABHD2	0005270661	353.7839	0	1	NaN	20.17912	46	289.062	0.04492754	1	NaN	16.27515	48	458.7248	0	1	NaN	32.01387	40	340.8984	0	1	NaN	20.86051	32	369.5152	0	1	NaN	25.26518	33	318.9454	0	1	NaN	15.02342	44	367.0118	0	1	NaN	17.40707	36	310.772	0	1	NaN	11.79578
ILMN_1801767	ABHD3	0006510706	2425.878	0	1	NaN	96.49683	38	1528.198	0	1	NaN	64.75185	51	3115.002	0	1	NaN	95.70822	44	1081.166	0	1	NaN	39.64616	57	2208.574	0	1	NaN	92.83293	56	2030.663	0	1	NaN	106.1267	53	1353.649	0	1	NaN	59.91949	45	552.5389	0	1	NaN	27.43434
ILMN_1700633	ABHD4	0002320053	284.0294	0.09343065	1	NaN	15.80519	52	308.7932	0.01594203	1	NaN	19.90755	37	372.5479	0	1	NaN	17.96284	36	299.5281	0.05079826	1	NaN	13.02575	57	332.0325	0	1	NaN	20.03175	33	310.3481	0	1	NaN	15.20161	45	290.5942	0.01457726	1	NaN	12.50391	48	426.9171	0	1	NaN	23.18896
ILMN_1655702	ABHD5	0002510754	620.5531	0	1	NaN	30.22754	47	511.4814	0	1	NaN	28.0379	42	838.2927	0	1	NaN	40.40861	49	501.4937	0	1	NaN	22.41026	41	719.647	0	1	NaN	44.03615	34	568.243	0	1	NaN	23.77168	43	485.49	0	1	NaN	17.08879	42	707.2278	0	1	NaN	21.56732
ILMN_1706344	ABHD6	0002760592	3521.787	0	1	NaN	102.8476	47	3426.278	0	1	NaN	162.6279	48	5932.261	0	1	NaN	215.1602	42	2557.941	0	1	NaN	86.48654	41	4902.758	0	1	NaN	160.2931	46	3285.586	0	1	NaN	101.093	46	2948.935	0	1	NaN	65.53817	54	2759.527	0	1	NaN	74.16247
ILMN_1719498	ABHD7	0002070520	725.4968	0	1	NaN	35.22168	35	798.5458	0	1	NaN	42.61041	39	804.4363	0	1	NaN	39.27662	42	682.9207	0	1	NaN	27.41147	34	969.66	0	1	NaN	41.16583	30	681.8495	0	1	NaN	37.72842	37	720.1355	0	1	NaN	23.47529	33	504.609	0	1	NaN	16.98965
ILMN_1712707	ABHD8	0005490543	5601.341	0	1	NaN	216.1084	40	4935.61	0	1	NaN	212.4654	33	8149.439	0	1	NaN	235.9292	49	6209.967	0	1	NaN	198.7238	44	6773.604	0	1	NaN	262.5118	39	7370.393	0	1	NaN	256.8506	46	5964.103	0	1	NaN	147.5354	44	2157.419	0	1	NaN	49.11338
ILMN_1699750	ABHD9	0004050274	262.9653	0.1839416	1	NaN	16.73051	41	278.2661	0.07826087	1	NaN	18.6592	46	328.6016	0.05571847	1	NaN	25.66033	39	238.6066	0.4078375	1	NaN	11.91814	37	231.8943	0.3040238	1	NaN	13.08629	36	258.9245	0.09425626	1	NaN	21.19661	30	244.5178	0.164723	1	NaN	11.10065	53	221.4359	0.3222543	1	NaN	12.62579
ILMN_1739081	ABI1	0000160608	321.9041	0.02335766	1	NaN	22.78528	42	286.8461	0.04927536	1	NaN	13.15418	38	385.7617	0	1	NaN	20.71292	41	346.5796	0	1	NaN	14.57115	55	379.2188	0	1	NaN	21.51558	42	302.0865	0.008836525	1	NaN	10.65282	53	254.6867	0.1137026	1	NaN	11.20177	40	275.796	0.005780347	1	NaN	10.83112
ILMN_1806476	ABI1	0000990612	2311.829	0	1	NaN	104.9444	51	1251.131	0	1	NaN	55.23162	39	2509.156	0	1	NaN	98.94672	50	2041.271	0	1	NaN	90.02181	35	2529.911	0	1	NaN	125.3716	36	1719.191	0	1	NaN	47.60298	49	1755.759	0	1	NaN	74.23086	26	577.9843	0	1	NaN	17.25044
ILMN_1720988	ABI2	0007210767	511.8287	0	1	NaN	25.76851	35	414.9076	0	1	NaN	24.50705	34	627.9336	0	1	NaN	26.85438	39	446.8236	0	1	NaN	21.24024	46	601.7061	0	1	NaN	30.78566	48	596.2413	0	1	NaN	34.41637	43	405.2593	0	1	NaN	18.2934	56	278.7953	0.002890173	1	NaN	10.44962
ILMN_1724497	ABI2	0007570458	3566.434	0	1	NaN	176.4664	38	2609.533	0	1	NaN	141.9972	32	5739.118	0	1	NaN	178.7439	59	2563.005	0	1	NaN	66.17226	46	5682.648	0	1	NaN	209.371	41	4527.869	0	1	NaN	183.0247	38	2506.776	0	1	NaN	82.8793	39	973.0779	0	1	NaN	33.09492
ILMN_1755658	ABI3	0002470131	326.0329	0.01459854	1	NaN	18.05973	43	308.4113	0.01594203	1	NaN	14.85965	48	361.8355	0.007331378	1	NaN	24.14742	31	271.4453	0.1538462	1	NaN	11.16998	44	290.5876	0.07004471	1	NaN	15.0705	39	313.4608	0	1	NaN	20.73226	46	255.8223	0.1093294	1	NaN	9.942222	60	339.456	0	1	NaN	17.31006
ILMN_1673639	ABI3BP	0005690315	341.8278	0	1	NaN	21.4361	43	292.7195	0.03913043	1	NaN	18.99065	31	303.0781	0.1202346	1	NaN	13.25331	45	261.1791	0.2046444	1	NaN	11.27534	46	289.6931	0.07451565	1	NaN	14.97041	47	318.1028	0	1	NaN	17.99236	45	265.2485	0.07142857	1	NaN	9.997875	47	303.7137	0	1	NaN	11.56435
ILMN_1686204	ABL1	0000150373	358.2278	0	1	NaN	23.77857	43	246.4641	0.2231884	1	NaN	13.53636	45	361.5361	0.008797654	1	NaN	14.7232	52	323.0834	0.007256894	1	NaN	15.97853	31	348.0052	0	1	NaN	20.77693	39	293.4577	0.0191458	1	NaN	20.08449	30	313.5091	0	1	NaN	18.5557	33	304.0545	0	1	NaN	15.80613
ILMN_1713732	ABL1	0003840731	2074.956	0	1	NaN	109.4057	43	2070.243	0	1	NaN	88.55127	36	2491.047	0	1	NaN	92.42257	36	2108.845	0	1	NaN	66.77378	53	2514.124	0	1	NaN	98.70873	44	2652.26	0	1	NaN	107.6116	41	2187.035	0	1	NaN	74.35586	43	4645.667	0	1	NaN	86.25744
ILMN_1681692	ABL1	0004860035	315.1386	0.02773723	1	NaN	13.98609	41	325.8363	0	1	NaN	16.25543	53	421.1618	0	1	NaN	26.43097	35	334.5281	0.001451379	1	NaN	16.63483	38	357.3423	0	1	NaN	17.4687	44	361.7076	0	1	NaN	25.69358	29	363.5969	0	1	NaN	16.89972	42	274.8185	0.005780347	1	NaN	10.26548
ILMN_1657870	ABL2	0000130709	214.1104	0.5868613	1	NaN	12.47003	50	187.3072	0.8246377	1	NaN	9.811405	41	250.8426	0.4501466	1	NaN	16.46479	31	234.35	0.4513788	1	NaN	9.983194	47	224.3379	0.3636364	1	NaN	13.51818	36	203.0445	0.5169367	1	NaN	12.1886	39	212.7729	0.4475219	1	NaN	8.182285	35	206.6108	0.5130058	1	NaN	9.820914
ILMN_1741628	ABL2	0003190068	343.8988	0	1	NaN	19.52121	50	250.4401	0.1913043	1	NaN	15.94451	43	415.63	0	1	NaN	25.17617	35	318.3387	0.01596517	1	NaN	19.65736	41	368.4961	0	1	NaN	18.68739	43	319.9216	0	1	NaN	15.37801	40	271.3639	0.05393586	1	NaN	10.26455	41	262.1051	0.02890173	1	NaN	11.04227
ILMN_1753972	ABL2	0007000672	319.8661	0.02481752	1	NaN	20.61905	39	286.31	0.05072464	1	NaN	19.17516	42	383.033	0	1	NaN	21.7888	53	308.8268	0.03338171	1	NaN	14.88415	40	299.1597	0.04918033	1	NaN	11.02623	44	259.7069	0.0927835	1	NaN	11.31901	47	285.2841	0.02478134	1	NaN	10.48808	45	226.9338	0.2702312	1	NaN	10.74203
ILMN_1696682	ABLIM1	0000450408	399.2176	0	1	NaN	32.04596	42	327.3608	0	1	NaN	29.73878	28	366.6943	0.002932551	1	NaN	16.82761	45	343.5439	0	1	NaN	17.30437	37	422.2349	0	1	NaN	22.36334	40	331.3798	0	1	NaN	18.2331	48	321.7828	0	1	NaN	14.05455	21	228.7151	0.2557803	1	NaN	11.02147
ILMN_1785424	ABLIM1	0001110575	56419.45	0	1	NaN	1944.651	36	42817.7	0	1	NaN	1529.965	51	59300.55	0	1	NaN	1401.059	42	41044.51	0	1	NaN	1130.584	36	58754.13	0	1	NaN	1688.367	42	52815.41	0	1	NaN	1462.189	39	52052.6	0	1	NaN	1127.95	44	11568.3	0	1	NaN	257.3955
ILMN_1731610	ABLIM1	0004570445	6124.366	0	1	NaN	267.3215	45	3516.637	0	1	NaN	135.7154	43	5190.349	0	1	NaN	168.4269	39	4146.956	0	1	NaN	118.7641	53	4525.569	0	1	NaN	168.5108	37	4348.536	0	1	NaN	114.8021	35	3847.657	0	1	NaN	113.6397	53	351.1911	0	1	NaN	14.54476
ILMN_1758825	ABLIM2	0003460592	1675.281	0	1	NaN	187.5295	67	2451.78	0	1	NaN	65.62983	53	4887.06	0	1	NaN	188.8357	41	3178.368	0	1	NaN	104.8973	37	4689.853	0	1	NaN	191.5752	41	3229.495	0	1	NaN	82.43661	36	2876.394	0	1	NaN	74.90507	43	2411.534	0	1	NaN	71.68256
ILMN_1656940	ABLIM3	0005890181	2391.261	0	1	NaN	102.3344	42	1531.388	0	1	NaN	66.41873	35	2698.656	0	1	NaN	107.3706	43	1464.212	0	1	NaN	64.51609	36	2981.949	0	1	NaN	120.1277	51	1865.573	0	1	NaN	70.63805	37	1484.274	0	1	NaN	52.7637	39	732.8462	0	1	NaN	31.61511
ILMN_1656979	ABO	0005550603	235.352	0.3664234	1	NaN	12.7217	47	254.922	0.1637681	1	NaN	19.43903	40	294.3071	0.1451613	1	NaN	17.13328	48	236.7637	0.4296081	1	NaN	12.891	50	261.2777	0.1579732	1	NaN	24.60268	35	210.5691	0.4285714	1	NaN	14.55599	37	216.8081	0.3950437	1	NaN	10.06336	52	237.1756	0.1618497	1	NaN	12.89191
ILMN_1731433	ABP1	0001690301	271.7878	0.1313869	1	NaN	16.43753	41	243.0379	0.242029	1	NaN	11.49804	41	324.6847	0.05865103	1	NaN	23.00324	36	289.1475	0.08708273	1	NaN	13.21061	44	256.1023	0.1818182	1	NaN	16.86291	34	244.0781	0.173785	1	NaN	11.99025	39	236.4199	0.2099125	1	NaN	9.685714	42	245.2744	0.1069364	1	NaN	10.11622
ILMN_1672878	ABR	0000270564	6430.843	0	1	NaN	252.7499	44	6135.108	0	1	NaN	145.5515	41	8739.025	0	1	NaN	212.1929	49	8039.726	0	1	NaN	206.7124	46	6672.413	0	1	NaN	206.6165	44	8234.795	0	1	NaN	308.2446	38	6744.541	0	1	NaN	158.551	41	5865.497	0	1	NaN	142.7914
ILMN_1655114	ABR	0003780131	372.6835	0	1	NaN	22.95714	52	349.6574	0	1	NaN	16.38876	56	470.433	0	1	NaN	31.23594	43	350.0523	0	1	NaN	13.11391	41	408.0314	0	1	NaN	33.99832	35	378.776	0	1	NaN	24.25285	44	344.2899	0	1	NaN	15.96134	40	251.9547	0.0650289	1	NaN	11.56005
ILMN_1657045	ABR	0005670450	350.7829	0	1	NaN	17.63809	49	301.1792	0.02318841	1	NaN	12.46483	38	352.6063	0.02052786	1	NaN	18.30149	41	286.656	0.095791	1	NaN	11.03449	42	375.6632	0	1	NaN	23.36528	37	310.136	0	1	NaN	16.87311	37	299.5626	0	1	NaN	10.04751	41	279.0307	0.002890173	1	NaN	9.553944
ILMN_1766991	ABRA	0004060162	206.8656	0.6627737	1	NaN	8.94179	50	228.7438	0.357971	1	NaN	11.70529	50	303.0822	0.1202346	1	NaN	15.41919	54	250.7441	0.2888244	1	NaN	9.889137	62	220.2826	0.3979136	1	NaN	9.128917	44	218.1015	0.3519882	1	NaN	8.880945	53	226.9519	0.2973761	1	NaN	10.78354	46	209.9809	0.4552023	1	NaN	8.179142
ILMN_1721887	ABT1	0002340639	225.2571	0.4481752	1	NaN	12.66729	35	217.5258	0.5014493	1	NaN	10.96281	48	298.5944	0.1319648	1	NaN	21.57346	36	278.3037	0.12627	1	NaN	18.26278	36	266.9639	0.1385991	1	NaN	13.10709	56	276.6221	0.05154639	1	NaN	19.22254	40	242.901	0.1720117	1	NaN	9.945216	36	219.3522	0.3352601	1	NaN	11.42203
ILMN_1802096	ABTB1	0005670424	4474.138	0	1	NaN	219.4704	33	3604.571	0	1	NaN	123.8341	39	5807.669	0	1	NaN	173.4371	52	4251.917	0	1	NaN	163.822	48	4144.73	0	1	NaN	155.0092	54	4743.908	0	1	NaN	141.6786	41	4261.597	0	1	NaN	145.1082	36	1599.197	0	1	NaN	45.53078
ILMN_1753370	ABTB2	0003830327	488.756	0	1	NaN	30.15976	50	516.2394	0	1	NaN	26.87157	37	756.3975	0	1	NaN	41.40623	41	563.778	0	1	NaN	28.91529	44	640.7661	0	1	NaN	34.96334	44	733.4774	0	1	NaN	35.22377	43	445.1456	0	1	NaN	19.0448	45	1863.928	0	1	NaN	53.38845
ILMN_1738921	ACAA1	0006450014	3488.146	0	1	NaN	195.2417	51	3006.903	0	1	NaN	122.9014	44	4118.857	0	1	NaN	168.1342	38	3183.417	0	1	NaN	117.6356	46	4218.51	0	1	NaN	205.372	36	3580.26	0	1	NaN	139.0656	37	3056.64	0	1	NaN	92.41057	55	3723.682	0	1	NaN	122.6735
ILMN_1660199	ACAA2	0006660437	706.1958	0	1	NaN	43.70161	31	698.1986	0	1	NaN	29.39077	47	1220.399	0	1	NaN	44.83198	43	788.9313	0	1	NaN	44.42058	30	788.1986	0	1	NaN	38.74076	43	980.6127	0	1	NaN	65.03437	31	875.9754	0	1	NaN	38.06014	40	1501.499	0	1	NaN	43.52454
ILMN_1772123	ACACA	0001240139	2725.06	0	1	NaN	116.7757	33	2974.615	0	1	NaN	84.14928	43	4171.916	0	1	NaN	162.3701	42	3008.136	0	1	NaN	79.69701	42	3269.245	0	1	NaN	106.7877	40	3564.565	0	1	NaN	99.9453	36	2819.267	0	1	NaN	82.83848	35	2660.867	0	1	NaN	66.97635
ILMN_1667641	ACACA	0003450519	420.0508	0	1	NaN	17.49977	50	356.9138	0	1	NaN	22.3242	37	554.6708	0	1	NaN	24.52836	40	405.3532	0	1	NaN	18.95127	40	403.6151	0	1	NaN	20.15338	45	427.6961	0	1	NaN	20.18354	44	360.8388	0	1	NaN	13.45532	40	356.3837	0	1	NaN	14.11181
ILMN_1763852	ACACB	0003180139	1533.151	0	1	NaN	66.72713	40	1205.813	0	1	NaN	53.28532	34	1364.006	0	1	NaN	46.0439	46	1262.819	0	1	NaN	43.94669	40	1436.293	0	1	NaN	60.6564	37	1752.187	0	1	NaN	70.60621	46	1311.648	0	1	NaN	51.07932	36	1497.443	0	1	NaN	45.50214
ILMN_1687303	ACAD10	0002370201	598.9299	0	1	NaN	31.01405	40	450.6961	0	1	NaN	19.80046	44	735.636	0	1	NaN	41.57198	33	535.737	0	1	NaN	26.28527	38	579.0015	0	1	NaN	38.24266	38	572.9737	0	1	NaN	25.88153	59	581.2626	0	1	NaN	23.49889	44	469.7268	0	1	NaN	22.24393
ILMN_1761058	ACAD11	0001260072	3464.932	0	1	NaN	143.248	42	2163.386	0	1	NaN	74.76157	36	3610.667	0	1	NaN	123.6512	41	2998.805	0	1	NaN	100.0203	47	3846.479	0	1	NaN	146.2618	47	3512.694	0	1	NaN	96.37997	29	2862.765	0	1	NaN	83.92837	41	3164.192	0	1	NaN	75.42112
ILMN_1724699	ACAD8	0003290735	377.4084	0	1	NaN	22.04976	43	306.6101	0.01884058	1	NaN	12.12303	48	418.2887	0	1	NaN	25.1014	29	395.846	0	1	NaN	28.73105	29	363.1831	0	1	NaN	22.6196	35	382.6436	0	1	NaN	28.88486	33	416.5164	0	1	NaN	27.51818	33	319.7625	0	1	NaN	20.21546
ILMN_1775579	ACAD9	0005260376	3069.6	0	1	NaN	134.7097	35	2239	0	1	NaN	95.60989	38	3801.601	0	1	NaN	125.0133	45	2352.195	0	1	NaN	84.96676	35	3340.883	0	1	NaN	115.2114	46	2613.769	0	1	NaN	82.80303	43	2581.337	0	1	NaN	105.1778	33	1339.76	0	1	NaN	42.56445
ILMN_1660890	ACADL	0003190059	270.5285	0.1372263	1	NaN	18.23695	31	228.2062	0.3724638	1	NaN	15.11902	30	321.8273	0.06304985	1	NaN	17.98058	36	247.3452	0.3193033	1	NaN	9.896008	44	268.8392	0.1251863	1	NaN	13.13357	40	293.9623	0.0191458	1	NaN	19.54404	39	239.4514	0.1938775	1	NaN	9.82535	41	230.2915	0.2312139	1	NaN	9.581805
ILMN_1778104	ACADM	0003840538	7399.993	0	1	NaN	277.3344	51	4064.346	0	1	NaN	103.7119	49	8257.889	0	1	NaN	222.4109	56	4897.498	0	1	NaN	171.0379	42	9297.978	0	1	NaN	309.705	49	5870.77	0	1	NaN	179.7058	46	4976.935	0	1	NaN	168.2666	41	1466.693	0	1	NaN	38.10887
ILMN_1795104	ACADS	0002450364	326.6627	0.01459854	1	NaN	15.63196	49	318.1472	0.007246377	1	NaN	15.39758	54	443.1167	0	1	NaN	16.58421	54	328.3917	0.007256894	1	NaN	17.81705	32	394.9149	0	1	NaN	22.9139	40	389.1377	0	1	NaN	19.25348	52	335.4664	0	1	NaN	15.66362	41	524.236	0	1	NaN	26.83746
ILMN_1740920	ACADSB	0006770739	873.9429	0	1	NaN	51.25431	42	739.6621	0	1	NaN	43.5179	31	995.1411	0	1	NaN	48.38763	33	738.1724	0	1	NaN	40.5072	38	1043.833	0	1	NaN	54.74149	37	934.2344	0	1	NaN	38.88475	38	603.5377	0	1	NaN	27.75757	32	286.925	0	1	NaN	12.37724
ILMN_1806408	ACADVL	0005090487	11669.58	0	1	NaN	431.6515	46	8666.58	0	1	NaN	278.636	51	13517.45	0	1	NaN	316.3698	59	12296.31	0	1	NaN	301.8457	43	14347.25	0	1	NaN	501.0836	40	13160.66	0	1	NaN	332.6564	47	12255.32	0	1	NaN	334.1534	44	9234.658	0	1	NaN	179.495
ILMN_1808395	ACAP1	0003400731	257.856	0.2160584	1	NaN	18.46709	35	230.1605	0.3449275	1	NaN	11.38861	48	269.9731	0.2917888	1	NaN	13.87982	39	233.4327	0.4716981	1	NaN	7.08132	44	244.2017	0.2354694	1	NaN	13.95519	38	267.8617	0.07511046	1	NaN	20.87155	35	235.658	0.2142857	1	NaN	8.475986	41	335.4539	0	1	NaN	11.99739
ILMN_1743847	ACAP3	0002370414	1091.389	0	1	NaN	54.27611	51	741.0641	0	1	NaN	33.62518	50	1869.3	0	1	NaN	76.76233	51	906.2124	0	1	NaN	29.27936	50	1577.307	0	1	NaN	86.57367	36	874.0891	0	1	NaN	41.49545	54	784.7699	0	1	NaN	33.05446	51	332.1742	0	1	NaN	15.28179
ILMN_1800008	ACAT1	0004210711	6838.165	0	1	NaN	256.219	54	6842.967	0	1	NaN	257.4675	43	10746.17	0	1	NaN	360.6861	39	6073.629	0	1	NaN	161.4375	54	9428.583	0	1	NaN	408.6921	42	8624.229	0	1	NaN	241.0226	42	5702.295	0	1	NaN	169.1747	46	5080.029	0	1	NaN	122.0345
ILMN_1708672	ACAT2	0002450575	3509.336	0	1	NaN	183.8564	38	3048.421	0	1	NaN	103.8037	45	4348.516	0	1	NaN	150.0035	51	3003.227	0	1	NaN	96.34565	53	4556.656	0	1	NaN	161.5272	42	3474.194	0	1	NaN	120.7648	50	2809.355	0	1	NaN	67.5341	62	3120.917	0	1	NaN	88.10677
ILMN_1665945	ACBD3	0002120255	6269.294	0	1	NaN	210.6671	65	3922.194	0	1	NaN	117.2057	47	7892.421	0	1	NaN	257.7743	45	3785.44	0	1	NaN	116.6987	40	6656.477	0	1	NaN	249.7397	41	5657.78	0	1	NaN	217.3933	46	4993.704	0	1	NaN	149.0327	37	2027.501	0	1	NaN	40.88634
ILMN_1676288	ACBD4	0004920747	529.7688	0	1	NaN	35.70026	40	430.4194	0	1	NaN	21.34936	43	632.5676	0	1	NaN	32.87903	38	434.3304	0	1	NaN	19.3768	38	660.2694	0	1	NaN	49.492	36	628.2579	0	1	NaN	32.66124	41	520.5317	0	1	NaN	22.20663	45	321.9206	0	1	NaN	15.81731
ILMN_1693250	ACBD5	0005360112	580.5031	0	1	NaN	31.06227	38	517.0153	0	1	NaN	27.21881	41	1057.158	0	1	NaN	45.19206	47	556.5578	0	1	NaN	29.61139	31	832.3774	0	1	NaN	48.36377	34	549.5891	0	1	NaN	35.66449	43	468.852	0	1	NaN	18.59966	37	546.9729	0	1	NaN	35.1744
ILMN_1684271	ACBD6	0002140692	1107.024	0	1	NaN	50.68907	40	1084.071	0	1	NaN	57.17875	32	1331.665	0	1	NaN	52.34433	50	1189.556	0	1	NaN	50.51321	41	1285.926	0	1	NaN	50.9264	30	1527.567	0	1	NaN	61.00999	52	1173.649	0	1	NaN	33.56825	54	809.9742	0	1	NaN	26.83909
ILMN_1665932	ACCN1	0005560246	216.4338	0.5664234	1	NaN	14.49603	34	226.0086	0.4014493	1	NaN	13.36557	45	249.7132	0.4604106	1	NaN	14.59331	40	269.6009	0.1596517	1	NaN	14.01551	34	213.6772	0.4530551	1	NaN	9.087312	41	204.7201	0.4845361	1	NaN	11.82957	42	211.5641	0.4620991	1	NaN	9.797983	40	218.7003	0.3468208	1	NaN	9.022188
ILMN_1779685	ACCN1	0006330022	5436.665	0	1	NaN	186.9109	44	5907.923	0	1	NaN	186.178	40	6895.98	0	1	NaN	241.2346	40	4400.338	0	1	NaN	148.8952	37	6289.304	0	1	NaN	200.0028	47	6119.083	0	1	NaN	157.5417	59	4339.18	0	1	NaN	138.5802	30	1016.94	0	1	NaN	40.18351
ILMN_1727251	ACCN2	0004230309	198.799	0.7547445	1	NaN	17.40838	32	202.2959	0.6521739	1	NaN	12.9765	34	219.869	0.781525	1	NaN	12.6542	37	219.287	0.6458636	1	NaN	14.24727	35	214.2305	0.4515648	1	NaN	12.22086	30	193.387	0.640648	1	NaN	10.37526	40	215.1079	0.4169096	1	NaN	9.503649	50	189.9908	0.7861272	1	NaN	8.955041
ILMN_1769694	ACCN2	0006330390	3984.71	0	1	NaN	194.0262	34	3349.047	0	1	NaN	115.4806	47	5893.192	0	1	NaN	224.2779	40	4784.454	0	1	NaN	139.2549	45	4687.991	0	1	NaN	154.9277	53	5096.348	0	1	NaN	187.3822	48	4910.719	0	1	NaN	207.9917	30	3037.786	0	1	NaN	99.00751
ILMN_1734479	ACCN3	0006860437	812.0192	0	1	NaN	42.62514	55	591.4982	0	1	NaN	34.18232	42	879.4567	0	1	NaN	39.46078	43	858.6096	0	1	NaN	37.6745	45	1061.96	0	1	NaN	38.85026	36	842.6919	0	1	NaN	34.5727	37	736.5916	0	1	NaN	33.89135	32	492.142	0	1	NaN	21.07331
ILMN_1758005	ACCN4	0005810195	1079.314	0	1	NaN	50.50053	34	861.4142	0	1	NaN	38.75725	43	1338.219	0	1	NaN	61.01232	33	915.3098	0	1	NaN	41.77853	30	1593.38	0	1	NaN	83.18491	43	1020.429	0	1	NaN	51.93394	50	930.0402	0	1	NaN	40.42334	34	752.5869	0	1	NaN	24.82066
ILMN_1750295	ACCN5	0003780148	256.9027	0.2175183	1	NaN	15.02522	41	276.266	0.08260869	1	NaN	13.89099	39	319.1801	0.07038123	1	NaN	21.10438	40	282.8642	0.1103048	1	NaN	15.33642	41	259.3441	0.1624441	1	NaN	13.28969	45	236.7696	0.2120766	1	NaN	13.88529	24	250.4116	0.1370262	1	NaN	15.08328	42	256.0922	0.04768786	1	NaN	11.74137
ILMN_1716480	ACD	0000070161	2009.898	0	1	NaN	120.0934	34	1417.748	0	1	NaN	53.66704	43	2320.615	0	1	NaN	99.43605	54	1748.032	0	1	NaN	63.93672	49	2852.602	0	1	NaN	97.58691	49	2311.83	0	1	NaN	85.10315	48	1966.084	0	1	NaN	62.97733	40	818.8768	0	1	NaN	33.50101
ILMN_1715192	ACE	0000450139	223.7788	0.470073	1	NaN	13.859	41	210.7149	0.5695652	1	NaN	11.04448	51	274.6883	0.2609971	1	NaN	13.79171	42	230.1092	0.4992743	1	NaN	11.09126	56	207.8362	0.5126677	1	NaN	10.88848	45	181.0301	0.814433	1	NaN	12.08684	27	206.0962	0.5379009	1	NaN	7.589683	50	194.3034	0.7210982	1	NaN	7.403804
ILMN_1779984	ACE	0005820435	252.6475	0.2437956	1	NaN	14.95362	40	237.5752	0.2797101	1	NaN	16.79041	30	244.2513	0.5263929	1	NaN	13.55626	43	210.9305	0.7474601	1	NaN	8.917791	33	211.9887	0.4634873	1	NaN	11.84412	47	179.7178	0.8291605	1	NaN	8.310417	37	205.2145	0.5510204	1	NaN	6.687988	61	199.6456	0.6228324	1	NaN	7.920217
ILMN_1667018	ACE2	0005080228	314.6955	0.02919708	1	NaN	19.16989	36	330.9682	0	1	NaN	21.26874	33	333.2762	0.0483871	1	NaN	16.23949	34	282.1908	0.1132075	1	NaN	14.57756	38	300.4056	0.04470939	1	NaN	16.48108	39	290.251	0.02356406	1	NaN	14.53277	43	278.4913	0.0393586	1	NaN	12.22931	39	281.5001	0.002890173	1	NaN	14.31849
ILMN_1735471	ACHE	0000730215	440.2946	0	1	NaN	29.09124	27	436.0646	0	1	NaN	20.57339	37	516.3649	0	1	NaN	22.96019	43	422.4292	0	1	NaN	21.32649	48	435.6472	0	1	NaN	33.22315	29	415.6546	0	1	NaN	24.85674	36	394.4461	0	1	NaN	19.15928	48	323.4435	0	1	NaN	12.83403
ILMN_1669291	ACHE	0001050707	273.8638	0.1211679	1	NaN	13.65607	44	267.884	0.1101449	1	NaN	15.32747	44	310.0688	0.08944281	1	NaN	15.29237	34	280.6743	0.1161103	1	NaN	10.99349	49	256.0529	0.1818182	1	NaN	13.86455	29	252.219	0.1340206	1	NaN	10.95405	45	240.5623	0.1880466	1	NaN	8.758718	46	246.1829	0.1011561	1	NaN	8.692698
ILMN_1699636	ACIN1	0001470458	2897.454	0	1	NaN	110.1463	47	2425.801	0	1	NaN	81.60503	44	4084.868	0	1	NaN	107.1677	50	2632.824	0	1	NaN	88.88335	46	4344.103	0	1	NaN	149.5839	51	4088.645	0	1	NaN	150.9872	40	3207.473	0	1	NaN	81.1346	43	1928.709	0	1	NaN	41.54908
ILMN_1749014	ACLY	0002630328	7481.586	0	1	NaN	296.1421	49	5773.764	0	1	NaN	171.689	52	8989.428	0	1	NaN	236.9717	51	4986.027	0	1	NaN	145.3651	40	8284.847	0	1	NaN	244.2375	52	6681.185	0	1	NaN	248.0448	42	4971.445	0	1	NaN	159.2839	42	4343.786	0	1	NaN	105.8044
ILMN_1727091	ACMSD	0005050021	165.1398	0.9635037	1	NaN	12.28355	36	189.1386	0.8043478	1	NaN	9.60171	41	207.3804	0.8900293	1	NaN	9.254593	43	230.8545	0.4949202	1	NaN	11.28197	40	203.6055	0.5812221	1	NaN	10.04137	41	212.9145	0.4005891	1	NaN	14.49577	35	190.7682	0.7623907	1	NaN	11.52572	35	208.8643	0.4710983	1	NaN	8.446945
ILMN_1771348	ACN9	0003460402	17.49421	1	1	NaN	1.654401	130	763.4357	0	1	NaN	75.89988	86	1341.525	0	1	NaN	50.92436	40	913.3969	0	1	NaN	34.10304	45	1178.807	0	1	NaN	52.30709	40	1221.21	0	1	NaN	54.7269	44	830.4628	0	1	NaN	27.88335	32	1141.576	0	1	NaN	47.0369
ILMN_1750800	ACO1	0004120070	7813.227	0	1	NaN	300.0507	45	5720.018	0	1	NaN	205.0686	34	9442.761	0	1	NaN	295.5587	39	5292.167	0	1	NaN	141.451	53	8522.943	0	1	NaN	271.0396	51	6465.703	0	1	NaN	212.8785	46	5068.829	0	1	NaN	169.6039	41	2942.573	0	1	NaN	87.50485
ILMN_1654861	ACO2	0000010068	2738.372	0	1	NaN	145.9754	40	2500.111	0	1	NaN	102.5166	39	3361.943	0	1	NaN	103.906	46	2588.258	0	1	NaN	93.97945	46	3043.439	0	1	NaN	103.9316	33	3058.275	0	1	NaN	163.8087	43	2756.44	0	1	NaN	97.71118	52	2579.767	0	1	NaN	74.10159
ILMN_1709077	ACOT11	0001780608	289.9391	0.07591241	1	NaN	14.52372	40	246.2948	0.2231884	1	NaN	15.18876	28	320.1716	0.06744868	1	NaN	11.93895	46	278.687	0.12627	1	NaN	13.71428	53	288.4245	0.07600596	1	NaN	14.55835	43	280.0136	0.04123711	1	NaN	12.96381	45	286.1417	0.02478134	1	NaN	10.42341	56	284.9441	0.001445087	1	NaN	12.99782
ILMN_1739594	ACOT11	0006110360	414.5743	0	1	NaN	21.7761	46	339.8082	0	1	NaN	18.75477	38	411.9275	0	1	NaN	22.52799	47	346.1963	0	1	NaN	16.37701	36	325.0374	0	1	NaN	20.11741	29	333.21	0	1	NaN	16.80881	42	349.7368	0	1	NaN	12.27597	53	454.4825	0	1	NaN	12.95176
ILMN_1785474	ACOT12	0007320053	248.3969	0.2715328	1	NaN	11.19837	46	193.2019	0.7652174	1	NaN	12.26915	39	258.0476	0.3856305	1	NaN	11.3473	50	245.6744	0.341074	1	NaN	9.636646	50	251.1698	0.2071535	1	NaN	13.82686	38	233.2994	0.2385862	1	NaN	10.58286	47	247.9125	0.1457726	1	NaN	13.65577	42	217.474	0.3598266	1	NaN	7.403025
ILMN_1716237	ACOT2	0006520192	717.4909	0	1	NaN	41.36991	32	713.0186	0	1	NaN	45.67195	44	836.3381	0	1	NaN	40.21363	45	620.9884	0	1	NaN	28.15207	41	659.6813	0	1	NaN	29.34232	41	371.4586	0	1	NaN	15.27839	43	503.7715	0	1	NaN	18.07702	34	396.5337	0	1	NaN	17.464
ILMN_1764321	ACOT4	0002760082	535.3602	0	1	NaN	27.86133	37	547.1423	0	1	NaN	26.89166	36	768.8785	0	1	NaN	32.97378	40	564.8495	0	1	NaN	29.32421	38	588.7825	0	1	NaN	30.79938	32	662.8179	0	1	NaN	30.35802	37	484.1125	0	1	NaN	23.90005	42	406.386	0	1	NaN	15.28463
ILMN_1784756	ACOT7	0002260220	217.4507	0.5547445	1	NaN	11.39378	57	174.3709	0.9217391	1	NaN	10.821	41	236.0615	0.6026393	1	NaN	15.22297	43	254.5512	0.2612482	1	NaN	11.09862	34	193.8688	0.6944858	1	NaN	9.117745	41	216.736	0.3622975	1	NaN	11.15541	48	229.6159	0.2696793	1	NaN	9.944094	48	195.508	0.6994219	1	NaN	9.039222
ILMN_1740265	ACOT7	0002360520	12956.47	0	1	NaN	469.1624	48	12899.3	0	1	NaN	441.7703	51	17294.43	0	1	NaN	647.1496	35	11206.86	0	1	NaN	258.9193	52	12509.31	0	1	NaN	363.3985	56	13632.07	0	1	NaN	347.8567	56	11662.63	0	1	NaN	189.653	41	11675.54	0	1	NaN	251.2447
ILMN_1719178	ACOT7	0002370575	206.4168	0.6642336	1	NaN	11.83702	41	198.9027	0.6971015	1	NaN	8.879528	45	197.2716	0.941349	1	NaN	8.349955	50	192.129	0.9143686	1	NaN	9.719473	46	204.1071	0.5752608	1	NaN	12.10228	39	191.2329	0.6804124	1	NaN	9.78234	44	190.6013	0.7653061	1	NaN	7.069199	40	187.5424	0.8208092	1	NaN	7.712296
ILMN_1788078	ACOT7	0002600369	276.5834	0.1182482	1	NaN	13.00973	40	242.4877	0.2434783	1	NaN	12.75827	40	344.6935	0.03079179	1	NaN	21.91039	48	280.5655	0.1161103	1	NaN	14.10432	42	266.6873	0.1385991	1	NaN	10.93369	39	263.2719	0.08394698	1	NaN	12.82781	46	258.0858	0.09620991	1	NaN	11.06112	42	235.9082	0.1719653	1	NaN	10.90807
ILMN_1728883	ACOT7	0004920075	254.0374	0.2364963	1	NaN	19.72104	39	314.8095	0.01014493	1	NaN	22.50375	37	351.1497	0.02199413	1	NaN	17.96148	45	281.1161	0.1161103	1	NaN	17.31232	32	332.7469	0	1	NaN	18.43066	43	265.4792	0.08247422	1	NaN	19.37527	28	280.6783	0.03498542	1	NaN	13.29685	38	316.5157	0	1	NaN	13.79907
ILMN_1679600	ACOT8	0000940053	506.7772	0	1	NaN	53.88485	62	522.9658	0	1	NaN	53.52424	38	999.0265	0	1	NaN	45.90247	53	648.3128	0	1	NaN	30.16487	35	754.7551	0	1	NaN	50.18127	42	802.1056	0	1	NaN	45.34085	36	722.4744	0	1	NaN	27.64518	48	715.8287	0	1	NaN	32.79285
ILMN_1658995	ACOT9	0004260278	825.1839	0	1	NaN	38.94348	47	733.1933	0	1	NaN	34.80651	43	1099.716	0	1	NaN	58.76767	31	683.4946	0	1	NaN	22.94137	50	991.936	0	1	NaN	37.13796	53	874.9971	0	1	NaN	38.99479	41	597.6649	0	1	NaN	18.45914	39	461.8876	0	1	NaN	15.22451
ILMN_1658982	ACOX1	0000430563	255.6633	0.2262774	1	NaN	13.26954	45	230.0917	0.3463768	1	NaN	9.697707	49	277.3955	0.2375367	1	NaN	15.83776	35	272.1971	0.1523948	1	NaN	14.19027	36	255.5387	0.1818182	1	NaN	14.1432	30	238.6031	0.1988218	1	NaN	13.63357	37	260.0504	0.09183674	1	NaN	13.53253	32	228.7048	0.2557803	1	NaN	9.185364
ILMN_1669181	ACOX1	0003450138	286.1866	0.08759124	1	NaN	22.14548	38	209.3825	0.5826087	1	NaN	15.25846	42	304.4456	0.1173021	1	NaN	23.30294	35	305.442	0.03918723	1	NaN	17.38913	36	276.9013	0.1087928	1	NaN	14.16952	42	253.5143	0.1325479	1	NaN	15.84771	35	228.0205	0.2827988	1	NaN	11.96749	34	209.3717	0.4638728	1	NaN	9.848218
ILMN_1750158	ACOX1	0004010048	1124.607	0	1	NaN	47.52435	53	754.7623	0	1	NaN	33.64394	38	1512.226	0	1	NaN	47.44053	51	817.7672	0	1	NaN	29.10853	30	1245.198	0	1	NaN	55.76888	43	1063.071	0	1	NaN	38.32768	46	888.2198	0	1	NaN	27.80341	37	699.5255	0	1	NaN	30.14316
ILMN_1685703	ACOX2	0001580598	706.5747	0	1	NaN	34.77627	41	611.9014	0	1	NaN	27.45306	48	910.9651	0	1	NaN	28.15388	40	627.9608	0	1	NaN	20.93891	50	848.0989	0	1	NaN	49.73038	31	814.4349	0	1	NaN	25.27483	53	646.7506	0	1	NaN	20.27992	52	520.3546	0	1	NaN	17.42307
ILMN_1743396	ACOX3	0007650575	609.7864	0	1	NaN	40.40714	38	528.4793	0	1	NaN	24.38581	38	691.9934	0	1	NaN	24.32481	39	552.7846	0	1	NaN	22.76332	42	761.4545	0	1	NaN	56.17299	34	760.4853	0	1	NaN	72.41509	27	592.6208	0	1	NaN	32.64734	35	738.1039	0	1	NaN	28.32228
ILMN_1743680	ACOXL	0006940601	277.6133	0.1138686	1	NaN	20.55575	26	231.4995	0.3304348	1	NaN	12.4383	47	322.7806	0.06158358	1	NaN	16.67309	46	252.535	0.2714078	1	NaN	10.32631	38	238.4794	0.2697467	1	NaN	12.58557	34	238.808	0.197349	1	NaN	10.78777	28	286.9906	0.02332362	1	NaN	12.4306	50	230.6694	0.2268786	1	NaN	10.17095
ILMN_1669633	ACP1	0005340341	5028.529	0	1	NaN	221.442	46	5041.104	0	1	NaN	157.5267	52	8078.53	0	1	NaN	327.0386	41	3981.934	0	1	NaN	113.5497	39	7230.174	0	1	NaN	291.575	36	6390.245	0	1	NaN	211.439	41	5068.974	0	1	NaN	143.0201	48	3064.74	0	1	NaN	102.146
ILMN_1804815	ACP2	0007050180	725.1827	0	1	NaN	41.22787	34	609.4592	0	1	NaN	28.84386	20	1102.667	0	1	NaN	44.98336	34	699.2875	0	1	NaN	31.45481	38	722.6452	0	1	NaN	43.19897	30	742.9164	0	1	NaN	42.26702	27	652.1914	0	1	NaN	25.22017	37	635.6523	0	1	NaN	29.92061
ILMN_1761728	ACP5	0003290324	225.8139	0.4437956	1	NaN	14.99842	41	213.8649	0.5376812	1	NaN	11.4725	36	236.9003	0.5879765	1	NaN	10.8362	45	214.6535	0.7010159	1	NaN	8.679658	47	201.1103	0.6080477	1	NaN	8.220905	32	190.7296	0.6892489	1	NaN	9.387502	47	194.6478	0.7055393	1	NaN	7.805583	44	199.9326	0.6213873	1	NaN	10.14251
ILMN_1681130	ACP6	0003180376	469.6125	0	1	NaN	32.88924	36	492.4019	0	1	NaN	28.9219	36	609.2756	0	1	NaN	30.1765	32	482.8696	0	1	NaN	24.05573	37	606.3251	0	1	NaN	50.91573	34	477.6361	0	1	NaN	24.28297	34	511.4722	0	1	NaN	32.91205	35	607.5576	0	1	NaN	26.15655
ILMN_1706598	ACPL2	0001260300	633.3953	0	1	NaN	26.98643	44	603.6447	0	1	NaN	32.22681	39	1278.612	0	1	NaN	43.20496	53	827.9604	0	1	NaN	38.33464	33	1151.236	0	1	NaN	39.66373	44	1306.049	0	1	NaN	47.30287	42	1114.328	0	1	NaN	30.59818	49	537.9848	0	1	NaN	20.46649
ILMN_1758323	ACPP	0006040767	271.5552	0.1328467	1	NaN	14.36784	37	230.9223	0.3391304	1	NaN	12.35874	41	268.7555	0.3035191	1	NaN	13.34228	49	234.8918	0.4455733	1	NaN	9.120118	37	215.2618	0.4470939	1	NaN	11.20981	42	220.7135	0.3240059	1	NaN	11.32166	47	201.721	0.5918368	1	NaN	8.692272	52	199.6731	0.6228324	1	NaN	7.89276
ILMN_1728331	ACPT	0006560707	257.4419	0.2160584	1	NaN	14.73539	41	250.0157	0.1971014	1	NaN	12.70153	43	335.3476	0.04545455	1	NaN	22.01435	45	277.3422	0.1277213	1	NaN	14.15544	40	327.3848	0	1	NaN	31.33947	36	269.5201	0.06774668	1	NaN	21.84969	39	271.2763	0.05393586	1	NaN	14.82171	42	224.7175	0.2875723	1	NaN	9.275095
ILMN_1705637	ACR	0007610458	240.935	0.3211679	1	NaN	11.03417	42	257.2942	0.1492754	1	NaN	13.61823	33	290.9191	0.1612903	1	NaN	15.85905	48	259.8145	0.2162554	1	NaN	12.63005	55	247.9711	0.2220566	1	NaN	13.39088	48	227.5113	0.2783505	1	NaN	13.46734	35	236.7871	0.2069971	1	NaN	12.17172	39	226.6658	0.2731214	1	NaN	9.885748
ILMN_1784203	ACRBP	0001340228	299.9869	0.05109489	1	NaN	18.65256	35	309.0028	0.01594203	1	NaN	22.00003	32	300.6461	0.1246334	1	NaN	19.25266	34	294.1804	0.06240929	1	NaN	17.95426	36	271.5416	0.1207153	1	NaN	29.75596	20	276.0153	0.0544919	1	NaN	15.88142	32	290.6292	0.01457726	1	NaN	17.81923	37	228.6877	0.2557803	1	NaN	12.72948
ILMN_1666690	ACRC	0002570682	610.5394	0	1	NaN	43.01586	34	377.6473	0	1	NaN	19.46617	28	592.9801	0	1	NaN	32.24417	51	445.0005	0	1	NaN	18.46677	37	490.9114	0	1	NaN	30.3069	35	483.9318	0	1	NaN	21.40447	36	453.4945	0	1	NaN	15.62857	52	348.2448	0	1	NaN	15.34848
ILMN_1654468	ACRV1	0001240315	358.8097	0	1	NaN	20.2156	37	384.957	0	1	NaN	25.4597	36	430.5297	0	1	NaN	24.38216	45	363.8431	0	1	NaN	17.59655	44	409.5047	0	1	NaN	23.13131	35	452.0866	0	1	NaN	42.00529	35	292.2346	0.008746356	1	NaN	9.700289	38	289.4975	0	1	NaN	13.32685
ILMN_1676609	ACSBG1	0006350189	1313.469	0	1	NaN	66.59882	35	1449.903	0	1	NaN	61.64756	51	2475.28	0	1	NaN	76.99718	56	2044.251	0	1	NaN	54.23919	51	1685.773	0	1	NaN	67.3328	37	2077.42	0	1	NaN	83.68738	39	1885.954	0	1	NaN	60.98304	42	8775.014	0	1	NaN	232.8105
ILMN_1730002	ACSBG2	0001340196	420.4128	0	1	NaN	18.7274	27	338.8198	0	1	NaN	17.12802	45	511.6623	0	1	NaN	25.69028	35	411.2576	0	1	NaN	21.26611	39	447.3788	0	1	NaN	39.04505	31	425.5854	0	1	NaN	30.96107	38	373.8036	0	1	NaN	16.83023	36	250.0632	0.07225434	1	NaN	9.4785
ILMN_1716832	ACSF3	0000990193	304.6856	0.04671533	1	NaN	17.00842	42	280.3472	0.06666667	1	NaN	17.66235	37	353.3979	0.01906158	1	NaN	20.38376	40	310.5444	0.0275762	1	NaN	10.96322	36	276.9871	0.1087928	1	NaN	12.94646	31	272.8982	0.06185567	1	NaN	12.66358	46	263.4551	0.0787172	1	NaN	11.85221	44	236.9987	0.1647399	1	NaN	9.202624
ILMN_1684585	ACSL1	0004880717	1238.438	0	1	NaN	54.24943	31	1133.101	0	1	NaN	47.3837	28	1771.659	0	1	NaN	107.3469	31	1105.135	0	1	NaN	47.89893	40	1049.857	0	1	NaN	59.74932	41	1392.877	0	1	NaN	77.82852	41	1178.959	0	1	NaN	35.80738	41	3657.205	0	1	NaN	113.2116
ILMN_1654414	ACSL3	0000540112	647.4959	0	1	NaN	30.96063	48	528.6573	0	1	NaN	24.13386	40	579.706	0	1	NaN	24.62584	39	537.1221	0	1	NaN	21.30006	40	1102.2	0	1	NaN	30.4922	51	915.5135	0	1	NaN	27.54347	38	555.6281	0	1	NaN	21.01649	39	367.9553	0	1	NaN	13.68
ILMN_1666096	ACSL3	0002650139	4724.582	0	1	NaN	215.9785	33	4168.231	0	1	NaN	133.4585	45	6355.197	0	1	NaN	183.4692	44	2719.994	0	1	NaN	83.90411	43	6624.537	0	1	NaN	208.2315	42	5283.409	0	1	NaN	202.8132	35	3273.185	0	1	NaN	107.2541	42	1691.455	0	1	NaN	55.32368
ILMN_1683598	ACSL4	0005570309	3484.633	0	1	NaN	153.9332	39	2563.03	0	1	NaN	125.5308	54	4768.264	0	1	NaN	228.9615	41	2258.408	0	1	NaN	83.23257	43	3816.805	0	1	NaN	151.0414	48	3242.737	0	1	NaN	98.32196	48	2533.972	0	1	NaN	93.91495	31	1440.519	0	1	NaN	52.05364
ILMN_1705247	ACSL5	0001110041	656.6924	0	1	NaN	33.00889	43	602.9655	0	1	NaN	25.32158	35	590.4554	0	1	NaN	29.09922	28	569.665	0	1	NaN	30.46499	35	463.8957	0	1	NaN	24.75044	40	560.7665	0	1	NaN	30.77935	34	542.8575	0	1	NaN	20.96114	40	864.0307	0	1	NaN	27.95449
ILMN_1678517	ACSL5	0004010619	225.0229	0.4510949	1	NaN	12.40951	45	204.8799	0.6202899	1	NaN	11.70861	37	257.4053	0.3914956	1	NaN	14.06948	38	239.278	0.3991292	1	NaN	10.92324	39	199.5083	0.6289121	1	NaN	11.38781	38	209.2695	0.4403535	1	NaN	12.55855	34	225.5079	0.3104956	1	NaN	10.32955	37	246.5181	0.09826589	1	NaN	12.44859
ILMN_1807914	ACSL5	0006110035	193.4412	0.810219	1	NaN	11.67501	36	179.9851	0.8855072	1	NaN	12.27303	42	204.9198	0.9090909	1	NaN	9.559024	50	206.1527	0.7982584	1	NaN	9.575552	47	197.6264	0.6482862	1	NaN	14.38819	27	174.0561	0.8703976	1	NaN	7.951695	37	196.9293	0.6720117	1	NaN	8.263553	42	194.2056	0.7210982	1	NaN	7.915847
ILMN_1730025	ACSL6	0001570736	339.8752	0	1	NaN	17.83486	48	344.2903	0	1	NaN	20.54431	30	389.4171	0	1	NaN	19.78605	37	351.0597	0	1	NaN	19.28049	25	461.246	0	1	NaN	28.23253	35	322.9	0	1	NaN	20.57809	31	285.5396	0.02478134	1	NaN	11.05644	36	281.9784	0.002890173	1	NaN	13.96771
ILMN_1737418	ACSL6	0002260368	1036.806	0	1	NaN	53.36512	35	712.3999	0	1	NaN	39.71373	42	1078.241	0	1	NaN	48.78758	36	860.0568	0	1	NaN	33.15541	38	1349.488	0	1	NaN	70.77747	35	1053.047	0	1	NaN	40.10722	50	770.7647	0	1	NaN	32.89673	39	388.4694	0	1	NaN	20.18289
ILMN_1709539	ACSM1	0002060082	281.2023	0.1036496	1	NaN	13.68756	44	270.9935	0.09275363	1	NaN	17.47235	36	328.6336	0.05571847	1	NaN	24.81636	30	298.3235	0.05224964	1	NaN	25.78803	20	283.3023	0.08643815	1	NaN	19.73804	35	267.8578	0.07511046	1	NaN	18.48888	37	248.5518	0.1413994	1	NaN	12.22273	37	226.382	0.2760116	1	NaN	10.1858
ILMN_1746128	ACSM2	0005820259	196.6111	0.7824817	1	NaN	10.67469	50	199.3958	0.6913043	1	NaN	10.44312	41	238.8665	0.5777126	1	NaN	11.47139	49	236.3449	0.4339623	1	NaN	15.4838	29	220.3205	0.3979136	1	NaN	10.93344	56	219.7237	0.3313697	1	NaN	14.59437	35	217.4693	0.3819242	1	NaN	10.08158	32	240.738	0.1387283	1	NaN	10.6014
ILMN_1771084	ACSM3	0000130192	191.4077	0.8291971	1	NaN	13.54195	31	202.1346	0.6536232	1	NaN	9.766473	33	252.7674	0.4281525	1	NaN	12.10477	33	247.9971	0.3134978	1	NaN	13.44612	37	225.6738	0.3546945	1	NaN	13.35911	35	233.233	0.2385862	1	NaN	15.2539	37	200.0615	0.6151603	1	NaN	9.420002	45	205.9254	0.5202312	1	NaN	9.444184
ILMN_1685952	ACSM3	0001450524	257.8773	0.2160584	1	NaN	12.50242	32	238.4383	0.2753623	1	NaN	8.218556	46	347.8123	0.03079179	1	NaN	18.05767	41	302.2302	0.04354136	1	NaN	12.92901	41	321.3738	0.005961252	1	NaN	19.82873	36	242.9551	0.1767305	1	NaN	11.50188	36	282.75	0.03061225	1	NaN	17.39564	35	253.68	0.05924856	1	NaN	14.02591
ILMN_1662738	ACSM3	0006480161	208.797	0.6408759	1	NaN	11.61281	39	196.1301	0.7289855	1	NaN	12.18615	39	219.3709	0.7844575	1	NaN	13.02889	37	195.4018	0.8911466	1	NaN	8.192836	48	169.08	0.9448584	1	NaN	9.044632	46	176.2994	0.8586156	1	NaN	6.731008	54	165.4184	0.9825073	1	NaN	7.809921	44	173.4268	0.9494219	1	NaN	9.277696
ILMN_1766966	ACSM5	0007510259	289.9835	0.07591241	1	NaN	17.90586	34	327.756	0	1	NaN	16.94026	45	392.4213	0	1	NaN	23.85956	38	307.6589	0.03483309	1	NaN	12.14912	43	319.1889	0.0119225	1	NaN	16.91068	41	308.4656	0	1	NaN	15.6691	35	315.2466	0	1	NaN	18.44003	40	350.3914	0	1	NaN	16.91674
ILMN_1752269	ACSS1	0005090047	1643.415	0	1	NaN	67.33595	34	1413.805	0	1	NaN	54.11175	59	3420.73	0	1	NaN	114.302	44	1782.072	0	1	NaN	61.30127	37	3366.371	0	1	NaN	135.4041	42	3028.67	0	1	NaN	88.60907	44	2465.456	0	1	NaN	101.5076	41	1068.201	0	1	NaN	39.75525
ILMN_1675125	ACSS2	0001500021	184.4978	0.8773723	1	NaN	10.52393	42	186.7879	0.8260869	1	NaN	10.04734	44	219.4584	0.781525	1	NaN	12.92091	34	206.8627	0.7880987	1	NaN	8.288719	44	203.5125	0.5812221	1	NaN	11.96085	37	170.2062	0.9057437	1	NaN	7.102908	41	181.3704	0.8862974	1	NaN	7.294766	43	188.31	0.8150289	1	NaN	6.969087
ILMN_1714197	ACSS2	0005050095	6343.35	0	1	NaN	282.3766	36	4666.456	0	1	NaN	152.4646	45	8136.281	0	1	NaN	311.5843	42	5802.17	0	1	NaN	199.8713	53	8019.033	0	1	NaN	323.6419	35	7085.07	0	1	NaN	224.6838	49	5707.271	0	1	NaN	150.7151	49	6595.111	0	1	NaN	173.1549
ILMN_1697510	ACSS2	0005260309	536.6007	0	1	NaN	39.75636	33	431.4573	0	1	NaN	23.84274	38	644.2689	0	1	NaN	28.2428	42	464.2897	0	1	NaN	22.0117	35	607.8107	0	1	NaN	30.7171	26	520.8509	0	1	NaN	24.88559	39	429.1227	0	1	NaN	21.71302	32	396.9472	0	1	NaN	20.89489
ILMN_1659885	ACSS3	0007380601	372.6333	0	1	NaN	19.68523	38	292.0977	0.03913043	1	NaN	13.82011	37	367.0787	0.002932551	1	NaN	18.77693	44	332.3494	0.004354137	1	NaN	15.66516	46	377.7618	0	1	NaN	19.2198	38	251.5595	0.1340206	1	NaN	18.36056	32	298.929	0	1	NaN	14.30204	38	274.0887	0.007225433	1	NaN	12.65848
ILMN_1671703	ACTA2	0000430338	3426.501	0	1	NaN	157.7396	40	1648.538	0	1	NaN	70.25586	42	1153.549	0	1	NaN	47.01227	41	8440.664	0	1	NaN	264.7934	35	845.0629	0	1	NaN	54.88198	43	2959.416	0	1	NaN	114.3682	43	1734.563	0	1	NaN	50.82042	39	3221.89	0	1	NaN	104.0338
ILMN_2038777	ACTB	0000130424	45068.14	0	1	NaN	1827.633	51	30202.24	0	1	NaN	1022.87	40	59860.79	0	1	NaN	1354.358	45	31281.09	0	1	NaN	734.4814	44	54900.18	0	1	NaN	1848.224	38	42624.7	0	1	NaN	1045.273	57	35301.55	0	1	NaN	801.6658	40	37824.87	0	1	NaN	887.7345
ILMN_1777296	ACTB	0002650079	17549.11	0	1	NaN	855.9813	45	16689.65	0	1	NaN	677.8603	40	30222.31	0	1	NaN	1022.746	45	17423.59	0	1	NaN	561.8641	37	26593.48	0	1	NaN	991.8162	41	21690.79	0	1	NaN	559.1992	57	16588.1	0	1	NaN	445.6968	44	21384.64	0	1	NaN	601.0648
ILMN_1343294	ACTB	0005860528	59365.29	0	1	NaN	932.8868	130	59211.96	0	1	NaN	813.6884	118	62440.95	0	1	NaN	637.8795	113	63329.78	0	1	NaN	642.5652	124	63207.99	0	1	NaN	653.8657	129	61877.87	0	1	NaN	548.651	127	63071.91	0	1	NaN	475.5681	132	64023.08	0	1	NaN	427.5904
ILMN_1717783	ACTBL1	0001710543	263.0633	0.1839416	1	NaN	12.09675	49	256.7116	0.1507246	1	NaN	11.09982	42	304.8588	0.1158358	1	NaN	15.82953	41	262.9778	0.191582	1	NaN	10.60046	42	275.4102	0.1102832	1	NaN	11.58624	51	219.705	0.3313697	1	NaN	8.425046	41	218.1962	0.3717201	1	NaN	7.182925	45	254.4562	0.05635838	1	NaN	9.3095
ILMN_1658660	ACTC	0001030471	293.5202	0.06277372	1	NaN	17.54955	36	304.0928	0.02173913	1	NaN	13.78679	45	321.9995	0.06304985	1	NaN	16.42188	52	303.5558	0.04063861	1	NaN	17.06988	33	297.931	0.05067064	1	NaN	10.54509	44	278.9984	0.04270987	1	NaN	11.34701	33	290.3111	0.01603498	1	NaN	12.76205	48	317.8254	0	1	NaN	12.98778
ILMN_1704961	ACTG1	0006520497	8023.2	0	1	NaN	272.9445	38	8349.141	0	1	NaN	235.8041	57	13802.09	0	1	NaN	388.8455	55	9558.099	0	1	NaN	233.4378	61	10355.17	0	1	NaN	323.6735	43	6835.635	0	1	NaN	160.847	42	6281.6	0	1	NaN	129.5775	45	11411.62	0	1	NaN	320.8123
ILMN_1795325	ACTG2	0004760682	441.9999	0	1	NaN	29.85824	35	311.2359	0.01304348	1	NaN	19.0737	49	310.3792	0.08944281	1	NaN	16.44079	24	1048.27	0	1	NaN	34.67099	53	234.1905	0.2921014	1	NaN	14.80766	30	426.4452	0	1	NaN	19.13521	44	320.9692	0	1	NaN	11.00229	51	412.1632	0	1	NaN	15.38459
ILMN_1749297	ACTL6A	0001050379	1180.532	0	1	NaN	61.96971	42	984.3652	0	1	NaN	42.51397	34	1754.8	0	1	NaN	61.77437	29	928.9742	0	1	NaN	34.6306	40	1355.922	0	1	NaN	45.51137	55	1252.22	0	1	NaN	44.78854	42	1016.17	0	1	NaN	32.15653	51	1414.198	0	1	NaN	40.72005
ILMN_1657855	ACTL6B	0006250291	2193.849	0	1	NaN	100.6339	48	1600.628	0	1	NaN	60.18293	50	3289.356	0	1	NaN	101.1704	43	2130.326	0	1	NaN	71.8177	45	3061.873	0	1	NaN	133.321	32	2470.636	0	1	NaN	99.28213	37	2283.463	0	1	NaN	72.19204	45	598.2249	0	1	NaN	20.10604
ILMN_1717900	ACTL7A	0002970170	210.3979	0.6262774	1	NaN	9.344392	43	220.9573	0.4565217	1	NaN	10.46917	31	249.8328	0.4589443	1	NaN	12.75371	40	220.7694	0.6197388	1	NaN	9.45086	36	207.4282	0.5201192	1	NaN	14.60095	27	213.5827	0.3991163	1	NaN	9.41893	39	187.6653	0.8090379	1	NaN	8.330293	41	203.6045	0.5563584	1	NaN	10.23187
ILMN_1796088	ACTL7B	0005260593	194.4791	0.7970803	1	NaN	12.1576	45	210.9218	0.5681159	1	NaN	13.0136	36	226.154	0.718475	1	NaN	8.39667	45	230.8635	0.4949202	1	NaN	9.185555	37	191.1916	0.7347243	1	NaN	10.6936	39	177.8852	0.843888	1	NaN	8.6501	24	188.9772	0.7959183	1	NaN	6.336148	45	205.649	0.5231214	1	NaN	7.602742
ILMN_1704078	ACTL8	0001110162	309.2236	0.03649635	1	NaN	20.9933	37	261.3846	0.1347826	1	NaN	12.22994	27	319.118	0.07038123	1	NaN	19.71324	29	292.3917	0.07111757	1	NaN	13.75468	40	309.0279	0.02831595	1	NaN	24.13843	27	281.7113	0.03829161	1	NaN	15.80061	39	277.6155	0.04081633	1	NaN	13.78843	61	238.046	0.1560694	1	NaN	10.48992
ILMN_1798892	ACTN1	0002120500	1226.451	0	1	NaN	68.79566	35	855.5607	0	1	NaN	43.23856	38	1928.906	0	1	NaN	74.78004	40	1414.224	0	1	NaN	47.57505	39	1590.275	0	1	NaN	67.15897	30	1375.021	0	1	NaN	50.80531	35	1276.525	0	1	NaN	49.06602	41	719.7853	0	1	NaN	32.62807
ILMN_1654422	ACTN2	0005310592	502.8416	0	1	NaN	20.3961	51	509.1924	0	1	NaN	23.79462	36	667.725	0	1	NaN	25.40586	48	404.9077	0	1	NaN	19.91561	35	584.579	0	1	NaN	23.27132	49	507.5691	0	1	NaN	21.57384	39	347.117	0	1	NaN	12.63841	33	809.1851	0	1	NaN	25.1885
ILMN_1665691	ACTN3	0001260632	306.2646	0.04379562	1	NaN	17.12641	46	239.4567	0.2710145	1	NaN	12.56792	42	300.1858	0.1260997	1	NaN	16.93583	34	250.3079	0.2917272	1	NaN	10.81644	33	289.6757	0.07451565	1	NaN	14.11594	46	304.895	0.005891016	1	NaN	28.68229	28	235.9748	0.212828	1	NaN	10.10629	31	226.4434	0.2731214	1	NaN	11.54309
ILMN_1725534	ACTN4	0004050139	1605.437	0	1	NaN	68.53508	52	1461.794	0	1	NaN	55.28331	42	2121.905	0	1	NaN	81.16653	36	1186.846	0	1	NaN	45.63232	40	1864.805	0	1	NaN	69.44741	36	1580.177	0	1	NaN	87.32863	43	1432.448	0	1	NaN	37.41482	53	2791.779	0	1	NaN	68.91473
ILMN_1798254	ACTR10	0006650608	6102.456	0	1	NaN	231.1772	53	4661.934	0	1	NaN	152.0445	44	7869.843	0	1	NaN	336.6081	30	4582.51	0	1	NaN	153.6449	36	6926.889	0	1	NaN	219.3253	46	6135.355	0	1	NaN	195.0179	48	4515.394	0	1	NaN	123.5787	25	2136.235	0	1	NaN	71.55891
ILMN_1792314	ACTR1A	0006380463	5025.858	0	1	NaN	269.8068	32	4060.361	0	1	NaN	137.5809	42	7410.038	0	1	NaN	229.0713	49	5209.567	0	1	NaN	137.4527	39	6235.241	0	1	NaN	213.2434	34	5335.728	0	1	NaN	149.5873	36	4737.042	0	1	NaN	153.4744	46	4481.745	0	1	NaN	106.5237
ILMN_1695821	ACTR1B	0007570189	5528.811	0	1	NaN	206.14	48	3952.432	0	1	NaN	130.9136	50	5903.448	0	1	NaN	298.4202	31	4552.09	0	1	NaN	136.8225	47	6533.785	0	1	NaN	378.322	38	5213.843	0	1	NaN	131.9106	47	4768.386	0	1	NaN	115.3269	43	1850.45	0	1	NaN	53.50539
ILMN_1697774	ACTR2	0006100441	19943.97	0	1	NaN	761.3101	46	13624.54	0	1	NaN	485.1003	47	21922.84	0	1	NaN	685.4097	50	13960.47	0	1	NaN	324.3154	42	20872.96	0	1	NaN	861.7061	36	17696.71	0	1	NaN	667.8121	44	14885.92	0	1	NaN	409.0297	38	7058.248	0	1	NaN	185.4997
ILMN_1657153	ACTR3	0000380307	1747.786	0	1	NaN	80.24495	44	1299.22	0	1	NaN	62.58027	43	2729.6	0	1	NaN	100.1824	48	1519.61	0	1	NaN	75.14229	46	1930.742	0	1	NaN	83.86388	32	1844.404	0	1	NaN	101.4754	39	1809.688	0	1	NaN	78.81858	49	1208.911	0	1	NaN	47.95229
ILMN_1787513	ACTR3B	0003400240	1354.547	0	1	NaN	92.05691	35	1004.48	0	1	NaN	37.94475	36	1784.766	0	1	NaN	64.64088	35	1071.15	0	1	NaN	49.09159	33	1697.545	0	1	NaN	78.26967	45	1230.642	0	1	NaN	56.75163	36	968.7412	0	1	NaN	29.59899	37	282.2981	0.002890173	1	NaN	10.19632
ILMN_1652594	ACTR5	0006760040	819.0067	0	1	NaN	32.89425	44	695.7188	0	1	NaN	48.5189	41	1063.492	0	1	NaN	33.80262	47	825.9406	0	1	NaN	28.01964	45	1025.197	0	1	NaN	54.21349	53	931.0709	0	1	NaN	43.05812	32	833.2563	0	1	NaN	37.45298	45	567.9786	0	1	NaN	26.04802
ILMN_1697585	ACTR6	0004210376	6536.182	0	1	NaN	217.7722	55	4330.017	0	1	NaN	107.2865	50	7962.091	0	1	NaN	218.6239	50	4493.211	0	1	NaN	138.8454	46	6456.697	0	1	NaN	223.4312	44	6833.997	0	1	NaN	198.9571	51	5051.128	0	1	NaN	111.3837	47	3059.46	0	1	NaN	106.1106
ILMN_1689162	ACTR8	0003870204	795.9324	0	1	NaN	48.1977	38	757.7529	0	1	NaN	36.79044	43	1214.615	0	1	NaN	66.56419	42	752.3243	0	1	NaN	24.31927	34	1080.652	0	1	NaN	52.37763	49	851.2123	0	1	NaN	39.29879	36	835.3602	0	1	NaN	24.4309	40	520.1967	0	1	NaN	28.25486
ILMN_1815392	ACTRT1	0005860554	610.2532	0	1	NaN	40.01585	38	399.4655	0	1	NaN	21.14992	44	522.5487	0	1	NaN	28.05182	47	426.5076	0	1	NaN	18.91026	41	557.2897	0	1	NaN	32.66851	39	338.4558	0	1	NaN	23.92264	24	353.7165	0	1	NaN	14.90121	39	334.3612	0	1	NaN	15.48848
ILMN_1760490	ACVR1	0007210136	3938.022	0	1	NaN	168.3052	44	2903.963	0	1	NaN	92.35113	35	3437.295	0	1	NaN	108.5682	48	2552.122	0	1	NaN	92.90668	38	2674.073	0	1	NaN	104.1564	39	3490.298	0	1	NaN	140.1333	45	2529.669	0	1	NaN	71.22412	45	2052.411	0	1	NaN	68.77823
ILMN_1764593	ACVR1B	0000510681	2584.956	0	1	NaN	129.8769	45	2476.96	0	1	NaN	93.75098	46	3442.172	0	1	NaN	143.5277	48	2590.339	0	1	NaN	60.00113	51	3573.627	0	1	NaN	110.5663	51	3355.721	0	1	NaN	120.5667	41	2790.726	0	1	NaN	81.62011	51	1196.894	0	1	NaN	41.08808
ILMN_1766723	ACVR1B	0001770296	272.3194	0.1284672	1	NaN	20.25628	33	249.9407	0.1971014	1	NaN	12.51466	36	357.933	0.01612903	1	NaN	16.88594	42	299.512	0.05079826	1	NaN	13.24431	38	328.1131	0	1	NaN	21.61733	34	269.793	0.06627394	1	NaN	12.41683	43	283.3599	0.02915452	1	NaN	13.35473	41	230.7108	0.2268786	1	NaN	7.35881
ILMN_1763916	ACVR1B	0003130615	410.4758	0	1	NaN	19.61002	43	328.0012	0	1	NaN	13.11534	51	363.3956	0.005865103	1	NaN	18.40219	45	384.4236	0	1	NaN	14.31677	55	296.3444	0.05365127	1	NaN	14.04756	43	314.3631	0	1	NaN	11.88516	50	312.4122	0	1	NaN	10.29372	50	227.066	0.2687861	1	NaN	10.45221
ILMN_1786544	ACVR1B	0005360279	265.319	0.1722628	1	NaN	19.37758	42	313.8711	0.0115942	1	NaN	22.4839	35	387.0042	0	1	NaN	34.16388	29	303.1719	0.04208998	1	NaN	19.43497	38	348.0046	0	1	NaN	23.83632	38	272.8519	0.06185567	1	NaN	13.54931	41	281.8954	0.03206997	1	NaN	11.19956	31	245.3106	0.1069364	1	NaN	9.916583
ILMN_1689217	ACVR1C	0007040577	290.3284	0.07591241	1	NaN	20.19363	38	264.2031	0.1246377	1	NaN	11.73402	42	331.6714	0.05131965	1	NaN	19.09797	45	300.796	0.0478955	1	NaN	14.63259	44	289.222	0.07451565	1	NaN	13.57152	46	288.1472	0.02503682	1	NaN	13.78136	46	296.2111	0.002915452	1	NaN	13.19911	51	276.5532	0.005780347	1	NaN	11.41308
ILMN_1670912	ACVR2A	0005340520	840.1431	0	1	NaN	57.29771	25	574.8118	0	1	NaN	25.58258	45	1283.626	0	1	NaN	57.20881	45	685.8376	0	1	NaN	20.47266	54	1180.345	0	1	NaN	65.98297	35	1082.992	0	1	NaN	54.35699	37	849.1727	0	1	NaN	34.5673	39	302.4924	0	1	NaN	11.5522
ILMN_1668983	ACVR2B	0007200468	456.0672	0	1	NaN	37.06823	33	351.6753	0	1	NaN	15.66334	34	462.5344	0	1	NaN	32.18769	27	415.3561	0	1	NaN	21.98558	29	505.043	0	1	NaN	36.10548	33	452.4261	0	1	NaN	23.33259	42	431.4528	0	1	NaN	18.57073	50	342.7922	0	1	NaN	10.56555
ILMN_1659660	ACVRL1	0000430670	433.5824	0	1	NaN	29.30989	40	425.5298	0	1	NaN	22.69591	57	375.845	0	1	NaN	15.96565	55	463.718	0	1	NaN	21.47556	45	321.3562	0.005961252	1	NaN	22.45879	36	316.3279	0	1	NaN	19.54945	34	326.972	0	1	NaN	12.16141	47	481.6535	0	1	NaN	14.06319
ILMN_1683883	ACY1	0001580035	939.038	0	1	NaN	50.35362	44	785.4469	0	1	NaN	38.17201	41	1100.552	0	1	NaN	54.49998	34	960.8875	0	1	NaN	33.09509	43	1187.686	0	1	NaN	56.26725	35	1127.921	0	1	NaN	41.3896	48	991.2363	0	1	NaN	45.31448	44	996.7877	0	1	NaN	33.58801
ILMN_1670193	ACY3	0000380072	337.0769	0.004379562	1	NaN	19.93157	44	333.5919	0	1	NaN	20.42659	49	439.9976	0	1	NaN	26.30578	42	295.8832	0.05950653	1	NaN	14.4637	46	424.3137	0	1	NaN	38.0503	30	421.3535	0	1	NaN	30.06454	41	292.8808	0.00728863	1	NaN	22.42911	36	450.3255	0	1	NaN	19.92903
ILMN_1686432	ACYP1	0000050386	280.6669	0.1036496	1	NaN	13.99791	35	245.3785	0.2289855	1	NaN	14.33908	37	305.0819	0.1158358	1	NaN	15.80954	45	263.308	0.1901306	1	NaN	10.79599	42	242.8314	0.242921	1	NaN	11.79654	51	250.3148	0.1413844	1	NaN	16.42715	33	266.0945	0.06851312	1	NaN	15.83137	45	242.9967	0.1213873	1	NaN	10.37996
ILMN_1694233	ACYP1	0002810154	6925.061	0	1	NaN	317.2147	47	6035.634	0	1	NaN	212	51	7335.682	0	1	NaN	312.8938	39	4291.737	0	1	NaN	148.2345	40	7419.908	0	1	NaN	304.2991	42	5908.813	0	1	NaN	219.5697	37	5756.557	0	1	NaN	145.7604	40	3437.69	0	1	NaN	94.57447
ILMN_1697550	ACYP2	0007610692	435.1116	0	1	NaN	29.76828	38	455.1286	0	1	NaN	27.6776	48	460.2797	0	1	NaN	22.97206	48	402.6534	0	1	NaN	17.60819	36	425.6495	0	1	NaN	25.52241	37	395.7276	0	1	NaN	23.71955	46	370.7364	0	1	NaN	15.97889	51	385.1736	0	1	NaN	13.29847
ILMN_1803686	ADA	0003400328	404.0998	0	1	NaN	25.99826	30	317.8142	0.008695652	1	NaN	14.16837	43	507.0615	0	1	NaN	28.1467	36	411.3957	0	1	NaN	21.39538	40	386.3217	0	1	NaN	27.05503	45	570.5661	0	1	NaN	33.39443	27	492.8745	0	1	NaN	21.44623	33	339.7058	0	1	NaN	17.22747
ILMN_1745108	ADAD2	0001500274	258.4497	0.2131387	1	NaN	17.52911	35	239.8147	0.2637681	1	NaN	12.06462	42	278.0154	0.2302053	1	NaN	13.45499	34	249.2475	0.298984	1	NaN	10.28175	46	267.2226	0.1356185	1	NaN	24.14136	26	199.92	0.5463917	1	NaN	10.36349	25	208.5533	0.5058309	1	NaN	7.187629	46	215.7426	0.3887283	1	NaN	10.51232
ILMN_1725043	ADAL	0000130110	970.2403	0	1	NaN	38.65776	41	804.1805	0	1	NaN	34.72691	47	1002.933	0	1	NaN	46.35126	38	781.4722	0	1	NaN	28.50303	46	1105.919	0	1	NaN	47.09013	46	814.0256	0	1	NaN	32.70126	40	639.8151	0	1	NaN	27.3016	43	635.0739	0	1	NaN	23.4576
ILMN_1718946	ADAM10	0003360020	1713.103	0	1	NaN	64.12704	43	1242.618	0	1	NaN	51.32706	35	2548.818	0	1	NaN	128.6391	38	1328.36	0	1	NaN	61.67752	37	2313.081	0	1	NaN	95.197	40	1831.272	0	1	NaN	106.1415	34	1315.098	0	1	NaN	46.64826	47	822.2618	0	1	NaN	38.86457
ILMN_1711374	ADAM11	0006560129	3610.782	0	1	NaN	163.5159	44	2546.79	0	1	NaN	95.75149	38	4377.473	0	1	NaN	163.583	36	2888.673	0	1	NaN	124.924	45	5944.112	0	1	NaN	165.1032	51	3226.853	0	1	NaN	151.6297	38	3187.827	0	1	NaN	111.1872	52	699.0958	0	1	NaN	25.18262
ILMN_1785393	ADAM12	0000630719	215.5795	0.5781022	1	NaN	14.29773	42	193.4267	0.7608696	1	NaN	11.14175	33	244.5711	0.5249267	1	NaN	11.25797	52	222.3379	0.5994195	1	NaN	10.66037	41	274.7411	0.1102832	1	NaN	21.27245	37	223.1473	0.3063329	1	NaN	21.45851	18	217.9294	0.377551	1	NaN	6.593047	49	215.4635	0.3887283	1	NaN	11.12097
ILMN_1705689	ADAM12	0005910195	270.4632	0.1372263	1	NaN	20.00134	29	271.4014	0.09130435	1	NaN	18.95605	31	354.8306	0.01759531	1	NaN	22.24204	41	300.9561	0.04644412	1	NaN	13.64667	30	294.9088	0.05663189	1	NaN	16.92396	43	260.904	0.09131075	1	NaN	18.74676	36	226.4697	0.3017493	1	NaN	17.16572	34	266.8562	0.01589595	1	NaN	17.44128
ILMN_1726266	ADAM12	0006220253	251.2947	0.2467153	1	NaN	13.86599	36	256.8307	0.1507246	1	NaN	14.66163	33	282.6157	0.2082111	1	NaN	15.17071	32	274.7609	0.137881	1	NaN	12.30109	34	242.972	0.242921	1	NaN	13.66301	37	225.2017	0.2886598	1	NaN	10.55116	35	238.4206	0.1997085	1	NaN	6.649465	40	223.8226	0.300578	1	NaN	10.60198
ILMN_1756920	ADAM15	0001990280	9099.238	0	1	NaN	353.148	47	7639.229	0	1	NaN	300.4569	31	10751.13	0	1	NaN	373.3462	49	9082.181	0	1	NaN	195.8336	49	10437.3	0	1	NaN	387.0121	34	8267.073	0	1	NaN	347.2185	33	8320.131	0	1	NaN	188.1949	42	10704.14	0	1	NaN	196.4158
ILMN_1765779	ADAM17	0002900468	522.156	0	1	NaN	30.22237	56	426.3845	0	1	NaN	20.3703	39	678.7981	0	1	NaN	37.13449	43	449.1381	0	1	NaN	19.23685	36	429.791	0	1	NaN	23.22131	34	441.544	0	1	NaN	20.34813	42	437.7514	0	1	NaN	16.16005	63	362.7469	0	1	NaN	12.57763
ILMN_1694562	ADAM18	0007150338	1036.153	0	1	NaN	57.12506	40	839.4224	0	1	NaN	39.37837	41	1261.69	0	1	NaN	69.31447	37	1021.786	0	1	NaN	57.10057	41	1302.954	0	1	NaN	78.74728	20	1236.339	0	1	NaN	72.33162	28	813.2728	0	1	NaN	35.16976	30	828.3679	0	1	NaN	31.01725
ILMN_1682225	ADAM19	0003170131	282.4601	0.09489051	1	NaN	16.48085	44	246.6176	0.2231884	1	NaN	13.87883	35	249.6299	0.4633431	1	NaN	11.46045	35	264.1002	0.1872279	1	NaN	10.34223	52	251.2775	0.2071535	1	NaN	12.57304	39	231.4827	0.2459499	1	NaN	11.91137	34	228.636	0.2784257	1	NaN	10.30454	39	207.4865	0.4956647	1	NaN	7.112603
ILMN_1713751	ADAM19	0005720647	2429.284	0	1	NaN	103.3864	46	1947.446	0	1	NaN	71.40769	48	5282.284	0	1	NaN	172.6668	51	2137.468	0	1	NaN	60.39096	45	3421.454	0	1	NaN	119.4881	49	3260.355	0	1	NaN	65.52437	46	3129.581	0	1	NaN	104.2864	43	1571.569	0	1	NaN	49.747
ILMN_1788481	ADAM19	0006020431	228.406	0.4291971	1	NaN	13.71532	34	232.7805	0.315942	1	NaN	16.24177	40	266.3629	0.3181818	1	NaN	12.43353	35	227.1807	0.5442671	1	NaN	11.3994	32	208.4262	0.5037258	1	NaN	9.773537	32	224.9368	0.2901326	1	NaN	9.515862	49	188.3984	0.803207	1	NaN	8.571819	40	187.5937	0.8208092	1	NaN	10.47158
ILMN_1662675	ADAM2	0004060445	302.3044	0.04963504	1	NaN	14.01094	37	280.8017	0.06666667	1	NaN	13.65897	35	369.7772	0	1	NaN	22.50544	32	324.778	0.007256894	1	NaN	19.20639	35	367.9943	0	1	NaN	20.26352	44	283.6441	0.03092784	1	NaN	12.56711	49	285.36	0.02478134	1	NaN	17.0943	41	272.8553	0.01011561	1	NaN	17.99864
ILMN_1737629	ADAM20	0000610632	302.6225	0.04963504	1	NaN	17.11694	49	252.6359	0.1811594	1	NaN	13.09828	41	281.4105	0.2111437	1	NaN	16.51185	45	236.5012	0.4310595	1	NaN	9.162987	42	228.6258	0.3293592	1	NaN	8.831107	37	223.1438	0.3063329	1	NaN	9.055989	50	233.9841	0.228863	1	NaN	10.35278	38	228.3415	0.2572254	1	NaN	9.595155
ILMN_1812112	ADAM21	0001500707	326.6498	0.01459854	1	NaN	16.32013	40	280.6555	0.06666667	1	NaN	11.77509	44	355.4407	0.01612903	1	NaN	16.28146	42	313.9944	0.02322206	1	NaN	17.9933	44	328.9048	0	1	NaN	17.83854	33	315.4655	0	1	NaN	14.99326	46	258.4753	0.09620991	1	NaN	9.208421	49	246.2953	0.09826589	1	NaN	12.17283
ILMN_1675210	ADAM22	0003800279	521.7102	0	1	NaN	28.93413	36	343.7363	0	1	NaN	12.80587	44	724.8252	0	1	NaN	39.07749	41	441.7359	0	1	NaN	23.76865	39	558.7258	0	1	NaN	26.97495	36	496.5355	0	1	NaN	26.54105	32	423.0959	0	1	NaN	13.78206	56	265.0092	0.02023121	1	NaN	7.885403
ILMN_1706302	ADAM22	0006380703	207.7908	0.649635	1	NaN	11.753	46	169.4065	0.9434783	1	NaN	9.05652	55	200.4944	0.9281525	1	NaN	9.620862	32	187.6401	0.946299	1	NaN	7.092086	59	159.2735	0.9776453	1	NaN	7.632057	43	183.082	0.7908689	1	NaN	8.273404	39	190.3843	0.771137	1	NaN	9.230536	48	211.0423	0.4407514	1	NaN	10.28233
ILMN_1785165	ADAM23	0006980491	1566.426	0	1	NaN	77.05653	46	1207.895	0	1	NaN	49.84917	47	2431.034	0	1	NaN	105.2526	37	1254.935	0	1	NaN	55.79311	34	2354.166	0	1	NaN	116.8973	37	1699.616	0	1	NaN	101.7341	42	1279.822	0	1	NaN	51.02411	38	798.9575	0	1	NaN	47.99562
ILMN_1664236	ADAM28	0000070193	220.6008	0.5153285	1	NaN	11.173	35	206.8029	0.6	1	NaN	11.72414	39	244.6824	0.5249267	1	NaN	12.56444	45	214.7826	0.6952105	1	NaN	8.534084	48	234.6246	0.2891207	1	NaN	14.93167	37	208.2571	0.4521355	1	NaN	13.09906	50	199.8917	0.6166181	1	NaN	11.89031	37	253.7648	0.05924856	1	NaN	11.16738
ILMN_1664631	ADAM28	0002630075	369.5539	0	1	NaN	17.70449	37	357.3292	0	1	NaN	20.95051	29	443.7583	0	1	NaN	23.22085	32	296.4687	0.05805515	1	NaN	12.65226	50	395.5062	0	1	NaN	19.75661	36	273.1649	0.06185567	1	NaN	8.35012	46	314.4088	0	1	NaN	15.64738	36	308.7161	0	1	NaN	11.07051
ILMN_1802100	ADAM28	0007650519	317.6526	0.02773723	1	NaN	14.76452	34	337.5508	0	1	NaN	21.96498	47	363.3623	0.005865103	1	NaN	14.43589	36	322.5337	0.008708273	1	NaN	13.21729	40	306.386	0.02980626	1	NaN	16.56378	39	308.3927	0	1	NaN	16.17218	28	278.4675	0.0393586	1	NaN	12.24115	43	327.93	0	1	NaN	12.07439
ILMN_1774383	ADAM30	0007160136	208.2013	0.6481752	1	NaN	13.02012	34	230.7339	0.3405797	1	NaN	13.05183	40	256.6891	0.3958944	1	NaN	13.99758	24	260.1033	0.2162554	1	NaN	12.03531	34	276.9457	0.1087928	1	NaN	19.18489	36	243.1031	0.1752577	1	NaN	15.35896	27	236.3234	0.2099125	1	NaN	9.858448	39	248.5338	0.08959538	1	NaN	10.96906
ILMN_1798045	ADAM32	0005340044	231.6775	0.3927007	1	NaN	13.15619	32	225.422	0.4072464	1	NaN	13.56176	34	228.1317	0.6906158	1	NaN	10.04453	39	233.9123	0.4658926	1	NaN	9.464952	45	203.5029	0.5812221	1	NaN	9.445271	44	212.1046	0.4123711	1	NaN	9.652064	33	185.9456	0.835277	1	NaN	7.834118	33	192.2025	0.7572255	1	NaN	9.063414
ILMN_1651657	ADAM33	0000010576	281.2464	0.1036496	1	NaN	13.84931	37	298.0826	0.02608696	1	NaN	17.14948	48	292.7718	0.1524927	1	NaN	13.93133	45	311.1995	0.0275762	1	NaN	10.42764	46	268.2389	0.1296572	1	NaN	8.712671	44	260.3811	0.09131075	1	NaN	11.51166	49	259.246	0.09329446	1	NaN	9.586525	49	275.7133	0.005780347	1	NaN	12.07181
ILMN_1671297	ADAM33	0000020050	315.9749	0.02773723	1	NaN	17.68419	35	242.1702	0.2463768	1	NaN	13.25651	43	283.8497	0.2052786	1	NaN	11.33697	32	283.0815	0.1103048	1	NaN	12.08626	39	295.8074	0.05514158	1	NaN	14.75009	36	244.0874	0.173785	1	NaN	9.314185	42	288.1877	0.02040816	1	NaN	12.53718	34	241.2807	0.1372832	1	NaN	8.699016
ILMN_1750294	ADAM7	0000510372	288.5395	0.08029197	1	NaN	18.41177	34	261.4135	0.1347826	1	NaN	11.29641	46	374.825	0	1	NaN	18.35177	44	301.7802	0.04499274	1	NaN	17.88044	34	276.7742	0.1087928	1	NaN	12.7678	26	283.683	0.03092784	1	NaN	17.30526	39	262.9229	0.08163265	1	NaN	12.51215	35	253.9757	0.05924856	1	NaN	8.969742
ILMN_1708348	ADAM8	0004180382	343.9317	0	1	NaN	16.84304	45	308.1006	0.0173913	1	NaN	19.47064	43	349.7743	0.02346041	1	NaN	19.61045	33	313.4649	0.02322206	1	NaN	13.55964	46	331.7953	0	1	NaN	12.13256	43	320.3358	0	1	NaN	16.90937	31	303.3767	0	1	NaN	10.71045	53	280.9653	0.002890173	1	NaN	12.04959
ILMN_1727524	ADAM9	0007550082	2041.224	0	1	NaN	124.8435	43	1490.403	0	1	NaN	67.66975	50	2622.847	0	1	NaN	86.91373	47	1488.2	0	1	NaN	59.6679	43	2632.453	0	1	NaN	146.7168	41	2046.897	0	1	NaN	84.82468	44	1521.627	0	1	NaN	46.75245	45	493.3267	0	1	NaN	16.37088
ILMN_1716909	ADAMDEC1	0000870593	223.4901	0.4729927	1	NaN	11.5057	33	253.3201	0.1768116	1	NaN	18.98101	32	261.5223	0.3475073	1	NaN	15.4916	44	254.6503	0.2612482	1	NaN	13.85958	38	240.8881	0.2533532	1	NaN	12.24787	32	242.0597	0.179676	1	NaN	13.75124	33	212.5083	0.4489796	1	NaN	7.434795	49	213.6784	0.4104046	1	NaN	7.890433
ILMN_1673566	ADAMTS1	0004920671	1051.922	0	1	NaN	37.51275	39	488.9975	0	1	NaN	24.1627	42	842.1833	0	1	NaN	44.15557	41	1127.358	0	1	NaN	48.76938	35	856.6439	0	1	NaN	48.71355	33	1667.61	0	1	NaN	62.44076	44	635.4578	0	1	NaN	31.13307	38	1154.045	0	1	NaN	56.84175
ILMN_1751168	ADAMTS10	0003800161	222.9901	0.4788321	1	NaN	11.62188	35	227.7589	0.3826087	1	NaN	13.34719	43	292.0373	0.1568915	1	NaN	15.29326	35	263.2113	0.1901306	1	NaN	12.41854	34	227.1579	0.3472429	1	NaN	8.24694	45	234.9559	0.2268041	1	NaN	12.1712	35	229.6573	0.2696793	1	NaN	9.713396	41	206.8736	0.5101156	1	NaN	9.188276
ILMN_1660970	ADAMTS12	0000670184	223.5452	0.4729927	1	NaN	12.90206	44	222.4472	0.4405797	1	NaN	9.147919	41	257.2709	0.3914956	1	NaN	17.10964	29	241.3626	0.383164	1	NaN	13.59707	37	240.0866	0.2533532	1	NaN	12.35681	39	210.8937	0.4212077	1	NaN	8.185169	39	223.3695	0.3309038	1	NaN	10.60084	39	221.6478	0.3179191	1	NaN	8.907155
ILMN_1662590	ADAMTS13	0000520176	275.0127	0.1211679	1	NaN	14.11353	48	242.5305	0.2434783	1	NaN	12.64628	42	302.8055	0.1202346	1	NaN	14.22299	39	280.6019	0.1161103	1	NaN	12.53304	45	292.774	0.06557377	1	NaN	15.036	57	265.2528	0.08247422	1	NaN	18.93691	34	260.3668	0.09183674	1	NaN	12.31861	36	276.4721	0.005780347	1	NaN	13.20383
ILMN_1787386	ADAMTS13	0005560102	372.6154	0	1	NaN	31.7638	30	331.2705	0	1	NaN	18.20796	32	328.1149	0.05571847	1	NaN	16.06723	38	318.6545	0.01596517	1	NaN	14.95816	32	299.9435	0.04470939	1	NaN	22.05486	33	271.4023	0.06480118	1	NaN	16.27788	33	290.602	0.01457726	1	NaN	13.98956	41	256.6503	0.04624277	1	NaN	6.908271
ILMN_1676452	ADAMTS14	0003830082	208.4943	0.6452554	1	NaN	10.29477	37	202.1733	0.6536232	1	NaN	9.048105	47	260.3628	0.3665689	1	NaN	14.83137	35	196.1193	0.885341	1	NaN	10.56319	41	184.2159	0.8196721	1	NaN	11.13269	26	182.943	0.7923416	1	NaN	10.36909	40	170.2749	0.9635568	1	NaN	9.009416	36	199.9027	0.6213873	1	NaN	9.923356
ILMN_1683781	ADAMTS15	0000730301	290.9967	0.0729927	1	NaN	16.02122	39	292.1743	0.03913043	1	NaN	16.44709	41	384.5488	0	1	NaN	21.31804	31	327.8849	0.007256894	1	NaN	16.67088	37	359.4947	0	1	NaN	17.47885	41	312.0027	0	1	NaN	15.41264	43	316.7459	0	1	NaN	12.8342	42	272.799	0.01011561	1	NaN	14.23362
ILMN_1718676	ADAMTS16	0004040286	271.7591	0.1313869	1	NaN	17.97843	32	239.9557	0.2623188	1	NaN	14.96833	57	271.7633	0.2785924	1	NaN	12.14295	46	258.5684	0.2278665	1	NaN	9.235377	49	242.5114	0.2459016	1	NaN	12.40956	36	233.6654	0.2356406	1	NaN	10.59842	39	239.966	0.1938775	1	NaN	8.696953	53	229.0896	0.25	1	NaN	7.993883
ILMN_1682989	ADAMTS17	0004010504	287.9047	0.08321168	1	NaN	15.30072	39	297.7671	0.02608696	1	NaN	18.04947	40	321.8004	0.06304985	1	NaN	15.32722	44	324.6506	0.007256894	1	NaN	18.41285	48	277.3139	0.1073025	1	NaN	16.76837	39	279.3516	0.04123711	1	NaN	17.31234	36	255.8876	0.1093294	1	NaN	11.49946	48	253.6984	0.05924856	1	NaN	9.28944
ILMN_1770152	ADAMTS18	0001190338	937.3265	0	1	NaN	56.90885	50	745.9288	0	1	NaN	47.95445	40	1188.346	0	1	NaN	74.06596	51	587.6509	0	1	NaN	36.42089	37	917.6117	0	1	NaN	74.60299	44	878.3723	0	1	NaN	59.4619	38	746.8349	0	1	NaN	45.48819	32	353.9235	0	1	NaN	19.87099
ILMN_1739872	ADAMTS18	0003610129	479.2179	0	1	NaN	27.76598	44	429.7599	0	1	NaN	27.48681	42	713.2034	0	1	NaN	44.01041	45	405.2643	0	1	NaN	20.23683	38	702.8608	0	1	NaN	51.48953	38	774.3887	0	1	NaN	86.15591	32	385.6973	0	1	NaN	27.22255	21	253.7488	0.05924856	1	NaN	10.3483
ILMN_1672208	ADAMTS19	0005420402	239.8726	0.329927	1	NaN	10.73392	51	278.142	0.07826087	1	NaN	16.66046	49	310.3589	0.08944281	1	NaN	13.7873	41	283.3024	0.107402	1	NaN	11.50113	31	259.6701	0.1609538	1	NaN	16.15481	24	251.1621	0.1340206	1	NaN	14.10693	42	284.4703	0.02623907	1	NaN	13.97124	47	253.2256	0.06213873	1	NaN	11.45051
ILMN_1796628	ADAMTS2	0003940521	204.1141	0.6934307	1	NaN	10.94692	44	209.4792	0.5826087	1	NaN	11.18888	44	254.6843	0.4090909	1	NaN	11.8985	41	231.5938	0.4891147	1	NaN	8.591073	43	250.5663	0.2071535	1	NaN	17.35234	34	201.8239	0.5228277	1	NaN	8.363292	46	216.7354	0.3965015	1	NaN	10.43144	50	193.9044	0.7254335	1	NaN	8.098813
ILMN_1811765	ADAMTS2	0005720255	238.1304	0.3416058	1	NaN	15.29514	32	230.3753	0.3434783	1	NaN	11.33659	46	258.0006	0.3856305	1	NaN	9.781734	47	234.1308	0.4586357	1	NaN	8.84012	38	266.4098	0.1385991	1	NaN	15.63558	40	227.7906	0.2768778	1	NaN	11.19805	36	214.6758	0.4241982	1	NaN	10.66987	41	208.4106	0.4768786	1	NaN	11.30633
ILMN_1651717	ADAMTS20	0003310435	295.6012	0.05839416	1	NaN	17.55144	31	272.6972	0.08985507	1	NaN	13.0231	47	280.789	0.2140763	1	NaN	19.77379	30	253.2734	0.2670537	1	NaN	13.89523	27	236.1309	0.2831595	1	NaN	10.33079	47	206.4867	0.4698085	1	NaN	8.764461	34	242.5252	0.1749271	1	NaN	10.18037	38	246.9998	0.09682081	1	NaN	8.436351
ILMN_1787908	ADAMTS20	0003370274	213.2963	0.5912409	1	NaN	12.87639	56	215.4226	0.5188406	1	NaN	10.6598	54	225.1736	0.7272727	1	NaN	12.68331	43	199.0915	0.8577649	1	NaN	8.029565	47	181.556	0.8435171	1	NaN	8.722964	49	184.438	0.7687776	1	NaN	8.492627	42	191.0494	0.7565598	1	NaN	13.3234	37	194.0819	0.7239884	1	NaN	11.14865
ILMN_1791795	ADAMTS20	0007210195	185.2719	0.8759124	1	NaN	9.979223	37	176.4172	0.9072464	1	NaN	8.642965	38	220.0769	0.7771261	1	NaN	8.424672	42	207.8008	0.7793904	1	NaN	11.54531	32	173.6807	0.9135618	1	NaN	7.311624	40	179.3716	0.8306333	1	NaN	8.729607	44	186.3923	0.8265306	1	NaN	7.116897	32	170.4223	0.9580925	1	NaN	7.539232
ILMN_1703803	ADAMTS3	0001110543	297.7397	0.0540146	1	NaN	19.77443	36	258.1216	0.1463768	1	NaN	12.4688	33	308.005	0.09824047	1	NaN	16.10465	53	291.0674	0.07402032	1	NaN	17.10323	44	240.6118	0.2533532	1	NaN	21.81834	32	257.5768	0.09867452	1	NaN	11.59643	40	255.289	0.1122449	1	NaN	16.09866	42	216.6048	0.3742774	1	NaN	6.588042
ILMN_1751489	ADAMTS4	0000650437	1028.286	0	1	NaN	64.20451	37	1665.329	0	1	NaN	80.8848	44	1488.427	0	1	NaN	81.10557	37	747.4152	0	1	NaN	28.16119	32	996.6044	0	1	NaN	56.44614	34	1253.132	0	1	NaN	62.19048	42	769.1804	0	1	NaN	31.98823	36	9900.132	0	1	NaN	286.1801
ILMN_1671747	ADAMTS5	0003170458	543.2134	0	1	NaN	30.67221	38	586.3806	0	1	NaN	32.32505	37	932.2173	0	1	NaN	45.38267	26	600.6806	0	1	NaN	30.04793	42	710.5827	0	1	NaN	38.31441	42	845.7479	0	1	NaN	40.62799	42	843.77	0	1	NaN	37.04812	43	226.3701	0.2760116	1	NaN	12.18343
ILMN_1767362	ADAMTS6	0003130221	221.4644	0.5007299	1	NaN	14.56664	43	206.9949	0.6	1	NaN	9.823271	40	251.4262	0.4472141	1	NaN	14.04979	38	216.1158	0.6806967	1	NaN	10.34491	39	196.3482	0.6646796	1	NaN	7.959905	43	204.1981	0.4963181	1	NaN	12.06762	43	206.4418	0.53207	1	NaN	8.595513	50	212.2019	0.4306358	1	NaN	9.129926
ILMN_1772239	ADAMTS7	0001980709	219.0534	0.5430657	1	NaN	14.0522	34	210.9778	0.5681159	1	NaN	10.1283	38	241.582	0.5571848	1	NaN	10.92475	34	223.6238	0.5849057	1	NaN	9.15306	35	221.6634	0.3874814	1	NaN	14.83981	37	195.7992	0.6082474	1	NaN	9.9287	36	213.9284	0.4329446	1	NaN	12.18988	31	185.7407	0.8352601	1	NaN	7.67971
ILMN_1663112	ADAMTS8	0003610307	578.0427	0	1	NaN	27.82812	45	578.7978	0	1	NaN	27.08457	52	552.5477	0	1	NaN	24.3442	46	510.1978	0	1	NaN	15.99454	51	518.7865	0	1	NaN	22.26416	44	537.9475	0	1	NaN	22.14637	39	415.0786	0	1	NaN	14.31165	42	574.9157	0	1	NaN	17.72541
ILMN_1805543	ADAMTS9	0001110441	336.6004	0.004379562	1	NaN	18.78353	52	363.8884	0	1	NaN	19.90405	51	383.756	0	1	NaN	25.36595	28	338.8344	0	1	NaN	13.25637	33	313.6457	0.02086438	1	NaN	22.56873	36	252.5679	0.1325479	1	NaN	14.79646	34	278.252	0.0393586	1	NaN	11.59041	43	308.2848	0	1	NaN	11.80293
ILMN_1706992	ADAMTSL1	0002000148	193.8581	0.8072993	1	NaN	11.19109	42	183.2137	0.8521739	1	NaN	10.66322	36	231.1329	0.6539589	1	NaN	15.52649	38	246.4905	0.3338171	1	NaN	12.99811	37	202.9976	0.5842027	1	NaN	12.37704	41	211.7258	0.4153166	1	NaN	13.66744	45	191.7701	0.7536443	1	NaN	10.70058	31	177.7607	0.9248555	1	NaN	6.371193
ILMN_1684919	ADAMTSL1	0003520092	208.533	0.6452554	1	NaN	11.37269	33	211.3288	0.5652174	1	NaN	10.96983	53	263.107	0.3328446	1	NaN	15.40415	42	241.3001	0.383164	1	NaN	12.09583	45	205.9899	0.5469449	1	NaN	11.53497	49	184.4718	0.7687776	1	NaN	7.232233	43	218.4951	0.3688047	1	NaN	9.858355	47	190.8867	0.7774566	1	NaN	9.320068
ILMN_1722621	ADAMTSL1	0007160121	191.0313	0.8321168	1	NaN	8.057968	36	204.791	0.6217391	1	NaN	7.690345	40	234.0175	0.6231672	1	NaN	11.09493	46	233.6442	0.4658926	1	NaN	10.9157	34	195.5374	0.6751118	1	NaN	9.747674	38	192.6362	0.6553755	1	NaN	7.301284	46	209.8575	0.4883382	1	NaN	7.18693	38	195.1706	0.7008671	1	NaN	5.800721
ILMN_1705250	ADAMTSL1	0007380482	218.3312	0.5518248	1	NaN	10.84556	48	209.1935	0.584058	1	NaN	13.83785	43	290.6522	0.1627566	1	NaN	18.94229	41	236.0797	0.4354136	1	NaN	10.55914	39	189.5133	0.757079	1	NaN	8.24778	39	192.4991	0.6568483	1	NaN	8.636533	41	225.2892	0.3119534	1	NaN	10.69671	44	212.9278	0.4219653	1	NaN	10.8235
ILMN_1721495	ADAMTSL2	0000360561	2761.972	0	1	NaN	106.9862	46	2395.462	0	1	NaN	69.92408	47	2478.779	0	1	NaN	96.85178	43	1661.411	0	1	NaN	64.55184	38	1654.026	0	1	NaN	115.2528	36	2397.06	0	1	NaN	64.37521	47	1250.327	0	1	NaN	60.22913	30	2487.209	0	1	NaN	93.42992
ILMN_1798690	ADAMTSL3	0006580653	327.2739	0.01313869	1	NaN	18.14981	36	297.0891	0.03188406	1	NaN	18.69371	34	443.0902	0	1	NaN	25.75711	33	368.803	0	1	NaN	15.03854	50	380.5709	0	1	NaN	16.75977	42	434.9509	0	1	NaN	15.01108	42	355.1974	0	1	NaN	15.65351	58	309.6047	0	1	NaN	16.53104
ILMN_1793040	ADAMTSL5	0002650255	213.4563	0.5912409	1	NaN	14.84227	32	205.7864	0.6130435	1	NaN	8.596718	40	197.6801	0.941349	1	NaN	11.2526	39	214.9258	0.6937591	1	NaN	13.60015	32	238.8226	0.266766	1	NaN	16.03061	46	204.0298	0.4977909	1	NaN	8.883042	63	196.7238	0.6734694	1	NaN	7.732502	39	220.1503	0.3294798	1	NaN	12.16513
ILMN_1776777	ADAR	0001410358	10280.16	0	1	NaN	430.3625	39	8877.396	0	1	NaN	318.5663	34	11807.61	0	1	NaN	365.4687	39	8504.259	0	1	NaN	230.7143	52	10286.08	0	1	NaN	312.6325	48	11264.11	0	1	NaN	437.4484	33	9166.065	0	1	NaN	263.7765	31	6392.139	0	1	NaN	213.0734
ILMN_1706963	ADAR	0007610669	325.089	0.01459854	1	NaN	13.1111	35	336.1473	0	1	NaN	23.83926	33	419.0533	0	1	NaN	21.57872	35	359.5117	0	1	NaN	12.32484	58	459.156	0	1	NaN	30.49903	33	396.0824	0	1	NaN	14.59347	34	391.5201	0	1	NaN	15.38623	49	264.5777	0.0216763	1	NaN	13.58391
ILMN_1679797	ADARB1	0000540100	23314.03	0	1	NaN	1128.055	37	17111.1	0	1	NaN	541.6568	40	21823.37	0	1	NaN	538.9899	44	17628.26	0	1	NaN	415.6136	45	22261.43	0	1	NaN	692.0229	49	20739.93	0	1	NaN	639.8721	41	17123.9	0	1	NaN	536.0114	44	4281.651	0	1	NaN	130.6143
ILMN_1657442	ADARB1	0001340768	373.7406	0	1	NaN	21.14102	39	310.2037	0.01304348	1	NaN	14.89633	44	334.353	0.04692082	1	NaN	18.01908	39	275.6294	0.1349782	1	NaN	13.88572	33	268.0343	0.1326379	1	NaN	14.70443	41	292.4966	0.0191458	1	NaN	19.55334	38	297.3457	0.001457726	1	NaN	23.26138	27	197.8948	0.6560693	1	NaN	8.587002
ILMN_1697628	ADARB1	0003800670	1617.58	0	1	NaN	65.75069	55	995.2664	0	1	NaN	30.68188	42	1591.476	0	1	NaN	63.1677	46	1373.68	0	1	NaN	41.01338	44	1844.735	0	1	NaN	83.46725	42	1188.786	0	1	NaN	35.88692	41	1092.776	0	1	NaN	51.41514	41	262.1579	0.02890173	1	NaN	10.90704
ILMN_1749493	ADARB2	0006860274	377.5054	0	1	NaN	27.36246	37	526.6019	0	1	NaN	32.16517	35	690.1332	0	1	NaN	36.00193	37	378.1801	0	1	NaN	17.44544	43	565.8193	0	1	NaN	26.60482	38	330.4157	0	1	NaN	16.36657	43	460.4601	0	1	NaN	28.00494	45	3387.865	0	1	NaN	108.7801
ILMN_1657139	ADAT1	0000130575	1285.679	0	1	NaN	89.41119	45	950.9135	0	1	NaN	44.41327	41	1702.213	0	1	NaN	71.86314	46	948.6822	0	1	NaN	45.33601	33	1594.077	0	1	NaN	59.87206	41	1154.388	0	1	NaN	35.38639	46	911.8466	0	1	NaN	29.63443	46	728.3129	0	1	NaN	24.71234
ILMN_1806275	ADAT3	0007210093	262.4503	0.1927007	1	NaN	16.95	41	270.8122	0.0942029	1	NaN	14.37852	30	394.2111	0	1	NaN	17.67561	42	333.4486	0.002902758	1	NaN	21.65258	33	365.7186	0	1	NaN	16.08255	41	354.5223	0	1	NaN	19.23172	45	334.1635	0	1	NaN	15.0509	44	510.4751	0	1	NaN	17.84555
ILMN_1659599	ADC	0002940168	1699.968	0	1	NaN	97.93093	37	1773.987	0	1	NaN	74.26543	39	2030.093	0	1	NaN	73.81638	48	1283.659	0	1	NaN	52.74273	48	1805.311	0	1	NaN	91.89151	43	1435.693	0	1	NaN	71.58876	38	1561.563	0	1	NaN	64.05481	37	2973.026	0	1	NaN	93.71634
ILMN_1698777	ADCK1	0001770523	911.4755	0	1	NaN	48.05435	36	655.9573	0	1	NaN	34.01229	36	794.9608	0	1	NaN	39.23085	30	648.2436	0	1	NaN	24.87769	55	858.8018	0	1	NaN	34.12918	38	740.9102	0	1	NaN	34.75008	37	706.9437	0	1	NaN	27.57479	56	918.0137	0	1	NaN	32.78403
ILMN_1663132	ADCK2	0002630524	2697.522	0	1	NaN	105.3822	49	2550.471	0	1	NaN	101.4614	38	4118.569	0	1	NaN	174.9259	37	2368.579	0	1	NaN	92.63909	36	3284.963	0	1	NaN	144.689	36	3196.993	0	1	NaN	89.98937	54	2535.529	0	1	NaN	79.32439	45	3553.899	0	1	NaN	128.6643
ILMN_1754395	ADCK4	0001690221	846.1864	0	1	NaN	51.53723	42	753.6168	0	1	NaN	36.89792	54	1349.383	0	1	NaN	83.01774	44	819.8808	0	1	NaN	42.61062	41	1600.085	0	1	NaN	79.47135	43	1118.408	0	1	NaN	57.27966	40	998.4159	0	1	NaN	37.48611	47	640.1874	0	1	NaN	36.82152
ILMN_1761309	ADCK5	0007160220	797.9546	0	1	NaN	42.21022	43	646.9039	0	1	NaN	34.57299	39	986.6318	0	1	NaN	53.83183	45	634.0759	0	1	NaN	31.05003	34	782.8915	0	1	NaN	34.10855	40	740.9614	0	1	NaN	44.92768	27	751.2803	0	1	NaN	27.84213	36	377.5097	0	1	NaN	16.80787
ILMN_1742073	ADCY1	0000380424	4291.088	0	1	NaN	226.5579	39	3430.09	0	1	NaN	137.1297	49	5256.637	0	1	NaN	238.8755	40	2306.419	0	1	NaN	87.89241	53	5065.021	0	1	NaN	220.2417	44	3399.311	0	1	NaN	92.07459	51	2731.861	0	1	NaN	53.95744	64	700.5085	0	1	NaN	28.65368
ILMN_1810691	ADCY2	0000540411	363.5016	0	1	NaN	15.54366	50	379.8405	0	1	NaN	14.53815	48	295.1704	0.1422287	1	NaN	14.40121	45	332.9901	0.004354137	1	NaN	15.39132	34	253.1742	0.1982116	1	NaN	14.7246	37	223.9658	0.2989691	1	NaN	12.28891	42	244.5186	0.164723	1	NaN	11.25532	44	266.0422	0.01878613	1	NaN	9.186749
ILMN_1676893	ADCY3	0006380088	10253.9	0	1	NaN	469.343	34	7540.245	0	1	NaN	279.1131	35	11635.96	0	1	NaN	495.1747	33	6932.978	0	1	NaN	182.1984	45	11475.53	0	1	NaN	342.0564	47	10640.4	0	1	NaN	369.0091	36	8376.815	0	1	NaN	142.4609	36	7219.357	0	1	NaN	189.1553
ILMN_1677893	ADCY4	0004230653	1235.206	0	1	NaN	60.01394	49	1320.044	0	1	NaN	48.94125	37	1067.056	0	1	NaN	47.4036	57	787.5895	0	1	NaN	21.40031	33	700.6309	0	1	NaN	27.33274	46	980.8824	0	1	NaN	60.46438	40	911.7596	0	1	NaN	31.23374	41	888.1306	0	1	NaN	29.25243
ILMN_1708588	ADCY5	0003130630	217.3948	0.5547445	1	NaN	10.4446	49	204.3737	0.631884	1	NaN	12.48939	49	320.0714	0.06744868	1	NaN	16.58325	42	233.6365	0.4658926	1	NaN	11.72536	45	326.0478	0	1	NaN	24.93057	35	212.8174	0.4020618	1	NaN	11.86125	51	243.221	0.1720117	1	NaN	13.4528	48	451.3978	0	1	NaN	24.85085
ILMN_1685156	ADCY6	0006220138	1746.526	0	1	NaN	69.50081	34	1159.592	0	1	NaN	49.56126	43	2136.125	0	1	NaN	93.09434	45	1736.168	0	1	NaN	95.64307	38	2682.415	0	1	NaN	110.9742	47	1816.976	0	1	NaN	90.70786	39	1706.215	0	1	NaN	64.21079	35	850.8961	0	1	NaN	21.34921
ILMN_1655935	ADCY7	0007210228	380.6979	0	1	NaN	17.63071	34	347.4392	0	1	NaN	18.3734	42	419.2405	0	1	NaN	16.11019	41	284.5163	0.1059507	1	NaN	15.20691	28	399.3995	0	1	NaN	25.3757	36	332.2995	0	1	NaN	15.77084	47	287.5556	0.02186589	1	NaN	11.52014	47	374.1632	0	1	NaN	14.98936
ILMN_1672938	ADCY8	0000070138	2701.058	0	1	NaN	107.0029	44	2487.049	0	1	NaN	68.57213	47	3140.578	0	1	NaN	105.825	51	1615.383	0	1	NaN	53.23859	46	2804.678	0	1	NaN	131.091	47	2335.591	0	1	NaN	102.3319	45	2048.555	0	1	NaN	61.17377	42	1553.435	0	1	NaN	48.07655
ILMN_1654287	ADCY9	0005690767	1222.654	0	1	NaN	56.2702	34	958.3981	0	1	NaN	45.49466	32	1586.407	0	1	NaN	55.38073	46	1028.712	0	1	NaN	37.10962	42	1621.5	0	1	NaN	83.555	57	1602.38	0	1	NaN	71.17583	42	1160.463	0	1	NaN	39.16066	45	506.0347	0	1	NaN	22.93578
ILMN_1763344	ADCYAP1	0004210408	1949.71	0	1	NaN	71.86234	45	1682.383	0	1	NaN	62.10808	47	1287.941	0	1	NaN	43.21254	45	815.2833	0	1	NaN	30.26126	54	974.657	0	1	NaN	31.61005	57	937.4324	0	1	NaN	43.02321	41	1180.759	0	1	NaN	43.4077	47	1194.285	0	1	NaN	36.3753
ILMN_1711736	ADCYAP1R1	0007150411	200.1749	0.7386861	1	NaN	10.74296	41	233.076	0.3144928	1	NaN	13.09479	40	233.7936	0.6246334	1	NaN	11.0782	44	215.9418	0.6879535	1	NaN	7.631665	43	214.8746	0.4515648	1	NaN	17.62228	29	205.3796	0.4801178	1	NaN	7.890014	51	218.6389	0.3688047	1	NaN	7.501263	45	176.37	0.9277456	1	NaN	7.845807
ILMN_1759252	ADD1	0000060707	28550.11	0	1	NaN	1533.016	37	19296.8	0	1	NaN	780.9417	35	32934.79	0	1	NaN	918.5128	49	21404.75	0	1	NaN	568.9938	31	30775.84	0	1	NaN	946.3735	51	26758.31	0	1	NaN	640.3952	38	24296.92	0	1	NaN	610.5714	38	13697.41	0	1	NaN	299.6475
ILMN_1694133	ADD2	0006840382	392.6466	0	1	NaN	19.06413	37	402.6594	0	1	NaN	21.58634	40	519.0733	0	1	NaN	25.9526	41	456.7006	0	1	NaN	25.6985	50	433.9114	0	1	NaN	29.09304	34	369.0648	0	1	NaN	19.63783	41	448.0633	0	1	NaN	21.25817	39	284.0813	0.002890173	1	NaN	15.49689
ILMN_1787378	ADD3	0001690273	3728.557	0	1	NaN	135.1696	52	3727.97	0	1	NaN	149.0932	41	4615.551	0	1	NaN	174.6874	37	2718.58	0	1	NaN	102.2669	37	4475.495	0	1	NaN	163.1323	50	4531.202	0	1	NaN	241.4602	34	3219.969	0	1	NaN	98.15018	48	760.0939	0	1	NaN	29.57422
ILMN_1678501	ADD3	0002480609	260.4923	0.2058394	1	NaN	13.49711	51	268.815	0.1028986	1	NaN	14.16808	42	287.199	0.1847507	1	NaN	11.59968	44	245.8659	0.3396226	1	NaN	10.7066	45	272.9934	0.1177347	1	NaN	13.52838	52	304.1927	0.00736377	1	NaN	18.91479	41	204.6157	0.558309	1	NaN	10.70842	41	223.4662	0.3020231	1	NaN	7.887695
ILMN_1814526	ADD3	0003190100	6679.121	0	1	NaN	206.5974	42	5744.043	0	1	NaN	137.7671	46	9403.925	0	1	NaN	405.1367	42	5395.122	0	1	NaN	159.201	44	7162.734	0	1	NaN	337.4869	37	8259.088	0	1	NaN	283.1487	44	5491.976	0	1	NaN	180.5305	40	4550.269	0	1	NaN	140.7378
ILMN_1660332	ADFP	0001660138	566.5737	0	1	NaN	31.53483	36	540.4338	0	1	NaN	31.47601	39	591.6312	0	1	NaN	24.4202	35	598.9414	0	1	NaN	26.20095	35	593.0075	0	1	NaN	32.43799	47	660.8799	0	1	NaN	30.27365	48	506.3147	0	1	NaN	16.54029	62	811.8975	0	1	NaN	31.35311
ILMN_1764309	ADH1A	0006020441	300.2629	0.05109489	1	NaN	23.27046	44	284.2326	0.05942029	1	NaN	17.77343	34	250.8679	0.4501466	1	NaN	21.988	29	272.7851	0.149492	1	NaN	13.9826	40	208.7575	0.5037258	1	NaN	13.73728	38	241.1846	0.1840943	1	NaN	12.32851	36	220.2184	0.3542274	1	NaN	11.20416	54	291.5655	0	1	NaN	13.22542
ILMN_1811598	ADH1B	0005910403	209.7001	0.6364964	1	NaN	15.19523	26	216.3309	0.5101449	1	NaN	8.814918	44	242.922	0.5483871	1	NaN	14.90458	37	237.1653	0.4238026	1	NaN	14.06361	26	197.506	0.6512668	1	NaN	13.21178	35	220.1726	0.3284242	1	NaN	13.38695	28	198.6029	0.6370263	1	NaN	9.122726	41	206.2877	0.5187861	1	NaN	9.448765
ILMN_1740717	ADH1C	0004220484	220.4259	0.519708	1	NaN	10.57797	54	191.5622	0.7811594	1	NaN	7.865611	48	232.947	0.6334311	1	NaN	8.620425	47	227.356	0.5413643	1	NaN	9.891498	46	203.239	0.5842027	1	NaN	9.239711	48	195.9729	0.6067747	1	NaN	9.381162	54	197.6384	0.6603498	1	NaN	8.382957	53	191.7402	0.7601156	1	NaN	7.070268
ILMN_1797912	ADH4	0002690678	228.9058	0.4277372	1	NaN	10.90417	57	192.1552	0.773913	1	NaN	7.083958	41	213.7423	0.8328446	1	NaN	8.694169	38	202.9498	0.8243831	1	NaN	7.809263	49	202.8266	0.5901639	1	NaN	12.76197	30	172.9264	0.8748159	1	NaN	7.023512	48	171.0262	0.9635568	1	NaN	7.570201	35	199.1469	0.6300578	1	NaN	8.887148
ILMN_1738604	ADH5	0000830356	572.3325	0	1	NaN	28.08182	44	475.1047	0	1	NaN	23.94333	42	896.3878	0	1	NaN	46.44654	37	594.5801	0	1	NaN	28.33278	45	663.7097	0	1	NaN	39.85508	36	669.1332	0	1	NaN	31.92097	39	525.3035	0	1	NaN	24.11458	40	355.4589	0	1	NaN	15.55101
ILMN_1691175	ADH6	0006840619	291.3508	0.07153285	1	NaN	22.69208	30	259.2928	0.142029	1	NaN	16.16635	44	357.2715	0.01612903	1	NaN	15.74087	46	316.042	0.01886792	1	NaN	20.31669	34	276.8147	0.1087928	1	NaN	19.93691	29	292.3095	0.0191458	1	NaN	21.76829	37	273.3773	0.05102041	1	NaN	15.66405	36	234.4504	0.1864162	1	NaN	11.35819
ILMN_1702858	ADHFE1	0006200328	1709.897	0	1	NaN	90.35495	36	1416.609	0	1	NaN	62.89496	35	1790.701	0	1	NaN	60.86269	44	1587.348	0	1	NaN	55.87364	43	1894.553	0	1	NaN	64.57613	48	1996.51	0	1	NaN	68.63589	45	1561.628	0	1	NaN	41.55381	37	2058.666	0	1	NaN	75.76236
ILMN_1795671	ADI1	0004760615	4089.242	0	1	NaN	170.7451	50	2421.89	0	1	NaN	79.9555	47	4196.872	0	1	NaN	136.2763	48	3696.848	0	1	NaN	99.56527	42	4601.875	0	1	NaN	205.6694	28	5646.651	0	1	NaN	240.216	47	2302.067	0	1	NaN	64.0627	50	4183.207	0	1	NaN	141.776
ILMN_1743331	ADIG	0005810255	239.0002	0.3386861	1	NaN	16.1352	27	301.9875	0.02318841	1	NaN	21.07418	34	353.6827	0.01906158	1	NaN	22.27395	41	297.6239	0.05224964	1	NaN	15.3762	30	299.8477	0.04470939	1	NaN	17.77506	29	301.5105	0.008836525	1	NaN	13.8573	49	315.3472	0	1	NaN	17.93287	37	291.63	0	1	NaN	13.40522
ILMN_1775045	ADIPOQ	0002570296	211.4037	0.620438	1	NaN	10.54118	38	240.6895	0.2550725	1	NaN	19.81125	38	262.8239	0.3372434	1	NaN	14.07775	46	256.5666	0.245283	1	NaN	13.17474	53	207.4199	0.5201192	1	NaN	13.3132	31	206.525	0.4698085	1	NaN	9.322031	37	223.5129	0.3294461	1	NaN	9.714602	47	180.8263	0.9031792	1	NaN	8.385574
ILMN_1688322	ADIPOR1	0001850041	3768.469	0	1	NaN	137.0579	52	3268.927	0	1	NaN	111.1813	49	5837.268	0	1	NaN	187.7823	44	3170.904	0	1	NaN	109.5444	53	4857.819	0	1	NaN	182.4059	52	4396.042	0	1	NaN	124.8871	49	3628.54	0	1	NaN	60.28133	41	3072.344	0	1	NaN	76.94756
ILMN_1750651	ADIPOR2	0000020274	4755.46	0	1	NaN	175.0726	42	5313.591	0	1	NaN	155.5001	55	6735.648	0	1	NaN	207.9332	55	4160.297	0	1	NaN	114.8125	46	5236.067	0	1	NaN	175.2218	49	6603.415	0	1	NaN	179.5919	57	5029.873	0	1	NaN	140.7956	34	17752.66	0	1	NaN	395.0482
ILMN_1768062	ADK	0001500338	380.479	0	1	NaN	23.67377	33	418.7728	0	1	NaN	20.67972	28	489.6405	0	1	NaN	22.19958	42	502.952	0	1	NaN	19.89759	42	453.3947	0	1	NaN	12.78582	30	408.4659	0	1	NaN	16.47471	35	343.3562	0	1	NaN	11.08031	39	323.0997	0	1	NaN	11.56195
ILMN_1801020	ADK	0006840209	597.0145	0	1	NaN	32.3642	49	463.9502	0	1	NaN	16.24888	60	667.1428	0	1	NaN	24.46272	50	514.8154	0	1	NaN	19.88772	49	605.5543	0	1	NaN	21.1079	51	588.1479	0	1	NaN	25.98621	51	480.3654	0	1	NaN	23.90925	42	421.773	0	1	NaN	13.26507
ILMN_1693362	ADK	0007560242	386.5456	0	1	NaN	17.13585	55	403.6611	0	1	NaN	18.9577	55	472.2963	0	1	NaN	15.29181	45	405.7585	0	1	NaN	15.36459	47	380.1555	0	1	NaN	17.8304	39	434.676	0	1	NaN	27.38931	39	387.1884	0	1	NaN	16.23384	49	375.9136	0	1	NaN	17.86927
ILMN_1708934	ADM	0006650020	894.9208	0	1	NaN	42.84491	49	1240.158	0	1	NaN	65.39304	34	632.8942	0	1	NaN	37.64019	33	615.9267	0	1	NaN	15.57834	45	491.7889	0	1	NaN	14.85236	49	903.1664	0	1	NaN	28.97012	39	668.2762	0	1	NaN	28.19872	30	4546.108	0	1	NaN	113.3159
ILMN_1702933	ADM2	0001030767	325.6385	0.01459854	1	NaN	14.00898	56	306.9295	0.01884058	1	NaN	19.05868	45	313.3405	0.08357771	1	NaN	11.7025	35	313.7059	0.02322206	1	NaN	13.95505	42	266.3511	0.1385991	1	NaN	18.86129	36	273.8811	0.05891016	1	NaN	16.8688	34	253.1658	0.122449	1	NaN	12.16264	40	253.9625	0.05924856	1	NaN	11.1231
ILMN_1666019	ADNP	0002370022	683.3782	0	1	NaN	31.01934	46	463.8105	0	1	NaN	20.24993	49	852.6212	0	1	NaN	35.37784	54	524.983	0	1	NaN	17.37399	57	781.868	0	1	NaN	40.48671	51	482.8773	0	1	NaN	15.89035	49	568.3522	0	1	NaN	25.85407	37	266.4483	0.01878613	1	NaN	15.19897
ILMN_1657993	ADNP	0005340593	1914.625	0	1	NaN	66.07867	34	1602.865	0	1	NaN	65.31675	43	3487.32	0	1	NaN	118.1022	46	1544.766	0	1	NaN	57.32709	31	2657.451	0	1	NaN	122.0591	34	2598.255	0	1	NaN	103.9228	46	2100.229	0	1	NaN	74.81184	32	924.0602	0	1	NaN	45.75066
ILMN_1779346	ADNP2	0003390767	3364.069	0	1	NaN	164.5332	40	2654.499	0	1	NaN	99.53718	41	4422.457	0	1	NaN	175.8374	45	2481.047	0	1	NaN	68.9983	52	4460.528	0	1	NaN	149.4802	43	4001.649	0	1	NaN	133.3754	43	2778.075	0	1	NaN	87.02294	41	1686.796	0	1	NaN	44.64447
ILMN_1690352	ADO	0005260240	4699.018	0	1	NaN	234.6943	32	4120.218	0	1	NaN	158.121	35	6226.374	0	1	NaN	202.1717	40	3281.637	0	1	NaN	105.8601	37	4501.904	0	1	NaN	141.7574	40	4698.196	0	1	NaN	154.507	58	3613.21	0	1	NaN	83.26914	43	4815.543	0	1	NaN	178.6712
ILMN_1812174	ADORA1	0006370593	354.5654	0	1	NaN	18.5767	47	338.7133	0	1	NaN	16.36047	46	491.2862	0	1	NaN	26.01416	35	361.8156	0	1	NaN	15.63581	56	450.7151	0	1	NaN	26.92389	44	429.2767	0	1	NaN	19.16407	43	441.0887	0	1	NaN	29.28153	31	614.9305	0	1	NaN	39.05283
ILMN_1743519	ADORA2A	0006020192	511.0743	0	1	NaN	25.86768	45	455.1457	0	1	NaN	30.49204	31	672.7861	0	1	NaN	31.50191	35	501.5996	0	1	NaN	22.5831	49	583.0233	0	1	NaN	39.91278	36	574.8266	0	1	NaN	25.08018	44	598.7643	0	1	NaN	34.27489	38	404.4295	0	1	NaN	16.5155
ILMN_1703946	ADORA2B	0004210161	613.3633	0	1	NaN	22.42938	48	404.8455	0	1	NaN	21.76506	34	929.8663	0	1	NaN	52.61065	36	701.5211	0	1	NaN	22.27002	37	793.9897	0	1	NaN	26.84743	48	916.6003	0	1	NaN	45.07999	37	539.2098	0	1	NaN	19.98523	36	326.8789	0	1	NaN	11.32987
ILMN_1733259	ADORA3	0004730669	667.1611	0	1	NaN	29.71791	43	896.893	0	1	NaN	46.15637	54	813.4717	0	1	NaN	33.24147	37	456.4711	0	1	NaN	21.9534	46	508.9125	0	1	NaN	21.90473	47	533.774	0	1	NaN	19.84752	42	406.7422	0	1	NaN	17.02603	39	1022.253	0	1	NaN	31.39468
ILMN_1730710	ADORA3	0005700561	332.5431	0.00729927	1	NaN	16.40412	44	398.661	0	1	NaN	15.80296	47	496.2161	0	1	NaN	32.59978	31	269.1975	0.1596517	1	NaN	11.19705	46	334.5494	0	1	NaN	20.02424	36	418.4981	0	1	NaN	18.10265	46	297.7581	0.001457726	1	NaN	13.47954	39	662.3235	0	1	NaN	24.98673
ILMN_1793959	ADPGK	0007550703	1490.148	0	1	NaN	69.07767	43	1322.733	0	1	NaN	55.08954	48	1976.491	0	1	NaN	73.57156	44	1296.579	0	1	NaN	67.04706	40	1807.367	0	1	NaN	90.38721	37	1671.929	0	1	NaN	51.83929	49	1408.555	0	1	NaN	43.9481	48	965.2201	0	1	NaN	37.7423
ILMN_1794512	ADPRH	0003940692	430.1791	0	1	NaN	29.21061	33	345.9205	0	1	NaN	19.33234	31	400.3724	0	1	NaN	15.99379	42	319.3678	0.01306241	1	NaN	12.30566	57	518.6392	0	1	NaN	47.33076	34	332.3037	0	1	NaN	17.4173	49	320.6583	0	1	NaN	14.71034	56	250.6245	0.06936416	1	NaN	14.85374
ILMN_1788530	ADPRHL1	0004640040	283.0905	0.09343065	1	NaN	20.23183	37	307.5345	0.0173913	1	NaN	19.42502	34	305.0369	0.1158358	1	NaN	16.44646	45	282.748	0.1103048	1	NaN	12.47588	41	225.5951	0.3546945	1	NaN	14.17452	27	229.5964	0.2621502	1	NaN	15.107	29	244.0782	0.164723	1	NaN	11.34269	34	221.6039	0.3193642	1	NaN	7.949411
ILMN_1795788	ADPRHL1	0006040537	236.2256	0.3605839	1	NaN	17.78993	36	212.445	0.5521739	1	NaN	11.70484	36	294.1177	0.1466276	1	NaN	11.83384	44	284.5439	0.1059507	1	NaN	13.64697	45	250.4402	0.2086438	1	NaN	12.03296	39	242.0912	0.179676	1	NaN	15.77134	37	246.1564	0.1559767	1	NaN	10.12043	52	226.9708	0.2702312	1	NaN	7.338324
ILMN_1760335	ADPRHL1	0006270475	579.0787	0	1	NaN	26.19143	40	610.4768	0	1	NaN	24.91964	40	572.6263	0	1	NaN	29.12295	34	434.4901	0	1	NaN	21.19046	31	490.3541	0	1	NaN	26.43886	31	443.8205	0	1	NaN	17.81064	49	370.9815	0	1	NaN	15.74312	40	369.6377	0	1	NaN	13.65361
ILMN_1811480	ADPRHL2	0004390131	1466.601	0	1	NaN	69.63148	45	1284.373	0	1	NaN	46.74438	54	2321.373	0	1	NaN	89.12204	36	1408.83	0	1	NaN	51.26065	57	1772.407	0	1	NaN	65.9802	49	1654.176	0	1	NaN	43.26656	53	1329.933	0	1	NaN	58.81658	35	1451.485	0	1	NaN	43.19148
ILMN_1780551	ADRA1A	0000460725	268.0656	0.1532847	1	NaN	12.60483	54	209.0011	0.584058	1	NaN	13.19876	37	282.2563	0.2082111	1	NaN	17.33758	37	257.9239	0.2307692	1	NaN	11.58859	52	247.2456	0.2250373	1	NaN	10.2494	44	212.8166	0.4020618	1	NaN	8.55484	52	245.2091	0.1618076	1	NaN	10.65272	34	217.9638	0.3554913	1	NaN	8.585698
ILMN_1686170	ADRA1A	0001740435	217.127	0.5591241	1	NaN	11.34059	31	215.1542	0.5231884	1	NaN	9.41186	50	263.1112	0.3328446	1	NaN	12.95297	50	227.8129	0.5341074	1	NaN	9.412175	38	236.2139	0.2831595	1	NaN	13.76962	32	193.8912	0.6303387	1	NaN	8.316925	50	211.1589	0.4664723	1	NaN	10.11492	39	208.8718	0.4710983	1	NaN	8.082915
ILMN_1709167	ADRA1A	0003190348	244.0723	0.3007299	1	NaN	13.43477	29	222.6192	0.4391304	1	NaN	11.3878	39	291.2207	0.159824	1	NaN	15.17731	43	238.6732	0.4078375	1	NaN	10.06873	41	207.7709	0.514158	1	NaN	10.43334	31	203.3435	0.5095729	1	NaN	11.4035	35	213.8074	0.4373178	1	NaN	8.81808	40	199.4843	0.6242775	1	NaN	8.705651
ILMN_1813598	ADRA1A	0003310273	262.7549	0.1868613	1	NaN	18.15251	39	230.5552	0.342029	1	NaN	13.77133	44	260.5926	0.3651026	1	NaN	13.89154	43	208.9639	0.766328	1	NaN	11.80971	38	227.9306	0.338301	1	NaN	14.14868	36	234.065	0.2326951	1	NaN	15.49174	41	216.961	0.3921283	1	NaN	13.03739	44	197.9108	0.6560693	1	NaN	6.045549
ILMN_1799019	ADRA1A	0003930129	1156.971	0	1	NaN	59.72305	37	1126.501	0	1	NaN	51.05433	41	1751.925	0	1	NaN	60.88182	36	1178.424	0	1	NaN	52.41816	40	2006.417	0	1	NaN	85.60345	49	1455.281	0	1	NaN	76.63795	46	1204.023	0	1	NaN	56.29019	35	1014.035	0	1	NaN	41.16763
ILMN_1679754	ADRA1B	0006900209	441.4069	0	1	NaN	23.88717	33	610.2889	0	1	NaN	23.68142	44	815.1937	0	1	NaN	43.59205	38	386.9697	0	1	NaN	19.04505	34	661.7695	0	1	NaN	32.59446	33	542.6534	0	1	NaN	43.42199	33	462.4083	0	1	NaN	16.82834	46	308.5815	0	1	NaN	15.92679
ILMN_1716421	ADRA1D	0002470195	532.4343	0	1	NaN	37.05622	53	344.0971	0	1	NaN	15.49131	34	537.2381	0	1	NaN	30.24478	36	429.9508	0	1	NaN	22.559	50	463.8913	0	1	NaN	27.52921	45	385.7914	0	1	NaN	22.00921	45	422.3537	0	1	NaN	27.78278	39	372.5599	0	1	NaN	13.98991
ILMN_1659371	ADRA2A	0002030717	819.9095	0	1	NaN	45.3656	41	726.2679	0	1	NaN	25.41824	36	694.9635	0	1	NaN	43.61315	36	546.5806	0	1	NaN	26.00448	34	653.0029	0	1	NaN	43.73536	38	913.5237	0	1	NaN	42.06438	35	639.8688	0	1	NaN	23.76203	52	345.7911	0	1	NaN	14.63995
ILMN_1677868	ADRA2B	0005960592	356.7873	0	1	NaN	20.72149	33	313.9599	0.0115942	1	NaN	16.44954	29	463.9717	0	1	NaN	24.53016	35	345.0697	0	1	NaN	19.7924	31	485.7941	0	1	NaN	25.49486	39	349.6191	0	1	NaN	15.84888	42	326.2893	0	1	NaN	14.93559	46	369.1184	0	1	NaN	16.77054
ILMN_1733963	ADRA2C	0000630022	277.5714	0.1138686	1	NaN	21.99745	40	252.4002	0.184058	1	NaN	14.43751	29	287.4438	0.1832845	1	NaN	16.13281	36	285.4552	0.1001451	1	NaN	17.14052	41	255.9348	0.1818182	1	NaN	15.68248	33	244.7896	0.167894	1	NaN	12.9548	31	233.5416	0.2332361	1	NaN	9.503684	35	248.5904	0.08959538	1	NaN	13.28307
ILMN_1804255	ADRB1	0004830068	266.6626	0.1664234	1	NaN	16.22843	35	250.2748	0.1927536	1	NaN	12.77521	47	290.4916	0.1627566	1	NaN	12.93843	48	312.7716	0.02467344	1	NaN	20.29427	37	234.0875	0.2935916	1	NaN	13.93962	28	264.8593	0.08394698	1	NaN	14.03011	46	226.4053	0.3017493	1	NaN	11.79405	41	224.2527	0.2962428	1	NaN	10.05999
ILMN_1695590	ADRB2	0001580554	563.1594	0	1	NaN	29.75496	43	509.6259	0	1	NaN	34.04006	34	518.4888	0	1	NaN	20.9596	51	421.0752	0	1	NaN	22.54904	47	401.3356	0	1	NaN	20.70368	39	406.9673	0	1	NaN	23.09141	40	305.2913	0	1	NaN	13.78612	42	359.6486	0	1	NaN	11.17446
ILMN_1694007	ADRB3	0006370646	268.9408	0.1474453	1	NaN	16.95801	39	231.1974	0.3362319	1	NaN	8.876183	50	226.6279	0.7111437	1	NaN	8.92031	49	235.845	0.4354136	1	NaN	12.44637	36	196.0781	0.6691505	1	NaN	12.37689	27	215.8895	0.3755523	1	NaN	9.081137	42	216.9344	0.3921283	1	NaN	10.22101	37	234.7309	0.1820809	1	NaN	9.601955
ILMN_1673330	ADRBK1	0001070273	238.6872	0.3386861	1	NaN	12.89259	45	229.8668	0.3507246	1	NaN	9.492747	38	251.4383	0.4472141	1	NaN	11.34771	52	216.0108	0.6835994	1	NaN	10.06766	45	184.9341	0.8137109	1	NaN	12.93387	39	212.2781	0.4094256	1	NaN	13.01896	38	199.6216	0.6180758	1	NaN	9.392616	41	188.6996	0.8063584	1	NaN	6.546854
ILMN_1668900	ADRBK2	0002970681	219.9998	0.5284672	1	NaN	8.248937	52	208.9639	0.584058	1	NaN	9.582771	47	245.2985	0.5219941	1	NaN	10.55838	39	218.491	0.6560232	1	NaN	9.182215	48	182.4424	0.8360656	1	NaN	10.17161	45	181.6112	0.8100147	1	NaN	12.85916	31	181.9862	0.8819242	1	NaN	11.41278	40	222.5195	0.3092486	1	NaN	9.881501
ILMN_1760143	ADRM1	0004050347	4888.243	0	1	NaN	185.1525	39	4350.993	0	1	NaN	152.045	47	8358.001	0	1	NaN	256.6405	38	5022.279	0	1	NaN	154.5823	49	6930.118	0	1	NaN	232.2272	43	5609.238	0	1	NaN	154.1501	34	5743.9	0	1	NaN	251.5745	34	3759.066	0	1	NaN	139.7836
ILMN_1790757	ADSL	0003170291	3746.927	0	1	NaN	157.1773	38	3185.31	0	1	NaN	122.309	36	5438.489	0	1	NaN	159.6118	49	3523.874	0	1	NaN	101.5467	44	4407.884	0	1	NaN	178.5271	36	5065.117	0	1	NaN	183.7975	35	3812.484	0	1	NaN	110.5405	45	2506.209	0	1	NaN	87.83771
ILMN_1778796	ADSS	0000840328	732.8033	0	1	NaN	31.37094	53	478.4966	0	1	NaN	21.49942	48	829.9272	0	1	NaN	46.77974	43	633.163	0	1	NaN	28.83482	54	558.322	0	1	NaN	23.34128	50	509.5208	0	1	NaN	32.02847	42	517.7099	0	1	NaN	20.93336	46	349.2775	0	1	NaN	12.50649
ILMN_1749804	ADSSL1	0000240370	291.1833	0.0729927	1	NaN	14.52137	46	313.7184	0.0115942	1	NaN	19.98603	36	411.9827	0	1	NaN	25.19656	37	306.7684	0.03773585	1	NaN	16.68589	37	347.0746	0	1	NaN	26.94154	39	363.7475	0	1	NaN	29.37978	34	318.522	0	1	NaN	13.67155	51	212.4604	0.4248555	1	NaN	8.40159
ILMN_1720235	ADSSL1	0004120328	574.2354	0	1	NaN	24.86262	43	672.9102	0	1	NaN	26.49213	35	753.0866	0	1	NaN	31.3661	51	513.8489	0	1	NaN	17.66782	55	537.1665	0	1	NaN	35.68945	43	600.4208	0	1	NaN	25.62541	32	437.0591	0	1	NaN	19.90038	47	1710.513	0	1	NaN	58.21353
ILMN_1699404	ADSSL1	0006450324	271.2814	0.1343066	1	NaN	15.0707	37	254.1276	0.1710145	1	NaN	13.84726	56	321.4745	0.06451613	1	NaN	19.77961	41	268.6632	0.1596517	1	NaN	12.72028	49	287.3605	0.07898659	1	NaN	16.04329	40	231.043	0.2503682	1	NaN	9.896667	35	246.487	0.1545189	1	NaN	11.57554	38	261.8643	0.03034682	1	NaN	15.19311
ILMN_1736178	AEBP1	0000130349	569.1418	0	1	NaN	32.88178	49	720.3179	0	1	NaN	40.63301	47	362.2261	0.005865103	1	NaN	18.41715	44	445.7417	0	1	NaN	25.25699	44	391.9084	0	1	NaN	19.14768	33	397.242	0	1	NaN	18.83709	46	451.6041	0	1	NaN	21.52062	43	1613.647	0	1	NaN	48.35543
ILMN_1803376	AEBP2	0000240075	1943.913	0	1	NaN	68.54154	39	1349.898	0	1	NaN	73.07189	36	2845.988	0	1	NaN	117.5254	48	1488.554	0	1	NaN	47.17023	46	2034.31	0	1	NaN	81.89996	46	2112.893	0	1	NaN	107.9085	38	1747.314	0	1	NaN	60.07167	47	699.0289	0	1	NaN	21.74151
ILMN_1712944	AES	0004200180	16476.56	0	1	NaN	684.0979	48	14607.08	0	1	NaN	626.6343	42	23932.96	0	1	NaN	793.3214	38	13575.69	0	1	NaN	379.4585	51	18978.63	0	1	NaN	638.5985	37	17560.21	0	1	NaN	481.1697	40	17485.71	0	1	NaN	410.2054	45	7891.984	0	1	NaN	211.2145
ILMN_1707958	AES	0004920500	757.5342	0	1	NaN	52.43473	33	577.0477	0	1	NaN	31.99759	38	954.4921	0	1	NaN	41.09267	42	528.6484	0	1	NaN	18.09584	49	655.1101	0	1	NaN	34.42944	36	650.7668	0	1	NaN	56.10098	35	488.7574	0	1	NaN	25.4682	38	263.5052	0.02601156	1	NaN	10.144
ILMN_1651235	AFAP	0001740450	252.0628	0.2437956	1	NaN	15.40459	38	230.8634	0.3391304	1	NaN	10.32102	46	291.547	0.159824	1	NaN	12.14388	46	260.455	0.2133527	1	NaN	10.2048	43	280.6483	0.09388971	1	NaN	18.60621	31	247.8357	0.1487482	1	NaN	12.13411	32	261.1511	0.08892129	1	NaN	9.230895	52	219.9685	0.3309249	1	NaN	8.153608
ILMN_1660424	AFAP	0002100338	272.7829	0.1255474	1	NaN	11.55847	41	233.2875	0.3130435	1	NaN	11.11819	45	290.0251	0.1715543	1	NaN	14.57532	42	255.3572	0.2583454	1	NaN	11.69259	41	281.7209	0.08941878	1	NaN	15.91526	51	296.6082	0.0191458	1	NaN	12.67464	54	253.9976	0.1151604	1	NaN	12.30674	43	182.8133	0.8800578	1	NaN	8.690473
ILMN_1701998	AFAP	0006200332	1465.805	0	1	NaN	57.10332	43	1379.583	0	1	NaN	68.98602	34	2443.02	0	1	NaN	92.34324	42	1185.254	0	1	NaN	40.67343	56	1883.074	0	1	NaN	79.4374	34	2273.528	0	1	NaN	89.47107	42	1678.222	0	1	NaN	43.88678	43	753.5556	0	1	NaN	35.11993
ILMN_1694140	AFAP1L1	0001400170	335.1104	0.00729927	1	NaN	19.34547	48	312.8365	0.0115942	1	NaN	17.22084	37	442.9747	0	1	NaN	21.52411	35	323.07	0.007256894	1	NaN	15.12938	43	323.5506	0.002980626	1	NaN	21.19144	40	243.2898	0.1752577	1	NaN	14.1491	34	242.713	0.1734694	1	NaN	8.963907	43	245.114	0.1083815	1	NaN	10.66499
ILMN_1730995	AFAP1L2	0004040309	3839.299	0	1	NaN	172.8589	37	2574.136	0	1	NaN	115.3319	40	8367.704	0	1	NaN	207.5378	54	2788.429	0	1	NaN	59.32936	51	5777.39	0	1	NaN	188.0196	40	5301.999	0	1	NaN	184.7462	39	3706.228	0	1	NaN	109.9718	27	1870.124	0	1	NaN	55.90869
ILMN_1702696	AFAR3	0006760162	498.163	0	1	NaN	28.64979	32	346.534	0	1	NaN	20.46716	34	527.871	0	1	NaN	29.33536	39	571.023	0	1	NaN	26.776	37	604.5872	0	1	NaN	28.06099	50	582.0425	0	1	NaN	31.82622	34	502.0365	0	1	NaN	22.54883	37	276.5356	0.005780347	1	NaN	15.03454
ILMN_1673119	AFF1	0003130070	359.1981	0	1	NaN	20.68463	43	369.1165	0	1	NaN	17.76521	41	418.6455	0	1	NaN	22.81678	44	338.1115	0	1	NaN	16.83633	50	364.0867	0	1	NaN	21.49566	45	319.0209	0	1	NaN	18.19733	43	291.0201	0.01311953	1	NaN	10.63031	43	295.4697	0	1	NaN	14.16302
ILMN_1725889	AFF2	0003460021	2705.653	0	1	NaN	287.5548	62	3917.949	0	1	NaN	105.4275	47	5328.537	0	1	NaN	206.1642	30	3119.353	0	1	NaN	78.75354	49	4809.426	0	1	NaN	207.4042	43	4695.653	0	1	NaN	164.0789	39	3846.93	0	1	NaN	94.6759	50	784.499	0	1	NaN	25.43116
ILMN_1775235	AFF3	0000630521	8499.695	0	1	NaN	331.8775	40	5952.927	0	1	NaN	200.0617	41	7783.02	0	1	NaN	151.4002	44	5394.341	0	1	NaN	138.0751	45	8356.22	0	1	NaN	366.874	34	6732.41	0	1	NaN	217.9618	48	5600.937	0	1	NaN	121.6918	49	1858.37	0	1	NaN	78.98918
ILMN_1697308	AFF3	0005960731	211.7442	0.6131387	1	NaN	11.87046	51	204.4046	0.631884	1	NaN	11.08698	40	254.0638	0.4120235	1	NaN	12.57562	34	255.3185	0.2583454	1	NaN	9.238569	49	234.9052	0.2876304	1	NaN	13.54071	45	213.2509	0.3991163	1	NaN	9.119237	39	222.7523	0.3338192	1	NaN	9.034301	39	224.7004	0.2875723	1	NaN	10.20973
ILMN_1677951	AFF3	0007550341	1688.227	0	1	NaN	84.67698	43	833.0222	0	1	NaN	29.00412	49	1053.179	0	1	NaN	45.31268	28	1180.478	0	1	NaN	41.71743	42	1135.354	0	1	NaN	65.86221	45	986.9736	0	1	NaN	48.8019	34	1141.699	0	1	NaN	46.63686	47	334.6353	0	1	NaN	10.90512
ILMN_1708502	AFF4	0002340093	4498.658	0	1	NaN	169.7451	50	4064.339	0	1	NaN	146.6426	44	6659.654	0	1	NaN	249.812	36	3408.393	0	1	NaN	88.63315	43	6397.613	0	1	NaN	233.6427	34	5617.75	0	1	NaN	123.6552	44	3914.274	0	1	NaN	94.67813	48	1429.201	0	1	NaN	55.39924
ILMN_1792109	AFG3L1	0002140025	3846.91	0	1	NaN	138.1143	50	2741.56	0	1	NaN	88.00708	43	4115.275	0	1	NaN	149.3436	39	3333.711	0	1	NaN	91.2036	60	3804.766	0	1	NaN	118.0973	46	3104.641	0	1	NaN	121.3733	44	3176.682	0	1	NaN	102.6726	29	1393.047	0	1	NaN	40.5848
ILMN_1699172	AFG3L1	0005220301	441.0156	0	1	NaN	22.49683	39	343.1756	0	1	NaN	18.22948	39	549.0447	0	1	NaN	23.16396	44	466.6612	0	1	NaN	28.06572	45	537.3638	0	1	NaN	32.80914	35	391.4456	0	1	NaN	19.78473	31	367.6915	0	1	NaN	17.38128	37	230.2305	0.2312139	1	NaN	7.83166
ILMN_1686357	AFG3L2	0002490376	1988.621	0	1	NaN	106.3459	45	1500.664	0	1	NaN	96.56952	29	2691.643	0	1	NaN	114.3766	46	1890.199	0	1	NaN	93.29036	40	2647.447	0	1	NaN	90.53756	52	2261.515	0	1	NaN	75.2767	42	1920.404	0	1	NaN	76.89297	39	1299.794	0	1	NaN	39.68695
ILMN_1670135	AFM	0007650451	199.1284	0.7518248	1	NaN	13.18192	34	176.6189	0.9072464	1	NaN	10.88183	38	249.4477	0.4648094	1	NaN	15.2783	41	224.0694	0.5849057	1	NaN	12.48563	50	187.4036	0.7779434	1	NaN	8.915748	44	173.0609	0.8718704	1	NaN	7.713444	37	196.9814	0.6720117	1	NaN	7.363679	34	185.8866	0.8352601	1	NaN	7.30219
ILMN_1707551	AFMID	0004780370	2242.398	0	1	NaN	113.8105	45	2384.295	0	1	NaN	137.7073	50	2105.131	0	1	NaN	85.36625	64	2221.655	0	1	NaN	82.2962	59	1182.917	0	1	NaN	56.36552	57	2029.726	0	1	NaN	80.68299	39	1888.318	0	1	NaN	64.87556	49	2249.235	0	1	NaN	88.79855
ILMN_1782204	AFP	0005420040	283.4437	0.09343065	1	NaN	17.7802	38	274.6035	0.08550724	1	NaN	16.59485	39	295.8809	0.1392962	1	NaN	15.61602	48	248.6944	0.3076923	1	NaN	8.490494	47	230.0974	0.3174367	1	NaN	14.48058	36	246.291	0.1605302	1	NaN	14.67523	38	237.1694	0.2055394	1	NaN	9.839423	41	253.6973	0.05924856	1	NaN	12.31637
ILMN_1795996	AFTPH	0002230392	970.3041	0	1	NaN	35.56381	60	716.0597	0	1	NaN	25.37257	52	1285.02	0	1	NaN	54.49027	42	950.9124	0	1	NaN	44.52191	50	875.293	0	1	NaN	52.59589	44	987.3911	0	1	NaN	50.36267	46	1033.553	0	1	NaN	49.0203	37	581.3749	0	1	NaN	25.00186
ILMN_1767722	AFTPH	0003870397	5779.543	0	1	NaN	292.4166	46	5110.111	0	1	NaN	157.7717	50	7912.988	0	1	NaN	260.138	38	3850.863	0	1	NaN	129.1666	45	6968.588	0	1	NaN	175.3453	41	6198.926	0	1	NaN	202.792	41	4888.143	0	1	NaN	130.0891	35	1005.6	0	1	NaN	37.00663
ILMN_1802631	AGA	0006940465	1240.104	0	1	NaN	55.07573	29	949.9866	0	1	NaN	37.42687	32	1696.593	0	1	NaN	100.5764	33	882.6791	0	1	NaN	49.22487	33	1378.988	0	1	NaN	80.53317	33	1113.205	0	1	NaN	40.05373	35	958.6561	0	1	NaN	46.06839	29	1956.867	0	1	NaN	68.36172
ILMN_1735591	AGAP2	0001110402	975.449	0	1	NaN	47.43562	39	782.8602	0	1	NaN	30.38902	59	1141.841	0	1	NaN	65.12334	38	1023.139	0	1	NaN	38.03881	49	1203.179	0	1	NaN	54.03605	45	1024.591	0	1	NaN	39.71043	42	1057.918	0	1	NaN	38.63469	48	283.2748	0.002890173	1	NaN	10.57302
ILMN_1688627	AGBL2	0002120711	197.004	0.7781022	1	NaN	12.28628	39	174.4692	0.9202899	1	NaN	11.9522	34	236.7719	0.5894428	1	NaN	11.93945	30	243.7289	0.3526851	1	NaN	15.17458	34	202.6265	0.5916542	1	NaN	10.24279	45	210.7032	0.4270987	1	NaN	9.161678	38	202.8002	0.5816327	1	NaN	7.710355	53	184.3094	0.865607	1	NaN	7.428527
ILMN_1672767	AGBL3	0002970484	208.4263	0.6452554	1	NaN	11.0854	44	205.2867	0.6188406	1	NaN	8.669958	49	273.4881	0.2668622	1	NaN	12.28913	47	242.8177	0.3671988	1	NaN	15.12998	37	236.1155	0.2831595	1	NaN	17.86793	39	222.4283	0.3122239	1	NaN	10.56021	34	211.9469	0.4591837	1	NaN	12.02969	36	221.7834	0.316474	1	NaN	10.24263
ILMN_1745097	AGBL4	0005810152	386.4433	0	1	NaN	22.67802	36	306.3778	0.01884058	1	NaN	16.66137	36	526.291	0	1	NaN	25.80322	45	413.2349	0	1	NaN	17.82363	44	415.2503	0	1	NaN	20.84043	41	378.6962	0	1	NaN	17.33333	41	356.1435	0	1	NaN	14.46673	37	337.0017	0	1	NaN	16.85774
ILMN_1693148	AGC1	0004780368	211.0409	0.6218978	1	NaN	12.89671	47	176.6326	0.9072464	1	NaN	11.9361	36	184.1193	0.9824047	1	NaN	8.014676	36	187.5108	0.946299	1	NaN	8.386027	41	170.2132	0.9374068	1	NaN	7.153641	43	166.6733	0.9307805	1	NaN	12.34604	36	189.4813	0.787172	1	NaN	10.57971	33	203.2669	0.566474	1	NaN	9.631369
ILMN_1686157	AGC1	0005910377	228.2508	0.4291971	1	NaN	15.55827	42	216.9517	0.5057971	1	NaN	14.97495	37	254.6289	0.4090909	1	NaN	18.90664	28	223.6489	0.5849057	1	NaN	7.242419	46	202.2076	0.5946349	1	NaN	11.51499	42	215.8524	0.377025	1	NaN	12.26757	41	208.5355	0.5087463	1	NaN	7.638842	52	210.8601	0.4450867	1	NaN	9.681766
ILMN_1690829	AGER	0004610390	211.8498	0.6131387	1	NaN	10.1764	31	226.8674	0.3956522	1	NaN	13.23962	36	286.8174	0.1920821	1	NaN	16.00566	37	254.2296	0.2626996	1	NaN	14.08578	40	236.597	0.2816691	1	NaN	14.16253	35	232.8549	0.2400589	1	NaN	14.04596	41	231.1896	0.260933	1	NaN	11.48423	37	214.4786	0.4017341	1	NaN	9.868075
ILMN_1729777	AGER	0005090672	296.3371	0.05839416	1	NaN	17.27006	26	296.7628	0.03188406	1	NaN	14.87279	36	369.7955	0	1	NaN	14.49759	41	314.5746	0.02322206	1	NaN	15.48022	42	362.0215	0	1	NaN	27.02361	32	316.356	0	1	NaN	20.80446	33	277.2439	0.04373178	1	NaN	13.56508	40	240.138	0.1416185	1	NaN	11.50883
ILMN_1776153	AGGF1	0002100605	837.1796	0	1	NaN	44.88609	39	801.7805	0	1	NaN	40.8194	36	1105.074	0	1	NaN	45.07493	41	685.2408	0	1	NaN	42.61271	36	896.2382	0	1	NaN	58.11121	28	937.6263	0	1	NaN	49.52964	39	825.0485	0	1	NaN	36.69321	41	356.6449	0	1	NaN	16.22844
ILMN_1772645	AGK	0005900242	2681.684	0	1	NaN	104.3502	39	2231.36	0	1	NaN	94.37764	38	4536.563	0	1	NaN	176.945	36	2262.786	0	1	NaN	85.06808	36	3986.396	0	1	NaN	109.0654	50	3472.012	0	1	NaN	135.7526	43	2779.768	0	1	NaN	111.937	39	1147.301	0	1	NaN	51.80912
ILMN_1680343	AGL	0000160364	205.9234	0.6715329	1	NaN	11.0521	47	190.5655	0.7942029	1	NaN	8.414762	32	241.3176	0.5601173	1	NaN	12.43324	38	211.9322	0.7285922	1	NaN	11.05125	32	222.2208	0.3830104	1	NaN	11.04459	38	207.0528	0.4624448	1	NaN	9.291893	47	240.335	0.1924198	1	NaN	10.48056	30	191.6339	0.7615607	1	NaN	7.495917
ILMN_1775082	AGL	0002760129	251.7494	0.2437956	1	NaN	16.1235	46	211.9341	0.5594203	1	NaN	9.261327	43	247.0264	0.4985337	1	NaN	14.0836	38	213.5778	0.7111756	1	NaN	8.229521	49	208.6679	0.5037258	1	NaN	13.70485	41	210.4476	0.4285714	1	NaN	9.815338	42	215.0297	0.4169096	1	NaN	10.91466	48	207.9813	0.482659	1	NaN	9.338896
ILMN_1750235	AGL	0005720554	296.9279	0.05547445	1	NaN	17.56475	42	298.9895	0.02463768	1	NaN	18.01072	43	318.4378	0.07331378	1	NaN	18.10209	37	322.1715	0.008708273	1	NaN	17.21528	45	316.1272	0.01639344	1	NaN	11.10424	48	268.5934	0.07216495	1	NaN	14.79379	45	289.6358	0.01895044	1	NaN	13.7113	46	262.0616	0.02890173	1	NaN	9.830032
ILMN_1717468	AGL	0006510364	315.3319	0.02773723	1	NaN	23.71606	38	282.91	0.06231884	1	NaN	25.55093	32	357.555	0.01612903	1	NaN	21.3253	43	282.3205	0.1132075	1	NaN	18.80616	39	426.862	0	1	NaN	27.325	42	271.3728	0.06480118	1	NaN	20.36109	32	291.1096	0.01311953	1	NaN	17.16147	34	281.5348	0.002890173	1	NaN	21.8164
ILMN_1664006	AGL	0006980402	1569.11	0	1	NaN	83.31375	39	895.4589	0	1	NaN	37.47215	40	1545.505	0	1	NaN	61.73196	53	911.5174	0	1	NaN	32.93098	53	1190.495	0	1	NaN	49.8076	46	1134.476	0	1	NaN	64.36064	40	889.3641	0	1	NaN	28.10472	40	506.4238	0	1	NaN	18.08068
ILMN_1707169	AGMAT	0005820189	267.7727	0.1532847	1	NaN	19.76144	34	229.9493	0.3507246	1	NaN	12.39822	37	273.8867	0.2639296	1	NaN	12.14153	39	254.5788	0.2612482	1	NaN	11.10789	49	218.9983	0.4098361	1	NaN	9.150363	40	215.8924	0.3755523	1	NaN	9.666605	37	216.3966	0.4023324	1	NaN	13.13073	43	219.9081	0.3309249	1	NaN	7.729803
ILMN_1697790	AGPAT1	0005890722	265.3469	0.1722628	1	NaN	18.2149	33	246.8928	0.2231884	1	NaN	12.30893	56	326.7841	0.05718475	1	NaN	15.75036	46	287.4009	0.09288824	1	NaN	13.76162	50	293.9738	0.06110283	1	NaN	14.37455	39	283.7042	0.03092784	1	NaN	23.64956	33	265.9486	0.06851312	1	NaN	12.88451	38	241.3734	0.1372832	1	NaN	13.16561
ILMN_1779109	AGPAT1	0006550201	154.3591	0.989781	1	NaN	9.761978	35	192.1765	0.773913	1	NaN	11.49566	38	204.3944	0.9105572	1	NaN	14.7601	34	187.434	0.946299	1	NaN	7.718665	38	157.1354	0.9821162	1	NaN	7.995657	38	166.0258	0.9337261	1	NaN	9.310918	46	189.1402	0.7930029	1	NaN	10.47518	32	177.2123	0.9277456	1	NaN	7.791354
ILMN_1751657	AGPAT1	0007550148	544.2067	0	1	NaN	30.83825	27	494.4513	0	1	NaN	24.03397	38	744.489	0	1	NaN	40.32221	32	562.0129	0	1	NaN	26.62089	44	789.2588	0	1	NaN	53.88243	36	608.1031	0	1	NaN	26.67193	38	572.4349	0	1	NaN	27.65319	40	677.2324	0	1	NaN	29.56328
ILMN_1732176	AGPAT2	0006200121	459.143	0	1	NaN	25.60525	45	398.7176	0	1	NaN	21.84449	33	393.7001	0	1	NaN	20.65286	42	372.837	0	1	NaN	15.31415	48	372.3997	0	1	NaN	24.89942	35	286.7868	0.02650957	1	NaN	18.8228	27	320.0636	0	1	NaN	16.00894	50	355.5529	0	1	NaN	15.3178
ILMN_1681081	AGPAT2	0006860039	389.344	0	1	NaN	25.09322	35	331.1246	0	1	NaN	21.78545	31	378.2942	0	1	NaN	18.24581	47	332.0832	0.004354137	1	NaN	16.42241	37	327.9891	0	1	NaN	17.80414	44	276.5258	0.05154639	1	NaN	12.65975	36	298.9527	0	1	NaN	17.34534	31	322.7058	0	1	NaN	21.16199
ILMN_1678548	AGPAT3	0002470113	2039.425	0	1	NaN	101.2279	41	1502.804	0	1	NaN	59.68879	51	3221.253	0	1	NaN	124.5619	48	2030.529	0	1	NaN	80.68381	39	3244.082	0	1	NaN	123.9948	37	2264.145	0	1	NaN	91.60658	41	1663.993	0	1	NaN	55.29354	46	1774.474	0	1	NaN	44.23249
ILMN_1732672	AGPAT4	0002470133	250.3493	0.2583942	1	NaN	16.47096	35	235.0215	0.2971014	1	NaN	14.53834	33	225.1736	0.7272727	1	NaN	10.92547	39	194.1703	0.8984035	1	NaN	8.432971	40	192.6183	0.7183309	1	NaN	9.601385	39	196.0638	0.6067747	1	NaN	9.989851	46	212.871	0.4446064	1	NaN	10.06219	49	298.3534	0	1	NaN	19.18347
ILMN_1730504	AGPAT4	0004210477	4192.063	0	1	NaN	150.487	47	4140.621	0	1	NaN	99.75183	64	6151.694	0	1	NaN	185.6004	46	3050.856	0	1	NaN	75.78132	64	5505.932	0	1	NaN	189.1427	38	5332.602	0	1	NaN	180.4158	39	3519.933	0	1	NaN	99.44092	48	11665.5	0	1	NaN	251.3771
ILMN_1768029	AGPAT5	0004050408	4765.347	0	1	NaN	164.1317	49	3911.704	0	1	NaN	154.3921	50	5383.29	0	1	NaN	148.7967	50	3554.817	0	1	NaN	136.4124	32	3768.004	0	1	NaN	198.7363	43	4652.369	0	1	NaN	218.6619	45	3365.888	0	1	NaN	109.0977	41	4946.734	0	1	NaN	140.1014
ILMN_1740752	AGPAT6	0005670291	395.6713	0	1	NaN	25.18283	40	398.9334	0	1	NaN	26.94145	42	451.257	0	1	NaN	25.81712	40	344.4525	0	1	NaN	13.7625	50	384.1242	0	1	NaN	20.74351	46	293.543	0.0191458	1	NaN	11.93182	42	339.0001	0	1	NaN	16.03776	39	309.5552	0	1	NaN	15.7966
ILMN_1674759	AGPAT7	0006350427	1388.652	0	1	NaN	65.0902	47	1386.775	0	1	NaN	72.3308	42	2010.797	0	1	NaN	91.29145	40	1423.688	0	1	NaN	44.05148	45	2323.594	0	1	NaN	81.65874	51	1599.705	0	1	NaN	60.17597	37	1503.021	0	1	NaN	51.6449	43	575.6185	0	1	NaN	20.99479
ILMN_1794875	AGPAT9	0007610546	2357.356	0	1	NaN	121.0794	34	1282.744	0	1	NaN	40.71113	47	2569.812	0	1	NaN	82.45107	45	1066.986	0	1	NaN	27.35295	44	1540.278	0	1	NaN	75.82698	35	1448.054	0	1	NaN	62.09061	38	1244.888	0	1	NaN	43.65378	28	783.8394	0	1	NaN	29.41813
ILMN_1750465	AGPS	0002450484	839.5947	0	1	NaN	41.63589	43	754.2802	0	1	NaN	40.4202	46	1355.149	0	1	NaN	57.1074	52	573.3382	0	1	NaN	22.3944	47	1054.091	0	1	NaN	36.69339	51	940.6641	0	1	NaN	47.11162	39	610.881	0	1	NaN	23.99576	45	638.0908	0	1	NaN	22.03012
ILMN_1814151	AGR2	0002320441	327.8471	0.01313869	1	NaN	22.3472	45	280.2872	0.06811594	1	NaN	15.17669	33	329.6226	0.0542522	1	NaN	21.49414	32	281.2015	0.1161103	1	NaN	15.0169	37	291.5994	0.06855439	1	NaN	16.51687	41	316.0514	0	1	NaN	27.85318	29	231.7123	0.2565598	1	NaN	12.67072	37	200.0902	0.6199422	1	NaN	9.755309
ILMN_1728787	AGR3	0004210411	201.3715	0.7226278	1	NaN	14.13237	31	212.9928	0.5492753	1	NaN	11.95078	39	248.7943	0.4706745	1	NaN	16.82371	39	212.2847	0.7271408	1	NaN	9.517404	47	236.5004	0.2816691	1	NaN	17.74428	40	183.3359	0.7879234	1	NaN	8.699954	30	186.6736	0.8250729	1	NaN	7.687543	46	234.5027	0.1864162	1	NaN	11.51611
ILMN_1770454	AGRN	0001340128	1092.426	0	1	NaN	51.54934	44	822.9784	0	1	NaN	39.59668	55	991.7604	0	1	NaN	45.40547	47	700.0558	0	1	NaN	29.77094	43	1192.971	0	1	NaN	73.01568	32	850.4857	0	1	NaN	56.1354	32	774.5788	0	1	NaN	33.18747	42	1213.114	0	1	NaN	40.47657
ILMN_1714253	AGRP	0003310348	338.3419	0.001459854	1	NaN	24.25579	37	302.1567	0.02318841	1	NaN	13.16025	37	340.7235	0.03812317	1	NaN	17.2116	47	340.8296	0	1	NaN	15.79674	44	349.8544	0	1	NaN	20.63796	37	318.084	0	1	NaN	18.05551	43	277.1293	0.04373178	1	NaN	15.70823	30	333.6411	0	1	NaN	22.74142
ILMN_1770336	AGRP	0004540706	213.0966	0.5970803	1	NaN	9.293303	40	266.4062	0.1144928	1	NaN	12.85533	50	267.5555	0.3152493	1	NaN	14.5984	44	260.4097	0.2133527	1	NaN	14.56373	38	239.9787	0.2548435	1	NaN	14.88334	42	202.7675	0.5169367	1	NaN	11.13218	55	253.0497	0.122449	1	NaN	15.39605	35	240.5467	0.1387283	1	NaN	9.844672
ILMN_1815242	AGT	0006380273	3135.953	0	1	NaN	136.4882	40	2477.151	0	1	NaN	92.06355	44	4215.745	0	1	NaN	146.2851	48	2397.591	0	1	NaN	65.16431	42	2814.728	0	1	NaN	124.8325	33	4450.146	0	1	NaN	205.479	26	2951.739	0	1	NaN	104.6198	44	2052.989	0	1	NaN	45.66484
ILMN_1718071	AGTPBP1	0004860132	4434.003	0	1	NaN	156.5398	49	3709.856	0	1	NaN	157.7248	41	5543.831	0	1	NaN	159.713	42	3421.685	0	1	NaN	117.3832	32	5354.677	0	1	NaN	163.8262	37	4730.463	0	1	NaN	168.3758	40	3900.289	0	1	NaN	125.9114	39	4508.907	0	1	NaN	105.9217
ILMN_1814327	AGTR1	0001500736	411.9128	0	1	NaN	21.87696	37	322.1588	0.004347826	1	NaN	28.35728	21	565.5602	0	1	NaN	22.22202	37	359.5405	0	1	NaN	15.22872	41	466.3573	0	1	NaN	18.84697	43	406.5055	0	1	NaN	15.71228	39	338.1222	0	1	NaN	14.41052	43	263.0759	0.02601156	1	NaN	10.04478
ILMN_1775634	AGTR2	0007210632	381.2126	0	1	NaN	23.84828	26	311.5596	0.01304348	1	NaN	12.49917	47	322.5268	0.06158358	1	NaN	17.55376	40	319.1658	0.01306241	1	NaN	10.16556	55	315.9723	0.01639344	1	NaN	14.91104	45	285.5078	0.02650957	1	NaN	14.14225	40	285.3952	0.02478134	1	NaN	10.26857	44	259.6057	0.04046243	1	NaN	10.28838
ILMN_1802458	AGTRAP	0006900593	250.0244	0.259854	1	NaN	14.17963	42	265.3998	0.1202899	1	NaN	20.73674	32	362.3178	0.005865103	1	NaN	25.76459	40	264.9308	0.1814224	1	NaN	12.36909	30	271.105	0.1207153	1	NaN	17.24786	40	208.8246	0.4462445	1	NaN	12.39607	27	269.7915	0.05539359	1	NaN	14.39912	39	535.6108	0	1	NaN	19.38801
ILMN_1700183	AGTRL1	0000610139	607.2106	0	1	NaN	31.49056	39	2465.425	0	1	NaN	94.54488	41	781.6548	0	1	NaN	39.12033	42	1136.732	0	1	NaN	44.49398	41	583.1724	0	1	NaN	29.23581	38	502.7965	0	1	NaN	17.10967	43	971.345	0	1	NaN	25.41396	55	5848.543	0	1	NaN	188.1443
ILMN_1709796	AGXT	0004920678	219.2958	0.5386862	1	NaN	14.24595	47	225.2242	0.4101449	1	NaN	13.06447	29	205.1138	0.9090909	1	NaN	9.527562	39	225.0873	0.5689405	1	NaN	11.07457	42	208.9175	0.5022355	1	NaN	9.788036	47	161.9764	0.9499264	1	NaN	9.338152	35	208.6224	0.5043732	1	NaN	10.6679	34	185.5944	0.8367052	1	NaN	8.088116
ILMN_1783963	AGXT2	0006980228	224.7454	0.4554745	1	NaN	13.26161	36	190.9708	0.7898551	1	NaN	9.430528	41	231.1694	0.6510264	1	NaN	8.073821	49	215.7782	0.689405	1	NaN	7.095238	37	197.1139	0.6557377	1	NaN	8.036814	45	193.6195	0.6377025	1	NaN	14.28888	38	202.3176	0.5845481	1	NaN	10.18549	35	200.3181	0.617052	1	NaN	9.771692
ILMN_1757807	AGXT2L1	0005310554	1599.894	0	1	NaN	81.59589	34	1172.636	0	1	NaN	48.9707	44	2458.558	0	1	NaN	88.87383	49	1612.845	0	1	NaN	53.48919	49	2076.018	0	1	NaN	90.74427	35	2520.915	0	1	NaN	114.5015	34	1314.055	0	1	NaN	46.20973	40	1372.723	0	1	NaN	34.20285
ILMN_1686370	AGXT2L2	0007320288	308.7919	0.03649635	1	NaN	15.11683	61	273.5528	0.08695652	1	NaN	11.61847	41	375.6237	0	1	NaN	22.20179	46	316.1083	0.01886792	1	NaN	14.43197	45	428.1917	0	1	NaN	21.61199	46	323.3578	0	1	NaN	15.86213	44	269.584	0.05685131	1	NaN	13.96355	39	285.0428	0.001445087	1	NaN	11.56316
ILMN_1809139	AHCTF1	0006060717	3740.318	0	1	NaN	144.7472	48	2611.236	0	1	NaN	100.7928	36	4260.762	0	1	NaN	141.9589	42	2938.084	0	1	NaN	81.36453	28	4216.447	0	1	NaN	145.2551	34	4878.891	0	1	NaN	183.2927	37	3304.429	0	1	NaN	94.34229	49	924.9391	0	1	NaN	22.25281
ILMN_1657862	AHCY	0007320593	3645.249	0	1	NaN	173.8047	35	3375.112	0	1	NaN	90.0089	54	4630.22	0	1	NaN	165.342	39	2144.879	0	1	NaN	81.85835	47	3579.834	0	1	NaN	151.1433	42	2951.908	0	1	NaN	95.44839	47	2164.325	0	1	NaN	64.36294	45	3465.239	0	1	NaN	111.4298
ILMN_1770412	AHCYL1	0006100066	19267.98	0	1	NaN	799.6808	33	14481.08	0	1	NaN	560.5223	27	26110.32	0	1	NaN	1222.973	29	20059.42	0	1	NaN	468.8022	47	28466.93	0	1	NaN	915.6588	40	23490.62	0	1	NaN	870.6181	37	19350.51	0	1	NaN	466.3781	40	13598.17	0	1	NaN	330.448
ILMN_1712786	AHCYL2	0000240240	1528.459	0	1	NaN	86.59672	35	1438.42	0	1	NaN	59.85735	40	2304.695	0	1	NaN	84.61913	47	1493.385	0	1	NaN	55.11305	51	2274.113	0	1	NaN	90.48798	55	1963.996	0	1	NaN	65.24097	50	1459.592	0	1	NaN	46.29728	37	1455.66	0	1	NaN	49.64383
ILMN_1655491	AHDC1	0001010463	2028.915	0	1	NaN	86.487	42	1484.397	0	1	NaN	71.49046	40	2469.74	0	1	NaN	95.02207	49	1890.004	0	1	NaN	78.26357	44	2793.717	0	1	NaN	171.2583	32	2131.299	0	1	NaN	76.78701	36	1810	0	1	NaN	55.27087	51	556.9301	0	1	NaN	20.444
ILMN_1791006	AHI1	0006560020	8503.111	0	1	NaN	325.5541	42	6365.236	0	1	NaN	225.338	38	9194.754	0	1	NaN	229.6252	51	6368.895	0	1	NaN	182.7434	51	10393.15	0	1	NaN	335.3975	47	7889.647	0	1	NaN	303.0294	37	6360.44	0	1	NaN	142.4769	50	1734.783	0	1	NaN	62.38958
ILMN_1726703	AHNAK	0000060397	6018.421	0	1	NaN	249.6503	38	5715.704	0	1	NaN	150.7136	50	9417.761	0	1	NaN	312.7152	35	7149.33	0	1	NaN	153.3595	58	14130.38	0	1	NaN	381.5322	53	10905.23	0	1	NaN	257.1533	42	6531.779	0	1	NaN	141.9644	56	8210.107	0	1	NaN	212.2444
ILMN_1792495	AHNAK	0003120746	255.3238	0.2291971	1	NaN	14.03129	44	269.5863	0.09710145	1	NaN	16.38178	36	312.7234	0.08357771	1	NaN	15.38064	53	291.3299	0.07402032	1	NaN	11.54233	44	279.9388	0.09985097	1	NaN	18.56691	32	255.2576	0.1134021	1	NaN	8.999419	45	260.9982	0.08892129	1	NaN	14.36729	42	288.9187	0	1	NaN	14.53948
ILMN_1787375	AHNAK	0006280086	430.5157	0	1	NaN	31.86172	34	366.9346	0	1	NaN	23.08824	33	447.0153	0	1	NaN	26.46239	35	413.0289	0	1	NaN	22.6733	37	403.1862	0	1	NaN	18.3993	39	346.6733	0	1	NaN	18.7594	35	328.0402	0	1	NaN	16.19978	37	399.83	0	1	NaN	14.433
ILMN_1812640	AHR	0000840189	28527.32	0	1	NaN	946.244	42	20752.77	0	1	NaN	727.1503	46	30584.29	0	1	NaN	998.9056	43	30903.77	0	1	NaN	851.8472	37	28749.59	0	1	NaN	984.1539	41	29014.79	0	1	NaN	1083.052	50	31391.14	0	1	NaN	773.3572	50	23853.42	0	1	NaN	543.655
ILMN_1782679	AHRR	0001400079	199.4195	0.750365	1	NaN	12.90703	38	189.9216	0.7956522	1	NaN	14.20154	34	223.5311	0.7390029	1	NaN	13.86194	39	215.0294	0.6937591	1	NaN	11.30911	36	195.824	0.6706408	1	NaN	12.22829	45	167.2709	0.927835	1	NaN	7.923674	41	194.563	0.7069971	1	NaN	9.215878	30	173.8733	0.9436416	1	NaN	10.81812
ILMN_1703617	AHSA1	0003990192	3679.215	0	1	NaN	158.0847	47	2655.935	0	1	NaN	123.6379	41	5251.518	0	1	NaN	184.5349	48	3002.458	0	1	NaN	108.4514	42	4038.379	0	1	NaN	164.9394	37	3375.274	0	1	NaN	138.2602	47	3674.568	0	1	NaN	88.00495	39	2428.131	0	1	NaN	76.0628
ILMN_1798308	AHSA2	0004880347	2394.411	0	1	NaN	94.10835	51	1498.601	0	1	NaN	55.72766	38	1935.325	0	1	NaN	83.22316	34	1590.677	0	1	NaN	53.6396	38	1023.687	0	1	NaN	42.05694	45	1323.699	0	1	NaN	74.60051	34	1388.942	0	1	NaN	74.17934	33	2058.555	0	1	NaN	72.6461
ILMN_1730625	AHSG	0006350458	242.6601	0.3080292	1	NaN	15.00779	39	232.9314	0.3144928	1	NaN	15.79092	33	256.2778	0.3973607	1	NaN	15.46599	33	242.8493	0.3671988	1	NaN	8.876481	53	231.3814	0.3070045	1	NaN	13.8265	40	226.1164	0.281296	1	NaN	12.23367	40	241.7716	0.1822158	1	NaN	10.11452	41	215.052	0.3959537	1	NaN	7.499683
ILMN_1792434	AICDA	0005960392	257.4436	0.2160584	1	NaN	15.13442	41	261.0818	0.1362319	1	NaN	9.028007	44	254.6716	0.4090909	1	NaN	9.657309	38	266.9366	0.1669086	1	NaN	14.22129	44	262.9092	0.1490313	1	NaN	16.80959	36	235.6835	0.2238586	1	NaN	15.34574	26	273.7606	0.05102041	1	NaN	17.63726	34	231.7644	0.216763	1	NaN	11.2665
ILMN_1792473	AIF1	0000830484	1190.831	0	1	NaN	63.64517	41	1120.529	0	1	NaN	44.74659	45	1197.202	0	1	NaN	52.51383	40	626.233	0	1	NaN	27.69919	47	1175.111	0	1	NaN	68.09038	35	880.7742	0	1	NaN	37.11848	36	497.1877	0	1	NaN	23.92344	38	892.727	0	1	NaN	29.294
ILMN_1771827	AIF1	0001450504	248.1352	0.2729927	1	NaN	18.52841	34	233.4485	0.3101449	1	NaN	11.63363	39	239.9712	0.5718475	1	NaN	11.93115	40	241.6908	0.3802612	1	NaN	11.05766	39	201.6582	0.6020864	1	NaN	8.832725	48	195.8232	0.6082474	1	NaN	9.380849	34	219.9247	0.3600583	1	NaN	9.14972	43	203.6008	0.5563584	1	NaN	6.188878
ILMN_1703538	AIF1	0003120608	1121.89	0	1	NaN	43.94057	44	1114.481	0	1	NaN	43.1333	45	1069.328	0	1	NaN	47.32629	47	458.2113	0	1	NaN	17.24992	45	872.2892	0	1	NaN	57.86798	29	787.2664	0	1	NaN	36.11016	49	350.6793	0	1	NaN	11.40537	53	801.3976	0	1	NaN	26.02918
ILMN_1667183	AIFM1	0000360278	407.5454	0	1	NaN	18.78607	43	342.2989	0	1	NaN	16.80445	36	658.9417	0	1	NaN	37.36222	35	419.7241	0	1	NaN	20.69377	30	500.7647	0	1	NaN	26.5289	31	466.5054	0	1	NaN	21.87204	46	420.459	0	1	NaN	25.60295	32	274.5542	0.005780347	1	NaN	12.54929
ILMN_1668408	AIFM1	0000450403	975.8807	0	1	NaN	56.15497	41	871.775	0	1	NaN	39.37058	35	1155.167	0	1	NaN	58.82129	45	814.1854	0	1	NaN	42.1335	34	1157.198	0	1	NaN	82.327	36	1021.312	0	1	NaN	44.0109	50	950.3777	0	1	NaN	42.81268	53	590.3456	0	1	NaN	22.36465
ILMN_1717357	AIFM1	0007320433	386.1463	0	1	NaN	20.42733	48	309.9359	0.01449275	1	NaN	18.08093	36	508.403	0	1	NaN	28.5698	50	400.7062	0	1	NaN	23.45465	37	460.4999	0	1	NaN	26.57078	48	382.9641	0	1	NaN	18.28589	42	394.825	0	1	NaN	20.71165	41	246.1189	0.1026012	1	NaN	15.86481
ILMN_1712639	AIFM2	0005690070	444.7552	0	1	NaN	26.2028	45	406.1244	0	1	NaN	21.56713	35	469.9042	0	1	NaN	27.08858	39	441.7502	0	1	NaN	24.08917	36	431.6601	0	1	NaN	18.79502	43	432.4613	0	1	NaN	29.4679	37	337.6556	0	1	NaN	18.40854	45	312.3501	0	1	NaN	12.42264
ILMN_1704173	AIFM3	0001170494	676.1053	0	1	NaN	33.95708	41	542.4348	0	1	NaN	28.14931	45	876.2831	0	1	NaN	38.76917	52	787.8661	0	1	NaN	46.01012	43	825.1815	0	1	NaN	53.27272	33	634.5473	0	1	NaN	40.19624	39	578.3875	0	1	NaN	25.19975	38	515.5644	0	1	NaN	21.86512
ILMN_1744905	AIG1	0005490360	1005.281	0	1	NaN	55.72788	36	757.2067	0	1	NaN	37.64314	36	1071.244	0	1	NaN	42.37568	50	695.4783	0	1	NaN	37.23498	37	831.2268	0	1	NaN	36.40251	50	840.6411	0	1	NaN	50.92328	42	711.9337	0	1	NaN	29.30069	37	737.7166	0	1	NaN	34.76743
ILMN_1688625	AIM1	0004390438	277.3484	0.1138686	1	NaN	14.69464	44	300.8997	0.02463768	1	NaN	15.11536	42	365.2485	0.002932551	1	NaN	17.71139	49	307.104	0.03483309	1	NaN	13.52238	32	289.8052	0.07451565	1	NaN	12.14569	38	266.3736	0.08100148	1	NaN	13.00158	39	302.0024	0	1	NaN	11.39018	52	261.7112	0.03179191	1	NaN	9.756012
ILMN_1776916	AIM1L	0001070292	257.7278	0.2160584	1	NaN	13.91919	36	262.5099	0.1275362	1	NaN	15.84772	37	277.5827	0.2346041	1	NaN	17.66105	34	271.1208	0.1552975	1	NaN	14.14617	48	227.8415	0.3397914	1	NaN	11.06929	42	218.5961	0.3460972	1	NaN	10.48474	46	209.664	0.4927114	1	NaN	9.625599	48	204.4704	0.5390173	1	NaN	6.656557
ILMN_1681301	AIM2	0006040639	387.1013	0	1	NaN	23.51379	41	391.2777	0	1	NaN	17.09226	35	407.6326	0	1	NaN	16.12969	54	373.1153	0	1	NaN	13.25165	49	351.1862	0	1	NaN	16.33408	34	370.968	0	1	NaN	19.09197	33	396.8799	0	1	NaN	16.83495	38	324.3247	0	1	NaN	14.29682
ILMN_1652920	AIP	0003780138	4383.539	0	1	NaN	212.3939	42	4129.904	0	1	NaN	151.3916	48	6721.212	0	1	NaN	290.0584	43	3582.802	0	1	NaN	111.9974	43	5332.285	0	1	NaN	187.3925	49	4904.385	0	1	NaN	188.9678	39	3921.486	0	1	NaN	145.3134	49	3824.511	0	1	NaN	113.3298
ILMN_1698785	AIPL1	0006280156	273.5725	0.1226277	1	NaN	15.63286	38	251.9055	0.1855073	1	NaN	14.02963	42	284.3743	0.2038123	1	NaN	16.0127	29	312.6658	0.02467344	1	NaN	13.55054	44	267.1003	0.1371088	1	NaN	15.12727	48	271.9127	0.06332842	1	NaN	13.31388	40	259.5031	0.09329446	1	NaN	11.28494	41	238.6807	0.1531792	1	NaN	10.06922
ILMN_1670282	AIRE	0004480056	192.4284	0.8218978	1	NaN	9.446708	49	194.4036	0.7492754	1	NaN	12.11373	30	193.1025	0.957478	1	NaN	8.99161	47	200.7701	0.8403483	1	NaN	8.507538	41	191.8644	0.7272727	1	NaN	12.9766	34	165.2658	0.9381443	1	NaN	5.180921	58	168.3432	0.9664723	1	NaN	8.124494	38	213.1747	0.41763	1	NaN	8.1951
ILMN_1791236	AIRE	0005720121	237.9249	0.3445255	1	NaN	12.20529	46	249.5831	0.2	1	NaN	14.71396	41	281.3434	0.2111437	1	NaN	16.34202	39	261.7886	0.2002903	1	NaN	11.24124	46	251.8913	0.2026826	1	NaN	18.81393	36	238.7029	0.197349	1	NaN	12.53703	42	220.4434	0.351312	1	NaN	7.703393	41	224.1041	0.2962428	1	NaN	11.27978
ILMN_1723521	AJAP1	0000240239	308.2633	0.0379562	1	NaN	15.69908	38	399.1241	0	1	NaN	18.99452	43	578.7062	0	1	NaN	29.25715	39	412.8668	0	1	NaN	24.90924	33	466.3728	0	1	NaN	25.38952	37	479.0695	0	1	NaN	26.99678	44	392.8409	0	1	NaN	16.64193	36	516.8275	0	1	NaN	27.40132
ILMN_1779965	AK1	0000460064	2152.1	0	1	NaN	99.24931	35	2002.874	0	1	NaN	53.16811	66	3521.373	0	1	NaN	85.07243	52	2142.718	0	1	NaN	69.39655	46	2514.834	0	1	NaN	82.04455	55	2546.602	0	1	NaN	80.04472	40	2339.814	0	1	NaN	66.17966	39	1767.124	0	1	NaN	36.98132
ILMN_1655645	AK2	0001850400	591.9568	0	1	NaN	29.11255	45	476.1592	0	1	NaN	21.87578	47	759.8706	0	1	NaN	33.08234	42	495.1341	0	1	NaN	26.8867	39	627.3555	0	1	NaN	35.05435	39	514.7204	0	1	NaN	25.07113	41	462.3316	0	1	NaN	16.38698	56	421.0785	0	1	NaN	23.98739
ILMN_1716053	AK2	0003360382	2830.321	0	1	NaN	148.8616	38	2623.32	0	1	NaN	85.66723	43	3855.174	0	1	NaN	126.6331	44	2030.188	0	1	NaN	61.53522	58	2932.154	0	1	NaN	99.40797	53	2489.565	0	1	NaN	112.5247	43	2077.785	0	1	NaN	72.66664	45	4107.113	0	1	NaN	101.6801
ILMN_1670542	AK2	0004880088	1807.574	0	1	NaN	63.52254	53	2032.158	0	1	NaN	75.92791	49	2571.17	0	1	NaN	74.93614	40	1494.279	0	1	NaN	52.71049	44	1875.083	0	1	NaN	75.54768	48	1682.479	0	1	NaN	72.16501	40	1670.444	0	1	NaN	38.96361	55	3690.345	0	1	NaN	102.0237
ILMN_1778173	AK3	0004570553	7005.364	0	1	NaN	321.9626	33	5109.365	0	1	NaN	162.2807	45	8990.581	0	1	NaN	197.3706	52	6491.152	0	1	NaN	218.1821	39	7664.824	0	1	NaN	239.8346	47	7309.34	0	1	NaN	255.8822	34	6254.25	0	1	NaN	210.0329	29	3951.538	0	1	NaN	123.601
ILMN_1686522	AK3L1	0000520221	477.4662	0	1	NaN	30.89332	32	345.0995	0	1	NaN	15.76902	43	530.099	0	1	NaN	24.47119	32	394.1822	0	1	NaN	17.33659	46	508.8636	0	1	NaN	23.18966	45	411.7751	0	1	NaN	15.74267	50	316.0153	0	1	NaN	10.5779	35	267.8138	0.01589595	1	NaN	10.45781
ILMN_1764090	AK3L1	0004120100	1988.641	0	1	NaN	78.86393	29	1653.725	0	1	NaN	81.35206	36	2133.403	0	1	NaN	114.5858	39	1384.994	0	1	NaN	84.23994	26	1739.438	0	1	NaN	73.98737	47	1577.266	0	1	NaN	63.67597	33	1235.021	0	1	NaN	38.59884	51	941.8527	0	1	NaN	36.35524
ILMN_1798249	AK3L2	0003170255	1872.495	0	1	NaN	86.92999	41	1380.676	0	1	NaN	66.14287	40	2071.284	0	1	NaN	118.3307	30	1094.602	0	1	NaN	46.67748	43	2016.624	0	1	NaN	98.70498	26	1448.767	0	1	NaN	67.77205	43	928.4851	0	1	NaN	36.37253	35	540.314	0	1	NaN	29.50484
ILMN_1690676	AK5	0000990373	780.0685	0	1	NaN	42.02695	39	870.595	0	1	NaN	29.01434	43	1546.632	0	1	NaN	53.53186	45	727.3188	0	1	NaN	21.36287	41	1131.836	0	1	NaN	49.27351	36	859.755	0	1	NaN	53.48594	33	827.9838	0	1	NaN	23.11101	50	1707.43	0	1	NaN	52.51683
ILMN_1656593	AK5	0001440398	277.3493	0.1138686	1	NaN	18.63259	35	280.1914	0.06811594	1	NaN	13.8015	47	394.0506	0	1	NaN	23.07261	35	287.5102	0.09288824	1	NaN	14.17146	34	348.5291	0	1	NaN	21.30385	44	315.1613	0	1	NaN	16.98636	32	264.9795	0.07142857	1	NaN	10.29484	44	360.1456	0	1	NaN	13.86489
ILMN_1684305	AK7	0004590497	338.2685	0.001459854	1	NaN	19.56488	44	299.6219	0.02463768	1	NaN	22.69411	40	421.8747	0	1	NaN	21.02209	48	385.175	0	1	NaN	22.18108	45	407.0114	0	1	NaN	31.21128	38	334.7331	0	1	NaN	22.55578	31	305.5472	0	1	NaN	11.79447	45	286.8624	0.001445087	1	NaN	11.76429
ILMN_1662598	AKAP1	0000510113	278.8755	0.1109489	1	NaN	18.85588	35	295.9294	0.03478261	1	NaN	13.39411	44	350.4427	0.02199413	1	NaN	14.20766	40	303.6232	0.04063861	1	NaN	10.40538	40	268.127	0.1296572	1	NaN	13.51084	38	279.6907	0.04123711	1	NaN	12.79748	41	289.8365	0.01749271	1	NaN	13.01525	40	253.3542	0.05924856	1	NaN	8.011224
ILMN_1712530	AKAP1	0006290209	479.825	0	1	NaN	27.07816	42	420.4931	0	1	NaN	18.79373	56	585.1041	0	1	NaN	25.79789	50	442.5167	0	1	NaN	19.30222	62	493.6552	0	1	NaN	28.67578	43	497.6223	0	1	NaN	23.71161	54	437.606	0	1	NaN	22.71786	43	352.6531	0	1	NaN	15.51084
ILMN_1718808	AKAP10	0002120349	1079.127	0	1	NaN	62.62059	33	753.1405	0	1	NaN	36.06187	37	1501.184	0	1	NaN	47.93139	53	854.3461	0	1	NaN	38.43816	40	1422.65	0	1	NaN	59.53127	46	1163.447	0	1	NaN	44.59834	35	1144.149	0	1	NaN	34.72776	50	675.393	0	1	NaN	24.96399
ILMN_1783818	AKAP11	0002690541	393.3724	0	1	NaN	20.9763	55	306.2602	0.01884058	1	NaN	14.10132	44	494.5314	0	1	NaN	24.05419	62	357.3183	0	1	NaN	17.27974	41	371.9485	0	1	NaN	16.77844	38	309.4291	0	1	NaN	10.26754	43	376.5887	0	1	NaN	19.10441	40	243.5872	0.1141618	1	NaN	7.598355
ILMN_1693220	AKAP11	0003180341	6639.357	0	1	NaN	278.4473	41	5801.536	0	1	NaN	193.1134	46	11289.81	0	1	NaN	358.6653	39	5384.958	0	1	NaN	165.897	36	7732.032	0	1	NaN	243.3508	50	8714.496	0	1	NaN	313.4928	38	6016.909	0	1	NaN	197.0053	32	3734.827	0	1	NaN	105.0926
ILMN_1735539	AKAP11	0005720692	458.6306	0	1	NaN	36.81038	28	345.6672	0	1	NaN	16.23335	49	418.4408	0	1	NaN	19.37031	37	378.8781	0	1	NaN	18.0737	32	373.5027	0	1	NaN	16.72382	30	362.6112	0	1	NaN	16.23662	39	395.2871	0	1	NaN	14.81355	47	274.2796	0.005780347	1	NaN	8.916588
ILMN_1770149	AKAP12	0002940324	592.9012	0	1	NaN	41.474	36	461.7114	0	1	NaN	27.76282	42	643.715	0	1	NaN	32.18283	43	523.4262	0	1	NaN	24.12403	38	493.8225	0	1	NaN	22.58279	45	464.2915	0	1	NaN	19.95533	45	444.246	0	1	NaN	17.33932	42	253.4077	0.05924856	1	NaN	13.59301
ILMN_1684836	AKAP12	0004010446	4359.005	0	1	NaN	201.9655	42	3122.067	0	1	NaN	105.5819	42	5898.507	0	1	NaN	216.0368	46	2735.941	0	1	NaN	86.90329	32	5433.462	0	1	NaN	195.1689	47	4339.392	0	1	NaN	144.2958	46	3183.882	0	1	NaN	100.5622	43	888.4288	0	1	NaN	34.29395
ILMN_1686846	AKAP12	0004230102	969.2628	0	1	NaN	46.23672	39	767.3549	0	1	NaN	31.1134	47	891.8965	0	1	NaN	42.99371	48	897.5391	0	1	NaN	32.71865	30	1029.37	0	1	NaN	40.89307	45	966.1868	0	1	NaN	51.47957	36	938.181	0	1	NaN	32.32038	51	463.3814	0	1	NaN	15.46629
ILMN_1709101	AKAP13	0000610356	292.8283	0.06569343	1	NaN	18.96158	36	302.5406	0.02318841	1	NaN	14.77655	43	353.9401	0.01906158	1	NaN	19.91892	52	313.2022	0.02467344	1	NaN	17.50001	41	260.2879	0.1594635	1	NaN	13.41193	35	327.5983	0	1	NaN	26.18202	32	269.2194	0.05685131	1	NaN	11.15182	39	330.1878	0	1	NaN	12.43911
ILMN_1752247	AKAP13	0004070187	279.5724	0.1065693	1	NaN	13.1666	46	327.342	0	1	NaN	26.25659	38	304.0953	0.1173021	1	NaN	15.25939	39	249.0272	0.3004354	1	NaN	9.121292	48	291.2943	0.06855439	1	NaN	12.5511	42	246.1396	0.1605302	1	NaN	8.723788	35	277.76	0.04081633	1	NaN	10.54738	48	431.4095	0	1	NaN	13.51286
ILMN_1679987	AKAP14	0003990240	249.567	0.259854	1	NaN	11.34115	44	267.6097	0.1101449	1	NaN	12.71685	42	339.7398	0.03958944	1	NaN	21.04765	36	267.3924	0.1625544	1	NaN	14.32105	35	279.0073	0.09985097	1	NaN	12.40333	38	251.8522	0.1340206	1	NaN	14.91186	30	257.3169	0.09912536	1	NaN	12.58225	45	248.4579	0.08959538	1	NaN	9.937949
ILMN_1673542	AKAP14	0006660519	297.5745	0.0540146	1	NaN	15.58727	31	271.7122	0.09130435	1	NaN	16.56321	37	333.413	0.04692082	1	NaN	17.90957	29	279.3035	0.1219158	1	NaN	11.34186	36	321.9703	0.002980626	1	NaN	18.04768	46	246.8232	0.1575847	1	NaN	15.53448	25	269.2212	0.05685131	1	NaN	13.97906	39	237.2481	0.1618497	1	NaN	7.855825
ILMN_1802537	AKAP14	0007000189	324.4965	0.01605839	1	NaN	18.7323	35	280.301	0.06811594	1	NaN	14.39719	41	280.5428	0.2184751	1	NaN	13.28442	37	282.5539	0.1132075	1	NaN	10.77308	37	245.495	0.2324888	1	NaN	12.47997	37	253.8586	0.1251841	1	NaN	17.44173	39	259.8846	0.09183674	1	NaN	9.44499	35	275.9952	0.005780347	1	NaN	11.68765
ILMN_1737754	AKAP2	0006940608	207.2576	0.6569343	1	NaN	13.97577	44	185.537	0.8318841	1	NaN	15.8266	32	205.5122	0.9046921	1	NaN	10.54626	41	212.7657	0.7227867	1	NaN	14.3167	37	178.9746	0.876304	1	NaN	11.46924	39	179.5014	0.8306333	1	NaN	11.02864	36	173.6532	0.9402332	1	NaN	7.230234	48	185.1682	0.849711	1	NaN	6.997921
ILMN_1808905	AKAP3	0007330270	262.9072	0.1839416	1	NaN	20.2039	27	269.9287	0.09710145	1	NaN	14.73536	43	321.7849	0.06304985	1	NaN	19.40403	23	330.3401	0.005805515	1	NaN	17.8938	35	272.7711	0.1177347	1	NaN	13.70689	46	284.3429	0.02798233	1	NaN	14.23045	49	283.9543	0.02769679	1	NaN	13.13381	35	259.1705	0.04046243	1	NaN	9.091586
ILMN_1661381	AKAP4	0002630392	235.9648	0.3620438	1	NaN	17.32936	30	237.3528	0.2811594	1	NaN	8.936198	43	222.8318	0.744868	1	NaN	7.101211	40	232.4769	0.4833091	1	NaN	8.582166	47	234.8544	0.2876304	1	NaN	13.72279	35	217.1313	0.3578792	1	NaN	9.32309	32	216.6754	0.3994169	1	NaN	9.890255	40	237.9649	0.1575145	1	NaN	10.24576
ILMN_1698978	AKAP4	0003780678	258.249	0.2131387	1	NaN	13.66577	42	276.2437	0.08260869	1	NaN	12.79707	44	308.5102	0.09237537	1	NaN	14.67163	46	265.8315	0.1785196	1	NaN	12.84021	43	257.0033	0.1758569	1	NaN	12.04012	46	270.6139	0.06627394	1	NaN	15.26084	36	242.6312	0.1734694	1	NaN	10.48716	31	232.2201	0.2124278	1	NaN	10.29704
ILMN_1734794	AKAP4	0007610605	281.3902	0.1036496	1	NaN	19.91107	30	284.6728	0.05942029	1	NaN	16.63225	37	344.1438	0.03225806	1	NaN	16.55516	35	318.3195	0.01596517	1	NaN	16.64772	33	273.3052	0.1162444	1	NaN	9.56063	27	266.913	0.07952872	1	NaN	12.42609	36	283.9197	0.02769679	1	NaN	10.39226	34	295.7268	0	1	NaN	11.50734
ILMN_1690818	AKAP5	0003170431	209.0247	0.639416	1	NaN	8.415517	38	204.9381	0.6202899	1	NaN	9.834048	41	283.0645	0.2052786	1	NaN	23.81746	30	223.1501	0.5921625	1	NaN	8.915705	46	210.9878	0.4754098	1	NaN	11.93306	35	202.7862	0.5169367	1	NaN	13.19328	37	219.1998	0.3658892	1	NaN	11.33575	40	192.9822	0.7413295	1	NaN	7.386468
ILMN_1770758	AKAP6	0002630273	1462.303	0	1	NaN	67.8483	44	1064.896	0	1	NaN	39.11992	38	1618.052	0	1	NaN	50.67158	50	941.1215	0	1	NaN	37.78837	44	1448.459	0	1	NaN	48.63332	54	1433.548	0	1	NaN	38.32982	66	1135.963	0	1	NaN	33.67453	43	628.8823	0	1	NaN	21.49692
ILMN_1703049	AKAP7	0000430546	699.8898	0	1	NaN	41.2859	44	641.6066	0	1	NaN	41.02607	39	1219.937	0	1	NaN	52.20053	42	744.9738	0	1	NaN	38.29522	34	821.4473	0	1	NaN	36.58405	47	1035.328	0	1	NaN	57.78658	46	876.4532	0	1	NaN	32.27556	45	533.9839	0	1	NaN	23.64732
ILMN_1679943	AKAP7	0005390524	173.2093	0.9328467	1	NaN	9.731935	38	173.4904	0.9275362	1	NaN	10.63128	40	222.3042	0.7463343	1	NaN	10.76472	40	208.1803	0.7735849	1	NaN	11.88024	35	216.177	0.438152	1	NaN	12.37547	47	180.0231	0.826215	1	NaN	11.12234	38	210.2659	0.4825073	1	NaN	12.37467	45	171.5964	0.9552023	1	NaN	6.493285
ILMN_1733690	AKAP7	0006980047	2406.61	0	1	NaN	116.0041	35	2536.045	0	1	NaN	95.86005	41	6010.997	0	1	NaN	249.0641	36	3768.289	0	1	NaN	144.068	41	5037.27	0	1	NaN	211.7764	34	4816.611	0	1	NaN	170.7755	45	3031.892	0	1	NaN	92.87438	47	1095.533	0	1	NaN	30.77289
ILMN_1741572	AKAP8	0002750440	1764.463	0	1	NaN	86.4494	36	1218.19	0	1	NaN	49.82413	49	2304.445	0	1	NaN	115.9648	45	1486.701	0	1	NaN	47.87572	38	2011.363	0	1	NaN	92.06635	40	2038.714	0	1	NaN	78.43026	53	1437.142	0	1	NaN	51.41573	34	633.0322	0	1	NaN	20.6628
ILMN_1768962	AKAP8L	0005340592	1544.326	0	1	NaN	86.16646	32	1076.308	0	1	NaN	51.24076	44	1867.77	0	1	NaN	89.27818	26	1334.568	0	1	NaN	79.51742	48	2259.972	0	1	NaN	88.62704	51	1315.387	0	1	NaN	59.77743	31	1361.456	0	1	NaN	48.72249	45	930.928	0	1	NaN	29.93647
ILMN_1779315	AKAP9	0006760079	981.189	0	1	NaN	42.42894	51	471.4134	0	1	NaN	17.85737	45	1016.82	0	1	NaN	40.39245	44	693.8338	0	1	NaN	37.83979	42	696.8024	0	1	NaN	27.31021	40	572.0854	0	1	NaN	22.5812	40	675.7681	0	1	NaN	26.508	38	273.8532	0.007225433	1	NaN	11.03412
ILMN_1802799	AKIRIN1	0001690673	2592.206	0	1	NaN	142.2803	39	2616.318	0	1	NaN	123.7158	39	3278.39	0	1	NaN	137.042	39	2091.876	0	1	NaN	68.01408	50	2658.305	0	1	NaN	98.16867	40	2397.493	0	1	NaN	95.46083	39	2286.287	0	1	NaN	81.5456	45	4019.854	0	1	NaN	83.67554
ILMN_1679383	AKIRIN1	0002640243	415.7343	0	1	NaN	24.74731	40	373.3117	0	1	NaN	21.15396	54	574.8956	0	1	NaN	33.71106	44	383.6284	0	1	NaN	17.62799	32	436.7435	0	1	NaN	23.1442	35	351.8608	0	1	NaN	14.74898	47	361.767	0	1	NaN	18.28678	48	321.6204	0	1	NaN	16.83541
ILMN_1666602	AKIRIN2	0005360538	4519.314	0	1	NaN	195.9721	36	3535.127	0	1	NaN	165.407	36	6509.222	0	1	NaN	220.529	40	3398.603	0	1	NaN	108.7217	46	6255.674	0	1	NaN	246.1187	42	6154.83	0	1	NaN	228.6301	46	3671.23	0	1	NaN	127.7594	27	2042.678	0	1	NaN	71.97586
ILMN_1770673	AKNA	0006380414	425.9521	0	1	NaN	20.51175	42	358.0668	0	1	NaN	14.704	34	402.3068	0	1	NaN	20.7538	32	341.2701	0	1	NaN	13.14581	47	379.3216	0	1	NaN	28.76758	31	426.5441	0	1	NaN	27.06505	39	321.1893	0	1	NaN	10.2422	52	581.6921	0	1	NaN	23.02879
ILMN_1728047	AKR1A1	0001300768	4958.497	0	1	NaN	199.0494	46	4575.276	0	1	NaN	129.8527	49	5372.864	0	1	NaN	142.1248	43	3523.666	0	1	NaN	124.1482	42	5034.145	0	1	NaN	181.3542	48	4511.982	0	1	NaN	122.1896	57	3929.967	0	1	NaN	124.307	41	3430.929	0	1	NaN	85.43268
ILMN_1774938	AKR1A1	0003850709	321.4508	0.02335766	1	NaN	17.56193	35	350.0883	0	1	NaN	18.1831	43	393.14	0	1	NaN	20.99726	33	308.5177	0.03338171	1	NaN	15.14768	31	326.0288	0	1	NaN	20.63075	37	341.6153	0	1	NaN	18.55412	41	336.1479	0	1	NaN	20.19293	38	281.0705	0.002890173	1	NaN	11.13409
ILMN_1701731	AKR1B1	0005890327	8827.768	0	1	NaN	384.3726	40	8409.519	0	1	NaN	371.4169	37	13643.28	0	1	NaN	352.8017	48	8740.148	0	1	NaN	246.7436	51	11832.4	0	1	NaN	424.3056	40	10949.43	0	1	NaN	340.0704	39	9131.657	0	1	NaN	249.8826	33	6644.657	0	1	NaN	146.5371
ILMN_1672148	AKR1B10	0005900672	239.3044	0.3357664	1	NaN	15.36668	38	242.2472	0.2449275	1	NaN	10.4062	40	270.6882	0.2859237	1	NaN	9.752729	40	256.3149	0.2481858	1	NaN	11.61355	33	222.1696	0.3830104	1	NaN	11.201	38	245.3506	0.1634757	1	NaN	15.23116	33	233.3272	0.2361516	1	NaN	9.375619	46	240.2478	0.1401734	1	NaN	11.56891
ILMN_1662507	AKR1C1	0005820341	228.4624	0.4277372	1	NaN	14.18024	35	195.3736	0.7391304	1	NaN	12.77431	37	187.8848	0.9765396	1	NaN	8.781506	26	185.3483	0.9564586	1	NaN	7.411311	44	184.6517	0.8181818	1	NaN	11.23112	35	156.1797	0.9720176	1	NaN	7.12465	36	174.5501	0.9329446	1	NaN	7.405565	43	195.3878	0.6994219	1	NaN	7.645997
ILMN_1713124	AKR1C3	0002760239	1154.733	0	1	NaN	55.9903	50	840.0541	0	1	NaN	39.4917	39	1502.096	0	1	NaN	45.15929	54	1091.734	0	1	NaN	40.54647	42	1065.795	0	1	NaN	60.23521	39	1046.651	0	1	NaN	53.21437	37	1085.47	0	1	NaN	39.78516	39	1078.185	0	1	NaN	33.06049
ILMN_1668880	AKR1C4	0006450544	186.4299	0.870073	1	NaN	11.40964	42	210.7948	0.5681159	1	NaN	13.81043	46	223.4375	0.7390029	1	NaN	10.5207	37	226.362	0.5616836	1	NaN	11.52409	39	212.4187	0.4575261	1	NaN	10.8227	34	197.6116	0.5861561	1	NaN	9.053686	36	210.0502	0.4868805	1	NaN	11.18265	37	188.6914	0.8078035	1	NaN	9.132895
ILMN_1685803	AKR1CL1	0000610379	238.1913	0.340146	1	NaN	16.64522	42	212.1868	0.5565217	1	NaN	12.74724	44	232.7612	0.6392962	1	NaN	9.153583	40	241.9707	0.3773585	1	NaN	12.01501	45	223.2059	0.3770492	1	NaN	15.28478	35	212.8398	0.4020618	1	NaN	13.01841	35	212.0958	0.4562682	1	NaN	8.533242	47	222.4302	0.3106937	1	NaN	9.763697
ILMN_1694985	AKR1CL2	0002690553	288.0004	0.08321168	1	NaN	16.40244	48	262.405	0.1289855	1	NaN	12.69105	48	319.2777	0.07038123	1	NaN	13.53992	49	286.6142	0.095791	1	NaN	10.80616	54	310.9042	0.02682563	1	NaN	13.34993	63	247.3786	0.1516937	1	NaN	11.86182	28	283.7813	0.02915452	1	NaN	12.98626	40	230.9838	0.2239884	1	NaN	7.919895
ILMN_1692661	AKR1D1	0002190523	203.5796	0.6992701	1	NaN	11.55295	46	189.0039	0.8043478	1	NaN	9.624841	47	206.8586	0.8958944	1	NaN	12.07622	52	190.0625	0.9259797	1	NaN	11.68762	44	187.2168	0.7824143	1	NaN	12.04395	38	190.2822	0.6995582	1	NaN	12.7069	37	192.3818	0.7434402	1	NaN	11.39996	44	175.1175	0.9306358	1	NaN	5.578953
ILMN_1677043	AKR7A2	0001050544	4782.28	0	1	NaN	206.2677	50	5232.544	0	1	NaN	270.5669	36	7155.656	0	1	NaN	211.3644	40	4958.104	0	1	NaN	150.4385	43	3829.969	0	1	NaN	161.1892	39	6168.142	0	1	NaN	180.145	41	5155.221	0	1	NaN	147.4333	42	6100.501	0	1	NaN	184.8944
ILMN_1676592	AKR7A3	0005690524	449.0372	0	1	NaN	34.19505	45	373.7909	0	1	NaN	22.09522	48	387.6281	0	1	NaN	18.44379	36	356.5923	0	1	NaN	20.33213	40	388.7097	0	1	NaN	22.40866	34	359.6638	0	1	NaN	20.96574	41	374.9467	0	1	NaN	18.23106	40	327.793	0	1	NaN	11.44715
ILMN_1748661	AKT1	0003870349	302.6514	0.04963504	1	NaN	17.98665	37	263.4139	0.126087	1	NaN	13.75872	44	366.0906	0.002932551	1	NaN	18.54611	32	315.1356	0.02322206	1	NaN	14.50049	35	298.6152	0.05067064	1	NaN	14.57019	44	276.1534	0.05301915	1	NaN	13.89577	35	272.2461	0.05247813	1	NaN	11.39907	37	248.4062	0.08959538	1	NaN	11.81724
ILMN_1784157	AKT1	0004780168	1141.431	0	1	NaN	51.02597	55	1000.858	0	1	NaN	54.74743	29	1380.946	0	1	NaN	63.92558	34	996.2919	0	1	NaN	43.11787	42	1299.896	0	1	NaN	75.4811	38	1234.264	0	1	NaN	56.70124	38	1013.104	0	1	NaN	41.0476	52	715.1702	0	1	NaN	25.02863
ILMN_1702729	AKT1S1	0000610647	613.3378	0	1	NaN	36.95584	40	716.0038	0	1	NaN	39.78862	33	929.309	0	1	NaN	48.55617	34	717.6287	0	1	NaN	39.22386	29	670.6464	0	1	NaN	35.10486	28	682.3829	0	1	NaN	37.77194	31	636.686	0	1	NaN	23.01416	34	751.2527	0	1	NaN	30.69248
ILMN_1743347	AKT2	0002230709	488.6982	0	1	NaN	30.21889	47	344.7235	0	1	NaN	19.99523	34	680.7292	0	1	NaN	41.8155	46	384.1222	0	1	NaN	16.27069	45	574.8018	0	1	NaN	30.4627	35	359.9888	0	1	NaN	23.03564	39	357.9853	0	1	NaN	14.50861	40	236.2453	0.1705202	1	NaN	12.58341
ILMN_1663777	AKT3	0000780465	479.7202	0	1	NaN	29.35887	40	324.9428	0	1	NaN	20.43127	31	557.9849	0	1	NaN	33.52492	47	389.6796	0	1	NaN	19.13701	34	518.6202	0	1	NaN	45.90488	31	361.7043	0	1	NaN	20.83109	38	383.749	0	1	NaN	27.26283	31	280.8128	0.002890173	1	NaN	14.96727
ILMN_1733598	AKT3	0001090450	262.0671	0.1956204	1	NaN	14.65327	39	220.0469	0.4710145	1	NaN	11.17529	45	372.6817	0	1	NaN	24.42504	40	232.2784	0.4847605	1	NaN	12.394	40	191.8576	0.7272727	1	NaN	7.72184	54	192.459	0.6568483	1	NaN	11.23826	41	231.725	0.2565598	1	NaN	9.910404	58	192.7806	0.7456647	1	NaN	8.474848
ILMN_1757130	AKT3	0002900543	346.7521	0	1	NaN	22.56479	37	273.8999	0.08695652	1	NaN	13.27793	43	462.453	0	1	NaN	30.11148	24	351.7988	0	1	NaN	25.44613	29	416.8708	0	1	NaN	20.43046	35	322.5154	0	1	NaN	22.84627	29	315.0291	0	1	NaN	17.37569	33	237.901	0.1589595	1	NaN	12.82244
ILMN_1665982	AKTIP	0002360414	2360.349	0	1	NaN	105.6521	37	1700.659	0	1	NaN	61.40973	52	2802.115	0	1	NaN	100.1532	51	1751.286	0	1	NaN	75.36586	39	2612.368	0	1	NaN	96.7321	64	2185.728	0	1	NaN	87.46061	44	1673.833	0	1	NaN	64.57441	51	1958.795	0	1	NaN	62.90269
ILMN_1747577	ALAD	0000990181	3321.856	0	1	NaN	134.5897	37	3209.73	0	1	NaN	134.0675	36	4445.962	0	1	NaN	139.9019	45	3235.899	0	1	NaN	96.0986	50	3922.085	0	1	NaN	175.9249	49	4177.232	0	1	NaN	143.9561	34	3153.462	0	1	NaN	93.72787	39	5942.797	0	1	NaN	129.4985
ILMN_1679898	ALAD	0004010707	254.1219	0.2350365	1	NaN	12.17964	49	246.0801	0.2246377	1	NaN	17.70675	44	352.0139	0.02052786	1	NaN	20.48797	45	254.2609	0.2612482	1	NaN	12.59713	45	271.7407	0.1177347	1	NaN	16.48256	45	288.5066	0.02503682	1	NaN	18.8496	44	222.2761	0.3381924	1	NaN	11.07121	45	224.6053	0.2890173	1	NaN	11.19364
ILMN_1700047	ALAS1	0001190482	355.9142	0	1	NaN	24.47689	36	400.4979	0	1	NaN	18.86328	42	540.3664	0	1	NaN	30.61671	41	507.2729	0	1	NaN	37.09317	26	426.1301	0	1	NaN	22.18507	48	510.2606	0	1	NaN	32.09511	33	369.4427	0	1	NaN	17.17088	44	312.8746	0	1	NaN	11.79975
ILMN_1728309	ALAS1	0002970497	261.421	0.2029197	1	NaN	16.02907	43	231.6401	0.3289855	1	NaN	12.27416	38	294.4987	0.1451613	1	NaN	18.76027	37	269.7899	0.1582003	1	NaN	15.85167	45	263.2503	0.1490313	1	NaN	14.91692	40	240.8966	0.1840943	1	NaN	10.24094	51	241.9308	0.1793003	1	NaN	10.9729	51	228.6372	0.2557803	1	NaN	12.03912
ILMN_1708323	ALAS2	0007560653	212.8194	0.6029197	1	NaN	13.88716	34	242.9651	0.242029	1	NaN	10.66113	48	294.002	0.1466276	1	NaN	12.91766	44	258.0104	0.2307692	1	NaN	13.50027	40	255.4547	0.1818182	1	NaN	13.88521	38	268.6066	0.07216495	1	NaN	16.53897	35	254.6693	0.1137026	1	NaN	14.3234	34	224.4076	0.2947977	1	NaN	9.934158
ILMN_1682763	ALB	0002710427	278.1313	0.1124088	1	NaN	15.66475	46	300.3032	0.02463768	1	NaN	15.53767	55	319.3679	0.07038123	1	NaN	13.66256	53	548.9579	0	1	NaN	22.88254	48	271.596	0.1207153	1	NaN	15.45381	45	280.9445	0.03976436	1	NaN	13.96795	36	263.4	0.0787172	1	NaN	13.34601	54	263.6582	0.02601156	1	NaN	10.02228
ILMN_1670870	ALCAM	0005960280	989.2767	0	1	NaN	54.38075	33	1112.204	0	1	NaN	53.02409	41	1569.772	0	1	NaN	84.17822	35	692.4296	0	1	NaN	23.19727	45	1045.792	0	1	NaN	64.07764	35	1113.667	0	1	NaN	51.86956	42	859.9724	0	1	NaN	33.42445	45	4032.61	0	1	NaN	111.2015
ILMN_1776384	ALDH16A1	0004050411	1093.965	0	1	NaN	50.32426	36	913.0632	0	1	NaN	36.87103	38	1120.522	0	1	NaN	49.9869	49	853.2929	0	1	NaN	33.05339	59	1283.04	0	1	NaN	69.72597	43	872.7911	0	1	NaN	38.61222	43	822.329	0	1	NaN	32.16354	37	786.8685	0	1	NaN	21.42861
ILMN_1709348	ALDH1A1	0000050100	16774.45	0	1	NaN	635.5144	47	8921.738	0	1	NaN	292.3784	40	24939.22	0	1	NaN	811.8573	38	16619.59	0	1	NaN	459.9874	52	25570.6	0	1	NaN	842.2143	41	23717.13	0	1	NaN	694.7834	52	12269.5	0	1	NaN	333.6524	58	4465.665	0	1	NaN	115.9433
ILMN_1748538	ALDH1A2	0005290196	1243.977	0	1	NaN	58.69641	42	850.826	0	1	NaN	34.82486	35	906.1778	0	1	NaN	40.0021	45	635.5223	0	1	NaN	25.99286	43	640.3278	0	1	NaN	27.59957	35	671.7388	0	1	NaN	32.03913	44	564.9229	0	1	NaN	28.40637	30	336.8513	0	1	NaN	15.46237
ILMN_1807439	ALDH1A3	0000360291	1864.175	0	1	NaN	71.95444	44	1473.059	0	1	NaN	60.62032	41	2571.174	0	1	NaN	84.76373	52	2481.291	0	1	NaN	73.19801	45	1469.063	0	1	NaN	70.17746	39	3249.392	0	1	NaN	117.7451	46	2075.801	0	1	NaN	62.95747	44	520.109	0	1	NaN	18.6302
ILMN_1675398	ALDH1B1	0003840347	211.4639	0.620438	1	NaN	10.3385	60	188.2385	0.8115942	1	NaN	11.51593	46	269.3853	0.297654	1	NaN	17.59956	28	195.1274	0.8955007	1	NaN	9.025545	40	204.0715	0.5752608	1	NaN	11.44844	35	189.4818	0.7142857	1	NaN	12.04847	39	190.2203	0.771137	1	NaN	11.68177	35	207.6769	0.4913295	1	NaN	9.077501
ILMN_1802167	ALDH1L1	0004290369	2309.34	0	1	NaN	89.91331	44	1533.858	0	1	NaN	82.97516	37	3457.269	0	1	NaN	141.655	32	2582.61	0	1	NaN	118.8242	34	3077.281	0	1	NaN	125.7931	41	3307.236	0	1	NaN	118.7018	37	1847.583	0	1	NaN	55.0343	47	1525.216	0	1	NaN	37.41948
ILMN_1793859	ALDH2	0000270324	3076.747	0	1	NaN	122.5668	44	2893.366	0	1	NaN	92.91029	49	4422.382	0	1	NaN	140.5825	54	3314.03	0	1	NaN	78.23751	50	3583.741	0	1	NaN	118.4377	36	4627.125	0	1	NaN	185.6222	46	2892.127	0	1	NaN	97.86668	43	3465.616	0	1	NaN	94.91627
ILMN_1702503	ALDH3A1	0004920703	222.9557	0.480292	1	NaN	13.85	39	222.5887	0.4391304	1	NaN	16.81995	35	241.205	0.5615836	1	NaN	10.81695	41	215.6657	0.6908563	1	NaN	11.96128	36	232.5364	0.2965723	1	NaN	15.55136	38	211.5323	0.4182622	1	NaN	8.626533	40	208.722	0.5029154	1	NaN	8.48082	54	227.7517	0.2615607	1	NaN	11.31297
ILMN_1794825	ALDH3A2	0003190328	5631.749	0	1	NaN	221.5023	40	4702.956	0	1	NaN	144.1585	45	8268.526	0	1	NaN	213.4491	54	4968.937	0	1	NaN	141.6744	48	7521.548	0	1	NaN	263.529	42	7306.958	0	1	NaN	287.0983	37	5575.344	0	1	NaN	124.7403	39	2939.071	0	1	NaN	85.69173
ILMN_1667564	ALDH3A2	0004220091	558.4857	0	1	NaN	27.55084	38	526.8319	0	1	NaN	25.11854	39	879.4465	0	1	NaN	51.89614	29	606.2336	0	1	NaN	29.93832	39	746.6763	0	1	NaN	38.74448	45	535.0032	0	1	NaN	23.73957	42	664.4457	0	1	NaN	22.89001	47	537.4854	0	1	NaN	19.49107
ILMN_1727965	ALDH3B1	0001780202	174.8139	0.9284672	1	NaN	10.4905	36	191.1783	0.7855073	1	NaN	9.156233	43	169.8001	0.9985337	1	NaN	9.811899	35	183.5043	0.9593614	1	NaN	10.74262	42	174.6135	0.9090909	1	NaN	10.16923	47	168.2516	0.9175258	1	NaN	7.233884	45	178.7647	0.909621	1	NaN	6.402954	44	177.6348	0.9263006	1	NaN	7.465561
ILMN_1728662	ALDH3B1	0003800427	219.672	0.5328467	1	NaN	10.7388	45	240.6231	0.2565217	1	NaN	11.98046	44	235.4564	0.6070381	1	NaN	13.70507	38	245.9782	0.3396226	1	NaN	11.99601	43	237.0052	0.2801788	1	NaN	12.22765	48	268.0931	0.07511046	1	NaN	14.86958	40	221.4509	0.3411079	1	NaN	7.972558	49	415.8329	0	1	NaN	20.3686
ILMN_1763666	ALDH3B2	0005570500	193.1693	0.8116788	1	NaN	11.25862	28	209.7256	0.5811594	1	NaN	11.16171	46	261.343	0.3489736	1	NaN	13.93571	48	215.6551	0.6908563	1	NaN	11.44589	30	235.4594	0.2846498	1	NaN	16.30426	35	197.7251	0.5861561	1	NaN	9.728256	37	193.8089	0.7215744	1	NaN	8.571427	33	198.7639	0.6416185	1	NaN	8.945964
ILMN_1761514	ALDH3B2	0006380280	231.7476	0.3912409	1	NaN	11.55512	48	246.6485	0.2231884	1	NaN	14.47166	39	357.1876	0.01612903	1	NaN	19.5853	38	320.5858	0.01161103	1	NaN	23.81677	36	287.5444	0.07898659	1	NaN	16.33124	38	280.8232	0.04123711	1	NaN	13.69974	39	278.7933	0.0393586	1	NaN	17.19327	33	253.7383	0.05924856	1	NaN	9.276328
ILMN_1656368	ALDH4A1	0001190026	640.7426	0	1	NaN	41.14797	32	538.6307	0	1	NaN	21.88021	48	1020.704	0	1	NaN	44.73642	45	793.2303	0	1	NaN	39.57251	44	822.6667	0	1	NaN	48.33836	38	824.8792	0	1	NaN	45.86435	34	793.8429	0	1	NaN	40.12698	34	882.7033	0	1	NaN	34.99152
ILMN_1790642	ALDH4A1	0005260433	457.6282	0	1	NaN	28.37695	44	389.9949	0	1	NaN	19.34983	46	684.8603	0	1	NaN	35.51844	39	485.1222	0	1	NaN	20.48096	41	578.9695	0	1	NaN	29.15763	38	516.9885	0	1	NaN	22.4756	46	538.8219	0	1	NaN	17.85397	35	454.6183	0	1	NaN	15.76238
ILMN_1715859	ALDH5A1	0003780524	4541.306	0	1	NaN	165.589	40	4815.016	0	1	NaN	157.2616	63	6931.519	0	1	NaN	222.1207	40	4385.506	0	1	NaN	121.4806	43	6939.73	0	1	NaN	241.8888	52	5816.69	0	1	NaN	206.2763	42	4513.859	0	1	NaN	117.4461	35	1937.812	0	1	NaN	54.39206
ILMN_1785284	ALDH6A1	0003780494	5816.354	0	1	NaN	255.8625	40	3265.587	0	1	NaN	101.8894	37	9185.454	0	1	NaN	271.9106	45	4714.881	0	1	NaN	142.5844	48	8943.513	0	1	NaN	331.5767	49	6315.106	0	1	NaN	248.538	39	4267.894	0	1	NaN	113.7082	43	4050.021	0	1	NaN	123.7602
ILMN_1687508	ALDH7A1	0002360386	1877.991	0	1	NaN	85.45379	49	1838.141	0	1	NaN	82.22266	44	2982.075	0	1	NaN	96.70708	52	2131.756	0	1	NaN	64.37872	33	2189.245	0	1	NaN	67.39409	55	2050.718	0	1	NaN	61.82256	58	1640.566	0	1	NaN	48.52378	43	1987.315	0	1	NaN	52.28748
ILMN_1699258	ALDH8A1	0002340358	340.7853	0	1	NaN	16.78576	38	342.6428	0	1	NaN	21.98887	27	325.1377	0.05865103	1	NaN	14.14861	31	275.0619	0.137881	1	NaN	6.899325	35	307.8806	0.02980626	1	NaN	20.76593	27	298.1325	0.01472754	1	NaN	12.48744	42	325.5317	0	1	NaN	14.95651	41	254.6488	0.05635838	1	NaN	9.752346
ILMN_1681938	ALDH8A1	0006130136	229.209	0.420438	1	NaN	12.92654	44	192.7904	0.7681159	1	NaN	10.58585	42	271.9937	0.2771261	1	NaN	14.01637	37	219.1909	0.6487663	1	NaN	10.22121	38	227.8942	0.338301	1	NaN	10.90352	37	239.9054	0.191458	1	NaN	10.76361	48	230.5568	0.2623907	1	NaN	10.99317	39	212.7923	0.4219653	1	NaN	7.214308
ILMN_1761804	ALDH9A1	0002370338	14034.46	0	1	NaN	503.0878	46	7505.59	0	1	NaN	177.3835	58	16985.08	0	1	NaN	464.6901	51	12393.74	0	1	NaN	212.5903	63	13968.13	0	1	NaN	364.7071	66	14488.71	0	1	NaN	410.3862	47	10223.38	0	1	NaN	203.8563	45	11859.56	0	1	NaN	226.9545
ILMN_1741148	ALDOA	0000450754	15979.62	0	1	NaN	755.9624	40	13943.47	0	1	NaN	474.8127	38	20114.15	0	1	NaN	895.4235	41	12287.61	0	1	NaN	422.4988	40	18443.78	0	1	NaN	554.3207	53	16014.71	0	1	NaN	483.858	42	13768.5	0	1	NaN	336.7814	51	12147.76	0	1	NaN	317.2045
ILMN_1681374	ALDOA	0000870653	272.2644	0.129927	1	NaN	17.73501	42	218.2371	0.4898551	1	NaN	14.75895	39	318.9913	0.07038123	1	NaN	19.84204	38	279.5339	0.1190131	1	NaN	15.48569	43	246.418	0.2280179	1	NaN	10.91384	53	245.0536	0.1649484	1	NaN	13.2229	44	254.2553	0.1137026	1	NaN	11.69973	50	230.1013	0.232659	1	NaN	9.420574
ILMN_1723927	ALDOA	0003850379	221.0056	0.5080292	1	NaN	11.5149	45	236.3903	0.2884058	1	NaN	9.649719	50	316.9095	0.07478006	1	NaN	16.92101	40	257.6058	0.2351234	1	NaN	14.12019	39	291.6811	0.06855439	1	NaN	19.77175	45	273.9012	0.05891016	1	NaN	13.97711	53	271.5939	0.05247813	1	NaN	16.82452	40	228.5186	0.2572254	1	NaN	10.3851
ILMN_1736700	ALDOA	0004590671	12731.77	0	1	NaN	378.4421	61	13891.23	0	1	NaN	606.2125	39	15039.12	0	1	NaN	415.6817	26	14662.26	0	1	NaN	456.7748	30	15266.77	0	1	NaN	500.7754	33	14550.64	0	1	NaN	423.3087	51	12814.21	0	1	NaN	357.0475	47	11756.84	0	1	NaN	280.5975
ILMN_1771970	ALDOB	0006560273	356.0832	0	1	NaN	27.6389	39	395.5071	0	1	NaN	21.13858	48	348.4758	0.02932551	1	NaN	21.20594	54	343.7553	0	1	NaN	20.26075	56	330.6864	0	1	NaN	26.86765	34	291.54	0.02061856	1	NaN	18.36055	37	257.8944	0.09766764	1	NaN	10.40789	38	505.8845	0	1	NaN	18.54879
ILMN_1755974	ALDOC	0005080066	49653.02	0	1	NaN	2112.684	48	57111.36	0	1	NaN	1658.994	38	65559.01	0	1	NaN	674.7825	27	63853.38	0	1	NaN	990.7601	39	63908.32	0	1	NaN	889.9078	33	62836.28	0	1	NaN	1306.221	23	64220.63	0	1	NaN	871.7034	39	41502.64	0	1	NaN	1084.995
ILMN_1718093	ALG1	0003610671	431.5974	0	1	NaN	22.54249	42	433.62	0	1	NaN	22.60608	43	566.5384	0	1	NaN	24.24368	54	470.1899	0	1	NaN	19.75321	43	497.123	0	1	NaN	24.05053	43	477.7104	0	1	NaN	18.66268	50	414.8251	0	1	NaN	15.17956	49	361.581	0	1	NaN	11.73798
ILMN_1730304	ALG10	0003930356	278.2377	0.1109489	1	NaN	15.11601	55	238.3838	0.2753623	1	NaN	11.53878	40	367.8806	0.001466276	1	NaN	22.18344	41	233.0231	0.4760523	1	NaN	10.47977	33	273.6726	0.1132638	1	NaN	16.15367	42	265.7116	0.08247422	1	NaN	12.5203	31	262.153	0.08600583	1	NaN	16.54266	41	189.527	0.8034682	1	NaN	10.67309
ILMN_1660856	ALG11	0005310324	730.6141	0	1	NaN	35.72423	35	594.0166	0	1	NaN	33.57745	44	1088.61	0	1	NaN	46.64312	48	662.4468	0	1	NaN	37.0845	32	765.4881	0	1	NaN	46.45026	48	754.7286	0	1	NaN	37.96059	36	648.2339	0	1	NaN	29.21441	36	346.0537	0	1	NaN	16.19255
ILMN_1743995	ALG12	0006650639	326.0598	0.01459854	1	NaN	19.86345	44	258.447	0.1463768	1	NaN	10.96456	38	354.1273	0.01906158	1	NaN	15.25816	35	322.3689	0.008708273	1	NaN	10.94073	32	316.9162	0.01490313	1	NaN	16.20228	38	354.8406	0	1	NaN	28.00315	49	273.3759	0.05102041	1	NaN	10.56886	49	254.8034	0.05635838	1	NaN	9.624265
ILMN_1761456	ALG13	0003420504	1456.908	0	1	NaN	64.92352	37	1447.732	0	1	NaN	74.72385	28	2389.907	0	1	NaN	112.935	25	1156.293	0	1	NaN	41.4232	30	1810.794	0	1	NaN	71.88097	42	1719.128	0	1	NaN	47.06134	34	1318.518	0	1	NaN	50.79449	37	1098.595	0	1	NaN	27.92186
ILMN_1743635	ALG14	0003930360	620.8984	0	1	NaN	31.80503	47	764.6268	0	1	NaN	40.17852	38	1044.342	0	1	NaN	53.41149	40	550.0983	0	1	NaN	16.91188	35	743.1696	0	1	NaN	33.60294	45	719.261	0	1	NaN	33.09012	37	578.8538	0	1	NaN	22.53384	58	773.7448	0	1	NaN	28.43429
ILMN_1737945	ALG2	0005900161	346.3808	0	1	NaN	25.33095	34	280.0824	0.06956521	1	NaN	16.80532	24	408.3632	0	1	NaN	17.95596	27	280.9578	0.1161103	1	NaN	10.86851	36	368.642	0	1	NaN	21.99207	34	291.376	0.02061856	1	NaN	13.36375	39	305.6873	0	1	NaN	15.79855	38	255.9645	0.04768786	1	NaN	16.51217
ILMN_1722688	ALG2	0007380180	228.8479	0.4277372	1	NaN	15.4876	47	242.5409	0.2434783	1	NaN	10.35611	52	262.0684	0.3431085	1	NaN	9.278924	42	244.2464	0.3483309	1	NaN	11.34107	44	250.9209	0.2071535	1	NaN	9.590745	31	250.7987	0.1369661	1	NaN	12.96423	43	228.4981	0.2798834	1	NaN	10.38511	30	228.5554	0.2557803	1	NaN	10.8443
ILMN_1806845	ALG3	0006420242	222.3045	0.4905109	1	NaN	11.13907	41	185.5739	0.8304348	1	NaN	13.26966	33	234.3863	0.6173021	1	NaN	10.88082	35	212.4359	0.724238	1	NaN	11.31647	29	231.612	0.3055142	1	NaN	11.87356	39	202.4924	0.5169367	1	NaN	10.74954	36	210.7562	0.4766764	1	NaN	9.450095	43	219.0177	0.3410405	1	NaN	9.99816
ILMN_1711886	ALG3	0007380347	608.7409	0	1	NaN	32.10883	45	733.3139	0	1	NaN	39.0809	48	976.0732	0	1	NaN	39.73733	53	700.5477	0	1	NaN	35.26441	36	758.9149	0	1	NaN	33.60104	49	771.5593	0	1	NaN	34.99252	28	718.9536	0	1	NaN	27.04491	54	834.4766	0	1	NaN	27.3287
ILMN_1664449	ALG5	0005890427	1662.973	0	1	NaN	93.5134	30	1234.212	0	1	NaN	50.29713	43	1960.269	0	1	NaN	70.78447	43	1407.096	0	1	NaN	88.94513	31	1539.666	0	1	NaN	73.96507	45	1806.85	0	1	NaN	91.88392	42	1371.696	0	1	NaN	53.56439	35	1444.312	0	1	NaN	46.33849
ILMN_1771411	ALG6	0003390131	1428.978	0	1	NaN	45.01242	50	1017.839	0	1	NaN	51.86527	40	1854.055	0	1	NaN	77.0387	42	913.3749	0	1	NaN	30.64805	39	1939.139	0	1	NaN	110.3056	44	1474.766	0	1	NaN	41.38249	65	1018.924	0	1	NaN	38.60918	55	589.6412	0	1	NaN	23.91592
ILMN_1685413	ALG8	0004810431	2520.303	0	1	NaN	114.7055	44	1473.143	0	1	NaN	80.60221	47	2948.965	0	1	NaN	103.4129	34	1830.662	0	1	NaN	58.00443	35	2486.539	0	1	NaN	118.3909	34	2208.954	0	1	NaN	83.02836	42	2011.744	0	1	NaN	74.7198	44	1530.479	0	1	NaN	55.15356
ILMN_1732809	ALG9	0002120681	1377.188	0	1	NaN	61.6582	54	1123.988	0	1	NaN	63.37971	48	1716.187	0	1	NaN	83.41459	34	1191.119	0	1	NaN	50.44709	32	1560.703	0	1	NaN	61.97351	52	1491.387	0	1	NaN	56.81437	38	1148.821	0	1	NaN	43.73228	41	1095.855	0	1	NaN	35.93793
ILMN_1753135	ALK	0004200487	309.9034	0.0350365	1	NaN	15.03347	41	286.0322	0.05072464	1	NaN	15.77399	24	344.7009	0.03079179	1	NaN	22.11921	33	339.1386	0	1	NaN	27.02447	40	315.6226	0.01639344	1	NaN	17.68952	48	308.6391	0	1	NaN	13.17766	56	316.6104	0	1	NaN	13.65309	33	348.1674	0	1	NaN	13.06817
ILMN_1758038	ALKBH	0000650279	940.981	0	1	NaN	41.01043	57	640.4864	0	1	NaN	34.90027	29	1176.669	0	1	NaN	47.02345	36	889.6343	0	1	NaN	42.32793	42	1291.263	0	1	NaN	57.01731	31	1207.977	0	1	NaN	43.78063	37	945.6339	0	1	NaN	35.73627	55	468.7019	0	1	NaN	14.27474
ILMN_1690252	ALKBH2	0002140433	893.5787	0	1	NaN	40.03295	56	896.4128	0	1	NaN	36.76217	45	1097.072	0	1	NaN	61.22558	50	707.111	0	1	NaN	26.48886	42	931.8702	0	1	NaN	51.80171	46	1086.226	0	1	NaN	44.35609	57	757.6919	0	1	NaN	36.9352	31	1009.71	0	1	NaN	28.29252
ILMN_1703105	ALKBH3	0005310598	4640.601	0	1	NaN	202.1502	43	4978.29	0	1	NaN	207.5272	37	5430.188	0	1	NaN	198.7821	39	4688.849	0	1	NaN	165.0077	37	4617.175	0	1	NaN	153.3725	46	5626.115	0	1	NaN	180.9769	42	3844.407	0	1	NaN	103.2313	51	3132.392	0	1	NaN	76.57515
ILMN_1805673	ALKBH4	0006200152	595.1878	0	1	NaN	27.41458	48	632.4076	0	1	NaN	34.07609	37	927.8652	0	1	NaN	47.39722	51	715.5624	0	1	NaN	21.06095	47	722.0231	0	1	NaN	34.18419	38	838.572	0	1	NaN	30.83228	52	743.5234	0	1	NaN	26.05448	41	503.0859	0	1	NaN	17.61295
ILMN_1657283	ALKBH5	0002100221	19327.48	0	1	NaN	855.5134	45	19428.95	0	1	NaN	786.9442	48	33522.38	0	1	NaN	1537.958	45	20136.26	0	1	NaN	679.1265	59	24329.53	0	1	NaN	1096.909	46	23530.32	0	1	NaN	738.4034	39	21977.4	0	1	NaN	748.5869	36	13390.04	0	1	NaN	462.5807
ILMN_1808792	ALKBH6	0006660341	1703.106	0	1	NaN	60.82809	48	1794.8	0	1	NaN	70.7746	36	2099.381	0	1	NaN	77.78355	46	1611.966	0	1	NaN	57.39812	54	1993.787	0	1	NaN	85.98097	39	1926.097	0	1	NaN	58.12699	48	1550.5	0	1	NaN	51.10772	36	1402.669	0	1	NaN	37.08802
ILMN_1735338	ALKBH7	0003800010	6386.841	0	1	NaN	217.9763	55	7100.899	0	1	NaN	247.1968	47	9557.279	0	1	NaN	234.0474	59	6679.043	0	1	NaN	152.4376	55	7025.166	0	1	NaN	232.7743	40	7489.094	0	1	NaN	169.418	48	5946.13	0	1	NaN	131.2278	45	6762.36	0	1	NaN	132.6262
ILMN_1779190	ALKBH8	0006020170	978.8867	0	1	NaN	45.97387	45	685.5836	0	1	NaN	27.34385	42	1209.253	0	1	NaN	64.7576	43	729.588	0	1	NaN	31.28112	39	1047.707	0	1	NaN	50.61821	39	861.0605	0	1	NaN	38.85045	35	776.2346	0	1	NaN	22.86923	55	461.4689	0	1	NaN	21.18956
ILMN_1794906	ALLC	0003930408	262.927	0.1839416	1	NaN	18.52975	38	237.3331	0.2811594	1	NaN	12.45588	42	304.4117	0.1173021	1	NaN	14.71328	48	312.5426	0.02467344	1	NaN	17.97908	46	439.7499	0	1	NaN	26.62917	44	290.0845	0.02356406	1	NaN	23.62674	37	263.8709	0.07580175	1	NaN	10.78186	57	239.9355	0.1445087	1	NaN	9.378597
ILMN_1784583	ALLC	0004260376	241.3317	0.3182482	1	NaN	15.99162	45	232.4404	0.3188406	1	NaN	12.68726	48	254.6434	0.4090909	1	NaN	11.36211	48	235.7874	0.436865	1	NaN	14.93634	32	212.0967	0.4605067	1	NaN	9.437581	44	219.8843	0.3284242	1	NaN	11.8691	41	219.9201	0.3600583	1	NaN	8.852266	59	201.307	0.6040462	1	NaN	9.556664
ILMN_1681046	ALLC	0007560703	242.5872	0.3080292	1	NaN	10.39199	48	227.2469	0.3913043	1	NaN	12.77552	28	256.1644	0.398827	1	NaN	14.04688	37	266.0696	0.1756168	1	NaN	10.29809	34	247.3202	0.223547	1	NaN	10.43974	38	216.9549	0.3608247	1	NaN	12.7822	32	222.9129	0.3338192	1	NaN	7.967709	45	240.5898	0.1387283	1	NaN	10.36206
ILMN_1709155	ALMS1	0000360487	694.5623	0	1	NaN	60.4194	41	462.4221	0	1	NaN	25.79544	34	738.8117	0	1	NaN	42.28686	35	592.8006	0	1	NaN	48.70729	31	767.5867	0	1	NaN	74.14756	28	594.2695	0	1	NaN	40.68097	35	526.7625	0	1	NaN	29.3309	36	444.147	0	1	NaN	31.69929
ILMN_1713731	ALOX12	0006130291	245.3908	0.2919708	1	NaN	13.71192	46	239.0057	0.2739131	1	NaN	13.25282	31	263.7258	0.3328446	1	NaN	13.40812	44	243.5849	0.3526851	1	NaN	12.72025	38	223.8882	0.3681073	1	NaN	10.43253	34	210.7549	0.4256259	1	NaN	11.45504	31	215.2661	0.4139942	1	NaN	10.38092	27	206.1183	0.5187861	1	NaN	6.750025
ILMN_1692332	ALOX12B	0005690564	367.171	0	1	NaN	26.84908	36	257.3361	0.1492754	1	NaN	16.7115	36	372.1548	0	1	NaN	22.05843	42	307.5385	0.03483309	1	NaN	13.24026	53	336.0127	0	1	NaN	19.40078	54	333.5928	0	1	NaN	21.53685	25	312.9492	0	1	NaN	10.92492	49	286.88	0	1	NaN	14.95363
ILMN_1679410	ALOX15	0003870468	244.4714	0.2963504	1	NaN	15.32808	43	216.7367	0.5086957	1	NaN	9.255555	38	242.3702	0.5527859	1	NaN	11.07421	46	226.0267	0.563135	1	NaN	8.760114	48	247.7825	0.2220566	1	NaN	12.40428	52	241.1245	0.1840943	1	NaN	11.52334	43	219.6758	0.3629737	1	NaN	8.50969	51	203.6433	0.5563584	1	NaN	8.099123
ILMN_1711498	ALOX15	0004850605	198.0516	0.7605839	1	NaN	14.48263	40	174.1414	0.9231884	1	NaN	8.434745	49	227.6249	0.6979472	1	NaN	14.60463	39	190.0214	0.927431	1	NaN	7.029112	47	193.5618	0.6959761	1	NaN	11.80976	38	181.031	0.814433	1	NaN	7.082223	44	184.5768	0.8469388	1	NaN	8.320541	50	198.664	0.6416185	1	NaN	9.822749
ILMN_1751975	ALOX15B	0000020482	228.6583	0.4277372	1	NaN	13.16546	43	218.4339	0.4869565	1	NaN	13.13346	41	253.3032	0.4193548	1	NaN	16.21966	35	243.0131	0.3671988	1	NaN	12.34727	32	222.7856	0.3815201	1	NaN	13.475	40	234.2086	0.2312224	1	NaN	13.99563	33	244.586	0.1632653	1	NaN	10.70141	29	214.7525	0.3988439	1	NaN	7.286407
ILMN_1792150	ALOX5	0006220097	205.9079	0.6715329	1	NaN	14.16356	29	206.6716	0.6014493	1	NaN	11.55976	51	253.1193	0.4222874	1	NaN	11.93164	49	242.483	0.371553	1	NaN	9.763211	42	246.7884	0.2250373	1	NaN	16.18698	43	236.5414	0.2120766	1	NaN	11.69857	49	207.9543	0.5174927	1	NaN	8.536134	37	196.8712	0.6806358	1	NaN	10.07427
ILMN_1680996	ALOX5	0006900465	4359.909	0	1	NaN	165.8344	44	2979.217	0	1	NaN	103.1834	43	5886.194	0	1	NaN	215.9241	31	6867.527	0	1	NaN	205.6992	33	5336.9	0	1	NaN	171.1601	43	8149.551	0	1	NaN	236.9932	54	4656.572	0	1	NaN	119.4112	49	1493.709	0	1	NaN	53.62331
ILMN_1797875	ALOX5AP	0004180411	2103.157	0	1	NaN	122.3915	39	1765.955	0	1	NaN	66.85213	48	1825.476	0	1	NaN	94.27887	29	654.8445	0	1	NaN	18.26435	31	1244.462	0	1	NaN	49.43163	36	1522.159	0	1	NaN	41.56403	47	734.376	0	1	NaN	24.29836	32	2359.006	0	1	NaN	76.05539
ILMN_1678255	ALOXE3	0006400553	282.5513	0.09489051	1	NaN	11.96226	39	327.4597	0	1	NaN	21.54832	38	391.5048	0	1	NaN	18.73479	30	312.2079	0.02612482	1	NaN	10.08293	35	437.3945	0	1	NaN	27.04583	34	337.4331	0	1	NaN	14.78906	36	306.1968	0	1	NaN	13.96876	38	258.925	0.04046243	1	NaN	8.59436
ILMN_1752669	ALPI	0007550167	335.4284	0.00729927	1	NaN	27.45348	35	271.5623	0.09130435	1	NaN	17.60474	29	284.1072	0.2052786	1	NaN	16.3384	32	281.9441	0.1132075	1	NaN	15.58121	41	251.9232	0.2026826	1	NaN	15.13921	41	221.2394	0.3195876	1	NaN	12.14216	42	245.4506	0.1603499	1	NaN	16.37896	33	230.0749	0.232659	1	NaN	11.04966
ILMN_1734630	ALPK3	0000780220	197.4356	0.7693431	1	NaN	10.16289	35	189.9353	0.7956522	1	NaN	9.82059	47	267.8041	0.3108504	1	NaN	14.10909	35	250.1081	0.2946299	1	NaN	15.27648	45	223.4241	0.3740686	1	NaN	15.73739	38	196.1729	0.6023564	1	NaN	12.56751	42	202.6224	0.5830904	1	NaN	8.188797	30	222.19	0.3121387	1	NaN	8.575931
ILMN_1701603	ALPL	0006980164	1421.791	0	1	NaN	61.27515	41	849.2631	0	1	NaN	41.79926	31	1206.019	0	1	NaN	57.58207	33	1614.852	0	1	NaN	56.56471	52	1444.635	0	1	NaN	70.5099	42	979.7215	0	1	NaN	30.39211	50	982.9652	0	1	NaN	39.03476	46	1087.321	0	1	NaN	31.96673
ILMN_1693789	ALPP	0004230088	19997.79	0	1	NaN	746.7484	42	12464.22	0	1	NaN	431.0224	50	21838.39	0	1	NaN	822.0742	42	17061.51	0	1	NaN	547.1164	44	23140.72	0	1	NaN	808.5239	44	17221.35	0	1	NaN	672.8265	43	21041.19	0	1	NaN	573.6141	50	16409.48	0	1	NaN	358.681
ILMN_1801851	ALPPL2	0000620048	205.0462	0.6788321	1	NaN	10.81375	41	202.5153	0.6478261	1	NaN	14.38991	44	214.4792	0.8269795	1	NaN	12.20513	26	236.9926	0.4238026	1	NaN	12.05925	45	230.0321	0.3174367	1	NaN	18.26771	33	225.4015	0.2857143	1	NaN	13.46441	43	212.8534	0.4460641	1	NaN	10.86183	38	204.894	0.5361272	1	NaN	8.382986
ILMN_1750256	ALS2	0001780037	22067.09	0	1	NaN	710.8198	47	17345.83	0	1	NaN	585.6874	45	27756.32	0	1	NaN	703.104	59	15997.78	0	1	NaN	350.3743	52	23117.01	0	1	NaN	746.0118	48	21481.49	0	1	NaN	604.6091	44	21089.9	0	1	NaN	429.7918	63	3516.025	0	1	NaN	84.73373
ILMN_1690636	ALS2CL	0002030273	241.4662	0.3167883	1	NaN	14.79696	42	271.0482	0.09275363	1	NaN	16.87014	50	307.8818	0.09824047	1	NaN	21.68873	38	229.5809	0.509434	1	NaN	11.62826	47	225.5421	0.3546945	1	NaN	11.59749	45	196.0829	0.6067747	1	NaN	10.48616	30	198.3615	0.6428571	1	NaN	10.99431	41	181.4058	0.9017341	1	NaN	5.274454
ILMN_1702322	ALS2CL	0006250221	453.4111	0	1	NaN	27.73054	49	308.3275	0.01594203	1	NaN	14.64586	40	520.5247	0	1	NaN	26.54185	49	395.826	0	1	NaN	18.10415	43	514.007	0	1	NaN	33.36831	43	362.8117	0	1	NaN	19.58315	41	342.6619	0	1	NaN	18.28212	38	265.4375	0.02023121	1	NaN	12.67139
ILMN_1700596	ALS2CL	0006290544	285.0345	0.0890511	1	NaN	22.00433	28	246.9795	0.2217391	1	NaN	11.96875	53	336.3279	0.04545455	1	NaN	19.24124	45	273.2112	0.1480406	1	NaN	11.80633	52	255.1913	0.1847988	1	NaN	15.66262	39	264.6271	0.08394698	1	NaN	11.93504	40	258.5557	0.09475219	1	NaN	8.628794	40	231.775	0.216763	1	NaN	6.950094
ILMN_1771239	ALS2CR11	0002190553	196.4345	0.7824817	1	NaN	12.60927	40	197.327	0.7188406	1	NaN	8.473863	42	250.3744	0.4516129	1	NaN	10.85596	45	221.7494	0.6037736	1	NaN	9.57708	43	181.6325	0.8420268	1	NaN	8.588907	44	205.6576	0.4786451	1	NaN	10.34135	47	170.1778	0.9635568	1	NaN	6.769153	27	264.2866	0.02312139	1	NaN	10.64685
ILMN_1765674	ALS2CR12	0005390288	329.0491	0.01167883	1	NaN	19.34319	37	308.0002	0.0173913	1	NaN	19.64339	44	398.5298	0	1	NaN	19.59963	44	306.3229	0.03918723	1	NaN	21.84131	29	326.3921	0	1	NaN	17.29329	29	275.2527	0.0544919	1	NaN	13.26206	42	299.259	0	1	NaN	12.68649	49	258.1353	0.04190752	1	NaN	11.45212
ILMN_1739942	ALS2CR13	0004060110	6476.109	0	1	NaN	292.6763	47	4802.913	0	1	NaN	136.8344	46	8158.158	0	1	NaN	204.6999	54	6081.896	0	1	NaN	179.1947	42	7661.953	0	1	NaN	236.818	41	8824.981	0	1	NaN	325.7303	36	6007.587	0	1	NaN	172.1698	46	1757.003	0	1	NaN	52.10462
ILMN_1787314	ALS2CR14	0004900215	492.137	0	1	NaN	28.49073	31	440.9069	0	1	NaN	24.28186	41	605.1969	0	1	NaN	29.28155	38	692.4862	0	1	NaN	35.07499	38	567.9292	0	1	NaN	25.71377	55	541.6931	0	1	NaN	28.98726	37	603.3604	0	1	NaN	30.12185	38	557.9859	0	1	NaN	24.08735
ILMN_1766366	ALS2CR15	0005820551	2250.682	0	1	NaN	97.90723	40	1746.793	0	1	NaN	80.717	34	3138.712	0	1	NaN	107.3897	38	1623.468	0	1	NaN	48.19134	40	3010.507	0	1	NaN	105.1581	50	2488.602	0	1	NaN	93.47073	39	1906.2	0	1	NaN	65.42472	46	610.6045	0	1	NaN	27.70003
ILMN_1663897	ALS2CR16	0000290433	820.0996	0	1	NaN	36.51537	36	827.0497	0	1	NaN	47.36922	31	933.3375	0	1	NaN	40.45428	34	838.3415	0	1	NaN	35.34762	28	855.9575	0	1	NaN	39.48602	42	970.4884	0	1	NaN	54.16829	34	818.6532	0	1	NaN	28.45743	40	357.7834	0	1	NaN	13.40664
ILMN_1652461	ALS2CR19	0006420709	280.9127	0.1036496	1	NaN	15.70273	40	277.2474	0.08115942	1	NaN	16.04851	33	344.4202	0.03225806	1	NaN	22.032	38	326.6773	0.007256894	1	NaN	15.48661	37	348.8547	0	1	NaN	26.14479	37	267.7348	0.07511046	1	NaN	12.02707	41	271.923	0.05247813	1	NaN	14.93745	45	270.5978	0.01156069	1	NaN	15.37956
ILMN_1701386	ALS2CR2	0002630358	2284.087	0	1	NaN	119.4943	32	1748.521	0	1	NaN	90.76096	29	2909.028	0	1	NaN	116.7389	46	1809.667	0	1	NaN	76.65781	32	2682.892	0	1	NaN	90.73717	46	2087.33	0	1	NaN	79.37671	48	1728.05	0	1	NaN	48.70877	39	2343.711	0	1	NaN	60.40593
ILMN_1800958	ALS2CR4	0000430358	3308.375	0	1	NaN	130.5801	51	2456.816	0	1	NaN	101.5092	39	3737.026	0	1	NaN	111.7103	48	2345.519	0	1	NaN	60.3274	50	2980.337	0	1	NaN	110.4009	40	2657.442	0	1	NaN	105.4959	36	2079.57	0	1	NaN	63.89324	44	1088.826	0	1	NaN	32.17722
ILMN_1760889	ALS2CR8	0003170356	602.9246	0	1	NaN	32.39415	40	542.2152	0	1	NaN	24.38664	45	857.1584	0	1	NaN	38.33224	46	516.5829	0	1	NaN	15.18112	40	853.7774	0	1	NaN	40.14128	55	601.9802	0	1	NaN	23.56387	47	517.1469	0	1	NaN	23.21205	42	375.5981	0	1	NaN	16.98417
ILMN_1729325	ALX3	0004040523	372.2022	0	1	NaN	16.1186	47	335.3577	0	1	NaN	19.58467	31	470.5659	0	1	NaN	26.7986	34	410.983	0	1	NaN	19.05688	35	450.1604	0	1	NaN	31.27294	38	376.6679	0	1	NaN	23.80189	32	357.3955	0	1	NaN	17.02802	44	319.5322	0	1	NaN	13.84282
ILMN_1803384	ALX4	0002230035	210.8211	0.6248175	1	NaN	13.24122	44	187.2847	0.8246377	1	NaN	9.792005	57	250.4828	0.4501466	1	NaN	11.56512	33	223.6257	0.5849057	1	NaN	9.18756	44	203.7309	0.5812221	1	NaN	16.01874	35	188.6075	0.7216495	1	NaN	9.178907	44	204.5687	0.5597668	1	NaN	8.47529	45	235.7976	0.1719653	1	NaN	9.918181
ILMN_1797432	AMAC1	0001340672	245.7708	0.2875912	1	NaN	13.483	40	247.0926	0.2217391	1	NaN	15.7461	44	291.9752	0.1583578	1	NaN	16.18291	47	270.2207	0.1567489	1	NaN	10.5689	49	260.1206	0.1594635	1	NaN	15.76278	43	248.7535	0.1472754	1	NaN	15.3403	33	226.2817	0.3017493	1	NaN	12.22938	29	198.252	0.6445087	1	NaN	11.73741
ILMN_1715988	AMAC1L2	0004760121	275.5571	0.119708	1	NaN	14.00763	59	280.4555	0.06666667	1	NaN	14.50815	48	270.4034	0.2859237	1	NaN	11.32863	40	274.0986	0.1407837	1	NaN	13.40066	44	287.8006	0.07898659	1	NaN	18.4374	38	267.0899	0.07952872	1	NaN	14.05016	34	250.9862	0.1341108	1	NaN	12.42162	39	239.843	0.1445087	1	NaN	10.29327
ILMN_1759670	AMACR	0000270603	835.322	0	1	NaN	42.72696	40	933.075	0	1	NaN	49.15146	32	1321.293	0	1	NaN	55.19379	51	1293.964	0	1	NaN	40.36815	44	1114.126	0	1	NaN	49.92673	37	1046.434	0	1	NaN	36.57504	43	945.5589	0	1	NaN	32.78084	49	407.4805	0	1	NaN	17.21572
ILMN_1792741	AMACR	0002260039	568.1418	0	1	NaN	29.16812	42	566.507	0	1	NaN	30.24944	46	936.7784	0	1	NaN	39.5647	40	696.2717	0	1	NaN	24.28897	41	958.4363	0	1	NaN	45.4405	41	720.8596	0	1	NaN	24.29228	36	619.9999	0	1	NaN	20.52918	42	286.0127	0.001445087	1	NaN	10.93983
ILMN_1794384	AMBN	0000070131	223.5186	0.4729927	1	NaN	11.32418	45	210.4223	0.5753623	1	NaN	12.01442	40	233.5758	0.6260997	1	NaN	13.94762	20	238.5677	0.4078375	1	NaN	12.87594	42	210.0544	0.4813711	1	NaN	10.1911	37	201.4177	0.5316642	1	NaN	9.357684	45	200.9951	0.5976676	1	NaN	7.504392	54	212.7285	0.4219653	1	NaN	6.988595
ILMN_1751092	AMBN	0006590242	242.4786	0.3080292	1	NaN	16.13274	48	233.107	0.3144928	1	NaN	14.31859	32	275.4224	0.255132	1	NaN	14.81087	41	271.2098	0.1552975	1	NaN	11.72598	36	222.1484	0.3830104	1	NaN	12.30487	27	259.3878	0.0927835	1	NaN	13.91037	38	207.6005	0.5174927	1	NaN	8.221541	38	211.9145	0.433526	1	NaN	11.12289
ILMN_1771081	AMBP	0001050162	316.29	0.02773723	1	NaN	17.27453	41	292.8754	0.03913043	1	NaN	16.16704	38	317.6631	0.07331378	1	NaN	12.06785	43	326.2556	0.007256894	1	NaN	14.79213	47	320.0182	0.01043219	1	NaN	16.44378	31	292.5003	0.0191458	1	NaN	13.81747	48	318.3376	0	1	NaN	12.74315	36	320.5508	0	1	NaN	13.70548
ILMN_1662681	AMBRA1	0002070259	322.5492	0.02189781	1	NaN	15.62055	38	300.6231	0.02463768	1	NaN	14.03648	43	404.2664	0	1	NaN	16.84109	48	385.2218	0	1	NaN	18.55577	39	385.2255	0	1	NaN	17.62957	47	351.2964	0	1	NaN	15.37072	49	360.1902	0	1	NaN	15.72898	42	313.3717	0	1	NaN	9.678387
ILMN_1667994	AMD1	0001430021	4303.409	0	1	NaN	173.0913	41	2848.337	0	1	NaN	86.35075	52	5505.695	0	1	NaN	191.7432	38	2675.792	0	1	NaN	75.54631	45	4607.118	0	1	NaN	122.3334	51	3549.098	0	1	NaN	188.2754	35	2820.741	0	1	NaN	79.62314	44	1654.013	0	1	NaN	58.13231
ILMN_1788462	AMD1	0004880392	10012.8	0	1	NaN	352.7015	52	7097.572	0	1	NaN	189.9354	46	11244.91	0	1	NaN	406.9904	31	5924.52	0	1	NaN	147.5032	50	7690.453	0	1	NaN	250.3319	48	8441.119	0	1	NaN	292.659	43	7303.039	0	1	NaN	176.6595	61	4176.639	0	1	NaN	91.11084
ILMN_1788239	AMDHD1	0003180369	1000.01	0	1	NaN	40.45206	39	795.6678	0	1	NaN	47.84788	37	1185.727	0	1	NaN	53.53769	43	638.6381	0	1	NaN	26.01352	46	874.6035	0	1	NaN	45.42696	35	565.074	0	1	NaN	29.91789	45	609.3349	0	1	NaN	22.22835	41	324.8973	0	1	NaN	14.48566
ILMN_1698834	AMDHD2	0000270333	357.3324	0	1	NaN	18.84058	48	339.9953	0	1	NaN	14.60534	49	418.8303	0	1	NaN	19.53819	46	355.3634	0	1	NaN	21.0065	32	398.7302	0	1	NaN	23.57575	42	318.1533	0	1	NaN	21.70325	42	320.5614	0	1	NaN	15.54123	33	295.0141	0	1	NaN	13.72355
ILMN_1669257	AMELX	0000780750	224.3028	0.459854	1	NaN	12.7418	47	215.297	0.5217391	1	NaN	9.845272	48	256.8122	0.3958944	1	NaN	13.64607	41	238.6124	0.4078375	1	NaN	9.816219	39	239.7104	0.2548435	1	NaN	11.39383	44	230.2324	0.2592047	1	NaN	9.411489	38	222.5379	0.3338192	1	NaN	9.481858	44	218.5623	0.3511561	1	NaN	5.916484
ILMN_1727258	AMELY	0002260154	218.7458	0.5459854	1	NaN	10.83791	49	204.4027	0.631884	1	NaN	8.836274	44	220.4821	0.7741935	1	NaN	12.00459	45	206.7307	0.7880987	1	NaN	12.18655	36	165.9537	0.9657228	1	NaN	6.875003	41	190.548	0.6936672	1	NaN	12.05692	48	203.0016	0.5801749	1	NaN	9.857144	42	173.3526	0.9494219	1	NaN	6.629157
ILMN_1723116	AMFR	0000360086	3619.57	0	1	NaN	138.3614	50	3603.703	0	1	NaN	162.3074	35	3203.7	0	1	NaN	114.4702	44	2484.201	0	1	NaN	80.87165	44	4545.872	0	1	NaN	142.9901	53	4343.415	0	1	NaN	132.756	49	2552.547	0	1	NaN	86.63825	39	4335.618	0	1	NaN	150.5655
ILMN_1666258	AMFR	0000380095	679.4617	0	1	NaN	29.44651	39	535.6027	0	1	NaN	25.67659	46	761.8916	0	1	NaN	27.58255	43	531.8922	0	1	NaN	23.14865	47	807.4841	0	1	NaN	50.65282	26	659.0024	0	1	NaN	25.00038	51	532.1317	0	1	NaN	24.11209	43	470.4193	0	1	NaN	15.75656
ILMN_1660995	AMH	0002490338	594.2256	0	1	NaN	37.09895	41	415.1935	0	1	NaN	15.42646	54	569.7377	0	1	NaN	34.60907	42	460.786	0	1	NaN	19.3618	55	630.017	0	1	NaN	32.41571	51	266.4491	0.08100148	1	NaN	7.917473	56	473.3121	0	1	NaN	19.68538	41	303.4625	0	1	NaN	10.06383
ILMN_1736412	AMHR2	0006110400	211.4698	0.620438	1	NaN	19.51534	31	265.8618	0.1144928	1	NaN	20.71711	38	255.5653	0.4017595	1	NaN	13.35787	39	265.3151	0.1785196	1	NaN	12.92059	46	274.0657	0.1117735	1	NaN	20.24337	36	233.2628	0.2385862	1	NaN	13.66322	28	243.3877	0.1705539	1	NaN	14.14549	38	226.6375	0.2731214	1	NaN	8.979242
ILMN_1743013	AMICA1	0000580603	904.9061	0	1	NaN	42.06823	48	651.1903	0	1	NaN	30.94833	43	728.804	0	1	NaN	39.9553	39	1072.529	0	1	NaN	48.16366	34	604.7676	0	1	NaN	41.35215	31	654.73	0	1	NaN	34.60926	42	638.4547	0	1	NaN	23.60586	48	315.9063	0	1	NaN	10.27035
ILMN_1765460	AMIGO1	0004560050	469.4665	0	1	NaN	23.6314	47	459.1643	0	1	NaN	23.74235	37	651.1754	0	1	NaN	38.90767	41	441.4019	0	1	NaN	18.75984	46	499.9604	0	1	NaN	22.90924	40	476.7483	0	1	NaN	31.17465	39	481.0954	0	1	NaN	20.38373	54	348.2759	0	1	NaN	16.73696
ILMN_1725896	AMIGO2	0005090687	381.7942	0	1	NaN	23.89796	39	343.2486	0	1	NaN	18.60649	32	507.3296	0	1	NaN	24.51879	41	501.3871	0	1	NaN	35.33151	48	487.1278	0	1	NaN	35.6156	40	396.7531	0	1	NaN	26.25703	31	366.2335	0	1	NaN	21.08868	32	320.2319	0	1	NaN	14.9997
ILMN_1738233	AMIGO3	0001980717	255.4219	0.2262774	1	NaN	14.55872	45	222.967	0.4376812	1	NaN	11.46982	35	263.2641	0.3328446	1	NaN	12.93639	33	265.4845	0.1785196	1	NaN	11.38997	41	236.4726	0.2816691	1	NaN	16.1367	42	216.3854	0.365243	1	NaN	12.66716	49	222.6926	0.3338192	1	NaN	10.88704	28	224.4221	0.2947977	1	NaN	11.04735
ILMN_1724879	AMMECR1	0005420706	281.9744	0.09781022	1	NaN	14.32859	39	281.1265	0.06666667	1	NaN	17.81255	39	299.3551	0.1260997	1	NaN	13.18983	47	270.5329	0.1567489	1	NaN	9.688301	39	258.6397	0.1639344	1	NaN	12.61912	35	254.1048	0.1237113	1	NaN	10.58146	36	267.6773	0.06268222	1	NaN	14.18771	44	252.7259	0.0650289	1	NaN	10.94128
ILMN_1779374	AMMECR1	0007510307	512.2403	0	1	NaN	23.16563	40	383.3351	0	1	NaN	18.39265	41	576.6525	0	1	NaN	29.86813	37	475.1657	0	1	NaN	17.56825	54	499.5614	0	1	NaN	25.30906	41	547.5759	0	1	NaN	20.35807	44	483.0056	0	1	NaN	22.59977	37	322.1293	0	1	NaN	14.86069
ILMN_1727023	AMMECR1L	0000360598	1026.156	0	1	NaN	50.89956	49	770.8217	0	1	NaN	34.56867	26	1371.211	0	1	NaN	65.68931	47	1129.385	0	1	NaN	44.87267	45	1029.195	0	1	NaN	45.61475	44	1290.505	0	1	NaN	70.41121	44	1072.629	0	1	NaN	40.41879	40	595.8649	0	1	NaN	23.92513
ILMN_1783278	AMN	0006840148	308.7338	0.03649635	1	NaN	18.68942	42	282.0153	0.06376812	1	NaN	19.6712	37	339.7831	0.03958944	1	NaN	18.85666	44	296.3518	0.05805515	1	NaN	16.56197	35	318.1497	0.01341282	1	NaN	16.81538	42	276.927	0.05007364	1	NaN	17.3038	39	259.5611	0.09183674	1	NaN	12.13232	36	322.5575	0	1	NaN	20.26809
ILMN_1750880	AMN1	0003990719	1124.464	0	1	NaN	48.90081	43	935.5222	0	1	NaN	36.91824	39	1301.175	0	1	NaN	56.35585	33	826.6732	0	1	NaN	37.5662	43	944.8947	0	1	NaN	45.2757	38	822.0303	0	1	NaN	42.45451	44	993.3608	0	1	NaN	33.65811	51	719.9351	0	1	NaN	39.1257
ILMN_1792409	AMOT	0003930544	1026.498	0	1	NaN	54.61577	51	949.6923	0	1	NaN	55.0432	36	1963.612	0	1	NaN	82.94202	39	1205.946	0	1	NaN	41.32092	55	1940.026	0	1	NaN	92.13999	50	1348.004	0	1	NaN	60.01801	43	995.6736	0	1	NaN	37.30622	34	1189.187	0	1	NaN	30.25035
ILMN_1748141	AMOTL1	0005260427	251.66	0.2437956	1	NaN	16.46278	34	214.6208	0.5333334	1	NaN	10.80184	39	284.7484	0.1994135	1	NaN	14.2239	31	265.7477	0.1785196	1	NaN	12.1354	45	258.8814	0.1639344	1	NaN	16.00495	42	233.3649	0.2385862	1	NaN	13.90465	33	223.2985	0.3309038	1	NaN	9.637336	46	250.428	0.06936416	1	NaN	11.83656
ILMN_1778788	AMOTL2	0000630427	263.0623	0.1839416	1	NaN	19.97622	31	267.3123	0.1130435	1	NaN	15.28685	36	271.3124	0.2829912	1	NaN	13.96337	38	245.4106	0.341074	1	NaN	12.32318	40	233.0914	0.2935916	1	NaN	12.71825	48	253.0052	0.1325479	1	NaN	12.81903	34	219.1425	0.3658892	1	NaN	8.833644	42	206.7568	0.5115607	1	NaN	8.178219
ILMN_1759312	AMPD1	0001430563	228.2542	0.4291971	1	NaN	15.072	34	220.8554	0.4565217	1	NaN	14.50807	36	218.8825	0.7903226	1	NaN	14.93226	35	221.672	0.605225	1	NaN	9.620572	47	188.4536	0.7690015	1	NaN	11.16611	33	183.7911	0.7805597	1	NaN	7.793942	47	187.2626	0.8119534	1	NaN	6.361419	37	192.5336	0.75	1	NaN	7.949534
ILMN_1786899	AMPD2	0002190408	174.0612	0.929927	1	NaN	8.123626	57	165.2418	0.9608696	1	NaN	8.012992	40	214.5028	0.8269795	1	NaN	9.82223	45	214.3898	0.7039187	1	NaN	9.835689	33	206.915	0.5320417	1	NaN	13.18104	41	192.9549	0.6509573	1	NaN	11.38763	32	186.5814	0.8265306	1	NaN	7.59887	50	191.8578	0.7586705	1	NaN	7.677926
ILMN_1701589	AMPD2	0002630471	254.95	0.2306569	1	NaN	15.41138	33	240.8968	0.2521739	1	NaN	11.35568	41	267.6259	0.3123167	1	NaN	13.48144	46	266.8494	0.1669086	1	NaN	14.93349	40	265.9693	0.1400894	1	NaN	14.82124	46	222.8998	0.3078056	1	NaN	11.36268	33	230.4503	0.2623907	1	NaN	10.42156	52	208.0592	0.482659	1	NaN	6.476679
ILMN_1696830	AMPD2	0006370564	191.6418	0.8291971	1	NaN	10.60684	38	202.3865	0.6521739	1	NaN	8.847214	44	231.3999	0.6495601	1	NaN	12.52103	35	222.4613	0.5994195	1	NaN	10.11483	40	192.9519	0.7078987	1	NaN	8.738692	41	174.7274	0.8689249	1	NaN	5.493784	34	194.071	0.7172012	1	NaN	9.050146	40	180.5856	0.9075145	1	NaN	8.534761
ILMN_1774447	AMPD3	0002100386	300.6986	0.05109489	1	NaN	18.93029	43	270.8094	0.0942029	1	NaN	12.83276	44	299.8956	0.1260997	1	NaN	11.89177	50	247.0653	0.3207547	1	NaN	10.85073	53	279.7253	0.09985097	1	NaN	15.60923	42	248.0627	0.1487482	1	NaN	13.25255	36	252.921	0.1239067	1	NaN	9.710075	45	365.9541	0	1	NaN	11.73617
ILMN_1731223	AMPD3	0002710358	234.22	0.3737226	1	NaN	12.65603	37	231.5653	0.3304348	1	NaN	16.06402	41	242.855	0.5483871	1	NaN	11.2406	44	235.4657	0.4397678	1	NaN	8.936398	42	194.1266	0.6915052	1	NaN	13.82203	40	206.4338	0.4712813	1	NaN	8.800093	46	213.7247	0.4387755	1	NaN	7.736974	33	223.7851	0.300578	1	NaN	8.826144
ILMN_1660854	AMPD3	0004590168	214.5168	0.5839416	1	NaN	11.08841	40	231.958	0.326087	1	NaN	11.47017	39	245.0794	0.5219941	1	NaN	11.46028	52	230.4717	0.4949202	1	NaN	8.118318	43	224.0074	0.366617	1	NaN	11.58041	53	225.3759	0.2857143	1	NaN	10.11601	55	225.3091	0.3119534	1	NaN	9.040937	40	242.6745	0.1242775	1	NaN	10.27165
ILMN_1665307	AMPD3	0005810497	249.7214	0.259854	1	NaN	17.45991	34	229.5355	0.3507246	1	NaN	11.51879	37	283.3096	0.2052786	1	NaN	18.21095	46	245.1371	0.3454282	1	NaN	9.383534	44	196	0.6706408	1	NaN	11.11722	34	214.9795	0.3873343	1	NaN	12.24947	29	224.5163	0.319242	1	NaN	9.518526	41	224.9126	0.2846821	1	NaN	9.828214
ILMN_1667272	AMPH	0000990040	1196.674	0	1	NaN	70.79752	38	1058.224	0	1	NaN	63.25743	38	1572.12	0	1	NaN	67.5017	44	953.4258	0	1	NaN	52.70142	34	1329.884	0	1	NaN	56.13012	38	1029.309	0	1	NaN	52.87086	31	798.5137	0	1	NaN	27.25426	50	299.807	0	1	NaN	9.795001
ILMN_1685834	AMPH	0003140437	14941.48	0	1	NaN	653.4265	48	11794.77	0	1	NaN	392.7245	44	16343.28	0	1	NaN	441.2152	45	10728.43	0	1	NaN	233.2656	63	13675.95	0	1	NaN	424.8341	45	14381.33	0	1	NaN	390.8938	36	10372.33	0	1	NaN	215.984	51	3046.598	0	1	NaN	84.16317
ILMN_1665331	AMT	0000460445	4248.19	0	1	NaN	183.3297	40	3081.587	0	1	NaN	115.9659	41	4280.862	0	1	NaN	131.2208	54	4151.205	0	1	NaN	104.0339	51	4316.142	0	1	NaN	154.1086	38	3880.202	0	1	NaN	106.1743	37	4285.177	0	1	NaN	83.68174	44	1178.97	0	1	NaN	33.95584
ILMN_1713927	AMTN	0003780255	213.1577	0.5970803	1	NaN	15.76693	31	201.6198	0.6565217	1	NaN	13.0885	37	226.3825	0.7170088	1	NaN	8.937556	35	209.5781	0.7634252	1	NaN	8.562037	42	196.3026	0.6646796	1	NaN	14.23835	32	213.7702	0.3946981	1	NaN	12.44384	35	188.2452	0.8046647	1	NaN	7.019857	39	189.1404	0.8049133	1	NaN	8.18782
ILMN_1797796	AMY1A	0001980376	195.2895	0.7912409	1	NaN	11.82424	40	186.4461	0.8275362	1	NaN	8.958299	34	224.7851	0.7272727	1	NaN	10.57318	41	184.1603	0.9593614	1	NaN	8.864285	35	208.2869	0.5081967	1	NaN	10.90468	39	189.1836	0.7172312	1	NaN	9.083681	44	175.1956	0.9227405	1	NaN	7.155482	35	189.7549	0.7976879	1	NaN	8.16625
ILMN_1719031	AMY1A	0002070431	339.0776	0	1	NaN	16.42184	45	306.2805	0.01884058	1	NaN	12.23039	32	302.4753	0.1217009	1	NaN	14.43107	41	309.5117	0.03047895	1	NaN	12.43025	45	314.4952	0.01937407	1	NaN	14.318	46	269.5353	0.06774668	1	NaN	14.71615	41	263.6632	0.07580175	1	NaN	12.0472	38	276.7888	0.005780347	1	NaN	11.25063
ILMN_1726327	AMY1B	0006940725	345.0134	0	1	NaN	25.79679	28	360.4711	0	1	NaN	21.31462	44	453.0734	0	1	NaN	29.41201	38	289.2998	0.08563135	1	NaN	15.07747	28	312.9565	0.02086438	1	NaN	15.61571	38	308.2861	0	1	NaN	20.70702	38	350.2247	0	1	NaN	18.74184	33	465.5624	0	1	NaN	22.52522
ILMN_1663313	AMY1C	0005220564	16656.42	0	1	NaN	598.6213	39	16170.67	0	1	NaN	590.4473	42	25465.29	0	1	NaN	847.0668	49	15209.29	0	1	NaN	437.6395	37	15709.5	0	1	NaN	554.7858	36	15303.79	0	1	NaN	569.3127	53	14730.68	0	1	NaN	416.4045	46	23464.3	0	1	NaN	615.9461
ILMN_1751102	AMY2A	0007320750	240.5556	0.3270073	1	NaN	18.02262	31	236.7092	0.2826087	1	NaN	13.17912	32	280.7311	0.2140763	1	NaN	11.43671	37	278.0723	0.12627	1	NaN	12.12819	40	237.003	0.2801788	1	NaN	10.98717	48	235.1035	0.2268041	1	NaN	11.35006	46	258.8002	0.09329446	1	NaN	12.95511	31	212.5517	0.4248555	1	NaN	11.94838
ILMN_1694882	AMY2B	0002970192	905.4022	0	1	NaN	42.58372	45	758.6464	0	1	NaN	31.16067	51	1057.567	0	1	NaN	39.24714	29	731.8367	0	1	NaN	28.15762	49	1252.295	0	1	NaN	52.61148	48	813.8915	0	1	NaN	31.67679	50	747.9101	0	1	NaN	26.70861	46	256.0737	0.04768786	1	NaN	12.04193
ILMN_1785742	AMZ1	0001190427	251.5647	0.2467153	1	NaN	12.87339	41	268.9704	0.1014493	1	NaN	17.00986	41	286.6221	0.1920821	1	NaN	18.1845	32	262.2176	0.1988389	1	NaN	12.55829	35	227.4624	0.3457526	1	NaN	12.41352	43	238.7422	0.197349	1	NaN	14.40687	33	216.8358	0.393586	1	NaN	10.96633	37	231.3315	0.2196532	1	NaN	8.055014
ILMN_1801606	AMZ2	0006020543	9824.008	0	1	NaN	357.4923	43	7723.917	0	1	NaN	251.8338	50	12777.03	0	1	NaN	451.3505	46	8060.04	0	1	NaN	217.5494	41	12254.92	0	1	NaN	568.293	38	12097.51	0	1	NaN	350.9246	40	9339.274	0	1	NaN	219.1965	54	5862.833	0	1	NaN	158.0212
ILMN_1804812	ANAPC1	0004010300	1684.245	0	1	NaN	82.42882	33	1720.067	0	1	NaN	61.0744	38	2500.35	0	1	NaN	86.19148	42	1750.88	0	1	NaN	67.78301	23	2194.827	0	1	NaN	114.754	34	2543.657	0	1	NaN	100.4068	39	1838.959	0	1	NaN	78.84512	33	1245.909	0	1	NaN	38.08464
ILMN_1770378	ANAPC10	0003850022	1537.676	0	1	NaN	69.44587	42	1310.01	0	1	NaN	52.59969	43	2560.431	0	1	NaN	100.3171	33	1240.91	0	1	NaN	44.70307	29	2191.692	0	1	NaN	86.74023	44	2182.761	0	1	NaN	71.70078	32	1315.73	0	1	NaN	35.81949	46	715.2997	0	1	NaN	24.70765
ILMN_1753773	ANAPC11	0000620521	214.9904	0.5810219	1	NaN	13.32084	48	231.4332	0.3304348	1	NaN	13.66523	37	282.1315	0.2082111	1	NaN	13.9275	50	239.7451	0.3889695	1	NaN	7.991393	44	242.4473	0.2459016	1	NaN	10.55156	38	245.8354	0.1634757	1	NaN	10.02015	42	230.7052	0.2623907	1	NaN	9.965861	44	234.3865	0.1893064	1	NaN	8.608916
ILMN_1722102	ANAPC11	0006380445	4524.03	0	1	NaN	174.0674	38	4133.828	0	1	NaN	177.2522	39	5857.406	0	1	NaN	194.315	50	3884.563	0	1	NaN	124.2864	45	4533.944	0	1	NaN	119.4878	34	5093.492	0	1	NaN	209.2231	41	4492.334	0	1	NaN	159.1009	41	5132.574	0	1	NaN	125.5563
ILMN_1793894	ANAPC13	0006960593	7697.065	0	1	NaN	300.879	46	6285.129	0	1	NaN	276.3164	33	10407.96	0	1	NaN	247.5427	55	6433.337	0	1	NaN	172.4935	44	8096.045	0	1	NaN	288.1216	44	8674.041	0	1	NaN	378.3748	38	7146.792	0	1	NaN	235.4839	32	4937.571	0	1	NaN	137.4854
ILMN_1813243	ANAPC2	0000520546	437.0408	0	1	NaN	27.95559	44	389.7234	0	1	NaN	26.67018	34	595.2724	0	1	NaN	40.89905	37	377.4909	0	1	NaN	20.02954	26	469.9133	0	1	NaN	27.26389	43	387.0434	0	1	NaN	20.66957	46	412.9662	0	1	NaN	31.51892	31	340.0103	0	1	NaN	12.34926
ILMN_1807888	ANAPC2	0005810630	348.8025	0	1	NaN	17.46542	45	307.6376	0.0173913	1	NaN	12.69324	31	372.5411	0	1	NaN	16.33805	41	377.9974	0	1	NaN	18.98989	32	375.545	0	1	NaN	22.60699	34	389.4502	0	1	NaN	19.14692	30	374.5931	0	1	NaN	13.14234	41	302.4521	0	1	NaN	7.162178
ILMN_1802973	ANAPC4	0006100768	4512.836	0	1	NaN	210.7972	39	2578.779	0	1	NaN	92.51004	39	4116.636	0	1	NaN	163.0659	37	3166.851	0	1	NaN	115.0396	43	3660.655	0	1	NaN	206.4167	30	4423.632	0	1	NaN	146.1844	40	3369.029	0	1	NaN	104.9979	36	2218.597	0	1	NaN	81.6743
ILMN_1723177	ANAPC5	0007380288	7372.926	0	1	NaN	323.0047	48	7288.926	0	1	NaN	302.7718	34	10692.2	0	1	NaN	334.6584	53	6711.542	0	1	NaN	164.3183	42	10080.47	0	1	NaN	430.202	36	8973.564	0	1	NaN	231.3177	52	8204.793	0	1	NaN	192.3553	53	7761.809	0	1	NaN	182.2052
ILMN_1684035	ANAPC7	0003440278	1018.293	0	1	NaN	49.93887	42	772.8806	0	1	NaN	34.93213	37	1258.435	0	1	NaN	53.85534	38	788.809	0	1	NaN	32.64049	45	1286.032	0	1	NaN	76.63796	39	960.384	0	1	NaN	62.05925	29	876.0709	0	1	NaN	34.18415	49	511.5808	0	1	NaN	20.02093
ILMN_1760727	ANG	0001770307	408.9178	0	1	NaN	20.5319	54	419.6519	0	1	NaN	16.12354	43	422.0941	0	1	NaN	20.17129	36	393.1128	0	1	NaN	17.92917	36	451.9352	0	1	NaN	26.07109	38	484.0742	0	1	NaN	18.54435	40	377.38	0	1	NaN	17.2363	38	548.9941	0	1	NaN	22.50503
ILMN_1665871	ANGEL1	0000160037	1131.898	0	1	NaN	58.86983	41	1132.973	0	1	NaN	59.17124	44	1437.133	0	1	NaN	56.23402	37	876.7087	0	1	NaN	32.40902	36	1573.403	0	1	NaN	59.15691	50	1306.96	0	1	NaN	51.71373	42	1195.772	0	1	NaN	49.91055	44	1783.38	0	1	NaN	49.11335
ILMN_1766765	ANGEL2	0001660349	2201.562	0	1	NaN	91.13916	37	1550.729	0	1	NaN	58.31562	43	2749.287	0	1	NaN	108.1271	46	1960.454	0	1	NaN	75.91011	39	2089.739	0	1	NaN	86.15986	43	2513.755	0	1	NaN	96.21284	37	2084.132	0	1	NaN	71.50401	41	1378.629	0	1	NaN	41.2463
ILMN_1688100	ANGPT1	0001470521	743.4599	0	1	NaN	38.06614	43	474.0446	0	1	NaN	23.30037	35	1061.9	0	1	NaN	52.19229	34	757.9844	0	1	NaN	41.57152	41	690.7979	0	1	NaN	43.73341	35	716.3505	0	1	NaN	31.81617	41	452.8624	0	1	NaN	16.35555	49	294.672	0	1	NaN	9.46229
ILMN_1774207	ANGPT2	0002230070	559.3412	0	1	NaN	30.26603	41	456.2871	0	1	NaN	23.01806	34	460.1852	0	1	NaN	16.97487	48	329.3583	0.007256894	1	NaN	12.55544	48	393.7029	0	1	NaN	21.39345	42	510.8988	0	1	NaN	19.53112	41	477.6992	0	1	NaN	21.2787	43	358.7679	0	1	NaN	13.09365
ILMN_1758443	ANGPT4	0002190162	197.7538	0.7635037	1	NaN	10.834	53	206.5519	0.6057971	1	NaN	9.219709	51	231.7993	0.6451613	1	NaN	10.02653	34	214.7078	0.6995646	1	NaN	8.945453	48	208.5037	0.5037258	1	NaN	9.690942	39	189.1462	0.7172312	1	NaN	8.164413	46	220.899	0.3483965	1	NaN	9.548108	56	189.5344	0.8034682	1	NaN	8.375625
ILMN_1669773	ANGPTL1	0004570161	195.6985	0.7868613	1	NaN	10.35068	59	197.4364	0.7173913	1	NaN	8.667152	51	233.1947	0.6290323	1	NaN	11.86507	38	211.8203	0.7285922	1	NaN	7.860423	29	178.0056	0.8822653	1	NaN	9.765692	30	190.2417	0.7010309	1	NaN	13.19746	44	187.7489	0.8090379	1	NaN	8.510427	40	199.2659	0.6271676	1	NaN	10.18773
ILMN_1772612	ANGPTL2	0006770273	3196.344	0	1	NaN	148.645	41	2430.792	0	1	NaN	84.40333	36	6102.427	0	1	NaN	176.5315	37	3702.988	0	1	NaN	104.6637	47	3513.211	0	1	NaN	92.84721	37	4614.991	0	1	NaN	142.3583	44	3044.591	0	1	NaN	64.33303	55	2248.99	0	1	NaN	55.6875
ILMN_1695193	ANGPTL3	0006940176	258.19	0.2131387	1	NaN	14.93318	43	235.9522	0.2884058	1	NaN	14.83155	38	371.2056	0	1	NaN	23.95951	44	356.2413	0	1	NaN	18.28091	50	349.0504	0	1	NaN	19.95814	48	281.028	0.03976436	1	NaN	17.57481	37	280.7147	0.03498542	1	NaN	14.49659	41	233.209	0.2023121	1	NaN	13.23497
ILMN_1707727	ANGPTL4	0002630609	511.7093	0	1	NaN	33.09806	34	783.1535	0	1	NaN	39.30319	27	703.2893	0	1	NaN	41.39468	34	782.5604	0	1	NaN	25.32807	42	451.6616	0	1	NaN	17.35229	34	558.9596	0	1	NaN	29.32588	33	640.6532	0	1	NaN	25.03712	37	4196.557	0	1	NaN	123.7069
ILMN_1674376	ANGPTL4	0005900386	282.7126	0.09489051	1	NaN	16.05306	42	263.1861	0.126087	1	NaN	13.25472	40	358.7952	0.01466276	1	NaN	14.84851	42	333.236	0.002902758	1	NaN	16.54313	32	338.06	0	1	NaN	17.16184	45	263.801	0.08394698	1	NaN	12.08502	34	287.0161	0.02332362	1	NaN	10.31982	50	284.2386	0.002890173	1	NaN	8.389462
ILMN_1755059	ANGPTL5	0002940347	273.6658	0.1226277	1	NaN	12.92764	43	273.0939	0.0884058	1	NaN	14.55389	44	286.5558	0.1920821	1	NaN	13.90203	52	244.0078	0.3512337	1	NaN	8.623681	59	250.5908	0.2071535	1	NaN	13.29633	33	228.2671	0.275405	1	NaN	9.769702	49	219.5699	0.3629737	1	NaN	8.184953	48	220.9304	0.3265896	1	NaN	7.461
ILMN_1725518	ANGPTL6	0006380538	344.4006	0	1	NaN	22.41249	40	369.062	0	1	NaN	25.24885	36	382.6898	0	1	NaN	21.39673	46	320.7335	0.01161103	1	NaN	13.40803	36	326.0023	0	1	NaN	22.40535	35	249.8506	0.1428571	1	NaN	18.65109	28	297.6403	0.001457726	1	NaN	12.01858	33	348.527	0	1	NaN	13.31019
ILMN_1813361	ANGPTL7	0000770594	500.3212	0	1	NaN	24.41028	60	475.8281	0	1	NaN	27.19804	35	846.749	0	1	NaN	37.59276	47	520.0473	0	1	NaN	22.88566	44	671.9299	0	1	NaN	38.68056	33	703.5275	0	1	NaN	26.1902	41	551.55	0	1	NaN	22.73835	36	268.9353	0.01445087	1	NaN	12.51284
ILMN_1684694	ANK1	0000540139	3245.972	0	1	NaN	148.8843	38	2654.876	0	1	NaN	78.19164	51	5611.532	0	1	NaN	204.2316	36	2791.413	0	1	NaN	86.2506	51	5569.696	0	1	NaN	207.8477	31	3654.627	0	1	NaN	194.9333	41	3459.693	0	1	NaN	103.7995	37	756.1092	0	1	NaN	27.54219
ILMN_1776363	ANK2	0005390132	3350.552	0	1	NaN	135.4118	51	3041.745	0	1	NaN	154.8211	30	6168.056	0	1	NaN	200.6875	44	3593.823	0	1	NaN	130.3542	38	4352.434	0	1	NaN	245.2205	28	4891.688	0	1	NaN	223.7833	42	4427.717	0	1	NaN	159.5825	41	2053.31	0	1	NaN	88.3442
ILMN_1652729	ANK2	0006200468	392.4371	0	1	NaN	20.79471	36	409.933	0	1	NaN	26.02369	40	577.999	0	1	NaN	27.07672	43	389.6368	0	1	NaN	21.02984	40	569.1561	0	1	NaN	37.22751	33	382.088	0	1	NaN	20.14732	35	381.2192	0	1	NaN	21.04051	46	324.1074	0	1	NaN	18.48591
ILMN_1657016	ANK3	0001660403	22247.93	0	1	NaN	1083.523	46	15934.88	0	1	NaN	611.107	43	27800.53	0	1	NaN	968.6566	39	18451.41	0	1	NaN	538.72	45	27186.93	0	1	NaN	1197.619	41	21435.46	0	1	NaN	754.3668	40	21920.27	0	1	NaN	567.2502	44	5092.507	0	1	NaN	172.9373
ILMN_1661875	ANK3	0006520468	931.9784	0	1	NaN	45.21308	42	935.3123	0	1	NaN	38.34129	50	1612.801	0	1	NaN	82.30401	53	879.8982	0	1	NaN	30.93589	45	1340.416	0	1	NaN	71.71445	27	1322.128	0	1	NaN	66.86868	39	1054.049	0	1	NaN	35.4436	45	663.7821	0	1	NaN	26.75886
ILMN_1651943	ANK3	0006900093	341.5034	0	1	NaN	18.82208	30	321.9824	0.004347826	1	NaN	16.16688	42	405.4061	0	1	NaN	17.61045	39	318.5903	0.01596517	1	NaN	14.09164	38	363.6776	0	1	NaN	16.62899	36	349.674	0	1	NaN	18.96644	45	339.4697	0	1	NaN	12.09103	42	278.7436	0.002890173	1	NaN	11.81859
ILMN_1813139	ANKDD1A	0003290296	6710.643	0	1	NaN	260.9404	38	3371.482	0	1	NaN	103.8442	49	5185.236	0	1	NaN	169.2862	43	4689.698	0	1	NaN	146.3353	38	5914.978	0	1	NaN	270.6414	34	6035.396	0	1	NaN	202.5398	44	5196.031	0	1	NaN	133.6478	35	1676.226	0	1	NaN	45.52909
ILMN_1811239	ANKFN1	0006400180	173.1502	0.9328467	1	NaN	10.37258	30	185.8061	0.8304348	1	NaN	12.31037	39	216.4164	0.8108504	1	NaN	12.97663	26	231.8993	0.4876633	1	NaN	10.30803	50	204.8533	0.5663189	1	NaN	10.9565	43	210.0514	0.4344625	1	NaN	9.714214	39	203.4151	0.5772595	1	NaN	9.256093	47	215.3318	0.3930636	1	NaN	9.401977
ILMN_1794470	ANKFY1	0002320037	4057.285	0	1	NaN	157.5491	54	3485.501	0	1	NaN	120.3778	43	5034.729	0	1	NaN	140.3419	58	4130.895	0	1	NaN	126.3063	48	4891.867	0	1	NaN	146.2187	57	4687.669	0	1	NaN	123.2775	52	3983.278	0	1	NaN	109.5774	46	3635.121	0	1	NaN	129.8295
ILMN_1735364	ANKFY1	0005260451	647.7743	0	1	NaN	33.6408	35	518.8701	0	1	NaN	26.71762	38	724.4558	0	1	NaN	35.87579	37	709.6191	0	1	NaN	30.54721	44	793.7338	0	1	NaN	34.21735	36	764.9365	0	1	NaN	34.45872	53	655.4458	0	1	NaN	23.43141	41	450.8913	0	1	NaN	18.11374
ILMN_1801464	ANKFY1	0005490035	1516.911	0	1	NaN	58.25591	34	855.4481	0	1	NaN	40.59074	33	1161.171	0	1	NaN	46.85934	34	1267.738	0	1	NaN	50.18165	44	1715.957	0	1	NaN	77.24409	43	1215.835	0	1	NaN	40.72028	45	1186.848	0	1	NaN	33.79464	47	549.7023	0	1	NaN	20.17063
ILMN_1692080	ANKH	0005870685	330.7561	0.01167883	1	NaN	19.7293	34	368.0483	0	1	NaN	19.44851	27	468.7161	0	1	NaN	37.46339	29	349.4326	0	1	NaN	16.68696	33	387.4558	0	1	NaN	18.72834	35	365.7291	0	1	NaN	20.57047	34	319.0049	0	1	NaN	18.28721	34	302.1441	0	1	NaN	15.10184
ILMN_1765091	ANKHD1	0000540338	2009.445	0	1	NaN	113.3099	43	1771.824	0	1	NaN	64.63107	46	2604.353	0	1	NaN	67.75511	58	2032.125	0	1	NaN	70.74963	40	2646.162	0	1	NaN	88.49525	37	2871.429	0	1	NaN	94.99544	48	1922.828	0	1	NaN	56.00754	52	995.5948	0	1	NaN	32.28407
ILMN_1778304	ANKHD1	0000730370	258.1261	0.2131387	1	NaN	15.56897	37	217.8921	0.4927536	1	NaN	9.471312	44	244.1864	0.5278592	1	NaN	14.00668	26	243.5749	0.3526851	1	NaN	10.67581	35	223.7855	0.3695976	1	NaN	14.87471	34	217.4348	0.3549337	1	NaN	9.352343	39	221.1643	0.3469388	1	NaN	9.753578	34	225.7187	0.2803468	1	NaN	8.669763
ILMN_1766560	ANKHD1-EIF4EBP3	0006960630	402.3673	0	1	NaN	26.40938	43	310.6839	0.01304348	1	NaN	23.6832	38	538.4846	0	1	NaN	47.0138	28	401.0782	0	1	NaN	21.95055	44	417.8957	0	1	NaN	27.94729	35	404.4975	0	1	NaN	22.15431	45	336.3462	0	1	NaN	17.11507	44	255.7333	0.05057804	1	NaN	10.3593
ILMN_1797873	ANKK1	0005910091	245.137	0.2948905	1	NaN	12.33101	35	204.4068	0.631884	1	NaN	10.23486	34	249.4203	0.4648094	1	NaN	13.24694	44	240.9582	0.383164	1	NaN	9.982251	39	234.8172	0.2891207	1	NaN	14.15289	36	223.3532	0.3063329	1	NaN	10.83843	33	236.977	0.2055394	1	NaN	9.449338	47	232.7188	0.2080925	1	NaN	9.810299
ILMN_1675483	ANKMY1	0000520215	795.0175	0	1	NaN	36.80337	40	783.5275	0	1	NaN	28.89903	44	814.1437	0	1	NaN	36.48288	34	705.1982	0	1	NaN	25.26464	41	783.5586	0	1	NaN	36.03905	38	788.3034	0	1	NaN	42.01426	42	714.8223	0	1	NaN	33.16015	41	982.5903	0	1	NaN	33.48807
ILMN_1799369	ANKMY1	0004850541	215.4537	0.5781022	1	NaN	9.959467	46	238.9979	0.2739131	1	NaN	14.49393	32	235.8972	0.6041056	1	NaN	10.93268	51	249.0521	0.3004354	1	NaN	13.46551	53	197.106	0.6557377	1	NaN	9.049718	49	193.7685	0.6332843	1	NaN	9.300964	53	209.3878	0.4941691	1	NaN	11.22116	32	216.3823	0.3815029	1	NaN	9.332754
ILMN_1747259	ANKMY1	0007100615	291.207	0.0729927	1	NaN	15.49087	40	269.8526	0.09710145	1	NaN	13.43311	37	276.404	0.2492669	1	NaN	19.62656	24	262.7284	0.1959361	1	NaN	11.86609	35	300.5377	0.04321907	1	NaN	21.20806	39	248.5156	0.1472754	1	NaN	12.62594	27	248.3547	0.1413994	1	NaN	8.881352	54	245.0983	0.1083815	1	NaN	11.96308
ILMN_1784292	ANKMY2	0003990440	3327.214	0	1	NaN	99.75677	46	2705.041	0	1	NaN	92.82107	43	4667.406	0	1	NaN	156.4049	48	2779.674	0	1	NaN	73.64717	51	4094.275	0	1	NaN	184.8632	36	3917.154	0	1	NaN	142.9785	46	2856.748	0	1	NaN	86.6614	46	1365.96	0	1	NaN	57.14444
ILMN_1710655	ANKRA2	0007570543	2024.566	0	1	NaN	81.88044	46	1604.616	0	1	NaN	62.74575	58	2898.745	0	1	NaN	79.02154	38	1484.241	0	1	NaN	57.77406	45	2403.553	0	1	NaN	113.6053	39	2184.795	0	1	NaN	79.64966	39	1790.063	0	1	NaN	66.68661	43	663.111	0	1	NaN	20.51737
ILMN_1716264	ANKRD1	0000630010	206.9013	0.6627737	1	NaN	11.94368	41	208.687	0.5884058	1	NaN	12.1654	46	216.1282	0.813783	1	NaN	13.4528	39	202.5872	0.8258346	1	NaN	8.453694	44	196.5566	0.6631893	1	NaN	11.51083	26	194.262	0.6244477	1	NaN	8.245182	33	187.3221	0.8119534	1	NaN	9.494404	40	202.1814	0.5794798	1	NaN	9.843256
ILMN_1711828	ANKRD10	0000620273	1893.326	0	1	NaN	97.38973	30	1625.051	0	1	NaN	66.76397	35	2760.203	0	1	NaN	103.6383	42	1576.507	0	1	NaN	64.22025	40	2148.656	0	1	NaN	102.6177	44	2124.921	0	1	NaN	87.19707	40	1958.489	0	1	NaN	84.84646	41	765.6857	0	1	NaN	32.48745
ILMN_1690465	ANKRD11	0003140593	221.7469	0.4978102	1	NaN	11.5848	46	190.6546	0.7927536	1	NaN	9.761065	42	261.2013	0.3504399	1	NaN	12.34479	56	229.0643	0.5166909	1	NaN	13.05862	37	221.1185	0.3934426	1	NaN	12.5535	42	224.5264	0.2901326	1	NaN	12.67416	42	216.8186	0.393586	1	NaN	9.571797	47	199.722	0.6228324	1	NaN	8.370017
ILMN_1661833	ANKRD12	0000650619	4340.331	0	1	NaN	187.2318	48	3624.719	0	1	NaN	110.2089	46	6127.535	0	1	NaN	238.661	37	3281.532	0	1	NaN	88.36565	40	4408.16	0	1	NaN	164.4245	49	5196.51	0	1	NaN	177.2322	48	3632.396	0	1	NaN	106.1487	47	1486.791	0	1	NaN	42.52958
ILMN_1689908	ANKRD13A	0000010543	2543.866	0	1	NaN	88.42111	57	2132.491	0	1	NaN	71.43608	41	3550.865	0	1	NaN	127.2836	48	2161.942	0	1	NaN	60.26809	49	2901.948	0	1	NaN	144.2327	30	2658.586	0	1	NaN	106.3979	44	1978.282	0	1	NaN	65.04041	43	2111.515	0	1	NaN	61.72581
ILMN_1794070	ANKRD13B	0004780324	436.9366	0	1	NaN	24.66184	42	322.6863	0.004347826	1	NaN	26.64998	30	624.6291	0	1	NaN	28.9486	46	464.2141	0	1	NaN	25.07623	37	676.1622	0	1	NaN	37.92066	36	503.8948	0	1	NaN	27.38554	34	470.5277	0	1	NaN	18.74454	47	415.7182	0	1	NaN	22.43202
ILMN_1687264	ANKRD13C	0003140095	1395.624	0	1	NaN	60.8856	33	800.6632	0	1	NaN	35.23678	42	1967.51	0	1	NaN	79.21798	41	775.0361	0	1	NaN	27.06863	34	1704.045	0	1	NaN	59.18056	44	1333.912	0	1	NaN	52.24543	37	938.8994	0	1	NaN	31.3892	56	345.1072	0	1	NaN	16.33715
ILMN_1662902	ANKRD13D	0004150168	232.6562	0.3824818	1	NaN	19.17166	25	248.519	0.2086957	1	NaN	18.76276	39	306.5174	0.1055719	1	NaN	23.90773	40	228.2727	0.5268505	1	NaN	11.2635	47	227.1883	0.3472429	1	NaN	15.04411	34	203.2989	0.5095729	1	NaN	12.25053	44	236.5875	0.2084548	1	NaN	13.56925	57	179.0543	0.9176301	1	NaN	7.365459
ILMN_1675435	ANKRD16	0000610427	1056.114	0	1	NaN	53.10612	38	813.7905	0	1	NaN	40.97034	33	1110.774	0	1	NaN	64.52686	28	790.7914	0	1	NaN	30.88439	52	989.1854	0	1	NaN	46.06715	51	951.4631	0	1	NaN	39.43944	41	765.2006	0	1	NaN	32.9515	40	497.8136	0	1	NaN	17.85405
ILMN_1659156	ANKRD16	0004560767	846.6493	0	1	NaN	41.64407	46	685.5148	0	1	NaN	29.20779	44	843.5757	0	1	NaN	34.70594	47	679.1896	0	1	NaN	22.51284	44	767.8232	0	1	NaN	38.6049	48	682.3244	0	1	NaN	36.24397	38	717.1742	0	1	NaN	22.72133	29	584.0096	0	1	NaN	21.82733
ILMN_1787064	ANKRD17	0000160278	1143.073	0	1	NaN	54.4035	42	899.3051	0	1	NaN	40.50178	43	1300.91	0	1	NaN	44.26181	48	782.551	0	1	NaN	28.38788	44	1259.573	0	1	NaN	52.31178	45	925.8209	0	1	NaN	36.67192	39	870.7267	0	1	NaN	30.85563	40	321.6794	0	1	NaN	10.20447
ILMN_1712019	ANKRD17	0002600097	3409.799	0	1	NaN	116.489	56	2297.413	0	1	NaN	89.76857	45	5178.624	0	1	NaN	145.7422	45	2432.24	0	1	NaN	104.231	44	4684.609	0	1	NaN	142.8768	41	3434.313	0	1	NaN	104.0525	46	2735.426	0	1	NaN	68.87413	47	1431.967	0	1	NaN	46.43674
ILMN_1666221	ANKRD19	0002940026	1219.575	0	1	NaN	50.60817	52	912.4019	0	1	NaN	30.94922	32	1038.083	0	1	NaN	40.09153	47	821.1884	0	1	NaN	22.37864	48	1324.788	0	1	NaN	72.76906	40	786.0743	0	1	NaN	29.43438	47	788.7454	0	1	NaN	23.08734	37	342.0273	0	1	NaN	9.850425
ILMN_1682547	ANKRD2	0001230689	187.8438	0.8540146	1	NaN	11.13662	44	192.0685	0.7753623	1	NaN	9.00976	45	243.5704	0.5395895	1	NaN	12.20354	42	211.1092	0.7402032	1	NaN	7.524315	53	192.1234	0.7257824	1	NaN	10.76517	38	224.6652	0.2901326	1	NaN	9.771441	61	212.6328	0.4489796	1	NaN	10.06679	43	214.2535	0.4060694	1	NaN	11.11159
ILMN_1747839	ANKRD20A2	0005080411	2309.201	0	1	NaN	115.7246	38	1516.401	0	1	NaN	74.85805	40	1434.882	0	1	NaN	60.87196	53	880.4825	0	1	NaN	42.73177	38	1102.737	0	1	NaN	50.88554	34	995.913	0	1	NaN	53.08839	38	710.2573	0	1	NaN	22.67049	48	494.4652	0	1	NaN	21.80217
ILMN_1670452	ANKRD20A3	0000380181	3373.828	0	1	NaN	146.5973	49	1817.206	0	1	NaN	67.01067	36	2145.754	0	1	NaN	96.54514	36	1096.495	0	1	NaN	39.98428	46	1709.714	0	1	NaN	82.23444	35	1215.254	0	1	NaN	62.58835	32	1027.611	0	1	NaN	53.32758	34	580.6659	0	1	NaN	23.64044
ILMN_1671812	ANKRD21	0004290110	221.1685	0.5051095	1	NaN	13.10057	41	207.6736	0.5942029	1	NaN	12.21147	36	264.9714	0.3269795	1	NaN	10.3025	42	230.3188	0.4963716	1	NaN	9.57172	35	215.6799	0.4441133	1	NaN	15.63267	31	205.3103	0.4815906	1	NaN	9.078053	28	230.5125	0.2623907	1	NaN	10.35576	42	210.9315	0.4450867	1	NaN	8.094506
ILMN_1799848	ANKRD22	0004200543	214.9956	0.5810219	1	NaN	10.89571	55	259.0548	0.142029	1	NaN	12.33665	44	270.7637	0.2844575	1	NaN	12.63315	45	229.8721	0.5050798	1	NaN	13.27078	40	189.7561	0.7540984	1	NaN	11.16761	44	176.456	0.8586156	1	NaN	6.751272	43	213.0671	0.441691	1	NaN	12.53409	50	237.5562	0.1618497	1	NaN	9.849492
ILMN_1747151	ANKRD23	0000990739	264.6607	0.1751825	1	NaN	13.77666	46	303.5444	0.02173913	1	NaN	20.24517	44	256.3653	0.3958944	1	NaN	11.80938	38	294.6553	0.06095791	1	NaN	13.35728	46	258.8128	0.1639344	1	NaN	12.36475	43	252.4562	0.1325479	1	NaN	11.7645	45	218.8954	0.3673469	1	NaN	8.449004	47	231.8088	0.216763	1	NaN	13.76148
ILMN_1740161	ANKRD26	0006760609	869.0853	0	1	NaN	37.63757	42	653.5567	0	1	NaN	29.57861	35	1119.668	0	1	NaN	41.94434	40	642.3424	0	1	NaN	21.73293	46	1090.026	0	1	NaN	49.83747	41	859.2035	0	1	NaN	31.32328	54	657.738	0	1	NaN	23.52823	41	332.9431	0	1	NaN	16.77374
ILMN_1794063	ANKRD27	0003930465	448.7957	0	1	NaN	20.23613	48	374.3297	0	1	NaN	15.14269	57	492.7619	0	1	NaN	24.88599	52	429.2159	0	1	NaN	19.39657	51	425.9798	0	1	NaN	19.79761	46	436.2094	0	1	NaN	24.63791	45	347.8509	0	1	NaN	16.37215	33	357.8051	0	1	NaN	14.22546
ILMN_1697594	ANKRD28	0003390689	716.9323	0	1	NaN	34.15223	37	663.8222	0	1	NaN	25.43708	44	1019.565	0	1	NaN	47.966	38	617.61	0	1	NaN	18.59722	56	914.3442	0	1	NaN	58.13684	48	936.2862	0	1	NaN	42.98621	55	701.755	0	1	NaN	32.23011	40	385.7514	0	1	NaN	15.3839
ILMN_1749338	ANKRD29	0002490411	541.5209	0	1	NaN	29.30925	44	526.4321	0	1	NaN	21.62487	43	524.8731	0	1	NaN	28.3588	30	418.4467	0	1	NaN	24.06366	47	423.0572	0	1	NaN	17.61846	41	326.1563	0	1	NaN	15.16207	41	370.4226	0	1	NaN	16.50434	41	440.4973	0	1	NaN	19.46434
ILMN_1813607	ANKRD30A	0000110170	204.5337	0.6861314	1	NaN	11.99015	35	205.5283	0.6173913	1	NaN	10.05626	49	218.9117	0.7888563	1	NaN	10.43839	49	213.4637	0.7155297	1	NaN	7.995082	49	176.1365	0.900149	1	NaN	8.242166	45	182.2261	0.7997054	1	NaN	7.925898	37	180.6229	0.8921283	1	NaN	7.153644	38	212.1228	0.4306358	1	NaN	8.439552
ILMN_1672000	ANKRD30B	0001660156	189.67	0.8408759	1	NaN	10.1371	40	178.3375	0.8985507	1	NaN	12.00499	33	239.5254	0.57478	1	NaN	13.93325	28	219.6897	0.6328012	1	NaN	11.26512	30	189.4385	0.7585693	1	NaN	9.997678	40	162.7409	0.9469808	1	NaN	8.753352	37	187.9265	0.8075802	1	NaN	9.236547	36	185.3508	0.8439307	1	NaN	6.885864
ILMN_1730678	ANKRD30B	0001690184	24037.78	0	1	NaN	979.5241	34	16536.13	0	1	NaN	596.1057	30	26063.72	0	1	NaN	873.3707	53	25072.52	0	1	NaN	624.7021	58	24944.17	0	1	NaN	873.2917	55	22928.73	0	1	NaN	646.3422	47	26646.16	0	1	NaN	804.8374	48	17911.56	0	1	NaN	418.5925
ILMN_1805985	ANKRD32	0003120358	1382.221	0	1	NaN	54.30709	49	1207.543	0	1	NaN	60.67358	29	2514.629	0	1	NaN	58.74405	44	1162.951	0	1	NaN	50.94028	40	1965.634	0	1	NaN	96.65518	38	1894.25	0	1	NaN	106.1378	36	1304.723	0	1	NaN	57.54214	32	345.2805	0	1	NaN	14.05475
ILMN_1667748	ANKRD33	0001470669	620.2568	0	1	NaN	25.46621	35	846.9447	0	1	NaN	48.61391	34	1266.51	0	1	NaN	63.81192	39	813.0588	0	1	NaN	34.77969	54	828.5142	0	1	NaN	32.62098	47	1001.609	0	1	NaN	62.91248	35	859.5444	0	1	NaN	46.39642	42	1139.358	0	1	NaN	40.27324
ILMN_1655766	ANKRD34B	0002490450	244.2902	0.2978102	1	NaN	12.50243	43	251.7203	0.1855073	1	NaN	10.94322	60	259.5233	0.3695015	1	NaN	11.53551	48	240.0912	0.3860668	1	NaN	12.14601	34	203.8344	0.5797318	1	NaN	12.0294	39	206.1466	0.4742268	1	NaN	8.310422	56	211.2116	0.4664723	1	NaN	7.659023	44	259.5728	0.04046243	1	NaN	9.705637
ILMN_1652421	ANKRD35	0004570630	1097.564	0	1	NaN	56.5483	34	722.0435	0	1	NaN	32.14659	51	1822.104	0	1	NaN	55.25465	47	1104.373	0	1	NaN	38.9169	52	1345.649	0	1	NaN	48.697	43	1240.248	0	1	NaN	63.17412	29	1106.371	0	1	NaN	34.97729	40	589.178	0	1	NaN	26.91021
ILMN_1738671	ANKRD36	0000070114	201.1525	0.7284672	1	NaN	9.267494	39	192.8696	0.7666667	1	NaN	12.77883	31	184.8401	0.9824047	1	NaN	8.586477	47	196.0492	0.885341	1	NaN	9.634591	38	174.5257	0.9090909	1	NaN	11.24746	36	149.197	0.9882179	1	NaN	11.63289	35	179.6645	0.9037901	1	NaN	8.859838	31	172.0879	0.9537572	1	NaN	7.208587
ILMN_1750459	ANKRD36	0003290129	181.4699	0.8963504	1	NaN	11.24089	41	184.5874	0.8376812	1	NaN	10.29122	39	192.5049	0.9618768	1	NaN	8.578723	44	189.8755	0.927431	1	NaN	7.628863	39	162.1963	0.9746647	1	NaN	7.229558	50	169.5592	0.9086893	1	NaN	8.546407	38	178.8481	0.909621	1	NaN	8.433059	32	193.4178	0.7384393	1	NaN	6.483008
ILMN_1756417	ANKRD37	0005220270	2061.76	0	1	NaN	97.02532	40	1851.749	0	1	NaN	70.49429	45	2840.401	0	1	NaN	109.2961	34	1031.499	0	1	NaN	38.67703	43	1815.906	0	1	NaN	73.35406	41	1933.056	0	1	NaN	77.43711	38	1994.794	0	1	NaN	85.09444	37	1280.228	0	1	NaN	58.16742
ILMN_1776936	ANKRD38	0003840400	717.1438	0	1	NaN	41.50025	41	1101.351	0	1	NaN	42.68098	43	870.3143	0	1	NaN	36.37809	36	482.2639	0	1	NaN	19.51347	43	567.9509	0	1	NaN	27.2521	34	554.1248	0	1	NaN	22.60192	51	365.8315	0	1	NaN	14.02511	41	4777.128	0	1	NaN	91.76745
ILMN_1710979	ANKRD39	0000830445	1740.72	0	1	NaN	85.7612	46	1722.464	0	1	NaN	75.34186	47	2203.435	0	1	NaN	81.50935	35	1668.658	0	1	NaN	61.47264	39	2088.187	0	1	NaN	77.83525	48	2075.141	0	1	NaN	74.34666	51	1763.978	0	1	NaN	60.27732	52	1170.68	0	1	NaN	35.25229
ILMN_1758846	ANKRD40	0007100280	1311.541	0	1	NaN	48.71165	39	1085.93	0	1	NaN	45.31839	43	1936.997	0	1	NaN	72.18868	43	993.1207	0	1	NaN	39.86203	34	1668.961	0	1	NaN	82.98974	42	1399.779	0	1	NaN	85.03362	31	1135.82	0	1	NaN	37.888	27	1348.486	0	1	NaN	42.45737
ILMN_1751744	ANKRD41	0000610491	354.708	0	1	NaN	22.76794	43	336.6679	0	1	NaN	26.6313	40	408.467	0	1	NaN	20.23576	44	355.0302	0	1	NaN	14.02659	51	413.858	0	1	NaN	27.86005	30	336.7925	0	1	NaN	16.13594	40	310.6194	0	1	NaN	15.30601	48	254.0876	0.05780347	1	NaN	10.57765
ILMN_1655364	ANKRD42	0000870048	254.226	0.2350365	1	NaN	17.51582	39	275.362	0.08550724	1	NaN	13.77463	44	340.8959	0.03812317	1	NaN	21.03139	38	280.9112	0.1161103	1	NaN	13.9713	39	281.1209	0.0923994	1	NaN	20.85187	35	256.3706	0.1060383	1	NaN	13.19623	41	236.7763	0.2069971	1	NaN	11.4653	43	259.6711	0.04046243	1	NaN	13.00934
ILMN_1779882	ANKRD43	0000050402	3900.778	0	1	NaN	184.1387	40	2600.452	0	1	NaN	123.4	44	8075.526	0	1	NaN	229.8576	52	4278.687	0	1	NaN	126.043	44	7105.607	0	1	NaN	270.9114	41	7400.695	0	1	NaN	223.8798	39	3110.733	0	1	NaN	75.75293	45	1413.183	0	1	NaN	39.73029
ILMN_1755049	ANKRD44	0004730377	221.2596	0.5021898	1	NaN	17.60509	32	211.4984	0.5652174	1	NaN	9.762944	39	221.2002	0.7565982	1	NaN	7.849187	30	229.8368	0.5050798	1	NaN	8.832527	41	217.2993	0.4336811	1	NaN	17.57322	35	182.1658	0.7997054	1	NaN	7.177668	34	217.0369	0.3906706	1	NaN	10.71156	41	220.9691	0.3265896	1	NaN	9.642662
ILMN_1733716	ANKRD45	0003190612	167.7086	0.9547445	1	NaN	8.239231	40	194.6606	0.7463768	1	NaN	8.470493	47	221.4523	0.7536657	1	NaN	12.9396	35	198.8824	0.8606676	1	NaN	7.467807	51	161.3475	0.976155	1	NaN	9.312292	46	220.1614	0.3284242	1	NaN	15.65414	32	184.2143	0.8600583	1	NaN	7.576653	40	183.2118	0.8742775	1	NaN	6.460125
ILMN_1712298	ANKRD46	0002760475	7321.096	0	1	NaN	222.4088	61	5578.63	0	1	NaN	164.1422	45	11424.32	0	1	NaN	352.4518	43	5431.861	0	1	NaN	163.5713	48	8567.653	0	1	NaN	239.5801	50	7901.935	0	1	NaN	221.3092	39	6248.43	0	1	NaN	164.3126	39	2965.045	0	1	NaN	71.34019
ILMN_1750644	ANKRD47	0004780239	352.6411	0	1	NaN	17.64333	47	361.7806	0	1	NaN	19.37393	49	419.5063	0	1	NaN	20.86974	37	410.7036	0	1	NaN	14.60588	35	422.5218	0	1	NaN	22.20714	35	343.1872	0	1	NaN	16.95255	34	344.0992	0	1	NaN	12.3422	45	399.4177	0	1	NaN	20.95366
ILMN_1669259	ANKRD49	0002570468	1803.427	0	1	NaN	69.68002	51	1213.468	0	1	NaN	43.93071	46	2461.341	0	1	NaN	91.27809	47	1187.385	0	1	NaN	45.12714	32	2178.268	0	1	NaN	90.3575	44	2218.666	0	1	NaN	99.63128	38	1646.411	0	1	NaN	52.70006	48	521.9507	0	1	NaN	19.06047
ILMN_1793466	ANKRD5	0001110451	179.4181	0.909489	1	NaN	14.54039	23	199.0554	0.6956522	1	NaN	15.439	33	230.2838	0.6612903	1	NaN	12.78271	44	224.7523	0.5732946	1	NaN	10.36303	46	199.5992	0.6289121	1	NaN	8.788667	40	190.5738	0.6921944	1	NaN	9.783363	38	184.3758	0.8586006	1	NaN	7.726304	31	215.0139	0.3959537	1	NaN	7.176937
ILMN_1756437	ANKRD5	0001170220	746.8884	0	1	NaN	34.6823	43	576.4177	0	1	NaN	26.46707	42	999.2526	0	1	NaN	40.18866	46	605.564	0	1	NaN	17.21978	44	846.7845	0	1	NaN	35.58787	36	729.3438	0	1	NaN	27.17809	57	570.422	0	1	NaN	19.65701	48	300.6925	0	1	NaN	11.83664
ILMN_1729342	ANKRD50	0003400270	1287.897	0	1	NaN	59.67123	30	849.6013	0	1	NaN	40.87899	42	1912.564	0	1	NaN	82.07478	33	941.413	0	1	NaN	40.50846	35	1763.724	0	1	NaN	80.21021	31	1162.117	0	1	NaN	38.30299	43	1082.122	0	1	NaN	36.99439	37	447.6273	0	1	NaN	18.8761
ILMN_1772660	ANKRD53	0004610037	270.3195	0.1372263	1	NaN	16.46998	42	261.1064	0.1362319	1	NaN	13.14308	57	316.2293	0.07478006	1	NaN	18.16548	55	274.3959	0.1407837	1	NaN	17.21066	46	228.4862	0.3293592	1	NaN	11.73414	40	226.8566	0.2798233	1	NaN	12.33407	44	272.7028	0.05247813	1	NaN	14.65125	44	233.477	0.199422	1	NaN	9.87206
ILMN_1766309	ANKRD54	0006550554	2057.293	0	1	NaN	91.07119	41	1729.805	0	1	NaN	70.4306	55	2745.632	0	1	NaN	111.5207	43	1866.31	0	1	NaN	71.31034	47	2450.858	0	1	NaN	94.82184	51	2212.78	0	1	NaN	90.08736	55	2110.693	0	1	NaN	85.88781	47	1330.915	0	1	NaN	44.42344
ILMN_1698159	ANKRD6	0005080722	1142.505	0	1	NaN	68.31017	31	787.0381	0	1	NaN	40.32238	33	1051.896	0	1	NaN	61.03803	42	903.9619	0	1	NaN	37.51886	33	968.5121	0	1	NaN	49.28482	36	1762.768	0	1	NaN	72.85658	46	1120.073	0	1	NaN	40.14388	41	327.0419	0	1	NaN	11.95834
ILMN_1779951	ANKRD7	0005260465	262.5715	0.1927007	1	NaN	11.78421	40	288.837	0.04492754	1	NaN	16.20554	53	316.6822	0.07478006	1	NaN	17.22732	47	262.8108	0.1959361	1	NaN	13.99196	35	248.1269	0.2205663	1	NaN	15.14618	37	249.0139	0.1472754	1	NaN	13.1092	41	254.5039	0.1137026	1	NaN	13.83387	39	236.0417	0.1719653	1	NaN	10.20978
ILMN_1675937	ANKRD9	0006560703	443.6584	0	1	NaN	27.22915	35	306.0683	0.02028986	1	NaN	14.98634	38	517.4225	0	1	NaN	36.40627	36	358.0512	0	1	NaN	18.02023	39	405.6776	0	1	NaN	20.72132	41	343.6928	0	1	NaN	17.55512	53	351.4058	0	1	NaN	20.91256	39	265.6537	0.02023121	1	NaN	13.2506
ILMN_1813669	ANKS1A	0000060598	5285.561	0	1	NaN	170.1384	58	5332.863	0	1	NaN	165.9153	44	8814.611	0	1	NaN	332.1855	45	5344.52	0	1	NaN	147.0344	60	8739.705	0	1	NaN	328.9659	39	7383.741	0	1	NaN	219.3661	43	6022.315	0	1	NaN	199.2201	47	2253.668	0	1	NaN	55.03267
ILMN_1811770	ANKS1B	0003180477	436.2589	0	1	NaN	24.61538	41	305.9072	0.02173913	1	NaN	22.44666	19	529.4411	0	1	NaN	26.73958	35	380.3255	0	1	NaN	22.47343	32	483.6487	0	1	NaN	20.80319	54	360.6538	0	1	NaN	23.62852	37	337.5823	0	1	NaN	21.40456	32	259.1917	0.04046243	1	NaN	11.03585
ILMN_1799115	ANKS1B	0003840086	781.075	0	1	NaN	40.90795	42	818.6132	0	1	NaN	38.1764	53	1111.563	0	1	NaN	53.84306	37	818.4182	0	1	NaN	47.53179	50	941.5801	0	1	NaN	40.72915	67	759.6405	0	1	NaN	38.80997	34	567.4581	0	1	NaN	36.09643	33	1790.985	0	1	NaN	53.29888
ILMN_1758392	ANKS1B	0006330161	11808.58	0	1	NaN	491.3317	41	8976.998	0	1	NaN	314.4438	41	13360.01	0	1	NaN	407.6266	43	9232.622	0	1	NaN	248.5402	41	10861.4	0	1	NaN	377.1461	51	10291.67	0	1	NaN	312.1156	43	9488.565	0	1	NaN	273.0499	50	17033.51	0	1	NaN	511.6181
ILMN_1751636	ANKS3	0006450369	629.2534	0	1	NaN	35.78151	44	1015.802	0	1	NaN	96.90362	36	855.2375	0	1	NaN	55.90548	43	730.9241	0	1	NaN	48.26944	35	804.5412	0	1	NaN	45.11232	39	547.6514	0	1	NaN	27.45112	39	591.4429	0	1	NaN	34.42749	46	487.1057	0	1	NaN	23.04192
ILMN_1763742	ANKS4B	0006520647	295.5149	0.05839416	1	NaN	26.92167	25	223.5097	0.4275362	1	NaN	14.97121	36	276.6545	0.2463343	1	NaN	14.16838	41	250.4316	0.2917272	1	NaN	12.87026	32	272.6411	0.1177347	1	NaN	14.08121	36	263.4556	0.08394698	1	NaN	17.38807	41	250.9135	0.1341108	1	NaN	13.32259	40	228.6205	0.2557803	1	NaN	10.46609
ILMN_1804447	ANKS6	0005870577	256.1053	0.2218978	1	NaN	11.6768	49	224.3325	0.4246377	1	NaN	10.25619	46	320.234	0.06744868	1	NaN	14.63926	36	313.9201	0.02322206	1	NaN	18.29407	32	253.9669	0.1907601	1	NaN	15.54885	33	240.0476	0.191458	1	NaN	9.391519	40	271.2516	0.05393586	1	NaN	10.60446	41	255.3392	0.05202312	1	NaN	14.31759
ILMN_1677487	ANKZF1	0005560131	1814.047	0	1	NaN	96.61447	43	1226.597	0	1	NaN	55.49351	43	2054.676	0	1	NaN	72.54481	50	1747.929	0	1	NaN	70.44432	43	2514.254	0	1	NaN	102.436	47	1921.079	0	1	NaN	74.36386	37	1750.211	0	1	NaN	63.91448	41	942.8438	0	1	NaN	34.32725
ILMN_1739645	ANLN	0004850731	1575.455	0	1	NaN	65.54845	46	2165.696	0	1	NaN	72.46475	50	3383.167	0	1	NaN	100.0406	49	955.6194	0	1	NaN	42.25307	35	1908.365	0	1	NaN	84.19084	41	2038.602	0	1	NaN	80.78645	33	1465.409	0	1	NaN	55.60494	44	8851.515	0	1	NaN	329.8363
ILMN_1690154	ANO5	0004890092	246.2846	0.2846715	1	NaN	17.92265	31	197.761	0.7144927	1	NaN	12.03989	38	236.2065	0.601173	1	NaN	13.47473	37	226.2821	0.5616836	1	NaN	12.61444	30	209.1779	0.4977645	1	NaN	10.50298	45	189.0792	0.718704	1	NaN	12.51617	34	188.7264	0.8002915	1	NaN	8.666091	40	190.2645	0.7861272	1	NaN	4.987567
ILMN_1674941	ANO6	0001410408	612.0398	0	1	NaN	31.71443	38	561.0644	0	1	NaN	20.61947	45	880.2739	0	1	NaN	31.75616	47	734.1851	0	1	NaN	28.46175	32	804.0389	0	1	NaN	38.71553	39	593.3293	0	1	NaN	32.45659	41	611.3289	0	1	NaN	23.20211	40	640.618	0	1	NaN	24.95748
ILMN_1709124	ANO8	0003830343	950.0898	0	1	NaN	50.04731	47	593.9348	0	1	NaN	34.116	39	1171.581	0	1	NaN	72.99601	44	723.9559	0	1	NaN	27.40832	46	978.6044	0	1	NaN	41.99846	29	713.6378	0	1	NaN	32.87045	39	806.9702	0	1	NaN	34.89515	34	489.1239	0	1	NaN	22.18053
ILMN_1803500	ANP32A	0003360546	564.5924	0	1	NaN	37.32564	41	510.4347	0	1	NaN	36.17135	35	855.0002	0	1	NaN	45.41673	43	604.7879	0	1	NaN	27.1377	39	906.2108	0	1	NaN	56.84746	39	680.5441	0	1	NaN	49.42876	35	550.6841	0	1	NaN	28.39226	33	457.168	0	1	NaN	24.19584
ILMN_1684293	ANP32B	0000780458	13361.73	0	1	NaN	422.2278	56	12509.42	0	1	NaN	398.6447	42	23082.79	0	1	NaN	790.9473	45	11673.6	0	1	NaN	260.8141	41	18697.41	0	1	NaN	536.8107	58	18021.87	0	1	NaN	481.6422	43	13480	0	1	NaN	487.7415	39	28795.35	0	1	NaN	690.4622
ILMN_1655868	ANP32C	0004890242	518.8004	0	1	NaN	23.46358	51	463.0196	0	1	NaN	25.41914	33	803.4844	0	1	NaN	39.19642	44	446.1341	0	1	NaN	21.31041	35	600.9843	0	1	NaN	34.12245	43	537.9896	0	1	NaN	30.16508	44	507.8647	0	1	NaN	21.42805	52	470.8058	0	1	NaN	24.98216
ILMN_1728191	ANP32D	0004610468	205.3095	0.6744525	1	NaN	13.64879	32	208.9332	0.5855073	1	NaN	9.695974	53	224.0437	0.7360704	1	NaN	11.10623	47	210.9748	0.7460087	1	NaN	8.537738	46	166.5267	0.9612519	1	NaN	7.888491	41	186.7049	0.7378498	1	NaN	10.45658	39	187.4322	0.8119534	1	NaN	6.401662	50	193.1324	0.7398844	1	NaN	8.654228
ILMN_1684923	ANP32E	0002760632	309.9845	0.0350365	1	NaN	14.72166	43	250.8319	0.1913043	1	NaN	11.93866	46	315.9243	0.07624634	1	NaN	17.88552	42	289.1333	0.08708273	1	NaN	12.48558	43	263.8723	0.1445604	1	NaN	14.6608	34	266.965	0.07952872	1	NaN	12.65989	47	242.358	0.1763848	1	NaN	9.023241	34	228.5155	0.2572254	1	NaN	10.40298
ILMN_1763837	ANPEP	0001770605	230.2253	0.4116788	1	NaN	15.24348	43	228.9179	0.357971	1	NaN	14.0383	57	212.7392	0.8431085	1	NaN	8.075433	47	231.2449	0.490566	1	NaN	10.83788	51	196.6245	0.6602086	1	NaN	9.343238	41	229.1533	0.2621502	1	NaN	12.08473	48	203.1786	0.5787172	1	NaN	10.64699	35	196.1768	0.6864162	1	NaN	6.986327
ILMN_1780894	ANTXR1	0004120017	376.2728	0	1	NaN	28.03751	33	354.4859	0	1	NaN	22.55113	38	390.2348	0	1	NaN	28.39567	32	294.3515	0.06095791	1	NaN	13.40529	49	329.7036	0	1	NaN	20.99164	39	321.8012	0	1	NaN	22.14937	44	298.4542	0.001457726	1	NaN	13.32932	37	298.647	0	1	NaN	18.25018
ILMN_1811877	ANTXR1	0004920327	364.2609	0	1	NaN	24.25387	33	322.6063	0.004347826	1	NaN	19.60844	30	379.8253	0	1	NaN	19.46578	41	344.3683	0	1	NaN	21.05853	40	365.6484	0	1	NaN	30.14232	30	327.4381	0	1	NaN	16.82147	49	263.5726	0.07725947	1	NaN	9.795587	39	302.0972	0	1	NaN	12.70547
ILMN_1670379	ANTXR1	0005340754	3166.585	0	1	NaN	118.6894	49	2024.288	0	1	NaN	60.93563	35	4464.397	0	1	NaN	177.4744	30	2621.49	0	1	NaN	86.23114	41	3279.523	0	1	NaN	120.3465	49	3157.801	0	1	NaN	112.0134	50	2148.882	0	1	NaN	60.17273	49	3832.752	0	1	NaN	119.1421
ILMN_1812926	ANTXR2	0000240468	383.0112	0	1	NaN	27.89294	36	282.4372	0.06231884	1	NaN	10.63922	53	439.4078	0	1	NaN	18.4192	38	327.6401	0.007256894	1	NaN	13.31894	56	370.3446	0	1	NaN	22.25057	42	365.0781	0	1	NaN	16.73702	36	332.7917	0	1	NaN	17.87822	40	361.18	0	1	NaN	17.18598
ILMN_1668566	ANUBL1	0003370136	457.7862	0	1	NaN	23.6391	50	402.461	0	1	NaN	19.31971	47	528.2224	0	1	NaN	24.90823	40	428.2251	0	1	NaN	21.84913	36	420.4606	0	1	NaN	18.80102	39	477.2369	0	1	NaN	29.62605	38	396.6531	0	1	NaN	18.31419	36	272.9069	0.01011561	1	NaN	9.388387
ILMN_1681783	ANXA1	0000150630	815.1168	0	1	NaN	33.82588	51	855.2319	0	1	NaN	34.69342	40	676.8398	0	1	NaN	33.43633	45	695.7022	0	1	NaN	30.14634	44	625.1423	0	1	NaN	33.05792	34	813.5144	0	1	NaN	30.74914	40	534.2497	0	1	NaN	21.70106	41	678.6592	0	1	NaN	22.3964
ILMN_1699421	ANXA10	0002650324	193.5115	0.810219	1	NaN	12.33197	37	214.7003	0.5304348	1	NaN	12.26423	41	199.706	0.9325513	1	NaN	8.758759	40	231.0593	0.4920174	1	NaN	12.95623	39	185.1509	0.8137109	1	NaN	10.33525	39	178.3126	0.8424153	1	NaN	8.15528	45	194.3995	0.7099125	1	NaN	9.715141	52	193.6947	0.7283237	1	NaN	8.094111
ILMN_1685170	ANXA11	0001090239	3284.183	0	1	NaN	151.5475	28	1946.042	0	1	NaN	78.51472	33	3432.324	0	1	NaN	117.7561	41	1611.49	0	1	NaN	60.93576	31	2468.742	0	1	NaN	108.1717	37	2026.346	0	1	NaN	63.7219	61	2922.347	0	1	NaN	92.19459	49	865.7061	0	1	NaN	36.81655
ILMN_1807003	ANXA11	0007380450	626.5945	0	1	NaN	26.54875	42	351.168	0	1	NaN	14.58987	42	625.7336	0	1	NaN	30.85377	48	342.5283	0	1	NaN	11.39982	46	641.8842	0	1	NaN	42.19151	42	421.849	0	1	NaN	17.83851	38	485.0256	0	1	NaN	27.37109	39	246.0451	0.1026012	1	NaN	12.27186
ILMN_1799243	ANXA13	0005810747	248.2946	0.2715328	1	NaN	13.24376	45	222.5302	0.4391304	1	NaN	10.42236	46	258.8422	0.372434	1	NaN	14.02129	42	236.8506	0.4296081	1	NaN	13.32453	33	210.9056	0.4754098	1	NaN	9.188413	41	240.102	0.191458	1	NaN	14.3033	26	230.4408	0.2623907	1	NaN	10.6222	33	835.119	0	1	NaN	30.2297
ILMN_1737612	ANXA13	0006290292	238.3881	0.340146	1	NaN	13.14619	46	273.7899	0.08695652	1	NaN	11.57732	43	234.9267	0.6129032	1	NaN	9.235014	30	268.2994	0.1596517	1	NaN	11.92567	43	230.4314	0.3129657	1	NaN	11.05232	48	214.3894	0.3946981	1	NaN	11.18238	33	253.8258	0.1180758	1	NaN	10.2083	52	237.2625	0.1618497	1	NaN	8.299775
ILMN_1755937	ANXA2	0003780364	275.6061	0.119708	1	NaN	14.28004	57	282.3639	0.06231884	1	NaN	14.00066	41	296.5955	0.1363636	1	NaN	16.3207	32	298.3549	0.05224964	1	NaN	14.28698	33	271.9923	0.1177347	1	NaN	11.50858	40	276.3729	0.05154639	1	NaN	14.2017	37	228.8557	0.2769679	1	NaN	10.55627	32	224.2664	0.2962428	1	NaN	6.789721
ILMN_1711899	ANXA2	0005820403	251.2483	0.2467153	1	NaN	13.05784	42	275.5313	0.08405797	1	NaN	15.90122	38	301.4186	0.1217009	1	NaN	11.24514	45	271.4784	0.1538462	1	NaN	10.59574	54	242.9628	0.242921	1	NaN	15.4336	31	229.5068	0.2621502	1	NaN	11.24566	39	240.2894	0.1924198	1	NaN	10.85893	37	250.3404	0.06936416	1	NaN	10.27281
ILMN_1694548	ANXA3	0004560133	264.9989	0.1737226	1	NaN	12.44434	46	291.0847	0.04057971	1	NaN	14.64328	45	284.117	0.2052786	1	NaN	12.47169	45	275.9212	0.1349782	1	NaN	11.03189	42	234.8366	0.2891207	1	NaN	12.37378	33	301.4844	0.008836525	1	NaN	20.09201	41	231.4104	0.2565598	1	NaN	11.63161	43	441.9808	0	1	NaN	20.05044
ILMN_1711408	ANXA4	0006400520	203.1983	0.7007299	1	NaN	14.71111	31	190.3436	0.7956522	1	NaN	9.061273	41	282.704	0.2082111	1	NaN	12.81938	40	238.4305	0.4078375	1	NaN	11.83957	33	232.4152	0.2980626	1	NaN	15.10417	32	202.0065	0.5213549	1	NaN	10.76803	27	221.374	0.3425656	1	NaN	10.92373	39	259.9203	0.04046243	1	NaN	12.77966
ILMN_1741003	ANXA5	0006330672	3655.84	0	1	NaN	182.919	40	4276.987	0	1	NaN	145.3384	58	4315.946	0	1	NaN	139.9316	47	3873.844	0	1	NaN	93.69522	46	2560.323	0	1	NaN	96.93351	41	3459.825	0	1	NaN	98.91945	44	3422.532	0	1	NaN	124.9714	36	10483.94	0	1	NaN	270.8293
ILMN_1695184	ANXA6	0002320736	308.05	0.0379562	1	NaN	20.32584	39	259.3358	0.142029	1	NaN	15.08422	41	341.642	0.03665689	1	NaN	22.05348	36	292.7032	0.06966618	1	NaN	12.76886	27	399.8023	0	1	NaN	28.20089	41	275.7158	0.0544919	1	NaN	16.39528	35	274.5374	0.0451895	1	NaN	16.63643	32	229.113	0.25	1	NaN	11.35991
ILMN_1662322	ANXA7	0002630441	1375.752	0	1	NaN	73.48409	46	1000.802	0	1	NaN	31.36742	52	1729.473	0	1	NaN	54.43489	51	1143.184	0	1	NaN	49.21841	44	1966.503	0	1	NaN	85.33927	56	1540.621	0	1	NaN	83.5013	35	1214.026	0	1	NaN	62.50534	36	509.5606	0	1	NaN	23.76591
ILMN_1703791	ANXA7	0006770403	7686.336	0	1	NaN	290.0032	39	5937.028	0	1	NaN	198.0023	41	8755.757	0	1	NaN	296.2454	44	5543.506	0	1	NaN	170.0932	36	8141.593	0	1	NaN	324.0413	46	8206.771	0	1	NaN	268.5012	45	6178.996	0	1	NaN	138.3996	48	3916.888	0	1	NaN	66.36414
ILMN_1778087	ANXA8	0004860041	212.5809	0.6043795	1	NaN	10.6596	41	197.4377	0.7173913	1	NaN	10.4459	41	219.1821	0.7859238	1	NaN	9.344869	39	221.7572	0.6037736	1	NaN	10.30945	38	221.3432	0.3889717	1	NaN	10.12271	51	190.0249	0.7039765	1	NaN	8.594121	28	213.5429	0.4387755	1	NaN	9.42185	40	217.6819	0.3569364	1	NaN	7.86634
ILMN_1755721	ANXA9	0001190326	277.4355	0.1138686	1	NaN	16.16184	39	252.2245	0.184058	1	NaN	14.54472	44	345.4626	0.03079179	1	NaN	20.79593	37	259.0332	0.2264151	1	NaN	14.12939	33	295.2844	0.05663189	1	NaN	15.69835	38	230.5436	0.2547865	1	NaN	11.15042	35	262.3332	0.08454811	1	NaN	11.86515	44	274.7649	0.005780347	1	NaN	18.32769
ILMN_1709820	AOAH	0005960333	590.8645	0	1	NaN	38.28357	35	506.635	0	1	NaN	23.29217	37	708.2957	0	1	NaN	33.76788	43	371.5334	0	1	NaN	25.95025	40	601.267	0	1	NaN	43.82113	39	342.4237	0	1	NaN	16.29811	33	358.7969	0	1	NaN	15.14925	50	327.1783	0	1	NaN	13.02101
ILMN_1799863	AOC2	0000360367	204.1053	0.6934307	1	NaN	12.50813	42	254.9072	0.1637681	1	NaN	14.53388	41	267.62	0.3123167	1	NaN	15.1611	42	250.4128	0.2917272	1	NaN	12.76313	43	244.4139	0.2339791	1	NaN	15.17252	38	213.9816	0.3946981	1	NaN	13.30751	30	225.0154	0.3134111	1	NaN	7.418408	66	201.3334	0.6040462	1	NaN	9.98165
ILMN_1741431	AOC2	0002940450	260.1387	0.2087591	1	NaN	15.94243	36	239.3407	0.2739131	1	NaN	12.60335	45	290.3676	0.1656892	1	NaN	18.07097	38	259.8311	0.2162554	1	NaN	13.35944	47	251.0399	0.2071535	1	NaN	15.69347	36	214.5831	0.3932253	1	NaN	14.7109	36	221.511	0.3396502	1	NaN	10.50932	40	228.0625	0.2586705	1	NaN	12.47195
ILMN_1782086	AOC3	0005570431	402.8278	0	1	NaN	40.28488	30	277.6815	0.07971015	1	NaN	25.19327	25	352.5828	0.02052786	1	NaN	19.8666	38	301.4709	0.04499274	1	NaN	13.1008	31	401.255	0	1	NaN	37.00154	34	328.7371	0	1	NaN	19.3427	34	281.8644	0.03206997	1	NaN	16.36634	32	270.797	0.01156069	1	NaN	16.13061
ILMN_1781537	AOF1	0000840647	279.1414	0.1109489	1	NaN	19.69662	32	249.2514	0.2043478	1	NaN	14.38983	32	359.1125	0.01026393	1	NaN	20.0275	43	272.641	0.1509434	1	NaN	12.71461	42	297.4713	0.05216095	1	NaN	15.74958	49	245.8453	0.1634757	1	NaN	11.1624	33	262.5453	0.08454811	1	NaN	16.80624	36	193.1305	0.7398844	1	NaN	7.142605
ILMN_1813840	AOF2	0003180070	3440.418	0	1	NaN	158.4464	46	2898.151	0	1	NaN	128.2644	40	4182.75	0	1	NaN	158.6452	39	3211.027	0	1	NaN	90.81718	37	3930.052	0	1	NaN	127.682	38	3905.253	0	1	NaN	151.5445	41	3218.496	0	1	NaN	98.04613	38	1773.56	0	1	NaN	57.19579
ILMN_1767113	AOX1	0004250291	320.6085	0.02481752	1	NaN	16.34768	44	411.5002	0	1	NaN	27.81257	34	439.787	0	1	NaN	20.49895	28	342.2542	0	1	NaN	15.75767	42	424.9344	0	1	NaN	17.94131	35	478.3395	0	1	NaN	24.37444	33	360.4304	0	1	NaN	17.65887	42	310.3751	0	1	NaN	13.7381
ILMN_1781983	AP1B1	0000010424	3952.483	0	1	NaN	158.5398	35	2912.313	0	1	NaN	94.97431	40	4126.661	0	1	NaN	130.1788	41	2921.62	0	1	NaN	88.18436	34	3289.948	0	1	NaN	119.5336	47	3411.262	0	1	NaN	110.1795	45	2654.413	0	1	NaN	69.00131	42	1491.977	0	1	NaN	30.06922
ILMN_1652569	AP1G1	0004060286	3557.28	0	1	NaN	151.1974	50	3187.66	0	1	NaN	131.0982	38	5005.907	0	1	NaN	177.6386	41	2653.625	0	1	NaN	61.19022	53	4771.61	0	1	NaN	213.7352	38	4392.392	0	1	NaN	114.7581	44	3752.385	0	1	NaN	103.8183	42	1510.351	0	1	NaN	56.21837
ILMN_1758299	AP1G2	0002070615	438.5225	0	1	NaN	22.6196	45	395.1426	0	1	NaN	17.65216	59	439.7276	0	1	NaN	26.00197	46	325.6046	0.007256894	1	NaN	17.79692	35	353.2789	0	1	NaN	19.04541	40	387.4045	0	1	NaN	18.66945	39	358.5347	0	1	NaN	19.36289	37	278.6825	0.002890173	1	NaN	11.89247
ILMN_1754179	AP1G2	0002690114	2300.586	0	1	NaN	95.07168	45	1905.784	0	1	NaN	60.6207	51	2315.211	0	1	NaN	82.67446	48	2270.352	0	1	NaN	76.49465	41	3473.354	0	1	NaN	148.5813	41	2561.384	0	1	NaN	131.1382	33	2711.587	0	1	NaN	84.87172	46	740.1828	0	1	NaN	29.40995
ILMN_1740396	AP1GBP1	0002350474	491.753	0	1	NaN	22.31949	47	414.4168	0	1	NaN	21.45153	43	711.4019	0	1	NaN	33.37913	33	561.7341	0	1	NaN	21.7827	40	692.9807	0	1	NaN	29.85135	43	606.1976	0	1	NaN	25.99685	36	456.6208	0	1	NaN	14.47244	47	454.5273	0	1	NaN	20.28622
ILMN_1754738	AP1M1	0007610241	4613.794	0	1	NaN	175.6129	47	4286.667	0	1	NaN	163.9865	38	6329.283	0	1	NaN	181.3649	46	4949.74	0	1	NaN	160.7778	47	5264.265	0	1	NaN	176.0778	38	5593.303	0	1	NaN	161.9863	50	3962.81	0	1	NaN	114.8329	39	4550.294	0	1	NaN	120.6228
ILMN_1705861	AP1M2	0005550632	313.2282	0.03211679	1	NaN	17.71205	42	270.274	0.0942029	1	NaN	12.05788	35	256.892	0.3958944	1	NaN	12.55393	32	279.6713	0.1175617	1	NaN	14.4094	45	273.4246	0.1147541	1	NaN	17.56896	47	233.5404	0.2371134	1	NaN	16.67457	36	247.3244	0.1472303	1	NaN	10.81016	36	245.9322	0.1026012	1	NaN	11.55051
ILMN_1662927	AP1S1	0002650075	2440.146	0	1	NaN	96.15368	58	2492.001	0	1	NaN	114.6798	44	3491.544	0	1	NaN	121.2742	47	2075.904	0	1	NaN	81.79354	43	3623.674	0	1	NaN	283.0644	32	2524.62	0	1	NaN	98.55627	53	2160.856	0	1	NaN	78.63929	45	1499.049	0	1	NaN	53.99982
ILMN_1751345	AP1S1	0006270301	1979.096	0	1	NaN	94.51248	33	1887.898	0	1	NaN	61.16853	45	3222.012	0	1	NaN	125.507	41	1665.669	0	1	NaN	44.97062	54	2483.498	0	1	NaN	106.2076	38	2193.491	0	1	NaN	79.856	36	1754.928	0	1	NaN	47.29386	54	1093.913	0	1	NaN	42.20292
ILMN_1712806	AP1S1	0007050072	1844.692	0	1	NaN	94.34332	54	1676.03	0	1	NaN	81.11606	43	2710.818	0	1	NaN	95.87043	27	1544.217	0	1	NaN	83.06513	38	2309.434	0	1	NaN	85.20222	42	1939.83	0	1	NaN	74.14015	33	1693.67	0	1	NaN	75.81778	44	1235.265	0	1	NaN	34.64019
ILMN_1766411	AP1S2	0000520008	10541.75	0	1	NaN	457.5338	43	7882.22	0	1	NaN	222.5108	46	15279.94	0	1	NaN	461.3079	37	7337.761	0	1	NaN	218.488	45	8685.711	0	1	NaN	283.4862	32	8059.239	0	1	NaN	240.7233	46	6189.621	0	1	NaN	236.193	35	3728.455	0	1	NaN	108.1648
ILMN_1768610	AP1S3	0004540730	221.375	0.5021898	1	NaN	10.32345	48	239.0809	0.2739131	1	NaN	12.53772	47	255.3097	0.4032258	1	NaN	11.02419	54	220.5009	0.6226415	1	NaN	7.785651	43	197.0469	0.657228	1	NaN	8.063109	44	211.0771	0.4197349	1	NaN	10.68036	50	198.177	0.6530612	1	NaN	6.29763	46	209.2072	0.4653179	1	NaN	6.427576
ILMN_1673108	AP2A1	0000130239	370.3734	0	1	NaN	23.06292	36	376.8741	0	1	NaN	21.38747	38	706.7557	0	1	NaN	34.91805	35	462.763	0	1	NaN	21.06185	51	603.577	0	1	NaN	36.54591	36	532.8793	0	1	NaN	27.02648	43	416.5118	0	1	NaN	18.09832	39	284.7109	0.001445087	1	NaN	16.0994
ILMN_1815306	AP2A1	0000520376	1732.769	0	1	NaN	79.05239	48	1340.83	0	1	NaN	45.69714	37	2167.3	0	1	NaN	52.92696	60	1280.308	0	1	NaN	46.24058	37	2372.294	0	1	NaN	96.80138	43	1611.612	0	1	NaN	56.54751	33	1447.363	0	1	NaN	37.22879	53	766.2742	0	1	NaN	28.47866
ILMN_1803779	AP2A2	0001090162	2736.948	0	1	NaN	122.1305	48	2436.947	0	1	NaN	90.69399	48	5638.695	0	1	NaN	195.668	51	2844.885	0	1	NaN	92.18893	51	4716.56	0	1	NaN	188.1111	42	3510.631	0	1	NaN	116.9333	41	3217.191	0	1	NaN	81.82607	61	1220.503	0	1	NaN	36.63699
ILMN_1681998	AP2B1	0004830639	1438.597	0	1	NaN	63.95348	48	1709.335	0	1	NaN	73.25795	49	2689.99	0	1	NaN	82.39831	37	1337.651	0	1	NaN	53.11438	39	2209.099	0	1	NaN	102.5073	37	1645.464	0	1	NaN	58.30313	46	1649.112	0	1	NaN	48.44072	54	1617.88	0	1	NaN	62.77549
ILMN_1699598	AP2M1	0007050465	6071.019	0	1	NaN	270.2386	36	4608.058	0	1	NaN	198.4751	41	8535.257	0	1	NaN	231.5492	52	4402.974	0	1	NaN	108.5423	46	7371.284	0	1	NaN	219.8909	37	6400.986	0	1	NaN	199.7044	36	5173.361	0	1	NaN	198.6825	37	3232.413	0	1	NaN	94.09975
ILMN_1809957	AP2S1	0002510086	23089.88	0	1	NaN	715.2186	45	20370.98	0	1	NaN	558.0289	40	32261.91	0	1	NaN	1078.876	46	20754.96	0	1	NaN	480.4883	45	23472.03	0	1	NaN	709.5393	43	25048.94	0	1	NaN	734.6597	40	19849.97	0	1	NaN	514.8062	35	18786.72	0	1	NaN	435.6673
ILMN_1662426	AP2S1	0002630259	7457.024	0	1	NaN	281.5981	50	6155.924	0	1	NaN	228.2698	37	9268.455	0	1	NaN	412.1194	33	6307.266	0	1	NaN	256.6243	32	8685.088	0	1	NaN	371.4995	40	8207.682	0	1	NaN	300.7061	46	6828.119	0	1	NaN	226.8509	47	4799.865	0	1	NaN	146.1118
ILMN_1768867	AP3B1	0002900131	2879.231	0	1	NaN	118.4046	43	2397.515	0	1	NaN	79.83666	43	4295.122	0	1	NaN	150.2109	51	2496.117	0	1	NaN	67.25317	42	4273.301	0	1	NaN	174.483	36	3580.523	0	1	NaN	95.87189	43	2546.526	0	1	NaN	90.48954	35	3163.722	0	1	NaN	93.30891
ILMN_1679256	AP3B2	0004760674	5893.538	0	1	NaN	265.791	40	4786.497	0	1	NaN	182.5388	44	8268.031	0	1	NaN	279.1145	41	4011.258	0	1	NaN	121.2761	51	8914.696	0	1	NaN	288.5371	45	5481.437	0	1	NaN	147.1471	49	5358.063	0	1	NaN	142.6304	49	1349.421	0	1	NaN	58.3832
ILMN_1764945	AP3D1	0006330044	3233.173	0	1	NaN	134.796	43	2605.352	0	1	NaN	94.17646	43	4570.229	0	1	NaN	130.7352	39	3023.547	0	1	NaN	95.13992	47	4405.964	0	1	NaN	101.0725	37	3858.043	0	1	NaN	120.5903	49	3002.742	0	1	NaN	65.27585	48	1648.12	0	1	NaN	64.64867
ILMN_1701774	AP3M1	0006200364	216.7317	0.5635036	1	NaN	12.56029	46	174.5127	0.9202899	1	NaN	10.598	31	222.3422	0.7463343	1	NaN	8.571159	50	224.0315	0.5849057	1	NaN	10.91393	39	192.0659	0.7272727	1	NaN	9.92107	38	215.2277	0.3858616	1	NaN	13.2146	35	183.3203	0.8717201	1	NaN	7.95287	41	209.6652	0.4624277	1	NaN	8.1197
ILMN_1667086	AP3M1	0006590278	1448.503	0	1	NaN	58.63589	47	1240.862	0	1	NaN	55.90663	41	1984.425	0	1	NaN	75.07787	40	1064.991	0	1	NaN	36.95935	46	1920.672	0	1	NaN	66.6394	46	1671.421	0	1	NaN	54.18536	42	1171.716	0	1	NaN	44.27493	39	842.2324	0	1	NaN	29.08431
ILMN_1676946	AP3M2	0003780427	6920.619	0	1	NaN	278.3425	48	6945.126	0	1	NaN	270.0921	41	9166.312	0	1	NaN	306.8684	36	6212.921	0	1	NaN	150.4492	47	8636.813	0	1	NaN	324.4987	45	7853.796	0	1	NaN	193.0102	43	6505.064	0	1	NaN	155.0978	58	4477.32	0	1	NaN	103.1324
ILMN_1658911	AP3S1	0006510041	3785.865	0	1	NaN	201.8632	39	3360.355	0	1	NaN	106.1606	50	5854.849	0	1	NaN	177.0062	48	3820.296	0	1	NaN	161.6807	35	5267.414	0	1	NaN	180.1013	50	4940.004	0	1	NaN	225.2652	41	3447.097	0	1	NaN	86.03825	50	2953.137	0	1	NaN	80.88881
ILMN_1731596	AP3S2	0004490348	1157.243	0	1	NaN	59.42548	40	1252.699	0	1	NaN	55.84898	41	1686.391	0	1	NaN	51.28836	51	1308.117	0	1	NaN	46.61156	40	1116.98	0	1	NaN	53.9832	35	1078.018	0	1	NaN	53.95834	45	1058.194	0	1	NaN	36.88796	43	902.9805	0	1	NaN	33.22995
ILMN_1669377	AP4B1	0001400279	4680.313	0	1	NaN	167.66	56	3513.675	0	1	NaN	142.6945	43	5926.984	0	1	NaN	179.7169	49	4695.328	0	1	NaN	148.8176	41	5579.987	0	1	NaN	196.7193	44	6406.846	0	1	NaN	193.9396	42	4786.297	0	1	NaN	127.3968	46	2060.62	0	1	NaN	65.29182
ILMN_1754531	AP4E1	0006280053	1567.761	0	1	NaN	59.04014	51	1284.126	0	1	NaN	51.34188	54	2199.788	0	1	NaN	69.53952	48	1360.231	0	1	NaN	42.08155	35	1842.811	0	1	NaN	69.97522	43	1850.43	0	1	NaN	58.08084	37	1521.466	0	1	NaN	39.03591	42	1138.399	0	1	NaN	35.42585
ILMN_1779512	AP4M1	0006940470	293.7304	0.06277372	1	NaN	20.471	34	366.295	0	1	NaN	18.05744	32	400.6583	0	1	NaN	24.90302	40	328.2197	0.007256894	1	NaN	17.09923	39	433.5806	0	1	NaN	27.75801	35	410.5249	0	1	NaN	30.12969	34	305.6076	0	1	NaN	21.52303	38	283.4642	0.002890173	1	NaN	18.25664
ILMN_1760466	AP4S1	0003990377	303.899	0.04817518	1	NaN	17.39437	44	230.715	0.3405797	1	NaN	10.81667	46	340.9403	0.03812317	1	NaN	13.40552	39	335.8526	0.001451379	1	NaN	15.93724	46	337.5284	0	1	NaN	18.63589	54	257.5982	0.09867452	1	NaN	15.98356	49	294.6372	0.004373178	1	NaN	14.16204	40	253.0912	0.06213873	1	NaN	13.3634
ILMN_1659463	APAF1	0006350452	1829.822	0	1	NaN	64.65939	37	1463.21	0	1	NaN	62.98904	36	2157.256	0	1	NaN	72.19685	53	1585.248	0	1	NaN	64.37684	35	2085.036	0	1	NaN	78.65295	49	2156.927	0	1	NaN	77.86669	49	1888.825	0	1	NaN	57.38306	38	849.9022	0	1	NaN	22.72359
ILMN_1668285	APBA1	0000460121	289.0819	0.07737226	1	NaN	23.69769	31	294.7264	0.03623188	1	NaN	10.3703	34	343.4999	0.03372434	1	NaN	21.29282	42	269.2954	0.1596517	1	NaN	9.82465	44	288.8969	0.07451565	1	NaN	16.15962	31	279.7989	0.04123711	1	NaN	19.05175	29	280.4713	0.03498542	1	NaN	16.05533	32	223.3717	0.3020231	1	NaN	9.327143
ILMN_1723626	APBA2	0001050500	2641.418	0	1	NaN	127.3246	44	2311.567	0	1	NaN	93.94096	38	4265.124	0	1	NaN	147.665	40	2834.797	0	1	NaN	128.9881	30	3899.64	0	1	NaN	120.1579	57	3313.518	0	1	NaN	120.5454	41	2871.226	0	1	NaN	85.76065	43	1660.762	0	1	NaN	57.93254
ILMN_1749738	APBA2BP	0004730468	485.6827	0	1	NaN	28.37985	38	564.7128	0	1	NaN	31.60087	43	620.5935	0	1	NaN	29.98962	39	494.1026	0	1	NaN	25.89463	39	592.7224	0	1	NaN	47.13855	37	398.3573	0	1	NaN	17.3386	33	392.1707	0	1	NaN	19.62818	34	491.7191	0	1	NaN	15.29754
ILMN_1686610	APBA3	0002070180	1252.878	0	1	NaN	65.71134	48	1054.372	0	1	NaN	36.53154	46	1647.914	0	1	NaN	66.38351	48	1119.092	0	1	NaN	33.7758	65	1696.973	0	1	NaN	98.54739	32	1332.202	0	1	NaN	43.66805	37	1276.745	0	1	NaN	48.2506	46	971.2976	0	1	NaN	32.34033
ILMN_1769918	APBB1	0001190471	626.5101	0	1	NaN	39.79248	35	549.1652	0	1	NaN	29.29077	43	919.29	0	1	NaN	75.85658	32	585.7193	0	1	NaN	30.57459	31	604.5508	0	1	NaN	30.70815	44	783.8699	0	1	NaN	48.14053	39	527.3112	0	1	NaN	21.13202	40	531.4333	0	1	NaN	25.0539
ILMN_1699646	APBB1	0007100202	669.799	0	1	NaN	45.39381	31	552.7407	0	1	NaN	33.06077	33	869.8713	0	1	NaN	47.12332	36	825.462	0	1	NaN	62.734	38	862.164	0	1	NaN	54.25895	44	724.668	0	1	NaN	33.03135	27	638.0109	0	1	NaN	32.30682	34	500.0049	0	1	NaN	17.97617
ILMN_1713130	APBB1	0007330471	203.1401	0.7021898	1	NaN	10.57456	44	232.8403	0.315942	1	NaN	16.77275	26	245.5342	0.5205278	1	NaN	15.75099	34	241.1151	0.383164	1	NaN	12.07471	43	233.7217	0.2935916	1	NaN	13.49674	36	202.2038	0.5198822	1	NaN	12.50683	46	201.712	0.5918368	1	NaN	8.150102	33	210.2974	0.4523121	1	NaN	6.681417
ILMN_1801710	APBB1IP	0007160669	551.6247	0	1	NaN	25.30877	34	842.8218	0	1	NaN	51.73927	27	657.0615	0	1	NaN	29.34592	48	339.2378	0	1	NaN	16.13646	33	582.8312	0	1	NaN	25.58897	36	450.5583	0	1	NaN	17.04292	47	318.3189	0	1	NaN	13.50334	33	757.3848	0	1	NaN	29.21314
ILMN_1716790	APBB2	0006940360	468.2816	0	1	NaN	30.55165	40	405.6851	0	1	NaN	14.32474	46	666.946	0	1	NaN	27.69017	52	363.1103	0	1	NaN	14.29377	43	530.9256	0	1	NaN	20.76776	41	463.6655	0	1	NaN	15.76517	56	353.6243	0	1	NaN	16.00296	42	510.1263	0	1	NaN	21.69588
ILMN_1740772	APBB3	0007570110	8177.873	0	1	NaN	354.9286	37	6599.413	0	1	NaN	233.0996	32	10141.77	0	1	NaN	300.8632	45	7717.201	0	1	NaN	211.9173	48	8286.976	0	1	NaN	223.1391	54	7739.459	0	1	NaN	207.3212	44	6597.501	0	1	NaN	148.9113	36	4371.068	0	1	NaN	96.09603
ILMN_1662668	APC	0004670678	374.708	0	1	NaN	22.57951	39	293.9625	0.03768116	1	NaN	12.95551	33	412.1727	0	1	NaN	18.89808	36	373.6925	0	1	NaN	30.00342	30	382.2369	0	1	NaN	22.81286	44	388.5831	0	1	NaN	26.71666	36	287.2697	0.02186589	1	NaN	12.64467	30	275.453	0.005780347	1	NaN	11.76862
ILMN_1659950	APC2	0000110669	1337.283	0	1	NaN	56.96495	38	1271.212	0	1	NaN	70.70678	46	1544.623	0	1	NaN	50.68567	46	1525.898	0	1	NaN	50.48479	53	1952.162	0	1	NaN	88.64927	49	1813.804	0	1	NaN	78.12732	48	1589.882	0	1	NaN	62.5752	39	1407.875	0	1	NaN	41.56205
ILMN_1656951	APCDD1	0005890110	1288.895	0	1	NaN	69.30819	32	810.7791	0	1	NaN	39.53867	44	1304.728	0	1	NaN	42.5825	45	1249.587	0	1	NaN	50.14107	40	1644.46	0	1	NaN	72.60028	42	1390.806	0	1	NaN	62.82137	36	1109.521	0	1	NaN	44.97546	36	1443.24	0	1	NaN	53.43951
ILMN_1689431	APCDD1L	0000110725	407.7282	0	1	NaN	27.48315	49	369.3179	0	1	NaN	24.2435	50	467.6635	0	1	NaN	26.38535	44	404.6284	0	1	NaN	13.57692	44	690.996	0	1	NaN	29.64329	47	402.7722	0	1	NaN	16.97611	41	478.3074	0	1	NaN	20.54472	43	253.6262	0.05924856	1	NaN	14.41937
ILMN_1708833	APCS	0007160180	218.0776	0.5518248	1	NaN	12.53489	24	192.0315	0.7753623	1	NaN	9.011012	42	251.3475	0.4472141	1	NaN	15.47598	43	231.108	0.4920174	1	NaN	13.60756	33	211.2811	0.4709389	1	NaN	10.58595	31	195.8026	0.6082474	1	NaN	10.07466	36	215.6955	0.4110787	1	NaN	10.31513	48	242.6882	0.1242775	1	NaN	10.46845
ILMN_1694906	APEG1	0006040411	4369.022	0	1	NaN	208.6931	42	2783.009	0	1	NaN	105.3571	39	4353.394	0	1	NaN	175.0177	42	4036.348	0	1	NaN	126.4814	52	4414.933	0	1	NaN	195.4418	39	3756.548	0	1	NaN	142.4755	37	3942.838	0	1	NaN	114.6604	47	962.3344	0	1	NaN	39.02443
ILMN_1718023	APEH	0006660424	2514.229	0	1	NaN	116.9463	43	2524.342	0	1	NaN	69.6336	48	3771.39	0	1	NaN	128.2562	58	2343.607	0	1	NaN	66.7564	39	3175.243	0	1	NaN	137.8535	33	2628.006	0	1	NaN	85.3819	51	2199.397	0	1	NaN	68.65079	37	2222.771	0	1	NaN	51.56239
ILMN_1661886	APEX1	0001190647	6941.146	0	1	NaN	296.8265	40	5072.125	0	1	NaN	161.0448	57	9462.685	0	1	NaN	338.8684	37	5932.111	0	1	NaN	201.3935	37	8838.997	0	1	NaN	284.0611	38	7496.214	0	1	NaN	239.4245	36	5517.025	0	1	NaN	163.076	40	2792.537	0	1	NaN	69.41332
ILMN_1652505	APEX2	0005550685	595.6752	0	1	NaN	38.43888	32	493.7386	0	1	NaN	21.95057	33	756.8547	0	1	NaN	28.29785	46	505.1418	0	1	NaN	17.52384	49	771.169	0	1	NaN	28.25156	52	673.8834	0	1	NaN	29.96611	49	613.5096	0	1	NaN	34.75531	31	574.3979	0	1	NaN	27.48631
ILMN_1658472	APH1A	0002940224	3118.9	0	1	NaN	152.734	35	2349.468	0	1	NaN	98.25226	36	3710.844	0	1	NaN	137.7116	36	2489.723	0	1	NaN	96.42716	42	3692.89	0	1	NaN	134.1686	50	2861.971	0	1	NaN	93.97188	41	2600.525	0	1	NaN	74.83603	42	2464.518	0	1	NaN	67.17715
ILMN_1767816	APH1B	0004200446	424.3434	0	1	NaN	36.14881	29	267.6576	0.1101449	1	NaN	11.23821	22	479.0811	0	1	NaN	21.27025	48	388.7362	0	1	NaN	20.39747	43	450.9297	0	1	NaN	28.86076	42	402.855	0	1	NaN	25.85848	40	293.5096	0.004373178	1	NaN	11.70659	45	471.5572	0	1	NaN	23.0261
ILMN_1815051	API5	0005310017	6320.074	0	1	NaN	271.9878	45	4823.25	0	1	NaN	180.3947	42	9792.039	0	1	NaN	378.1875	38	4821.041	0	1	NaN	162.9513	40	8269.049	0	1	NaN	276.0358	44	6787.471	0	1	NaN	165.14	47	5730.989	0	1	NaN	175.4302	29	2521.952	0	1	NaN	60.49683
ILMN_1729851	APIN	0000460224	219.6205	0.5328467	1	NaN	13.87868	37	191.1515	0.7855073	1	NaN	11.57284	40	246.5795	0.5043988	1	NaN	12.10838	38	220.8705	0.616836	1	NaN	8.735252	52	204.3377	0.5692996	1	NaN	14.6123	25	200.5792	0.5419735	1	NaN	8.797754	48	192.4471	0.7419825	1	NaN	8.327021	41	189.4269	0.8034682	1	NaN	9.064787
ILMN_1793598	APIP	0002650471	3017.139	0	1	NaN	111.056	45	2699.756	0	1	NaN	119.0634	41	4596.634	0	1	NaN	140.9227	42	2364.602	0	1	NaN	88.20646	36	3350.185	0	1	NaN	129.7279	40	2594.172	0	1	NaN	79.11375	48	2136.938	0	1	NaN	67.63463	37	2055.816	0	1	NaN	52.3657
ILMN_1793360	APITD1	0002650372	745.5172	0	1	NaN	34.10807	43	831.2888	0	1	NaN	46.02304	31	1114.182	0	1	NaN	52.72006	37	595.0117	0	1	NaN	19.99567	39	815.7238	0	1	NaN	38.57013	38	844.0668	0	1	NaN	33.6946	43	678.0136	0	1	NaN	25.17165	57	575.9581	0	1	NaN	18.37149
ILMN_1788135	APITD1	0003460619	536.0025	0	1	NaN	32.9319	35	539.6239	0	1	NaN	29.34288	40	572.2745	0	1	NaN	33.29667	26	496.9069	0	1	NaN	25.16039	40	423.7746	0	1	NaN	19.03793	50	488.4849	0	1	NaN	26.6414	48	413.8128	0	1	NaN	15.47988	35	366.2453	0	1	NaN	16.14709
ILMN_1689353	APLN	0000130414	429.2779	0	1	NaN	29.34775	32	462.0651	0	1	NaN	25.44562	44	547.7239	0	1	NaN	27.88984	47	401.5174	0	1	NaN	27.89956	30	482.6113	0	1	NaN	39.35649	35	392.5722	0	1	NaN	19.19492	30	353.9263	0	1	NaN	12.25234	42	576.7795	0	1	NaN	21.28773
ILMN_1763834	APLP1	0000670315	3437.024	0	1	NaN	135.3302	52	3963.083	0	1	NaN	140.9737	40	5001.03	0	1	NaN	190.2006	45	2628.786	0	1	NaN	96.74591	42	4241.638	0	1	NaN	161.6315	41	3535.936	0	1	NaN	99.71884	44	3096.79	0	1	NaN	97.07561	39	13414.99	0	1	NaN	296.646
ILMN_1710482	APLP2	0005220441	5820.975	0	1	NaN	265.9066	30	6771.656	0	1	NaN	206.7843	47	9438.079	0	1	NaN	295.6819	38	5746.97	0	1	NaN	171.8105	34	8956.139	0	1	NaN	277.5592	39	7174.912	0	1	NaN	254.0748	31	6796.481	0	1	NaN	184.7241	47	3079.777	0	1	NaN	82.78056
ILMN_1690884	APOA1	0004560202	275.4088	0.119708	1	NaN	15.18985	40	389.5581	0	1	NaN	22.13112	41	326.5619	0.05718475	1	NaN	15.30904	48	252.5126	0.2714078	1	NaN	11.44794	36	256.2571	0.1788376	1	NaN	15.74365	37	244.8342	0.167894	1	NaN	15.41241	26	241.4647	0.1851312	1	NaN	14.31686	28	296.3351	0	1	NaN	12.02147
ILMN_1704368	APOA1BP	0005910445	1992.022	0	1	NaN	77.66689	47	1633.174	0	1	NaN	57.50202	35	2971.723	0	1	NaN	129.2446	39	1611.395	0	1	NaN	49.74818	50	1906.145	0	1	NaN	97.42491	46	1939.528	0	1	NaN	80.40073	45	1556.811	0	1	NaN	43.97679	52	1853.057	0	1	NaN	61.97176
ILMN_1688543	APOA2	0000840402	171.5974	0.9416059	1	NaN	9.439235	32	198.4743	0.7086957	1	NaN	8.560044	45	211.2946	0.8533725	1	NaN	11.06373	41	220.5977	0.6226415	1	NaN	9.179194	43	177.6959	0.8837556	1	NaN	11.24587	34	175.0455	0.8674521	1	NaN	6.664235	54	212.7576	0.4475219	1	NaN	12.98565	44	203.3993	0.5621387	1	NaN	8.486769
ILMN_1675706	APOA4	0006590750	177.4681	0.9153284	1	NaN	11.49506	33	198.4738	0.7086957	1	NaN	9.152603	34	209.1063	0.8768328	1	NaN	9.387296	42	202.6832	0.8258346	1	NaN	6.215804	41	186.6088	0.7883756	1	NaN	10.09701	38	184.2068	0.7731959	1	NaN	7.810618	49	175.8652	0.9183673	1	NaN	11.5997	36	187.6631	0.8193642	1	NaN	7.215871
ILMN_1754055	APOA5	0007330632	261.943	0.1970803	1	NaN	12.458	40	276.2861	0.08260869	1	NaN	15.55599	40	286.5031	0.1920821	1	NaN	14.53588	45	256.6967	0.245283	1	NaN	13.22912	36	274.0396	0.1117735	1	NaN	16.22142	33	226.3383	0.2798233	1	NaN	9.66242	44	232.3107	0.255102	1	NaN	8.576649	46	241.2074	0.1372832	1	NaN	11.20167
ILMN_1664024	APOB	0006130736	249.1717	0.2656934	1	NaN	14.44731	35	263.8181	0.1246377	1	NaN	13.42142	36	280.2858	0.2184751	1	NaN	10.94284	47	276.5308	0.1277213	1	NaN	13.84991	43	222.9565	0.3800298	1	NaN	10.95267	40	237.2367	0.2076583	1	NaN	11.43844	42	200.8443	0.6005831	1	NaN	10.32255	40	284.5669	0.001445087	1	NaN	10.92808
ILMN_1697925	APOB48R	0002070044	217.8971	0.5518248	1	NaN	9.971359	38	215.198	0.5231884	1	NaN	9.722833	57	250.1004	0.4545455	1	NaN	13.30719	43	246.3181	0.3352685	1	NaN	10.65976	43	209.1955	0.4977645	1	NaN	8.257714	26	241.1693	0.1840943	1	NaN	14.91923	37	223.4517	0.3294461	1	NaN	9.59305	51	253.6069	0.05924856	1	NaN	12.81162
ILMN_1813881	APOBEC1	0004070356	250.4515	0.2583942	1	NaN	15.02446	40	211.3583	0.5652174	1	NaN	15.57623	45	285.2888	0.1994135	1	NaN	14.8732	40	241.5884	0.383164	1	NaN	9.340741	44	244.6164	0.2339791	1	NaN	12.81658	43	243.3043	0.1752577	1	NaN	16.18917	32	223.5037	0.3294461	1	NaN	9.685278	47	225.56	0.2803468	1	NaN	11.97227
ILMN_1719143	APOBEC2	0000290685	211.8039	0.6131387	1	NaN	10.86082	47	195.1004	0.7405797	1	NaN	9.754285	49	215.6772	0.8181818	1	NaN	10.22249	51	204.2264	0.8229318	1	NaN	8.344104	59	176.99	0.8897169	1	NaN	9.100763	36	219.8984	0.3284242	1	NaN	10.84713	41	168.8096	0.9650146	1	NaN	6.382685	32	181.2829	0.9017341	1	NaN	7.17969
ILMN_1680192	APOBEC3A	0002810040	208.4522	0.6452554	1	NaN	10.8717	50	225.3642	0.4086956	1	NaN	10.84815	37	210.1386	0.8695015	1	NaN	8.065061	52	199.1139	0.8577649	1	NaN	7.859228	35	194.7409	0.685544	1	NaN	7.569231	60	180.5571	0.820324	1	NaN	6.952822	44	174.2324	0.9329446	1	NaN	5.922498	42	212.3775	0.4277457	1	NaN	9.460854
ILMN_1691457	APOBEC3B	0001170471	221.9172	0.4978102	1	NaN	12.15857	45	205.4683	0.6173913	1	NaN	10.09287	48	292.5331	0.1524927	1	NaN	19.09318	37	219.7713	0.6298984	1	NaN	11.02381	38	180.552	0.852459	1	NaN	8.82269	37	179.7531	0.8291605	1	NaN	9.683265	39	192.037	0.7492712	1	NaN	8.804361	40	206.5949	0.5130058	1	NaN	9.820991
ILMN_1675684	APOBEC3C	0002900639	217.5864	0.5532846	1	NaN	11.59764	45	208.5118	0.5898551	1	NaN	8.543854	51	310.4637	0.08797654	1	NaN	14.38652	41	230.4935	0.4949202	1	NaN	9.918287	39	244.9425	0.2339791	1	NaN	12.83704	43	208.3596	0.4521355	1	NaN	8.938882	42	239.4666	0.1938775	1	NaN	11.68849	52	247.4032	0.09537572	1	NaN	12.52891
ILMN_1661572	APOBEC3D	0006660441	340.011	0	1	NaN	25.26548	26	279.2401	0.07246377	1	NaN	12.67764	44	332.3582	0.0483871	1	NaN	12.16179	37	294.204	0.06240929	1	NaN	14.21889	38	239.3583	0.2578242	1	NaN	11.34427	44	242.5068	0.1782032	1	NaN	8.842357	28	254.5398	0.1137026	1	NaN	9.675727	38	248.4874	0.08959538	1	NaN	8.767892
ILMN_1698973	APOBEC3F	0002450110	310.2182	0.0350365	1	NaN	19.73653	40	321.9223	0.004347826	1	NaN	20.89421	49	417.7484	0	1	NaN	21.74084	51	323.0588	0.007256894	1	NaN	14.12441	53	364.0633	0	1	NaN	20.40473	52	324.8552	0	1	NaN	16.01237	45	316.1371	0	1	NaN	12.66344	49	310.748	0	1	NaN	13.33513
ILMN_1710726	APOBEC3F	0002570753	207.9169	0.649635	1	NaN	13.5956	39	217.8279	0.4942029	1	NaN	14.10096	32	256.5081	0.3958944	1	NaN	12.87327	47	248.6174	0.3091437	1	NaN	14.02511	30	203.998	0.5782414	1	NaN	10.23993	40	221.7156	0.3166421	1	NaN	8.476867	38	228.8598	0.2769679	1	NaN	13.30398	29	230.2654	0.2312139	1	NaN	12.88884
ILMN_1702706	APOBEC3F	0004070132	166.8648	0.9562044	1	NaN	11.56133	39	163.2146	0.9681159	1	NaN	8.48526	50	249.5296	0.4648094	1	NaN	17.66067	37	217.4918	0.6661829	1	NaN	10.51205	27	183.0436	0.8330849	1	NaN	9.579099	32	163.6087	0.9440354	1	NaN	6.620616	46	206.1716	0.5364432	1	NaN	9.521003	51	184.7315	0.8612717	1	NaN	7.361123
ILMN_1724169	APOBEC3G	0007610364	300.4961	0.05109489	1	NaN	16.20225	33	293.17	0.03913043	1	NaN	15.19246	31	350.6397	0.02199413	1	NaN	20.92513	45	292.3241	0.07256894	1	NaN	11.70051	39	338.9639	0	1	NaN	19.18788	37	305.8793	0.004418262	1	NaN	15.25294	50	268.8889	0.05976677	1	NaN	10.70686	33	335.3977	0	1	NaN	12.76461
ILMN_1664828	APOBEC3H	0005820048	210.1646	0.6277372	1	NaN	10.40806	47	208.8771	0.5855073	1	NaN	11.06407	40	228.4528	0.686217	1	NaN	10.4709	43	209.4978	0.7648766	1	NaN	11.38814	41	186.715	0.7883756	1	NaN	10.26326	41	205.9964	0.4742268	1	NaN	8.601418	57	215.792	0.409621	1	NaN	9.011973	53	196.8368	0.6820809	1	NaN	6.423027
ILMN_1815425	APOBEC4	0005420050	205.4033	0.6744525	1	NaN	9.005684	45	187.7222	0.8217391	1	NaN	10.47148	35	219.4543	0.781525	1	NaN	7.131661	32	211.8719	0.7285922	1	NaN	9.661743	40	202.5694	0.5931445	1	NaN	15.2276	24	185.0223	0.7658321	1	NaN	7.177636	42	214.0764	0.4314869	1	NaN	8.666671	38	193.0531	0.7398844	1	NaN	8.175377
ILMN_1789007	APOC1	0000150474	432.5819	0	1	NaN	23.60101	42	543.3979	0	1	NaN	23.05225	44	527.9077	0	1	NaN	34.2827	38	444.8618	0	1	NaN	36.39537	30	549.2322	0	1	NaN	27.32729	37	442.4494	0	1	NaN	16.66223	26	427.9066	0	1	NaN	23.55391	42	832.3779	0	1	NaN	33.98735
ILMN_1802923	APOC2	0002140066	380.3013	0	1	NaN	23.65493	41	458.8449	0	1	NaN	22.04682	38	585.3292	0	1	NaN	33.0805	38	339.8216	0	1	NaN	18.19034	43	469.6059	0	1	NaN	25.91663	43	362.478	0	1	NaN	23.09503	42	270.0603	0.05539359	1	NaN	17.85806	41	522.1676	0	1	NaN	25.16127
ILMN_1722070	APOC3	0003930672	292.1337	0.06861314	1	NaN	18.23791	41	255.7868	0.1565217	1	NaN	12.74053	38	309.0256	0.09237537	1	NaN	18.16693	39	290.7729	0.0754717	1	NaN	15.54881	42	257.6568	0.1728763	1	NaN	16.70807	41	266.3279	0.08100148	1	NaN	10.70677	44	252.3642	0.1282799	1	NaN	11.45526	40	233.3817	0.2008671	1	NaN	7.606109
ILMN_1765605	APOC4	0000990164	211.1769	0.620438	1	NaN	11.35691	43	206.2084	0.6072464	1	NaN	11.23661	41	232.2077	0.643695	1	NaN	9.761393	48	231.8368	0.4876633	1	NaN	11.74107	31	202.075	0.5961252	1	NaN	14.66954	34	218.7309	0.3460972	1	NaN	8.772048	39	217.9389	0.377551	1	NaN	10.68253	44	196.4337	0.683526	1	NaN	6.816258
ILMN_1780170	APOD	0001990228	6372.349	0	1	NaN	296.5719	33	15513.5	0	1	NaN	595.1071	35	13624.68	0	1	NaN	424.5762	39	4955.76	0	1	NaN	137.5138	34	12559.25	0	1	NaN	354.2366	48	10675.86	0	1	NaN	240.0632	55	5179.785	0	1	NaN	107.6579	31	24319.41	0	1	NaN	611.6781
ILMN_1740938	APOE	0004150338	14172.39	0	1	NaN	644.2801	51	9166.563	0	1	NaN	303.8917	48	22339.53	0	1	NaN	706.9531	47	16914.79	0	1	NaN	468.1994	59	24206.24	0	1	NaN	766.0439	46	21566.76	0	1	NaN	675.1749	43	18718.42	0	1	NaN	550.7856	47	16990.91	0	1	NaN	364.6332
ILMN_1809311	APOF	0005080440	243.2374	0.3036496	1	NaN	12.48007	38	242.9329	0.242029	1	NaN	10.42803	37	277.9541	0.2302053	1	NaN	14.22954	43	255.8993	0.2539913	1	NaN	13.19213	40	236.4332	0.2816691	1	NaN	13.94948	32	212.2788	0.4094256	1	NaN	10.16741	36	235.2166	0.2186589	1	NaN	11.6187	38	224.5187	0.2904624	1	NaN	9.970196
ILMN_1761511	APOH	0005130504	247.3173	0.2773723	1	NaN	13.03865	45	251.3002	0.1884058	1	NaN	12.04158	54	273.9923	0.2639296	1	NaN	15.38785	42	216.0529	0.6835994	1	NaN	13.16388	28	218.8431	0.4113264	1	NaN	12.01884	43	246.2619	0.1605302	1	NaN	23.15641	28	243.3799	0.1705539	1	NaN	10.12969	43	204.9492	0.5361272	1	NaN	8.967257
ILMN_1709017	APOL1	0000070762	282.4757	0.09489051	1	NaN	17.54252	47	286.3684	0.05072464	1	NaN	23.16133	30	337.7702	0.04398827	1	NaN	21.44847	36	297.2887	0.05370102	1	NaN	20.36789	35	264.5206	0.14307	1	NaN	15.78429	34	282.4662	0.0353461	1	NaN	12.45357	46	274.9293	0.0451895	1	NaN	13.77687	50	245.3488	0.1054913	1	NaN	10.57144
ILMN_1761793	APOL1	0003870632	310.2422	0.0350365	1	NaN	16.58272	49	271.6999	0.09130435	1	NaN	12.84315	55	318.2457	0.07331378	1	NaN	17.81687	40	263.3207	0.1901306	1	NaN	12.76353	40	313.3764	0.02086438	1	NaN	20.55596	44	259.0712	0.09425626	1	NaN	13.85943	38	226.7541	0.2988338	1	NaN	10.61869	40	220.747	0.3280347	1	NaN	8.716661
ILMN_1706582	APOL2	0002760088	299.1023	0.05109489	1	NaN	15.11904	41	213.4928	0.5449275	1	NaN	10.78461	41	217.3004	0.8020528	1	NaN	12.55106	43	214.9522	0.6937591	1	NaN	7.356223	42	268.056	0.1326379	1	NaN	14.37085	40	252.9646	0.1325479	1	NaN	17.22792	32	222.0832	0.3396502	1	NaN	10.42187	58	222.2455	0.3121387	1	NaN	13.33644
ILMN_1778420	APOL2	0005870376	388.1975	0	1	NaN	28.4336	41	285.1409	0.05797102	1	NaN	14.87899	53	366.5427	0.002932551	1	NaN	19.81764	55	298.0687	0.05224964	1	NaN	10.53556	53	319.093	0.0119225	1	NaN	13.97547	45	254.7715	0.1178203	1	NaN	19.25879	29	286.3879	0.02332362	1	NaN	16.47076	41	262.8138	0.02601156	1	NaN	10.48976
ILMN_1692798	APOL2	0006900739	310.4018	0.0350365	1	NaN	17.14753	45	234.7119	0.2971014	1	NaN	10.25044	40	346.7654	0.03079179	1	NaN	17.62038	43	264.4516	0.1872279	1	NaN	13.00806	38	298.7967	0.05067064	1	NaN	15.60668	40	287.8212	0.02503682	1	NaN	12.71883	38	289.8398	0.01749271	1	NaN	13.5869	44	276.7963	0.005780347	1	NaN	12.21028
ILMN_1797070	APOL3	0000510184	238.0318	0.3416058	1	NaN	12.8645	38	253.9416	0.1724638	1	NaN	15.50552	36	287.5031	0.1832845	1	NaN	12.95283	44	268.4663	0.1596517	1	NaN	11.82645	44	217.0088	0.4366617	1	NaN	10.58026	47	213.9077	0.3946981	1	NaN	11.45522	42	227.4982	0.2915452	1	NaN	8.497431	43	229.3356	0.2485549	1	NaN	9.68646
ILMN_1756862	APOL3	0005670274	387.7856	0	1	NaN	24.98695	33	389.0357	0	1	NaN	18.17935	49	448.1302	0	1	NaN	24.25158	47	407.287	0	1	NaN	14.75005	53	403.8999	0	1	NaN	21.96238	42	388.8677	0	1	NaN	25.00976	43	337.2196	0	1	NaN	18.73144	36	575.5641	0	1	NaN	20.55209
ILMN_1779070	APOL4	0006860368	251.3988	0.2467153	1	NaN	15.50726	33	230.7726	0.3405797	1	NaN	10.83617	38	236.7085	0.5894428	1	NaN	10.44716	37	240.7505	0.3846154	1	NaN	13.89262	34	209.7671	0.490313	1	NaN	13.9672	29	243.3495	0.1752577	1	NaN	13.63841	37	211.8726	0.4591837	1	NaN	8.984374	55	236.6924	0.1676301	1	NaN	12.52184
ILMN_1704682	APOL4	0007320129	226.5628	0.4394161	1	NaN	14.76268	39	214.3086	0.5347826	1	NaN	13.05627	31	266.508	0.3181818	1	NaN	12.46352	45	234.6633	0.448476	1	NaN	11.03844	30	254.034	0.1907601	1	NaN	14.47021	46	186.0201	0.7525773	1	NaN	7.951663	39	231.1218	0.2623907	1	NaN	12.2838	44	202.8544	0.5708092	1	NaN	7.344559
ILMN_1676177	APOL5	0003170201	182.4196	0.890511	1	NaN	11.36776	33	170.9632	0.9376811	1	NaN	12.38489	32	222.8583	0.744868	1	NaN	11.70461	31	228.9432	0.5195936	1	NaN	12.92247	41	176.116	0.900149	1	NaN	10.38462	39	178.5965	0.8379971	1	NaN	12.07432	35	203.8439	0.5670554	1	NaN	10.18157	50	171.7905	0.9537572	1	NaN	9.98924
ILMN_1687201	APOL6	0006380338	249.7881	0.259854	1	NaN	13.01013	43	244.3354	0.2347826	1	NaN	13.29823	53	224.1757	0.7331378	1	NaN	13.33921	43	232.9512	0.4760523	1	NaN	10.97459	52	191.6417	0.728763	1	NaN	8.976304	35	209.305	0.4388807	1	NaN	9.500377	40	215.3012	0.4139942	1	NaN	11.64428	33	208.4012	0.4783237	1	NaN	8.115351
ILMN_1723522	APOLD1	0002260164	801.2607	0	1	NaN	42.23203	41	636.84	0	1	NaN	30.71505	44	892.5808	0	1	NaN	48.45115	32	519.511	0	1	NaN	23.71459	33	735.5498	0	1	NaN	30.43472	53	2463.782	0	1	NaN	91.87209	32	1186.412	0	1	NaN	24.75218	53	3936.956	0	1	NaN	106.4168
ILMN_1713438	APOM	0001510672	358.98	0	1	NaN	30.82701	32	278.2985	0.07826087	1	NaN	12.88635	39	377.2046	0	1	NaN	21.35242	44	328.0021	0.007256894	1	NaN	16.02853	48	324.3962	0.001490313	1	NaN	18.67217	38	280.3849	0.04123711	1	NaN	12.59538	44	278.5151	0.0393586	1	NaN	12.41412	34	303.2406	0	1	NaN	13.47588
ILMN_1721623	APOO	0005560647	7134.685	0	1	NaN	324.665	40	5878.537	0	1	NaN	213.5118	43	8312.977	0	1	NaN	343.8344	34	4557.216	0	1	NaN	120.4938	49	6913.45	0	1	NaN	213.1362	46	6253.837	0	1	NaN	165.5135	53	4839.054	0	1	NaN	131.3856	36	3418.37	0	1	NaN	98.51952
ILMN_1678152	APP	0004150592	3089.334	0	1	NaN	97.95073	59	2568.947	0	1	NaN	86.78456	53	3575.829	0	1	NaN	109.0163	37	4405.484	0	1	NaN	106.0103	49	3413.583	0	1	NaN	147.6512	36	3352.893	0	1	NaN	120.5801	41	4255.142	0	1	NaN	118.317	37	4158.404	0	1	NaN	103.7151
ILMN_1653283	APP	0007210167	386.012	0	1	NaN	22.84957	41	295.6083	0.03478261	1	NaN	16.21511	43	440.016	0	1	NaN	28.86504	39	366.94	0	1	NaN	16.68982	51	398.1036	0	1	NaN	24.10723	39	399.9496	0	1	NaN	25.86325	36	325.0269	0	1	NaN	14.09464	39	349.6695	0	1	NaN	16.12994
ILMN_1694875	APPBP2	0001570152	930.4131	0	1	NaN	34.76832	53	761.8416	0	1	NaN	29.89112	46	1515.532	0	1	NaN	65.97709	48	780.8474	0	1	NaN	29.03848	31	1586.444	0	1	NaN	93.48102	48	971.028	0	1	NaN	58.69422	32	844.8033	0	1	NaN	32.6455	58	456.141	0	1	NaN	17.09306
ILMN_1763730	APPL	0005960296	1922.141	0	1	NaN	70.67394	38	1412.888	0	1	NaN	56.26995	34	2534.204	0	1	NaN	134.8381	36	1672.014	0	1	NaN	94.62084	30	2242.277	0	1	NaN	111.6065	38	2155.083	0	1	NaN	110.0628	29	1960.449	0	1	NaN	94.35644	34	1252.124	0	1	NaN	63.34048
ILMN_1686011	APRIN	0000730196	225.3399	0.4481752	1	NaN	11.41033	42	272.4673	0.09130435	1	NaN	17.204	39	224.2403	0.7331378	1	NaN	9.534978	37	227.1966	0.5428157	1	NaN	12.87171	41	165.8603	0.9657228	1	NaN	8.629365	42	183.7031	0.7835051	1	NaN	7.76753	46	200.1124	0.6137026	1	NaN	10.79419	39	199.074	0.632948	1	NaN	8.178058
ILMN_1675695	APRIN	0002630653	1173.169	0	1	NaN	55.12311	54	914.387	0	1	NaN	39.26249	39	1418.159	0	1	NaN	55.11495	44	1000.678	0	1	NaN	46.51842	41	1300.902	0	1	NaN	67.23691	37	1548.183	0	1	NaN	87.57458	37	1085.537	0	1	NaN	44.71727	41	570.8046	0	1	NaN	25.25988
ILMN_1722491	APRT	0000650358	1342.347	0	1	NaN	59.26544	40	1383.526	0	1	NaN	84.08927	31	1761.111	0	1	NaN	90.4319	47	1087.228	0	1	NaN	45.83339	45	1444.901	0	1	NaN	62.952	46	1346.099	0	1	NaN	46.98275	48	1464.383	0	1	NaN	62.733	32	1301.401	0	1	NaN	47.95515
ILMN_1726410	APRT	0006480458	847.912	0	1	NaN	56.52953	41	1017.576	0	1	NaN	48.11851	48	1205.21	0	1	NaN	59.61048	49	807.5455	0	1	NaN	43.47229	48	873.46	0	1	NaN	50.38823	33	948.7904	0	1	NaN	48.38972	31	873.7313	0	1	NaN	36.81637	36	852.4124	0	1	NaN	43.22155
ILMN_1669833	APS	0004730246	423.3034	0	1	NaN	23.33097	47	315.788	0.01014493	1	NaN	18.10375	43	517.8405	0	1	NaN	28.75596	50	352.5548	0	1	NaN	16.8399	48	497.2397	0	1	NaN	32.29631	39	368.9984	0	1	NaN	21.47663	37	322.248	0	1	NaN	10.07182	25	222.8108	0.3092486	1	NaN	9.482378
ILMN_1726782	APTX	0001340148	195.2693	0.7912409	1	NaN	11.08243	43	215.6477	0.5173913	1	NaN	13.55758	40	262.4721	0.3387097	1	NaN	16.54042	36	227.7355	0.5341074	1	NaN	9.095839	43	188.8728	0.7645305	1	NaN	10.96643	48	204.4727	0.4874816	1	NaN	14.91992	38	196.2522	0.6778426	1	NaN	9.135368	45	191.6378	0.7615607	1	NaN	8.329363
ILMN_1726752	APTX	0002070019	1962.803	0	1	NaN	81.09643	51	1687.5	0	1	NaN	64.15713	47	2634.471	0	1	NaN	103.6943	44	1439.929	0	1	NaN	49.46014	44	1970.714	0	1	NaN	92.04901	36	1854.347	0	1	NaN	74.28835	37	1893.338	0	1	NaN	49.11015	70	1204.462	0	1	NaN	48.23344
ILMN_1815081	AQP1	0002140577	973.3454	0	1	NaN	44.24573	45	2374.72	0	1	NaN	88.27991	49	2285.846	0	1	NaN	80.93555	50	4042.643	0	1	NaN	131.2168	37	2252.455	0	1	NaN	71.76872	50	2920.612	0	1	NaN	116.5511	43	4439.856	0	1	NaN	137.7616	48	11405.38	0	1	NaN	218.1793
ILMN_1776857	AQP1	0006580113	286.8802	0.08613139	1	NaN	14.78483	52	317.9395	0.008695652	1	NaN	18.47221	43	457.0471	0	1	NaN	24.6188	45	416.8525	0	1	NaN	16.15356	50	342.9559	0	1	NaN	18.70516	34	342.3726	0	1	NaN	21.99813	34	400.4244	0	1	NaN	19.77798	51	346.2805	0	1	NaN	13.24122
ILMN_1763236	AQP10	0000840017	263.0299	0.1839416	1	NaN	17.40823	37	244.2565	0.2347826	1	NaN	14.67281	46	330.7039	0.05131965	1	NaN	16.63967	34	285.4958	0.1001451	1	NaN	11.23134	48	305.1507	0.03278688	1	NaN	18.19293	39	266.7729	0.07952872	1	NaN	13.81443	47	262.3564	0.08454811	1	NaN	13.37266	39	248.2194	0.09104046	1	NaN	12.22026
ILMN_1762606	AQP11	0007510487	1499.534	0	1	NaN	91.13454	39	1331.814	0	1	NaN	68.50469	28	1903.515	0	1	NaN	86.12949	39	1099.566	0	1	NaN	39.40417	44	1625.453	0	1	NaN	73.65891	31	1511.375	0	1	NaN	62.01838	40	1380.534	0	1	NaN	46.16246	41	799.806	0	1	NaN	30.58644
ILMN_1757036	AQP12A	0002640093	236.5497	0.3576642	1	NaN	10.54674	39	229.7858	0.3507246	1	NaN	12.82412	31	261.2029	0.3504399	1	NaN	25.19953	18	301.5408	0.04499274	1	NaN	15.18269	36	280.6886	0.0923994	1	NaN	14.61222	38	254.9217	0.1163476	1	NaN	10.87898	35	274.3487	0.0451895	1	NaN	14.11983	34	249.7629	0.07658959	1	NaN	13.49245
ILMN_1732149	AQP2	0004880014	259.8614	0.210219	1	NaN	14.37877	41	269.501	0.09855072	1	NaN	14.04583	33	304.7739	0.1173021	1	NaN	18.57681	29	245.3908	0.341074	1	NaN	8.082537	45	245.165	0.2324888	1	NaN	16.08232	45	256.0956	0.1060383	1	NaN	17.55048	35	231.3779	0.2580175	1	NaN	10.88821	29	220.4154	0.3280347	1	NaN	11.23479
ILMN_1651574	AQP3	0002060196	242.2789	0.3080292	1	NaN	15.9534	35	230.7502	0.3405797	1	NaN	11.92064	46	308.2893	0.09237537	1	NaN	12.23913	41	251.821	0.2815675	1	NaN	9.628289	28	356.0612	0	1	NaN	24.34938	39	234.8989	0.2268041	1	NaN	17.34535	26	276.498	0.04373178	1	NaN	13.87898	32	238.7222	0.1531792	1	NaN	12.59986
ILMN_1676649	AQP4	0003140470	305.2047	0.04525547	1	NaN	14.27196	49	330.3488	0	1	NaN	17.35499	31	471.2422	0	1	NaN	23.2991	48	601.3134	0	1	NaN	29.74276	42	402.3064	0	1	NaN	21.83023	42	389.6494	0	1	NaN	22.32245	43	330.3337	0	1	NaN	13.06956	48	345.7267	0	1	NaN	16.5051
ILMN_1747683	AQP4	0005340093	3418.835	0	1	NaN	130.9279	39	1939.048	0	1	NaN	71.64653	43	5038.715	0	1	NaN	172.1653	46	4693.546	0	1	NaN	140.002	40	4734.234	0	1	NaN	187.6743	49	4470.37	0	1	NaN	163.7933	49	2584.836	0	1	NaN	96.99943	41	2141.763	0	1	NaN	58.51251
ILMN_1807036	AQP5	0002710753	179.0263	0.909489	1	NaN	8.859216	41	185.7368	0.8304348	1	NaN	8.485271	48	205.4462	0.9061583	1	NaN	9.437775	41	229.258	0.5137881	1	NaN	11.09023	58	178.8656	0.876304	1	NaN	8.901585	38	171.9854	0.8821797	1	NaN	7.027146	55	198.7934	0.6311953	1	NaN	9.014926	36	185.3521	0.8439307	1	NaN	10.1739
ILMN_1786381	AQP6	0000540603	228.6025	0.4277372	1	NaN	9.475135	51	249.5287	0.2	1	NaN	11.53643	48	388.0255	0	1	NaN	37.16055	36	325.9171	0.007256894	1	NaN	11.02023	33	277.7994	0.1043219	1	NaN	19.25624	31	260.1272	0.09131075	1	NaN	12.75116	45	247.0163	0.148688	1	NaN	11.44671	36	402.753	0	1	NaN	18.7655
ILMN_1667264	AQP6	0002570477	262.3725	0.1927007	1	NaN	13.37909	44	245.3281	0.2289855	1	NaN	11.15525	47	312.4557	0.08357771	1	NaN	22.45767	33	278.1617	0.12627	1	NaN	15.9405	36	282.7527	0.08792847	1	NaN	18.07391	41	229.1615	0.2621502	1	NaN	10.22418	30	230.4172	0.2623907	1	NaN	8.032735	34	214.0174	0.4089595	1	NaN	8.3121
ILMN_1738494	AQP7	0005960008	235.9632	0.3620438	1	NaN	16.48967	30	227.9741	0.3753623	1	NaN	12.98147	41	318.2269	0.07331378	1	NaN	18.02944	47	266.9219	0.1669086	1	NaN	12.45168	45	297.6333	0.05216095	1	NaN	18.08317	30	340.777	0	1	NaN	21.59032	36	229.6663	0.2696793	1	NaN	10.66217	34	269.0132	0.01445087	1	NaN	15.13866
ILMN_1713462	AQP8	0006960612	293.4425	0.06277372	1	NaN	24.10194	30	316.0631	0.008695652	1	NaN	16.90407	31	456.2267	0	1	NaN	37.72524	25	355.9625	0	1	NaN	13.67935	41	353.1556	0	1	NaN	23.64494	32	441.0673	0	1	NaN	29.02602	40	354.4597	0	1	NaN	15.3966	44	235.1318	0.1777457	1	NaN	10.26206
ILMN_1715068	AQP9	0006770564	306.0278	0.04379562	1	NaN	12.42522	40	253.0956	0.1782609	1	NaN	12.94328	40	294.101	0.1466276	1	NaN	14.27097	40	271.1522	0.1552975	1	NaN	9.76654	55	244.8207	0.2339791	1	NaN	8.311301	49	229.8501	0.2621502	1	NaN	12.35127	31	234.5751	0.2244898	1	NaN	8.532122	38	229.99	0.2341041	1	NaN	11.28067
ILMN_1717154	AQR	0003180047	1207.309	0	1	NaN	59.65676	47	923.2547	0	1	NaN	39.75758	43	1712.836	0	1	NaN	70.57243	41	1027.253	0	1	NaN	34.75232	41	1563.147	0	1	NaN	59.57317	53	1302.841	0	1	NaN	63.23896	29	1143.238	0	1	NaN	47.19412	39	689.386	0	1	NaN	24.39634
ILMN_1792540	AR	0001340626	225.1547	0.449635	1	NaN	13.94827	35	197.9767	0.7101449	1	NaN	11.92979	35	246.7668	0.5029325	1	NaN	14.23819	37	199.5518	0.8519593	1	NaN	7.271646	38	171.9623	0.9299553	1	NaN	8.525516	45	183.3806	0.7879234	1	NaN	7.223472	45	195.8136	0.6851312	1	NaN	7.910156	34	201.8559	0.5809249	1	NaN	7.624389
ILMN_1767351	AR	0005050386	341.9619	0	1	NaN	18.75461	49	355.4676	0	1	NaN	21.64415	38	537.8651	0	1	NaN	20.17552	41	408.9215	0	1	NaN	22.10717	39	433.6472	0	1	NaN	23.49153	36	406.4122	0	1	NaN	22.80818	44	381.4032	0	1	NaN	20.0147	42	395.1922	0	1	NaN	14.0646
ILMN_1659572	AR	0005080632	227.9762	0.4306569	1	NaN	14.3695	44	207.6915	0.5942029	1	NaN	10.31261	38	248.2299	0.4794721	1	NaN	13.37372	45	222.5599	0.597968	1	NaN	11.42943	33	222.0549	0.3830104	1	NaN	10.96308	40	211.9324	0.4138439	1	NaN	11.37143	39	197.0399	0.6720117	1	NaN	6.940782	43	220.707	0.3280347	1	NaN	7.914398
ILMN_1729975	ARAF	0001090121	674.7076	0	1	NaN	54.12591	27	508.8007	0	1	NaN	29.97184	39	710.5537	0	1	NaN	38.90441	35	557.2666	0	1	NaN	30.89831	33	718.1907	0	1	NaN	45.91404	27	604.3476	0	1	NaN	33.96569	30	574.4459	0	1	NaN	26.02454	52	548.1712	0	1	NaN	21.09056
ILMN_1767541	ARAP2	0005700736	587.9612	0	1	NaN	37.70657	31	410.5145	0	1	NaN	20.80472	27	676.4246	0	1	NaN	34.33769	35	589.4256	0	1	NaN	35.73162	37	547.549	0	1	NaN	23.83727	47	479.6261	0	1	NaN	24.62412	29	522.151	0	1	NaN	20.95514	34	570.7432	0	1	NaN	25.86995
ILMN_1711120	ARC	0005810687	260.9352	0.2058394	1	NaN	12.77107	41	266.1839	0.1144928	1	NaN	16.03432	44	299.6826	0.1260997	1	NaN	13.40616	38	306.1173	0.03918723	1	NaN	15.42309	42	263.2198	0.1490313	1	NaN	13.10112	46	282.0772	0.03681885	1	NaN	12.97281	37	255.9061	0.1093294	1	NaN	8.006086	47	460.1928	0	1	NaN	17.1464
ILMN_1699703	ARCN1	0003060059	9604.368	0	1	NaN	485.3586	35	7006.861	0	1	NaN	185.7244	52	12382.77	0	1	NaN	430.692	45	7461.378	0	1	NaN	188.2362	43	10611.65	0	1	NaN	357.5812	50	11335.83	0	1	NaN	319.0531	56	8148.023	0	1	NaN	170.8522	43	4478.837	0	1	NaN	114.7729
ILMN_1721977	ARD1A	0000870215	1569.717	0	1	NaN	90.74708	41	1390.539	0	1	NaN	54.91702	48	2198.635	0	1	NaN	91.68459	58	1499.194	0	1	NaN	73.63644	36	1961.299	0	1	NaN	101.065	50	1483.028	0	1	NaN	69.79002	38	1746.6	0	1	NaN	72.75357	51	1498.215	0	1	NaN	55.23981
ILMN_1804421	AREG	0002640537	195.4743	0.7912409	1	NaN	9.393506	46	197.7077	0.7144927	1	NaN	10.0098	44	239.4176	0.57478	1	NaN	13.7944	39	230.9305	0.4934688	1	NaN	11.92773	36	201.9857	0.5976155	1	NaN	7.701662	41	190.5228	0.6936672	1	NaN	10.56345	46	186.9773	0.8206997	1	NaN	6.420843	41	197.3415	0.6690751	1	NaN	7.537718
ILMN_1661458	ARF1	0003360152	228.1818	0.4291971	1	NaN	11.47096	44	221.8745	0.4492754	1	NaN	14.29296	40	296.6328	0.1363636	1	NaN	12.77515	43	290.8032	0.0754717	1	NaN	15.573	45	245.6986	0.2309985	1	NaN	16.94671	38	247.2183	0.1531664	1	NaN	18.23332	32	240.6656	0.1865889	1	NaN	13.21984	44	226.4922	0.2731214	1	NaN	12.74947
ILMN_1802203	ARF1	0006130746	10327.94	0	1	NaN	485.306	43	9268.113	0	1	NaN	265.5316	42	13614.28	0	1	NaN	512.7191	27	10420.69	0	1	NaN	209.4531	40	11589.27	0	1	NaN	420.5437	39	12806.82	0	1	NaN	380.0959	36	10864.5	0	1	NaN	282.1661	40	8583.143	0	1	NaN	192.2296
ILMN_1682938	ARF3	0001820209	6116.512	0	1	NaN	269.0412	45	4881.383	0	1	NaN	157.7615	49	8383.481	0	1	NaN	214.6387	61	4895.111	0	1	NaN	165.2405	40	8310.074	0	1	NaN	250.9918	52	6736.276	0	1	NaN	214.597	42	5771.081	0	1	NaN	172.5039	40	3215.693	0	1	NaN	112.2631
ILMN_1723884	ARF4	0002490243	1951.156	0	1	NaN	71.49574	46	1866.847	0	1	NaN	69.3578	46	3143.293	0	1	NaN	108.2728	40	2114.51	0	1	NaN	76.37627	47	2619.707	0	1	NaN	125.5158	36	2780.637	0	1	NaN	81.45808	48	1953.407	0	1	NaN	59.64666	44	1141.35	0	1	NaN	39.93909
ILMN_1719518	ARF4	0004210040	6773.165	0	1	NaN	273.8261	31	5299.883	0	1	NaN	164.9152	40	9297.247	0	1	NaN	311.6346	52	5795.566	0	1	NaN	193.8914	45	8047.986	0	1	NaN	330.8092	42	7755.807	0	1	NaN	314.0485	39	6547.069	0	1	NaN	202.0663	50	3942.702	0	1	NaN	141.4832
ILMN_1752340	ARF5	0001170349	9278.366	0	1	NaN	422.3503	47	7249.264	0	1	NaN	348.3784	33	12493.89	0	1	NaN	399.4188	44	6379.573	0	1	NaN	185.9822	57	10359.41	0	1	NaN	425.7603	37	8568.243	0	1	NaN	251.3414	36	7969.674	0	1	NaN	254.1851	44	3496.642	0	1	NaN	133.7115
ILMN_1764297	ARF6	0000520035	221.308	0.5021898	1	NaN	13.09147	37	209.4503	0.5826087	1	NaN	10.94944	35	278.2005	0.2302053	1	NaN	10.06823	46	251.3244	0.2830189	1	NaN	9.931883	38	245.8887	0.2309985	1	NaN	13.82776	35	268.6878	0.0706922	1	NaN	11.28979	44	252.8534	0.1253644	1	NaN	12.77208	41	220.1929	0.3294798	1	NaN	14.79309
ILMN_1675709	ARFGAP1	0002360411	2218.606	0	1	NaN	84.04426	42	1974.54	0	1	NaN	68.97599	45	2599.718	0	1	NaN	74.9351	44	2197.388	0	1	NaN	67.46288	45	2364.441	0	1	NaN	94.45847	51	2459.294	0	1	NaN	102.3332	39	2016.501	0	1	NaN	57.58154	49	1900.905	0	1	NaN	57.75872
ILMN_1769250	ARFGAP2	0000870270	2089.603	0	1	NaN	73.67509	47	2013.721	0	1	NaN	84.6162	35	3339.174	0	1	NaN	143.6918	47	2677.985	0	1	NaN	71.69307	48	2878.94	0	1	NaN	151.0318	32	3230.471	0	1	NaN	147.8324	36	2391.437	0	1	NaN	64.23235	49	1705.892	0	1	NaN	57.7209
ILMN_1731287	ARFGAP3	0001820360	4296.495	0	1	NaN	163.9944	45	3307.622	0	1	NaN	128.7843	44	5672.63	0	1	NaN	169.2068	53	3017.607	0	1	NaN	75.23348	48	4671.898	0	1	NaN	145.1321	50	4297.756	0	1	NaN	173.802	35	3015.243	0	1	NaN	83.08574	45	1798.118	0	1	NaN	59.8662
ILMN_1728471	ARFGEF1	0003870746	3587.507	0	1	NaN	154.0992	39	2885.587	0	1	NaN	128.7933	35	5065.991	0	1	NaN	179.6034	43	2756.14	0	1	NaN	82.01067	32	4546.658	0	1	NaN	170.3485	47	3951.179	0	1	NaN	142.7502	42	3007.382	0	1	NaN	81.14098	46	1696.39	0	1	NaN	44.75309
ILMN_1789990	ARFGEF2	0000620408	515.9076	0	1	NaN	32.72203	46	342.2914	0	1	NaN	10.16756	54	663.176	0	1	NaN	27.56628	33	432.6934	0	1	NaN	19.70271	44	609.6286	0	1	NaN	25.39836	34	489.6938	0	1	NaN	21.09784	42	358.4726	0	1	NaN	17.70333	52	280.6734	0.002890173	1	NaN	11.8093
ILMN_1768399	ARFIP1	0001430364	239.8624	0.329927	1	NaN	16.90547	36	253.8536	0.1724638	1	NaN	14.77499	37	298.1947	0.1319648	1	NaN	14.32898	46	288.1741	0.08998549	1	NaN	15.35747	39	303.0259	0.03725782	1	NaN	17.11944	41	246.7064	0.1575847	1	NaN	12.62788	45	244.407	0.164723	1	NaN	14.00426	37	282.3589	0.002890173	1	NaN	13.35744
ILMN_1698447	ARFIP1	0006480647	1895.393	0	1	NaN	89.76263	49	1382.424	0	1	NaN	50.80811	52	2679.273	0	1	NaN	139.5845	28	1514.098	0	1	NaN	47.16468	50	2007.955	0	1	NaN	105.455	32	2335.897	0	1	NaN	106.5337	42	1755.963	0	1	NaN	62.20904	39	1398.166	0	1	NaN	43.57705
ILMN_1750690	ARFIP2	0001260458	331.7565	0.01021898	1	NaN	22.46378	35	328.3565	0	1	NaN	19.84144	31	422.1593	0	1	NaN	26.84009	31	303.6166	0.04063861	1	NaN	12.27156	38	345.7228	0	1	NaN	15.53167	45	292.2036	0.0191458	1	NaN	21.84632	46	305.1894	0	1	NaN	13.55953	43	270.2364	0.01300578	1	NaN	11.6508
ILMN_1703989	ARFRP1	0000650731	421.9265	0	1	NaN	25.56063	37	429.3448	0	1	NaN	33.70988	34	508.3879	0	1	NaN	27.51625	27	437.9927	0	1	NaN	29.00327	28	455.8835	0	1	NaN	24.85956	50	450.7048	0	1	NaN	35.62765	28	387.4793	0	1	NaN	22.87675	36	399.5812	0	1	NaN	24.54115
ILMN_1812281	ARG1	0006860754	200.5115	0.7372262	1	NaN	8.717193	57	228.8888	0.357971	1	NaN	13.97497	37	220.7287	0.7653959	1	NaN	11.8476	37	244.5641	0.3468795	1	NaN	12.43029	51	213.2337	0.4560358	1	NaN	12.90137	40	164.1062	0.9440354	1	NaN	7.57585	26	191.5772	0.7536443	1	NaN	7.205397	31	203.6733	0.5563584	1	NaN	8.479395
ILMN_1800898	ARG2	0005900221	1831.308	0	1	NaN	82.08614	41	1468.388	0	1	NaN	61.79848	43	2337.937	0	1	NaN	88.93609	45	1014.349	0	1	NaN	32.27507	36	1623.353	0	1	NaN	85.42647	35	1866.107	0	1	NaN	83.06323	47	1596.18	0	1	NaN	59.05955	43	459.3133	0	1	NaN	16.20836
ILMN_1707529	ARG99	0004060646	209.2717	0.6364964	1	NaN	11.89296	42	241.6563	0.2478261	1	NaN	11.55978	54	232.786	0.6378299	1	NaN	9.583414	44	216.2338	0.6806967	1	NaN	9.512209	39	205.0816	0.5663189	1	NaN	10.6038	42	239.7279	0.1944035	1	NaN	23.14659	28	173.2307	0.9460641	1	NaN	9.136147	30	196.1267	0.6893064	1	NaN	7.55351
ILMN_1699251	ARG99	0006330240	333.5511	0.00729927	1	NaN	15.44309	34	379.7037	0	1	NaN	20.19211	40	493.8503	0	1	NaN	23.34197	48	365.6981	0	1	NaN	14.53442	43	464.0628	0	1	NaN	35.21422	40	375.2437	0	1	NaN	22.1584	42	342.806	0	1	NaN	14.13225	47	344.6226	0	1	NaN	16.18468
ILMN_1716068	ARGFX	0003180279	264.9174	0.1751825	1	NaN	20.94016	28	233.352	0.3101449	1	NaN	12.30518	40	282.7581	0.2082111	1	NaN	10.95629	38	260.4896	0.2133527	1	NaN	8.972612	50	296.5175	0.05365127	1	NaN	19.47649	27	244.3522	0.1723122	1	NaN	8.707923	39	253.3877	0.122449	1	NaN	11.44585	42	212.6989	0.4248555	1	NaN	8.000699
ILMN_1733068	ARHGAP1	0000840348	2577.603	0	1	NaN	126.3442	40	2664.361	0	1	NaN	97.29867	47	3809.856	0	1	NaN	111.7789	38	3452.363	0	1	NaN	108.8797	40	3652.656	0	1	NaN	106.4543	35	3899.909	0	1	NaN	146.4696	53	2986.953	0	1	NaN	79.20155	37	4102.06	0	1	NaN	85.22569
ILMN_1736112	ARHGAP10	0002370706	321.2211	0.02481752	1	NaN	19.66993	44	322.2759	0.004347826	1	NaN	20.25771	43	405.2818	0	1	NaN	23.24284	35	333.0559	0.004354137	1	NaN	15.18082	54	338.711	0	1	NaN	20.78694	45	363.535	0	1	NaN	27.00761	35	309.32	0	1	NaN	16.53843	39	399.883	0	1	NaN	18.48085
ILMN_1673815	ARHGAP11A	0000060220	175.8435	0.9240876	1	NaN	10.61218	43	205.453	0.6173913	1	NaN	11.86311	44	211.2559	0.8533725	1	NaN	9.872408	37	193.8704	0.8998548	1	NaN	9.504843	28	200.1785	0.6229508	1	NaN	7.099643	39	173.7797	0.8703976	1	NaN	11.39087	32	199.1905	0.6268222	1	NaN	7.896859	53	200.667	0.6141618	1	NaN	10.53917
ILMN_1744830	ARHGAP11A	0000270377	191.7245	0.8262774	1	NaN	10.15757	48	185.037	0.8347826	1	NaN	9.443157	41	267.4444	0.3152493	1	NaN	17.41246	40	228.6396	0.5253991	1	NaN	11.54902	37	214.0125	0.4530551	1	NaN	14.20211	42	173.987	0.8703976	1	NaN	8.930263	47	180.6225	0.8921283	1	NaN	7.656406	52	193.7799	0.7268786	1	NaN	7.19804
ILMN_1738830	ARHGAP11A	0002650601	203.3414	0.6992701	1	NaN	9.589027	40	278.8468	0.07536232	1	NaN	20.25922	38	295.4886	0.1407625	1	NaN	16.7048	54	231.8523	0.4876633	1	NaN	9.834007	47	242.6957	0.242921	1	NaN	11.21851	43	242.7841	0.1767305	1	NaN	11.76734	37	223.5301	0.3294461	1	NaN	10.73822	34	283.5666	0.002890173	1	NaN	15.31264
ILMN_1753500	ARHGAP12	0003190020	2613.026	0	1	NaN	119.0468	38	2253.493	0	1	NaN	97.20623	35	4618.833	0	1	NaN	178.6642	31	2142.126	0	1	NaN	55.23632	49	4307.6	0	1	NaN	188.4338	38	3591.386	0	1	NaN	145.5134	43	1999.449	0	1	NaN	83.42484	25	1429.997	0	1	NaN	57.04079
ILMN_1777882	ARHGAP15	0002600037	515.389	0	1	NaN	29.22023	45	423.0325	0	1	NaN	26.63755	37	476.1758	0	1	NaN	27.84795	29	355.2898	0	1	NaN	17.15355	41	427.4037	0	1	NaN	25.82275	35	408.1254	0	1	NaN	23.42602	36	328.3208	0	1	NaN	14.98647	44	398.3219	0	1	NaN	15.16299
ILMN_1718610	ARHGAP17	0001710100	2862.188	0	1	NaN	100.3666	53	2372.138	0	1	NaN	73.78799	52	2967.438	0	1	NaN	80.01859	39	2700.065	0	1	NaN	63.97496	49	2993.59	0	1	NaN	158.8795	34	3149.864	0	1	NaN	87.964	36	2610.936	0	1	NaN	58.96233	64	3885.213	0	1	NaN	139.3526
ILMN_1768779	ARHGAP17	0005550097	204.8881	0.6817518	1	NaN	14.12925	33	188.8549	0.8043478	1	NaN	9.831174	38	220.363	0.7741935	1	NaN	10.08176	30	228.368	0.5253991	1	NaN	9.967828	33	202.5614	0.5931445	1	NaN	10.99289	37	196.6393	0.5964654	1	NaN	9.367327	44	218.5913	0.3688047	1	NaN	11.41917	39	222.6108	0.3092486	1	NaN	9.337444
ILMN_1791186	ARHGAP18	0007100609	291.2982	0.0729927	1	NaN	18.71696	34	239.6831	0.2666667	1	NaN	15.58432	43	294.205	0.1451613	1	NaN	19.62537	39	221.3486	0.6081277	1	NaN	11.30436	38	220.2133	0.3979136	1	NaN	9.618698	39	209.4065	0.4374079	1	NaN	10.88445	45	231.8452	0.2565598	1	NaN	13.00719	29	232.9644	0.2052023	1	NaN	8.647929
ILMN_1688953	ARHGAP19	0006130441	911.088	0	1	NaN	46.76262	45	796.5845	0	1	NaN	34.68919	55	1399.584	0	1	NaN	52.27037	45	787.6395	0	1	NaN	39.54135	38	1246.629	0	1	NaN	43.2929	48	1466.812	0	1	NaN	50.90889	50	1127.751	0	1	NaN	36.98589	40	1884.003	0	1	NaN	59.92863
ILMN_1782761	ARHGAP20	0004640762	834.2377	0	1	NaN	43.85459	42	900.181	0	1	NaN	37.62222	40	1439.372	0	1	NaN	70.95458	42	748.7906	0	1	NaN	30.91953	35	1485.778	0	1	NaN	65.6161	41	1233.959	0	1	NaN	48.86042	55	1220.601	0	1	NaN	51.82061	33	383.0598	0	1	NaN	14.79637
ILMN_1811592	ARHGAP21	0003370487	25546.17	0	1	NaN	1047.183	49	21009.92	0	1	NaN	772.2046	38	30477.84	0	1	NaN	849.6733	41	20752.61	0	1	NaN	495.5911	40	25552.96	0	1	NaN	776.3882	46	28254.15	0	1	NaN	845.8065	43	23478.39	0	1	NaN	644.4826	45	22355.66	0	1	NaN	581.4083
ILMN_1674307	ARHGAP22	0006220762	553.8353	0	1	NaN	42.03952	28	440.1046	0	1	NaN	22.33619	37	638.2541	0	1	NaN	35.62096	31	397.5889	0	1	NaN	25.13114	36	537.8705	0	1	NaN	39.61525	38	532.0237	0	1	NaN	35.80583	42	381.6519	0	1	NaN	26.52544	26	832.1772	0	1	NaN	42.17427
ILMN_1775441	ARHGAP24	0002070347	260.2035	0.2087591	1	NaN	19.03499	30	251.9192	0.1855073	1	NaN	14.5595	37	265.6536	0.3196481	1	NaN	11.13268	47	238.9301	0.4034833	1	NaN	11.557	52	221.1978	0.3934426	1	NaN	9.529608	34	229.9236	0.2621502	1	NaN	9.85915	41	238.4638	0.1997085	1	NaN	9.868846	32	385.8973	0	1	NaN	15.59528
ILMN_1765876	ARHGAP24	0003140603	560.9469	0	1	NaN	32.22231	52	599.3392	0	1	NaN	31.25801	37	460.9867	0	1	NaN	24.58642	40	303.0678	0.04208998	1	NaN	13.67634	42	374.5016	0	1	NaN	14.34394	24	341.32	0	1	NaN	18.87194	35	266.4955	0.0670554	1	NaN	10.36806	52	521.1952	0	1	NaN	16.48847
ILMN_1801833	ARHGAP24	0005900070	379.2617	0	1	NaN	18.63899	38	399.2491	0	1	NaN	19.98578	41	326.7948	0.05718475	1	NaN	13.32922	48	277.2369	0.1277213	1	NaN	12.65503	43	333.5421	0	1	NaN	17.74989	36	333.1347	0	1	NaN	13.57305	30	259.5064	0.09329446	1	NaN	13.86195	36	590.5092	0	1	NaN	27.84676
ILMN_1777998	ARHGAP25	0003840019	380.1761	0	1	NaN	22.75668	47	332.554	0	1	NaN	17.93029	52	392.187	0	1	NaN	22.58753	35	265.0395	0.179971	1	NaN	10.90982	48	299.3518	0.04918033	1	NaN	13.40955	31	348.9742	0	1	NaN	18.03422	44	282.9903	0.03061225	1	NaN	13.71039	32	343.9189	0	1	NaN	16.88205
ILMN_1763508	ARHGAP25	0004850079	275.4323	0.119708	1	NaN	19.36405	42	301.4187	0.02318841	1	NaN	20.40029	39	264.9016	0.3269795	1	NaN	12.87418	36	269.2375	0.1596517	1	NaN	16.79726	34	211.665	0.4679583	1	NaN	11.93279	39	205.2626	0.4815906	1	NaN	11.58598	28	210.5905	0.4781341	1	NaN	10.27952	39	262.9235	0.02601156	1	NaN	8.595095
ILMN_1661971	ARHGAP25	0007570280	364.3369	0	1	NaN	25.51049	34	262.9992	0.126087	1	NaN	12.61066	40	321.9995	0.06304985	1	NaN	21.6691	34	269.9888	0.1582003	1	NaN	10.77886	32	367.8609	0	1	NaN	19.85133	44	305.837	0.004418262	1	NaN	17.29171	35	310.3901	0	1	NaN	15.82311	43	259.3921	0.04046243	1	NaN	10.64461
ILMN_1711490	ARHGAP26	0006620601	576.7888	0	1	NaN	37.01656	45	683.1024	0	1	NaN	39.6502	45	951.673	0	1	NaN	42.09219	51	503.5302	0	1	NaN	22.98705	40	913.7153	0	1	NaN	43.05299	52	656.511	0	1	NaN	28.29489	41	659.4675	0	1	NaN	31.15883	32	323.0519	0	1	NaN	15.59516
ILMN_1734652	ARHGAP27	0003120647	2211.655	0	1	NaN	99.89223	41	1833.141	0	1	NaN	77.43936	35	2999.391	0	1	NaN	95.99159	45	1743.774	0	1	NaN	42.25274	46	2300.613	0	1	NaN	89.7122	44	1922.844	0	1	NaN	77.46507	40	1539.398	0	1	NaN	41.88448	51	1256.848	0	1	NaN	43.15732
ILMN_1796772	ARHGAP28	0002340685	227.691	0.4306569	1	NaN	10.24966	41	215.8671	0.5101449	1	NaN	12.69598	41	206.2119	0.9017595	1	NaN	9.547271	36	186.3909	0.9477504	1	NaN	7.510608	48	219.2675	0.4053651	1	NaN	9.271894	36	177.4625	0.8497791	1	NaN	8.167475	34	191.7144	0.7536443	1	NaN	9.742229	38	211.8437	0.4349711	1	NaN	12.37436
ILMN_1731178	ARHGAP28	0003850113	212.0053	0.6116788	1	NaN	9.181917	66	181.8015	0.8652174	1	NaN	10.98909	50	215.7368	0.8167155	1	NaN	14.33309	31	203.6891	0.8229318	1	NaN	9.243822	48	188.8311	0.7645305	1	NaN	10.59105	49	170.6857	0.8998528	1	NaN	9.046223	42	180.9881	0.8906705	1	NaN	7.397802	56	203.5385	0.5621387	1	NaN	11.0188
ILMN_1797753	ARHGAP28	0007210402	257.8151	0.2160584	1	NaN	16.80021	45	257.0652	0.1492754	1	NaN	17.1982	34	309.5572	0.09090909	1	NaN	24.58954	40	232.6993	0.4775036	1	NaN	11.37961	39	262.6651	0.1505216	1	NaN	14.33513	41	237.2713	0.2076583	1	NaN	10.85831	39	227.5453	0.2900875	1	NaN	9.573946	49	253.2142	0.06213873	1	NaN	12.31809
ILMN_1751474	ARHGAP29	0001260095	577.9026	0	1	NaN	40.50245	41	296.0493	0.03478261	1	NaN	18.75538	37	459.441	0	1	NaN	28.1058	32	290.0922	0.07692308	1	NaN	12.20592	35	409.2574	0	1	NaN	20.43534	42	509.3173	0	1	NaN	36.41246	36	538.96	0	1	NaN	32.91837	35	225.5175	0.2803468	1	NaN	10.69595
ILMN_1751164	ARHGAP30	0000830189	285.4304	0.08759124	1	NaN	17.30716	34	261.7679	0.1289855	1	NaN	18.17274	43	246.1774	0.5087976	1	NaN	9.672684	44	229.3458	0.5123367	1	NaN	11.15528	34	215.3205	0.4470939	1	NaN	10.97748	41	201.4858	0.5316642	1	NaN	12.49566	36	204.821	0.5553936	1	NaN	9.755194	37	240.7533	0.1387283	1	NaN	8.872402
ILMN_1750805	ARHGAP30	0003120386	237.4394	0.3489051	1	NaN	13.11911	33	289.6227	0.04347826	1	NaN	18.84641	45	267.4565	0.3152493	1	NaN	14.92371	46	268.7125	0.1596517	1	NaN	11.42697	43	250.9969	0.2071535	1	NaN	12.97489	34	271.2389	0.06480118	1	NaN	17.72974	33	239.0164	0.1938775	1	NaN	10.29988	53	267.3636	0.01589595	1	NaN	13.77615
ILMN_1770824	ARHGAP4	0003710372	1428.486	0	1	NaN	58.39812	40	814.7307	0	1	NaN	32.47002	34	2842.178	0	1	NaN	104.2606	49	1243.042	0	1	NaN	49.27418	42	1502.05	0	1	NaN	82.68037	44	2017.236	0	1	NaN	53.46542	50	1517.053	0	1	NaN	46.94445	44	650.0826	0	1	NaN	24.03448
ILMN_1765897	ARHGAP5	0003130768	687.9029	0	1	NaN	43.90415	41	531.6924	0	1	NaN	27.90615	40	859.8685	0	1	NaN	49.16902	26	607.1767	0	1	NaN	34.65145	43	678.5818	0	1	NaN	41.38943	31	742.1531	0	1	NaN	52.97519	33	607.568	0	1	NaN	30.37998	47	380.1477	0	1	NaN	17.19591
ILMN_1806655	ARHGAP6	0000360253	265.8781	0.1693431	1	NaN	15.30341	29	259.689	0.142029	1	NaN	13.80968	39	312.4969	0.08357771	1	NaN	13.47628	47	319.6135	0.01306241	1	NaN	11.19807	46	271.3435	0.1207153	1	NaN	12.04618	37	235	0.2268041	1	NaN	9.062049	55	235.7933	0.2142857	1	NaN	7.743195	36	243.4043	0.1156069	1	NaN	12.24031
ILMN_1732641	ARHGAP6	0002570025	317.6748	0.02773723	1	NaN	27.26734	40	312.2619	0.0115942	1	NaN	18.22103	48	289.6433	0.1730205	1	NaN	14.51861	42	264.7148	0.1828737	1	NaN	12.69425	41	270.8197	0.1207153	1	NaN	18.44831	33	233.9527	0.2356406	1	NaN	12.18767	41	221.7255	0.3396502	1	NaN	8.41265	50	221.2813	0.3236994	1	NaN	9.3377
ILMN_1673358	ARHGAP6	0006280593	217.5785	0.5532846	1	NaN	11.35876	38	218.7528	0.484058	1	NaN	10.26343	46	252.4724	0.4310851	1	NaN	12.29244	50	216.877	0.6763425	1	NaN	7.676893	35	211.6356	0.4679583	1	NaN	10.10508	31	220.9198	0.3225331	1	NaN	10.44425	39	249.3147	0.1399417	1	NaN	11.15909	38	230.0342	0.2341041	1	NaN	9.100122
ILMN_1656276	ARHGAP8	0004890370	291.5858	0.07153285	1	NaN	14.75091	51	245.8678	0.2246377	1	NaN	13.85527	48	288.246	0.1832845	1	NaN	13.89282	48	272.6111	0.1509434	1	NaN	12.62946	50	251.5033	0.2041729	1	NaN	10.10375	36	265.9886	0.08247422	1	NaN	14.93503	31	227.0413	0.2973761	1	NaN	11.95255	40	230.0526	0.2341041	1	NaN	10.17488
ILMN_1663916	ARHGAP9	0002510035	1947.32	0	1	NaN	86.67251	54	1313.759	0	1	NaN	61.49664	36	2850.56	0	1	NaN	110.6168	50	1258.964	0	1	NaN	37.38049	47	1657.315	0	1	NaN	67.59573	48	1761.936	0	1	NaN	69.948	34	1181.789	0	1	NaN	54.0601	43	494.0457	0	1	NaN	20.5329
ILMN_1734742	ARHGDIA	0006520594	2228.662	0	1	NaN	83.3683	37	1747.256	0	1	NaN	66.76968	42	3163.288	0	1	NaN	115.3759	42	1810.288	0	1	NaN	75.2002	41	2843.614	0	1	NaN	115.3729	49	2577.407	0	1	NaN	121.2633	40	2009.307	0	1	NaN	87.58283	36	4158.51	0	1	NaN	108.6242
ILMN_1678143	ARHGDIB	0000360762	3572.99	0	1	NaN	125.915	46	4147.039	0	1	NaN	121.3441	29	3853.616	0	1	NaN	101.0908	42	1822.902	0	1	NaN	45.08891	44	2345.144	0	1	NaN	86.17906	41	2636.633	0	1	NaN	80.87855	45	1617.409	0	1	NaN	43.7094	46	4975.932	0	1	NaN	90.06139
ILMN_1711278	ARHGDIG	0003780750	339.4922	0	1	NaN	17.04664	49	285.5095	0.05217391	1	NaN	18.94921	40	529.8643	0	1	NaN	33.79837	39	364.0976	0	1	NaN	17.20647	36	355.179	0	1	NaN	18.32545	39	373.0554	0	1	NaN	23.13368	35	355.1144	0	1	NaN	22.48819	36	266.5307	0.01878613	1	NaN	9.697244
ILMN_1772370	ARHGEF1	0005860239	488.4737	0	1	NaN	29.15809	48	404.6454	0	1	NaN	19.96196	31	491.061	0	1	NaN	29.8887	50	455.8997	0	1	NaN	23.92032	40	666.7928	0	1	NaN	50.46925	46	455.6505	0	1	NaN	29.12771	43	420.5882	0	1	NaN	19.95428	52	724.217	0	1	NaN	30.18428
ILMN_1787906	ARHGEF10	0000650400	793.0728	0	1	NaN	49.81849	39	660.5607	0	1	NaN	29.02165	36	779.2427	0	1	NaN	29.73763	51	575.754	0	1	NaN	21.8615	50	746.9065	0	1	NaN	30.98702	45	831.4888	0	1	NaN	37.18309	38	664.1597	0	1	NaN	38.75868	33	2199.104	0	1	NaN	79.15611
ILMN_1727205	ARHGEF10L	0002680639	578.4401	0	1	NaN	35.58984	35	488.8253	0	1	NaN	32.13701	38	853.0504	0	1	NaN	45.91661	40	698.8561	0	1	NaN	33.71244	42	910.2367	0	1	NaN	68.43941	47	751.4755	0	1	NaN	44.0477	38	630.1329	0	1	NaN	33.76079	35	238.4756	0.1531792	1	NaN	8.483846
ILMN_1689770	ARHGEF10L	0005870722	303.1186	0.04963504	1	NaN	16.97042	52	269.6448	0.09710145	1	NaN	20.18409	38	348.2328	0.03079179	1	NaN	20.21007	38	291.9492	0.07256894	1	NaN	19.75928	25	264.015	0.1445604	1	NaN	13.26125	39	262.0096	0.089838	1	NaN	15.1421	38	282.3376	0.03206997	1	NaN	14.8634	34	249.4226	0.08381503	1	NaN	8.022602
ILMN_1656546	ARHGEF11	0000990364	306.7175	0.04233577	1	NaN	20.10339	49	264.0033	0.1246377	1	NaN	15.91599	31	318.9463	0.07038123	1	NaN	15.33299	34	275.5945	0.1349782	1	NaN	14.95091	47	284.3749	0.08494784	1	NaN	15.9078	35	317.0614	0	1	NaN	14.86986	43	296.3397	0.002915452	1	NaN	13.11289	35	197.5609	0.6676301	1	NaN	8.335498
ILMN_1733861	ARHGEF11	0005960768	817.7618	0	1	NaN	50.31997	28	771.523	0	1	NaN	39.3382	43	1078.447	0	1	NaN	56.75172	42	603.415	0	1	NaN	22.95238	41	1002.993	0	1	NaN	46.04884	39	985.2188	0	1	NaN	65.09676	48	720.7784	0	1	NaN	29.30233	48	411.0633	0	1	NaN	16.9361
ILMN_1810712	ARHGEF12	0002450576	3325.091	0	1	NaN	128.051	54	2422.412	0	1	NaN	71.31017	53	4234.417	0	1	NaN	163.6223	50	2221.712	0	1	NaN	73.294	43	3523.119	0	1	NaN	117.9585	54	3629.645	0	1	NaN	169.6244	43	2792.73	0	1	NaN	86.346	45	684.3633	0	1	NaN	27.10314
ILMN_1792571	ARHGEF15	0005910753	290.1327	0.07591241	1	NaN	18.69017	43	304.8791	0.02173913	1	NaN	15.2882	39	370.4421	0	1	NaN	28.6626	31	332.5251	0.004354137	1	NaN	16.72522	32	313.7835	0.02086438	1	NaN	17.53146	38	302.1756	0.008836525	1	NaN	20.20291	37	278.2834	0.0393586	1	NaN	11.9885	39	308.498	0	1	NaN	9.773427
ILMN_1669928	ARHGEF16	0003060291	600.5233	0	1	NaN	32.9496	37	589.4721	0	1	NaN	29.43658	38	438.0338	0	1	NaN	17.72774	50	472.125	0	1	NaN	25.89349	34	300.5285	0.04321907	1	NaN	17.25059	40	321.495	0	1	NaN	20.29851	28	341.5806	0	1	NaN	14.63801	40	1170.908	0	1	NaN	25.88432
ILMN_1754562	ARHGEF17	0000940204	1069.89	0	1	NaN	49.65148	50	835.1999	0	1	NaN	44.86902	40	1685.512	0	1	NaN	55.6651	59	894.7192	0	1	NaN	24.47319	43	1703.956	0	1	NaN	57.38353	49	896.5258	0	1	NaN	38.79455	41	856.176	0	1	NaN	31.63848	44	475.2771	0	1	NaN	12.27573
ILMN_1664016	ARHGEF18	0002760255	5925.838	0	1	NaN	302.2818	40	5735.527	0	1	NaN	176.5662	49	7003.866	0	1	NaN	195.2204	51	5191.973	0	1	NaN	141.9883	38	5669.966	0	1	NaN	197.6687	41	6888.543	0	1	NaN	296.9336	31	5286.876	0	1	NaN	174.5256	38	3949.957	0	1	NaN	109.106
ILMN_1808999	ARHGEF19	0005270072	387.849	0	1	NaN	22.28957	38	318.8656	0.007246377	1	NaN	16.22066	39	446.1527	0	1	NaN	25.49565	45	410.3617	0	1	NaN	23.09258	34	401.5428	0	1	NaN	33.4211	27	326.3322	0	1	NaN	18.03386	34	296.3835	0.002915452	1	NaN	10.93594	59	292.8997	0	1	NaN	11.96291
ILMN_1703477	ARHGEF2	0007150360	12376.42	0	1	NaN	515.7786	35	10430.2	0	1	NaN	329.8239	53	16782.98	0	1	NaN	504.9862	34	10979.09	0	1	NaN	266.3441	56	14269.5	0	1	NaN	445.4146	43	14587.1	0	1	NaN	519.1389	31	12339.94	0	1	NaN	275.7516	49	16199.14	0	1	NaN	324.9521
ILMN_1781010	ARHGEF3	0001450367	10287.19	0	1	NaN	484.0814	38	8646.101	0	1	NaN	315.8747	34	12238.22	0	1	NaN	435.5503	43	5946.259	0	1	NaN	151.7693	56	9867.369	0	1	NaN	347.6245	45	9507.244	0	1	NaN	335.2246	45	7255.849	0	1	NaN	230.7223	32	2786.755	0	1	NaN	81.94526
ILMN_1666076	ARHGEF4	0002630209	834.8796	0	1	NaN	39.61738	40	804.1866	0	1	NaN	35.0448	42	1587.373	0	1	NaN	81.10426	31	910.0016	0	1	NaN	42.26432	35	1692.571	0	1	NaN	87.07008	43	1183.366	0	1	NaN	63.14464	51	988.3654	0	1	NaN	55.16953	35	1723.487	0	1	NaN	52.52127
ILMN_1708093	ARHGEF5	0004180647	225.0255	0.4510949	1	NaN	11.10956	46	259.8465	0.142029	1	NaN	15.3409	38	255.4499	0.4017595	1	NaN	11.87057	47	254.4214	0.2612482	1	NaN	8.218263	42	264.7286	0.1415797	1	NaN	12.82609	41	277.6033	0.04565538	1	NaN	12.95727	60	228.3609	0.2813411	1	NaN	8.491993	52	282.4275	0.002890173	1	NaN	11.20461
ILMN_1729060	ARHGEF5	0004780669	195.1435	0.7912409	1	NaN	13.90107	40	171.598	0.9362319	1	NaN	9.031649	41	241.3402	0.5601173	1	NaN	15.34767	45	208.7457	0.766328	1	NaN	7.142665	59	184.165	0.8196721	1	NaN	12.19384	36	196.1079	0.6053019	1	NaN	18.87015	27	198.6465	0.6341108	1	NaN	9.38798	33	210.0302	0.4552023	1	NaN	11.15123
ILMN_1803423	ARHGEF6	0004730647	1824.548	0	1	NaN	69.49549	37	1656.571	0	1	NaN	62.47049	47	1800.753	0	1	NaN	68.08456	37	1972.275	0	1	NaN	68.33086	39	2044.571	0	1	NaN	77.73354	39	1784.774	0	1	NaN	53.66712	46	1652.863	0	1	NaN	56.65231	45	3246.113	0	1	NaN	93.75725
ILMN_1796912	ARHGEF7	0002630246	8972.46	0	1	NaN	434.1081	30	5800.641	0	1	NaN	183.6028	43	8706.787	0	1	NaN	196.5895	40	5671.07	0	1	NaN	140.6625	45	9524.734	0	1	NaN	311.5809	32	8052.354	0	1	NaN	269.7961	30	6181.064	0	1	NaN	169.3265	34	3126.583	0	1	NaN	71.51609
ILMN_1798587	ARHGEF7	0006860445	7821.554	0	1	NaN	343.0263	39	5574.444	0	1	NaN	158.3345	30	9434.552	0	1	NaN	345.6915	41	5713.951	0	1	NaN	171.6365	42	8911.082	0	1	NaN	340.7894	41	6266.971	0	1	NaN	137.5457	50	5706.039	0	1	NaN	202.0152	33	1373.901	0	1	NaN	43.16373
ILMN_1675984	ARHGEF7	0006940082	1999.077	0	1	NaN	103.5242	39	1527.338	0	1	NaN	59.89001	32	2830.068	0	1	NaN	92.90955	40	1542.3	0	1	NaN	63.77972	39	2771.544	0	1	NaN	115.1861	45	1995.325	0	1	NaN	107.0434	31	1500.864	0	1	NaN	44.72415	52	353.7638	0	1	NaN	20.21097
ILMN_1690634	ARHGEF9	0004780273	606.9036	0	1	NaN	39.39884	36	439.8941	0	1	NaN	17.78109	41	681.423	0	1	NaN	30.52483	51	473.2376	0	1	NaN	24.76385	40	589.4113	0	1	NaN	25.73228	46	502.0656	0	1	NaN	23.45481	38	477.7751	0	1	NaN	22.13535	32	358.8603	0	1	NaN	11.45876
ILMN_1797341	ARID1A	0000150148	5273.307	0	1	NaN	253.9079	28	3458.248	0	1	NaN	98.59655	53	7207.945	0	1	NaN	225.7603	45	4570.576	0	1	NaN	152.4082	31	6882.5	0	1	NaN	237.2713	38	7144.665	0	1	NaN	227.7488	45	5895.872	0	1	NaN	152.3294	43	2736.371	0	1	NaN	71.16689
ILMN_1734496	ARID1A	0002900010	218.2366	0.5518248	1	NaN	8.631718	54	223.6321	0.4275362	1	NaN	11.47119	55	348.2855	0.03079179	1	NaN	25.69092	42	247.5238	0.317852	1	NaN	12.18439	48	215.1193	0.4485842	1	NaN	10.43355	48	208.877	0.4447717	1	NaN	10.11633	37	212.6081	0.4489796	1	NaN	8.642262	41	212.7028	0.4234104	1	NaN	6.247725
ILMN_1699967	ARID1B	0005290292	280.9843	0.1036496	1	NaN	15.33296	41	273.2834	0.0884058	1	NaN	18.54117	35	276.4071	0.2492669	1	NaN	12.91954	39	246.0412	0.3381713	1	NaN	8.252549	43	300.0447	0.04470939	1	NaN	19.80821	35	237.0511	0.2076583	1	NaN	12.99984	33	252.1527	0.1297376	1	NaN	11.75841	43	247.0021	0.09682081	1	NaN	12.99451
ILMN_1660433	ARID1B	0005310360	340.4237	0	1	NaN	19.0484	35	277.8908	0.07826087	1	NaN	15.36765	35	342.9304	0.03519062	1	NaN	17.76236	39	292.4319	0.07111757	1	NaN	11.6554	46	264.2528	0.1445604	1	NaN	16.60181	44	292.076	0.0191458	1	NaN	16.53897	41	255.8495	0.1093294	1	NaN	13.02981	42	240.646	0.1387283	1	NaN	8.620583
ILMN_1795247	ARID2	0003850347	1247.348	0	1	NaN	59.34583	44	910.7693	0	1	NaN	36.74306	42	1610.177	0	1	NaN	76.0886	35	1062.349	0	1	NaN	35.07006	49	1383.645	0	1	NaN	55.33772	52	1532.951	0	1	NaN	67.51424	42	1090.654	0	1	NaN	35.85846	44	300.1159	0	1	NaN	13.76679
ILMN_1670130	ARID3A	0004260446	2102.917	0	1	NaN	94.41777	41	1715.063	0	1	NaN	65.51783	36	2573.617	0	1	NaN	82.43025	46	1804.758	0	1	NaN	47.33957	57	2649.371	0	1	NaN	98.11784	44	2122.749	0	1	NaN	89.71435	42	1863.455	0	1	NaN	49.2895	54	644.707	0	1	NaN	21.46439
ILMN_1696956	ARID3B	0004390471	832.6843	0	1	NaN	42.53717	47	613.5691	0	1	NaN	26.47781	58	901.5405	0	1	NaN	35.52918	36	937.7947	0	1	NaN	33.18945	42	972.5168	0	1	NaN	42.30992	60	790.1939	0	1	NaN	37.4515	36	746.668	0	1	NaN	22.97135	49	391.3535	0	1	NaN	14.77735
ILMN_1757626	ARID3C	0001430468	216.5964	0.5649635	1	NaN	12.21321	41	212.4507	0.5521739	1	NaN	11.62099	38	234.7953	0.6129032	1	NaN	14.36001	36	224.5173	0.5791001	1	NaN	8.400565	42	201.0328	0.609538	1	NaN	11.65747	30	199.3994	0.5522828	1	NaN	7.651921	50	206.2959	0.5364432	1	NaN	8.058553	45	191.275	0.7687861	1	NaN	8.138753
ILMN_1810229	ARID4A	0003830228	1830.136	0	1	NaN	62.96527	52	1245.045	0	1	NaN	45.70735	51	2211.354	0	1	NaN	77.23354	46	1477.129	0	1	NaN	43.56236	44	1988.597	0	1	NaN	102.4462	40	1999.124	0	1	NaN	80.35604	42	1858.887	0	1	NaN	60.76978	43	627.5185	0	1	NaN	24.38605
ILMN_1676626	ARID4A	0006060068	1075.626	0	1	NaN	53.7005	48	699.4195	0	1	NaN	38.85095	24	1214.311	0	1	NaN	48.25059	35	773.5601	0	1	NaN	30.91808	42	1024.585	0	1	NaN	38.06697	46	976.0536	0	1	NaN	41.34898	36	962.7982	0	1	NaN	38.14273	44	450.6693	0	1	NaN	22.05293
ILMN_1761334	ARID4B	0003710711	1139.961	0	1	NaN	46.75283	52	865.5655	0	1	NaN	36.78386	51	1814.603	0	1	NaN	76.51941	43	961.0749	0	1	NaN	53.1715	35	1605.268	0	1	NaN	85.53666	34	1463.653	0	1	NaN	76.56718	33	1001.989	0	1	NaN	38.68058	39	460.6713	0	1	NaN	18.22871
ILMN_1689700	ARID5A	0004280427	308.2621	0.0379562	1	NaN	18.10741	53	341.9704	0	1	NaN	24.71613	38	333.2942	0.0483871	1	NaN	23.80931	47	343.9554	0	1	NaN	21.74819	35	288.4963	0.07600596	1	NaN	22.35174	39	298.119	0.01472754	1	NaN	19.94274	38	273.1012	0.05102041	1	NaN	13.50851	57	263.9563	0.02312139	1	NaN	13.47883
ILMN_1721626	ARID5B	0004390523	1063.804	0	1	NaN	44.21436	42	1237.858	0	1	NaN	47.76647	44	1570.622	0	1	NaN	54.02129	42	959.928	0	1	NaN	37.9186	41	1557.043	0	1	NaN	68.25313	39	1792.1	0	1	NaN	68.93798	51	1110.549	0	1	NaN	39.90987	42	2167.242	0	1	NaN	69.49248
ILMN_1694219	ARIH1	0002120369	1882.054	0	1	NaN	70.05574	52	1202.107	0	1	NaN	50.4171	48	2700.489	0	1	NaN	79.89238	59	1242.674	0	1	NaN	33.04566	49	2595.466	0	1	NaN	129.3827	39	1952.931	0	1	NaN	80.17542	50	1567.55	0	1	NaN	59.08525	44	646.1705	0	1	NaN	23.19456
ILMN_1792825	ARIH2	0005390669	6757.125	0	1	NaN	245.45	35	5621.719	0	1	NaN	272.5041	30	8502.416	0	1	NaN	283.4587	37	6436.928	0	1	NaN	166.5753	44	7878.269	0	1	NaN	289.5109	54	7962.345	0	1	NaN	230.4143	45	7200.213	0	1	NaN	244.2888	38	4592.008	0	1	NaN	120.9058
ILMN_1813091	ARL1	0003940768	6192.665	0	1	NaN	241.8394	56	4617.873	0	1	NaN	179.5636	37	8666.954	0	1	NaN	306.7668	49	5009.953	0	1	NaN	142.083	40	7446.558	0	1	NaN	261.7881	46	6911.739	0	1	NaN	210.4871	47	5489.226	0	1	NaN	126.2918	50	2752.825	0	1	NaN	84.80277
ILMN_1769168	ARL10	0004900450	340.6458	0	1	NaN	16.40545	47	273.7557	0.08695652	1	NaN	13.37244	48	340.9805	0.03812317	1	NaN	12.96078	42	296.9316	0.05660377	1	NaN	12.64852	39	262.7025	0.1505216	1	NaN	12.69127	38	239.9378	0.191458	1	NaN	10.80197	40	258.0074	0.09620991	1	NaN	10.71737	39	226.2872	0.2774566	1	NaN	7.253735
ILMN_1808383	ARL11	0006370474	213.0677	0.5970803	1	NaN	9.959865	42	213.2089	0.5478261	1	NaN	12.68896	53	294.6429	0.1451613	1	NaN	19.07511	47	190.365	0.9245283	1	NaN	7.789585	32	227.4222	0.3457526	1	NaN	14.8382	44	223.2133	0.3063329	1	NaN	14.70746	49	181.9361	0.8819242	1	NaN	9.320328	40	194.5161	0.7182081	1	NaN	6.53374
ILMN_1777550	ARL13A	0001030360	288.7778	0.07737226	1	NaN	15.77298	48	284.2754	0.05942029	1	NaN	16.40957	37	241.8304	0.5527859	1	NaN	7.747867	48	256.6648	0.245283	1	NaN	9.916101	34	238.5169	0.2697467	1	NaN	11.59896	41	222.5302	0.3122239	1	NaN	11.17511	39	235.055	0.2201166	1	NaN	8.851501	51	235.6539	0.1719653	1	NaN	8.926166
ILMN_1682430	ARL13B	0000290221	413.7787	0	1	NaN	20.20194	43	297.6707	0.02608696	1	NaN	15.41082	39	496.7429	0	1	NaN	30.58065	38	350.543	0	1	NaN	18.76187	29	397.5458	0	1	NaN	20.19336	39	370.9934	0	1	NaN	19.03579	37	437.1535	0	1	NaN	22.34458	43	344.5569	0	1	NaN	14.62985
ILMN_1777301	ARL13B	0003940551	253.3146	0.2408759	1	NaN	12.3408	39	218.1544	0.4913043	1	NaN	14.82453	37	304.5122	0.1173021	1	NaN	16.19486	41	250.2495	0.2931785	1	NaN	12.11012	37	219.1405	0.4083458	1	NaN	11.269	44	228.9365	0.263623	1	NaN	11.61601	38	249.2128	0.1399417	1	NaN	8.995058	45	224.9358	0.2846821	1	NaN	8.084149
ILMN_1740619	ARL14	0003360064	224.9685	0.4525547	1	NaN	12.3508	42	272.993	0.0884058	1	NaN	19.17671	37	251.4592	0.4472141	1	NaN	9.987476	39	225.1876	0.5689405	1	NaN	8.33446	51	209.4675	0.4947839	1	NaN	11.16248	36	217.343	0.3549337	1	NaN	14.12186	30	221.7218	0.3396502	1	NaN	7.86262	50	215.9575	0.3872832	1	NaN	9.837573
ILMN_1774161	ARL15	0003850035	318.8048	0.02481752	1	NaN	18.96179	47	264.7057	0.1246377	1	NaN	13.82123	48	384.9022	0	1	NaN	21.18073	43	282.2713	0.1132075	1	NaN	14.35032	31	311.8325	0.02533532	1	NaN	14.86306	43	256.3866	0.1060383	1	NaN	16.08977	28	292.8836	0.00728863	1	NaN	18.21941	36	213.6287	0.4104046	1	NaN	5.872272
ILMN_1795740	ARL17P1	0001780139	944.6556	0	1	NaN	45.46728	39	652.904	0	1	NaN	37.39116	37	592.6071	0	1	NaN	24.89345	40	1225.468	0	1	NaN	48.18506	46	1589.643	0	1	NaN	57.2431	65	1402.16	0	1	NaN	39.2138	52	947.7753	0	1	NaN	28.31949	32	491.354	0	1	NaN	13.26881
ILMN_1787879	ARL2	0005890747	7828.733	0	1	NaN	214.5831	57	8485.582	0	1	NaN	301.2732	29	12181.89	0	1	NaN	369.0378	43	8034.224	0	1	NaN	219.4691	45	8864.832	0	1	NaN	317.2601	32	8699.954	0	1	NaN	268.4074	43	6899.256	0	1	NaN	195.4325	46	16875.44	0	1	NaN	391.3046
ILMN_1755391	ARL2BP	0001410215	8699.264	0	1	NaN	358.6925	45	6200.212	0	1	NaN	228.7969	45	11763.15	0	1	NaN	378.5369	51	6407.958	0	1	NaN	169.7177	52	9157.299	0	1	NaN	244.1526	51	9113.98	0	1	NaN	287.68	41	6915.718	0	1	NaN	159.6402	52	2898.866	0	1	NaN	78.81979
ILMN_1780444	ARL3	0004200356	3617.414	0	1	NaN	142.6516	48	2875.403	0	1	NaN	80.47056	63	5806.731	0	1	NaN	163.7342	46	3114.587	0	1	NaN	107.598	37	5105.812	0	1	NaN	157.5288	45	3873.813	0	1	NaN	115.7661	42	3338.966	0	1	NaN	84.29471	53	1219.553	0	1	NaN	35.64814
ILMN_1775405	ARL4	0004540575	1271.832	0	1	NaN	73.80724	45	1257.453	0	1	NaN	40.64592	50	2299.232	0	1	NaN	112.5909	32	1196.702	0	1	NaN	43.0038	42	2001.241	0	1	NaN	67.73672	46	1767.723	0	1	NaN	54.95719	44	1515.431	0	1	NaN	42.72375	55	919.4974	0	1	NaN	40.48877
ILMN_1743241	ARL4	0004890048	487.5634	0	1	NaN	23.22976	42	662.9243	0	1	NaN	27.75683	40	1121.614	0	1	NaN	42.60342	42	467.9143	0	1	NaN	20.1773	38	605.1108	0	1	NaN	28.4782	35	563.0405	0	1	NaN	22.50333	35	576.9661	0	1	NaN	27.06071	37	641.5626	0	1	NaN	23.96598
ILMN_1704842	ARL4	0005670372	307.1879	0.04233577	1	NaN	20.29763	30	308.4369	0.01594203	1	NaN	23.8283	32	395.063	0	1	NaN	20.15943	33	302.2755	0.04354136	1	NaN	12.24895	37	312.6385	0.02086438	1	NaN	14.43091	37	309.1091	0	1	NaN	18.56838	50	270.8176	0.05393586	1	NaN	13.95893	38	266.5953	0.01878613	1	NaN	12.50555
ILMN_1768391	ARL4C	0006220674	905.9817	0	1	NaN	35.86863	41	768.6298	0	1	NaN	34.21711	37	1385.967	0	1	NaN	69.07666	30	706.7747	0	1	NaN	45.34201	37	1117.392	0	1	NaN	84.22101	41	755.2981	0	1	NaN	28.67758	49	746.0295	0	1	NaN	30.61002	38	427.8099	0	1	NaN	29.53268
ILMN_1719010	ARL4D	0006100131	356.8498	0	1	NaN	19.7195	53	276.1693	0.08260869	1	NaN	15.0063	36	411.7656	0	1	NaN	31.37498	33	313.6301	0.02322206	1	NaN	15.67611	46	354.2178	0	1	NaN	19.45823	36	316.2917	0	1	NaN	19.33469	25	324.685	0	1	NaN	15.64897	52	243.3555	0.1156069	1	NaN	10.66338
ILMN_1771738	ARL5	0000840717	1539.024	0	1	NaN	72.7692	38	1283.584	0	1	NaN	61.47924	37	1811.108	0	1	NaN	74.69673	45	961.209	0	1	NaN	45.41578	52	1296.156	0	1	NaN	78.72995	33	1172.411	0	1	NaN	54.65514	39	1050.424	0	1	NaN	39.97866	54	499.0899	0	1	NaN	24.07783
ILMN_1688526	ARL5	0006520438	31376.35	0	1	NaN	960.1753	47	22896.23	0	1	NaN	922.6677	39	34301.05	0	1	NaN	945.6876	39	17368.95	0	1	NaN	501.6516	39	26632.39	0	1	NaN	966.3492	50	23306.59	0	1	NaN	536.8234	55	18836.65	0	1	NaN	402.9601	54	8630.649	0	1	NaN	243.6159
ILMN_1680465	ARL5B	0004480202	335.5024	0.00729927	1	NaN	16.4858	45	268.9243	0.1014493	1	NaN	11.87802	39	450.0973	0	1	NaN	25.11812	35	234.6433	0.448476	1	NaN	10.02256	39	393.3973	0	1	NaN	23.44226	46	305.0992	0.005891016	1	NaN	14.55512	39	260.0276	0.09183674	1	NaN	14.44301	31	194.6232	0.7153179	1	NaN	7.32281
ILMN_1703325	ARL6	0002360189	201.1615	0.7284672	1	NaN	10.16185	40	157.0106	0.9811594	1	NaN	9.192619	25	207.4483	0.8900293	1	NaN	10.57028	44	197.7842	0.8722787	1	NaN	8.727359	39	182.0885	0.8405365	1	NaN	10.37548	41	160.8643	0.9587629	1	NaN	9.403836	28	185.338	0.8411078	1	NaN	5.813421	51	211.0592	0.4407514	1	NaN	11.72659
ILMN_1750488	ARL6	0002680612	180.4877	0.9021898	1	NaN	10.29268	31	187.9611	0.8144928	1	NaN	14.59061	33	194.9076	0.9486803	1	NaN	10.56439	32	181.3027	0.969521	1	NaN	8.54336	45	182.9162	0.8360656	1	NaN	9.950662	43	171.2244	0.8910162	1	NaN	7.855628	44	171.1375	0.9620991	1	NaN	9.039551	35	178.4484	0.9219653	1	NaN	11.61566
ILMN_1771822	ARL6	0003800221	327.1693	0.01313869	1	NaN	15.90903	45	258.0625	0.1478261	1	NaN	10.64782	53	465.3299	0	1	NaN	26.84344	34	345.6839	0	1	NaN	14.71261	45	397.0469	0	1	NaN	26.77452	42	346.2607	0	1	NaN	16.82356	45	283.6474	0.02915452	1	NaN	14.6301	32	256.9916	0.0433526	1	NaN	15.95644
ILMN_1708416	ARL6IP1	0000110707	40890.22	0	1	NaN	1560.25	48	33566.64	0	1	NaN	1596.05	37	51922.12	0	1	NaN	1760.748	41	31230.41	0	1	NaN	828.8669	52	42526.81	0	1	NaN	1450.926	48	43351.58	0	1	NaN	1179.337	48	32826.38	0	1	NaN	741.136	36	11513.97	0	1	NaN	331.8861
ILMN_1779835	ARL6IP4	0003190220	415.3456	0	1	NaN	27.53125	45	374.2783	0	1	NaN	26.72266	40	546.4058	0	1	NaN	28.20291	46	450.3923	0	1	NaN	23.56116	40	555.4146	0	1	NaN	53.51756	25	435.4773	0	1	NaN	24.53695	34	464.9655	0	1	NaN	32.02343	29	308.646	0	1	NaN	19.85535
ILMN_1791149	ARL6IP4	0007320392	1593.113	0	1	NaN	66.53671	53	1525.441	0	1	NaN	55.94407	53	2178.471	0	1	NaN	103.1292	39	1551.034	0	1	NaN	70.22333	40	1867.711	0	1	NaN	69.1457	39	1965.271	0	1	NaN	108.7985	45	1774.636	0	1	NaN	56.9534	54	2012.145	0	1	NaN	81.7953
ILMN_1769810	ARL6IP5	0000380100	11942.44	0	1	NaN	411.7924	40	9233.284	0	1	NaN	294.6551	37	15791.24	0	1	NaN	569.0864	55	9283.842	0	1	NaN	321.4953	34	10615.26	0	1	NaN	383.0307	42	11592.64	0	1	NaN	384.8192	51	9279.607	0	1	NaN	289.4339	42	10246.04	0	1	NaN	361.3577
ILMN_1797964	ARL6IP6	0002710722	1760.335	0	1	NaN	73.99731	49	1329.071	0	1	NaN	52.05956	40	2228.159	0	1	NaN	103.8676	34	1415.118	0	1	NaN	41.29546	46	2456.201	0	1	NaN	134.233	39	2047.354	0	1	NaN	80.50461	40	1299.94	0	1	NaN	48.12193	46	1135.418	0	1	NaN	37.08542
ILMN_1659148	ARL8A	0007380010	222.7679	0.4817518	1	NaN	10.10262	45	237.8666	0.2797101	1	NaN	13.14758	39	266.8911	0.3152493	1	NaN	12.90286	35	256.2474	0.2481858	1	NaN	9.456142	41	262.8375	0.1490313	1	NaN	17.56394	39	242.3338	0.1782032	1	NaN	12.78991	40	216.1555	0.4037901	1	NaN	10.60077	39	196.5719	0.6820809	1	NaN	6.157025
ILMN_1752837	ARL8B	0003190703	9031.313	0	1	NaN	365.2076	47	7175.276	0	1	NaN	205.9118	51	14821.19	0	1	NaN	406.1537	47	7323.48	0	1	NaN	217.5525	38	10507.64	0	1	NaN	276.9843	42	10169.38	0	1	NaN	311.0575	39	7966.75	0	1	NaN	265.2804	31	4607.913	0	1	NaN	125.3599
ILMN_1777691	ARL9	0001400731	353.4921	0	1	NaN	19.23428	41	390.5835	0	1	NaN	21.64717	50	816.6662	0	1	NaN	42.6122	56	466.4187	0	1	NaN	22.38427	39	496.1808	0	1	NaN	25.21073	42	507.5498	0	1	NaN	23.29432	38	475.2136	0	1	NaN	25.96594	32	450.7802	0	1	NaN	21.72403
ILMN_1722066	ARMC1	0003890672	3404.697	0	1	NaN	138.5884	36	2356.224	0	1	NaN	82.10448	46	4467.065	0	1	NaN	208.3375	34	2530.625	0	1	NaN	95.1886	40	3236.708	0	1	NaN	114.5835	38	3422.131	0	1	NaN	125.5814	51	2873.04	0	1	NaN	87.81328	40	2029.6	0	1	NaN	63.43907
ILMN_1689296	ARMC10	0006770079	532.5279	0	1	NaN	35.38897	33	474.945	0	1	NaN	25.96242	45	611.6172	0	1	NaN	33.0889	32	407.2224	0	1	NaN	18.10055	37	506.0607	0	1	NaN	20.3452	37	432.7978	0	1	NaN	20.51378	40	368.3626	0	1	NaN	20.4203	40	497.2408	0	1	NaN	22.04906
ILMN_1779256	ARMC2	0001820397	410.1168	0	1	NaN	18.8942	44	400.6192	0	1	NaN	23.04196	44	367.0375	0.002932551	1	NaN	16.12267	46	382.7921	0	1	NaN	13.74463	47	333.5669	0	1	NaN	14.74014	41	371.2625	0	1	NaN	25.01742	42	274.4892	0.0451895	1	NaN	10.48269	43	298.0109	0	1	NaN	15.32558
ILMN_1776395	ARMC4	0001050722	302.0714	0.04963504	1	NaN	20.68116	41	231.8999	0.326087	1	NaN	8.22749	50	343.0119	0.03519062	1	NaN	20.4582	37	293.3447	0.06531204	1	NaN	11.9599	43	325.2214	0	1	NaN	14.08189	42	252.6485	0.1325479	1	NaN	8.341562	49	248.2188	0.1413994	1	NaN	9.820819	43	262.1319	0.02890173	1	NaN	11.44578
ILMN_1697088	ARMC5	0007160373	561.5359	0	1	NaN	36.20284	44	464.8464	0	1	NaN	30.69098	34	960.9005	0	1	NaN	44.71081	49	500.2656	0	1	NaN	18.24364	51	725.2682	0	1	NaN	51.32179	34	602.5066	0	1	NaN	31.25986	26	585.988	0	1	NaN	26.67572	41	556.3239	0	1	NaN	23.82694
ILMN_1697118	ARMC6	0003130500	627.3427	0	1	NaN	36.70703	38	560	0	1	NaN	30.36116	41	886.3748	0	1	NaN	59.25675	36	579.4212	0	1	NaN	20.33324	46	801.9712	0	1	NaN	42.2988	46	705.3203	0	1	NaN	38.93731	47	579.0004	0	1	NaN	21.41958	58	555.0651	0	1	NaN	26.95756
ILMN_1797298	ARMC7	0003180176	1557.341	0	1	NaN	84.33063	39	1127.018	0	1	NaN	55.28743	52	2221.892	0	1	NaN	102.1179	41	1154.893	0	1	NaN	60.17664	41	1967.734	0	1	NaN	85.96166	35	1422.182	0	1	NaN	55.18696	33	1351.451	0	1	NaN	34.72779	33	521.9529	0	1	NaN	23.02786
ILMN_1781151	ARMC8	0000130437	3223.339	0	1	NaN	114.0397	50	2571.039	0	1	NaN	94.73843	47	5701.814	0	1	NaN	144.6429	44	2431.146	0	1	NaN	109.816	32	4635.991	0	1	NaN	139.6349	56	3532.572	0	1	NaN	132.8748	42	2522.752	0	1	NaN	110.0417	34	887.9427	0	1	NaN	37.11567
ILMN_1665869	ARMC8	0005900008	1621.272	0	1	NaN	81.65555	39	1440.748	0	1	NaN	59.9726	43	2717.803	0	1	NaN	117.4581	31	1519.438	0	1	NaN	52.84375	44	2355.772	0	1	NaN	93.91393	40	2142.301	0	1	NaN	90.23788	37	1743.282	0	1	NaN	63.74705	37	500.8158	0	1	NaN	20.41799
ILMN_1656557	ARMC8	0006900025	224.8184	0.4540146	1	NaN	11.03907	51	235.898	0.2884058	1	NaN	11.52522	51	249.279	0.4662757	1	NaN	14.29644	50	217.3322	0.6661829	1	NaN	13.13582	43	209.1577	0.4977645	1	NaN	11.96659	48	165.8765	0.9337261	1	NaN	8.984249	37	184.9665	0.845481	1	NaN	8.310548	37	197.6321	0.666185	1	NaN	11.3257
ILMN_1755732	ARMC9	0006770605	292.0406	0.07007299	1	NaN	18.72375	41	256.2723	0.1550725	1	NaN	13.23787	34	350.405	0.02199413	1	NaN	19.27069	40	336.7086	0.001451379	1	NaN	17.889	41	276.8779	0.1087928	1	NaN	15.95484	37	246.3186	0.1605302	1	NaN	14.11318	26	252.159	0.1297376	1	NaN	13.75877	37	244.8547	0.1098266	1	NaN	15.47603
ILMN_1788192	ARMCX1	0002690129	4994.285	0	1	NaN	214.3093	46	3723.567	0	1	NaN	147.532	29	6982.175	0	1	NaN	294.3062	39	3624.286	0	1	NaN	118.0262	40	5747.368	0	1	NaN	237.1553	43	5727.253	0	1	NaN	172.0835	49	3620.822	0	1	NaN	111.0965	50	1203.945	0	1	NaN	40.49457
ILMN_1785170	ARMCX2	0004810528	5114.352	0	1	NaN	184.2906	53	3855.047	0	1	NaN	125.4552	39	6889.448	0	1	NaN	166.4536	43	4055.305	0	1	NaN	101.0642	56	6318.384	0	1	NaN	271.666	45	4911.227	0	1	NaN	147.6584	45	4505.794	0	1	NaN	148.1739	47	2323.056	0	1	NaN	75.15654
ILMN_1799730	ARMCX3	0002510561	6945.559	0	1	NaN	304.1583	42	5392.569	0	1	NaN	172.5246	34	7932.206	0	1	NaN	283.9707	40	4507.042	0	1	NaN	124.9908	54	7058.983	0	1	NaN	228.7132	51	7428.568	0	1	NaN	182.0251	45	4406.331	0	1	NaN	122.1937	23	2640.652	0	1	NaN	89.53212
ILMN_1651741	ARMCX3	0005390674	280.0987	0.1051095	1	NaN	17.65462	41	221.0223	0.4550725	1	NaN	13.44822	39	321.0597	0.06451613	1	NaN	12.96945	44	253.9841	0.2626996	1	NaN	12.16651	42	271.5554	0.1207153	1	NaN	21.18546	33	287.0675	0.02650957	1	NaN	23.69483	39	216.0627	0.4081633	1	NaN	14.21974	29	214.8972	0.3959537	1	NaN	10.60172
ILMN_1743345	ARMCX4	0005860278	1750.594	0	1	NaN	81.77437	42	1162.731	0	1	NaN	40.25113	49	1619.9	0	1	NaN	48.56185	33	1679.572	0	1	NaN	58.41193	36	1848.439	0	1	NaN	61.68077	43	1610.783	0	1	NaN	62.66879	35	1254.444	0	1	NaN	35.07819	50	551.5836	0	1	NaN	21.04654
ILMN_1741156	ARMCX5	0004200544	495.6006	0	1	NaN	21.29757	49	390.8882	0	1	NaN	22.10223	37	657.9464	0	1	NaN	24.86391	43	472.3388	0	1	NaN	26.20557	35	540.5062	0	1	NaN	27.54657	41	602.3354	0	1	NaN	26.80472	54	401.8167	0	1	NaN	15.54409	40	438.7348	0	1	NaN	27.22493
ILMN_1716026	ARMCX6	0002030647	646.322	0	1	NaN	36.08695	36	686.5147	0	1	NaN	41.67215	38	1022.937	0	1	NaN	50.49775	42	826.1042	0	1	NaN	42.40618	45	930.0026	0	1	NaN	53.89386	42	904.0284	0	1	NaN	45.19772	49	635.3122	0	1	NaN	33.86435	35	779.6755	0	1	NaN	30.86885
ILMN_1768226	ARMCX6	0004280497	409.9969	0	1	NaN	23.05472	39	414.2675	0	1	NaN	33.97479	40	568.8106	0	1	NaN	38.78935	48	572.2885	0	1	NaN	44.87179	48	590.9025	0	1	NaN	52.39692	38	416.3784	0	1	NaN	17.60206	45	369.192	0	1	NaN	17.92278	52	319.0307	0	1	NaN	15.76603
ILMN_1682514	ARMET	0002900121	7996.889	0	1	NaN	331.2126	41	6074.18	0	1	NaN	170.3317	43	9558.891	0	1	NaN	444.5352	25	4598.627	0	1	NaN	113.7098	34	7589.562	0	1	NaN	225.0313	53	7044.15	0	1	NaN	219.7907	44	6284.156	0	1	NaN	186.7118	42	4648.991	0	1	NaN	141.3703
ILMN_1687291	ARMETL1	0004900747	316.8652	0.02773723	1	NaN	16.68627	50	308.2162	0.01594203	1	NaN	17.71226	39	315.5332	0.07624634	1	NaN	14.53455	41	293.6102	0.06531204	1	NaN	10.54544	44	267.7741	0.1341282	1	NaN	20.02446	29	292.868	0.0191458	1	NaN	16.47844	36	257.4137	0.09912536	1	NaN	9.634526	33	319.5313	0	1	NaN	13.07182
ILMN_1697519	ARNT	0000620280	501.6579	0	1	NaN	29.92662	39	536.0384	0	1	NaN	18.77588	56	1001.018	0	1	NaN	42.86365	51	728.8985	0	1	NaN	28.93657	45	885.4476	0	1	NaN	40.38903	40	743.672	0	1	NaN	35.05672	36	532.8813	0	1	NaN	20.72469	46	328.2614	0	1	NaN	13.38882
ILMN_1718046	ARNT2	0003290725	3705.779	0	1	NaN	175.0477	31	2798.221	0	1	NaN	105.0342	43	4426.246	0	1	NaN	165.3153	32	3008.035	0	1	NaN	92.50023	40	5260.679	0	1	NaN	184.3559	44	4532.674	0	1	NaN	149.4031	39	3325.516	0	1	NaN	102.2437	32	3971.461	0	1	NaN	122.8002
ILMN_1731476	ARNTL	0004480288	346.3821	0	1	NaN	17.57793	49	306.7536	0.01884058	1	NaN	21.7232	43	562.21	0	1	NaN	31.81916	34	351.0754	0	1	NaN	21.35907	32	459.1547	0	1	NaN	20.53997	37	365.3653	0	1	NaN	18.76935	51	313.7567	0	1	NaN	15.10165	45	219.9927	0.3309249	1	NaN	6.883267
ILMN_1731540	ARNTL	0006660711	1869.232	0	1	NaN	95.2553	36	1037.3	0	1	NaN	46.2826	36	3219.761	0	1	NaN	139.6427	37	1366.883	0	1	NaN	40.24551	44	2921.971	0	1	NaN	116.2603	39	1880.447	0	1	NaN	86.49844	41	1578.027	0	1	NaN	46.75359	52	508.7212	0	1	NaN	17.88281
ILMN_1798064	ARNTL2	0005310092	320.3633	0.02481752	1	NaN	15.32697	35	326.9909	0	1	NaN	20.42483	26	324.2769	0.0601173	1	NaN	15.7902	37	296.5552	0.05805515	1	NaN	13.91669	25	336.44	0	1	NaN	22.44624	40	289.5656	0.02503682	1	NaN	17.12691	40	297.0492	0.002915452	1	NaN	10.49482	39	272.4507	0.01011561	1	NaN	9.524224
ILMN_1759915	ARPC1A	0003440156	9536.461	0	1	NaN	568.6718	26	7672.187	0	1	NaN	307.5388	37	12470.69	0	1	NaN	470.62	45	7637.247	0	1	NaN	257.7742	38	10945.75	0	1	NaN	348.0814	39	10074.46	0	1	NaN	312.0493	37	8968.443	0	1	NaN	282.031	39	6845.116	0	1	NaN	223.9973
ILMN_1659515	ARPC2	0000160671	655.9577	0	1	NaN	38.10133	42	502.705	0	1	NaN	33.02935	30	732.7637	0	1	NaN	38.56935	48	610.7146	0	1	NaN	25.81203	41	636.2211	0	1	NaN	28.75105	45	530.7803	0	1	NaN	24.70098	54	489.0631	0	1	NaN	16.4397	42	332.4816	0	1	NaN	10.73246
ILMN_1810200	ARPC2	0000940524	237.0796	0.3532847	1	NaN	15.15294	40	230.7829	0.3405797	1	NaN	19.55308	43	269.6796	0.2932551	1	NaN	16.65882	45	258.4626	0.2278665	1	NaN	14.75135	59	256.7273	0.1758569	1	NaN	16.01918	46	243.9644	0.173785	1	NaN	13.02929	46	209.5141	0.4927114	1	NaN	11.78632	40	194.135	0.7225434	1	NaN	8.058358
ILMN_1792489	ARPC2	0003450017	15777.96	0	1	NaN	599.1235	40	13161.09	0	1	NaN	520.338	38	18606.35	0	1	NaN	527.5883	44	11923.89	0	1	NaN	271.6866	46	15302.89	0	1	NaN	531.501	44	14035.42	0	1	NaN	440.7749	44	12230.59	0	1	NaN	246.6946	37	9574.979	0	1	NaN	242.7186
ILMN_1681617	ARPC3	0007650523	1325.928	0	1	NaN	66.14879	43	1025.199	0	1	NaN	37.85046	48	1459.603	0	1	NaN	67.922	39	1439.549	0	1	NaN	53.66171	40	1735.1	0	1	NaN	84.08675	36	1341.611	0	1	NaN	70.50093	46	1269.742	0	1	NaN	57.60396	36	991.6847	0	1	NaN	44.0726
ILMN_1803183	ARPC4	0001070196	364.4958	0	1	NaN	22.5375	39	331.3794	0	1	NaN	15.2657	40	350.8919	0.02199413	1	NaN	20.80312	43	323.8204	0.007256894	1	NaN	15.06102	42	262.3486	0.1505216	1	NaN	13.88429	39	251.4096	0.1340206	1	NaN	11.51651	39	221.8332	0.3396502	1	NaN	5.939432	44	260.1043	0.03901734	1	NaN	11.82464
ILMN_1707336	ARPC4	0007330541	2605.317	0	1	NaN	97.36826	47	3112.223	0	1	NaN	125.0959	45	4106.038	0	1	NaN	150.3028	36	3092.598	0	1	NaN	104.207	39	3361.995	0	1	NaN	114.598	50	3589.83	0	1	NaN	148.5068	38	3420.175	0	1	NaN	87.14095	52	2769.179	0	1	NaN	72.78807
ILMN_1768394	ARPC5	0003930243	5747.363	0	1	NaN	230.1222	48	4642.174	0	1	NaN	165.0995	43	8476.28	0	1	NaN	267.8977	43	4646.798	0	1	NaN	152.0703	48	5222.731	0	1	NaN	219.3757	35	6499.063	0	1	NaN	274.3466	47	5607.129	0	1	NaN	208.3449	39	8622.913	0	1	NaN	206.7672
ILMN_1800844	ARPC5L	0001770279	5601.258	0	1	NaN	175.8687	39	4588.323	0	1	NaN	185.4206	38	9276.884	0	1	NaN	309.2367	47	5304.188	0	1	NaN	136.2694	43	7997.92	0	1	NaN	274.9835	42	6792.783	0	1	NaN	214.744	43	5747.963	0	1	NaN	148.2092	38	3816.74	0	1	NaN	110.307
ILMN_1782810	ARPM1	0005900424	457.811	0	1	NaN	23.18461	35	328.8943	0	1	NaN	19.06672	34	552.807	0	1	NaN	24.2013	45	382.975	0	1	NaN	16.04034	36	438.8577	0	1	NaN	21.42692	40	390.3244	0	1	NaN	17.41012	40	388.5263	0	1	NaN	14.01104	47	280.8017	0.002890173	1	NaN	11.43138
ILMN_1740248	ARPM2	0006980184	238.1218	0.3416058	1	NaN	14.47468	44	240.8591	0.2521739	1	NaN	12.07654	32	298.8197	0.1304985	1	NaN	15.62996	36	255.5702	0.2568941	1	NaN	10.71082	40	248.4664	0.2175857	1	NaN	12.22107	46	243.9608	0.173785	1	NaN	13.23664	31	223.8953	0.3279883	1	NaN	9.294151	39	225.502	0.2803468	1	NaN	8.673773
ILMN_1772798	ARPP-19	0002600008	2083.192	0	1	NaN	89.88026	46	1584.092	0	1	NaN	50.85407	39	3311.322	0	1	NaN	139.6246	42	1670.793	0	1	NaN	54.75911	48	2779.465	0	1	NaN	87.92953	47	2213.504	0	1	NaN	77.63228	40	1701.819	0	1	NaN	50.23636	49	2675.888	0	1	NaN	89.52594
ILMN_1672161	ARPP-21	0000380491	8331.741	0	1	NaN	346.7779	48	5436.724	0	1	NaN	206.622	39	8361.635	0	1	NaN	237.7366	57	5824.106	0	1	NaN	191.4091	43	7506.94	0	1	NaN	324.6021	45	7364.792	0	1	NaN	236.8375	46	6223.975	0	1	NaN	227.3177	32	1096.124	0	1	NaN	38.89956
ILMN_1671402	ARPP-21	0000840762	17737.27	0	1	NaN	544.7774	37	11495.32	0	1	NaN	326.2924	49	17478.18	0	1	NaN	455.0022	36	13869.51	0	1	NaN	300.3058	57	13781.88	0	1	NaN	403.2271	44	13152.25	0	1	NaN	417.5133	33	13779.63	0	1	NaN	322.7379	56	2581.554	0	1	NaN	66.35702
ILMN_1661112	ARPP-21	0002000128	751.4531	0	1	NaN	39.25626	44	495.5861	0	1	NaN	24.41084	42	792.1735	0	1	NaN	36.0448	41	565.144	0	1	NaN	21.9041	38	858.712	0	1	NaN	49.16124	43	514.1153	0	1	NaN	26.67126	39	610.8459	0	1	NaN	26.13115	40	242.9468	0.1228324	1	NaN	9.730032
ILMN_1660126	ARR3	0004280528	258.984	0.2116788	1	NaN	13.22371	43	248.8622	0.2072464	1	NaN	10.09256	49	254.0285	0.4120235	1	NaN	12.91499	49	232.7789	0.4760523	1	NaN	8.891366	43	199.1422	0.6348733	1	NaN	10.56664	47	207.9468	0.4565538	1	NaN	10.01117	40	207.8495	0.5174927	1	NaN	10.39925	41	213.1185	0.4190751	1	NaN	7.606687
ILMN_1735218	ARRB1	0006100008	618.8649	0	1	NaN	32.72011	31	525.5862	0	1	NaN	23.3546	47	963.4149	0	1	NaN	50.52846	48	581.5399	0	1	NaN	25.28796	49	642.8615	0	1	NaN	39.26781	39	567.7534	0	1	NaN	32.00508	37	629.7162	0	1	NaN	26.72516	35	433.7863	0	1	NaN	26.46875
ILMN_1675866	ARRB2	0007400156	261.2519	0.2043796	1	NaN	14.09257	39	257.1715	0.1492754	1	NaN	12.97104	37	347.0828	0.03079179	1	NaN	15.18761	33	307.6044	0.03483309	1	NaN	13.5655	33	290.5219	0.07004471	1	NaN	13.44515	35	301.0596	0.008836525	1	NaN	15.95528	41	316.4431	0	1	NaN	18.77188	36	258.423	0.04190752	1	NaN	10.22896
ILMN_1807674	ARRDC1	0003930528	613.8387	0	1	NaN	27.70309	38	409.29	0	1	NaN	22.00476	40	692.4162	0	1	NaN	47.47937	31	522.5441	0	1	NaN	22.65991	36	665.2258	0	1	NaN	39.3927	24	543.3368	0	1	NaN	35.65542	28	421.9886	0	1	NaN	16.8204	38	476.4472	0	1	NaN	19.54004
ILMN_1710229	ARRDC2	0001450343	294.7424	0.05985402	1	NaN	16.96379	34	217.0348	0.5043478	1	NaN	12.64908	30	333.4523	0.04692082	1	NaN	19.68107	36	280.0665	0.1161103	1	NaN	9.730674	32	357.2867	0	1	NaN	27.42232	30	262.8621	0.08541974	1	NaN	10.69457	36	279.5472	0.03790088	1	NaN	12.98556	37	243.4219	0.1156069	1	NaN	11.63866
ILMN_1655612	ARRDC2	0004570754	358.0263	0	1	NaN	19.15442	40	377.4733	0	1	NaN	17.7395	44	525.0488	0	1	NaN	26.65102	46	359.4172	0	1	NaN	19.50392	35	480.9573	0	1	NaN	27.38571	41	518.9176	0	1	NaN	29.58873	44	436.3721	0	1	NaN	23.39448	34	2094.558	0	1	NaN	54.60277
ILMN_1715181	ARRDC2	0006560685	267.2499	0.1620438	1	NaN	15.82485	45	265.4662	0.1188406	1	NaN	12.37248	32	324.0554	0.0601173	1	NaN	18.08109	29	277.2393	0.1277213	1	NaN	10.67837	45	258.4077	0.1669151	1	NaN	15.10196	39	300.0517	0.01178203	1	NaN	14.59583	41	275.2888	0.0451895	1	NaN	11.31456	39	730.6243	0	1	NaN	24.49551
ILMN_1813769	ARRDC3	0007400519	622.0836	0	1	NaN	33.76217	43	551.5064	0	1	NaN	26.3873	38	963.37	0	1	NaN	41.48235	39	635.9165	0	1	NaN	31.03691	42	818.3399	0	1	NaN	45.40566	50	1107.394	0	1	NaN	87.88375	36	842.6329	0	1	NaN	48.04522	26	537.4147	0	1	NaN	22.18265
ILMN_1660544	ARRDC4	0007040187	498.6364	0	1	NaN	37.13215	28	647.6444	0	1	NaN	31.97701	39	607.5591	0	1	NaN	37.46018	27	329.3959	0.007256894	1	NaN	11.5489	36	556.8347	0	1	NaN	26.81038	41	413.23	0	1	NaN	14.77035	37	434.322	0	1	NaN	19.19786	50	1122.579	0	1	NaN	34.68258
ILMN_1800205	ARS2	0003130494	3767.397	0	1	NaN	151.3949	48	2266.456	0	1	NaN	88.96519	49	4261.563	0	1	NaN	143.6223	37	2658.44	0	1	NaN	87.07089	36	4682.965	0	1	NaN	165.6371	50	3461.62	0	1	NaN	104.9206	43	3153.618	0	1	NaN	81.8571	56	1674.171	0	1	NaN	60.04685
ILMN_1733295	ARS2	0006550707	184.6625	0.8773723	1	NaN	10.32537	30	197.4269	0.7188406	1	NaN	12.44629	33	206.7583	0.8958944	1	NaN	9.874751	40	200.9115	0.8374456	1	NaN	6.900368	38	171.6465	0.9314456	1	NaN	8.440959	49	177.7905	0.8483064	1	NaN	10.04153	34	190.2927	0.771137	1	NaN	9.653574	46	208.1236	0.482659	1	NaN	7.106647
ILMN_1656477	ARSA	0006770050	375.5081	0	1	NaN	20.79255	34	476.0139	0	1	NaN	30.51459	39	636.2199	0	1	NaN	36.33292	37	439.4959	0	1	NaN	31.17632	38	346.1049	0	1	NaN	13.84096	48	456.4734	0	1	NaN	24.00503	51	303.7585	0	1	NaN	18.43856	37	574.1795	0	1	NaN	23.43513
ILMN_1712587	ARSB	0000160092	462.1749	0	1	NaN	22.94684	36	405.5367	0	1	NaN	18.78984	39	752.5676	0	1	NaN	29.23202	48	522.9534	0	1	NaN	30.64551	45	630.9299	0	1	NaN	29.41688	47	486.432	0	1	NaN	22.01524	39	389.2462	0	1	NaN	20.11618	37	312.2687	0	1	NaN	16.37931
ILMN_1722045	ARSB	0003870603	287.4946	0.08613139	1	NaN	16.81011	45	231.7432	0.3275362	1	NaN	11.90111	32	346.3455	0.03079179	1	NaN	16.04982	42	221.2165	0.6095791	1	NaN	10.58195	36	279.4948	0.09985097	1	NaN	17.25498	44	261.3612	0.09131075	1	NaN	17.14704	35	239.0462	0.1938775	1	NaN	11.1006	29	265.8308	0.01878613	1	NaN	11.9754
ILMN_1683312	ARSB	0006330438	281.0795	0.1036496	1	NaN	21.39353	38	246.5626	0.2231884	1	NaN	12.28302	51	300.0715	0.1260997	1	NaN	15.50548	41	262.4286	0.1988389	1	NaN	9.443863	46	288.3131	0.07749628	1	NaN	18.57295	46	244.8586	0.167894	1	NaN	14.8653	47	237.8799	0.2026239	1	NaN	10.18226	41	256.0195	0.04768786	1	NaN	10.41449
ILMN_1684956	ARSD	0000670605	250.0774	0.259854	1	NaN	9.580051	37	238.7339	0.2739131	1	NaN	13.55058	48	306.1342	0.1070381	1	NaN	17.50991	27	246.8188	0.3251089	1	NaN	8.275058	41	298.2418	0.05067064	1	NaN	15.26737	49	252.5717	0.1325479	1	NaN	12.50297	43	236.7676	0.2069971	1	NaN	9.32485	44	214.7646	0.3988439	1	NaN	7.486962
ILMN_1684873	ARSD	0001300170	978.1395	0	1	NaN	41.59847	33	817.5412	0	1	NaN	25.09427	56	1305.265	0	1	NaN	48.52905	55	904.326	0	1	NaN	37.56093	51	1580.033	0	1	NaN	72.53465	33	1150.554	0	1	NaN	43.01751	42	1199.316	0	1	NaN	49.6394	41	816.5147	0	1	NaN	35.95576
ILMN_1661624	ARSD	0003890064	217.8893	0.5518248	1	NaN	9.851628	49	237.2951	0.2811594	1	NaN	12.80752	44	263.1477	0.3328446	1	NaN	16.25016	38	271.5691	0.1538462	1	NaN	17.41716	36	206.8616	0.5320417	1	NaN	12.80004	30	245.7941	0.1634757	1	NaN	12.60974	44	232.2469	0.255102	1	NaN	14.69684	42	239.8845	0.1445087	1	NaN	15.26344
ILMN_1727462	ARSE	0000770669	252.523	0.2437956	1	NaN	14.43966	44	236.2492	0.2884058	1	NaN	12.7267	53	262.3911	0.3387097	1	NaN	13.25337	45	238.8524	0.4049347	1	NaN	8.771106	39	225.4957	0.3546945	1	NaN	9.730542	41	237.0534	0.2076583	1	NaN	10.27476	40	213.4314	0.4402332	1	NaN	8.799741	38	244.0079	0.1127168	1	NaN	8.59317
ILMN_1664001	ARSF	0006380070	294.3549	0.05985402	1	NaN	13.47803	44	291.0887	0.04057971	1	NaN	18.61627	33	289.7342	0.1715543	1	NaN	10.44043	40	264.1121	0.1872279	1	NaN	10.53157	45	259.1724	0.1639344	1	NaN	13.37617	40	255.9732	0.1060383	1	NaN	14.38668	39	245.0881	0.1632653	1	NaN	8.572013	48	385.9074	0	1	NaN	16.73058
ILMN_1720604	ARSG	0005420379	873.8006	0	1	NaN	39.15767	48	701.2115	0	1	NaN	43.57965	43	836.4109	0	1	NaN	31.45233	51	799.128	0	1	NaN	36.98835	42	846.9066	0	1	NaN	38.2833	30	865.4738	0	1	NaN	74.66943	36	714.9549	0	1	NaN	26.57647	32	308.0834	0	1	NaN	11.26009
ILMN_1757896	ARSH	0004610491	227.7042	0.4306569	1	NaN	13.26838	42	216.5972	0.5086957	1	NaN	11.10762	45	255.7018	0.4017595	1	NaN	15.37415	36	266.4174	0.1727141	1	NaN	15.63974	38	232.0733	0.3025335	1	NaN	17.45483	25	207.1856	0.4624448	1	NaN	11.69496	27	231.8221	0.2565598	1	NaN	11.00001	38	222.4674	0.3106937	1	NaN	6.161261
ILMN_1727156	ARSI	0006020750	164.7951	0.9635037	1	NaN	10.14522	45	214.6586	0.5304348	1	NaN	15.01932	35	220.0315	0.7785923	1	NaN	10.34097	47	215.2072	0.6923077	1	NaN	11.50089	34	187.8404	0.7719821	1	NaN	9.46087	34	196.0298	0.6067747	1	NaN	11.21312	32	209.2422	0.4956268	1	NaN	9.215909	41	226.3442	0.2760116	1	NaN	11.98657
ILMN_1679318	ARSJ	0000430437	405.9852	0	1	NaN	26.88393	34	335.8312	0	1	NaN	21.35735	34	555.4861	0	1	NaN	42.65499	30	393.1955	0	1	NaN	21.96286	29	383.656	0	1	NaN	26.5616	32	457.4169	0	1	NaN	23.95565	38	390.0674	0	1	NaN	27.17192	22	191.9256	0.7586705	1	NaN	8.277331
ILMN_1708410	ARSK	0003120288	245.0958	0.2948905	1	NaN	10.13762	52	224.5609	0.4246377	1	NaN	12.7721	47	323.3436	0.0601173	1	NaN	22.69573	32	264.2162	0.1872279	1	NaN	13.22664	44	259.2025	0.1639344	1	NaN	13.42245	43	249.9321	0.1428571	1	NaN	11.80436	44	259.9901	0.09183674	1	NaN	10.16685	35	210.4968	0.449422	1	NaN	7.972375
ILMN_1807913	ART1	0000240433	333.4518	0.00729927	1	NaN	22.88309	42	309.7321	0.01449275	1	NaN	18.42751	40	406.9567	0	1	NaN	21.62885	40	320.8743	0.01015965	1	NaN	17.54717	36	375.7413	0	1	NaN	24.15424	31	347.572	0	1	NaN	22.84055	44	323.3707	0	1	NaN	18.37625	37	247.4888	0.09537572	1	NaN	10.92816
ILMN_1693218	ART3	0001500414	724.3245	0	1	NaN	33.10646	41	877.4588	0	1	NaN	29.39818	56	10083.41	0	1	NaN	298.3038	49	1791.778	0	1	NaN	51.89506	51	3797.587	0	1	NaN	189.3244	30	2021.119	0	1	NaN	87.39809	41	1858.158	0	1	NaN	54.92918	53	845.675	0	1	NaN	32.00259
ILMN_1805773	ART4	0007610523	223.4008	0.4729927	1	NaN	13.56947	43	200.2948	0.6826087	1	NaN	10.7409	41	192.1564	0.9633431	1	NaN	9.312181	29	212.8638	0.7213353	1	NaN	12.01274	28	198.7151	0.6393443	1	NaN	11.12971	38	191.7694	0.6671576	1	NaN	10.71529	48	209.0693	0.4985423	1	NaN	8.474419	43	185.4984	0.8410405	1	NaN	5.0562
ILMN_1778679	ART5	0002230437	313.8242	0.02919708	1	NaN	18.85632	44	283.0298	0.06231884	1	NaN	17.9128	32	357.5286	0.01612903	1	NaN	15.12237	46	325.3788	0.007256894	1	NaN	18.82215	38	285.4452	0.08345753	1	NaN	19.16883	48	273.9265	0.05891016	1	NaN	13.08286	48	303.2549	0	1	NaN	19.69065	32	287.2453	0	1	NaN	11.14018
ILMN_1727040	ARTN	0001110504	268.6261	0.1489051	1	NaN	16.85973	39	248.5307	0.2086957	1	NaN	18.6588	32	251.7395	0.4428152	1	NaN	13.546	36	224.4903	0.5791001	1	NaN	9.391224	37	220.088	0.3979136	1	NaN	12.14843	34	202.1115	0.5198822	1	NaN	9.526657	45	199.2478	0.6253644	1	NaN	8.830911	44	210.5485	0.4479769	1	NaN	9.540664
ILMN_1762952	ARTN	0006020187	191.1951	0.8291971	1	NaN	9.810919	42	184.517	0.8405797	1	NaN	8.771763	38	245.1333	0.5219941	1	NaN	11.87845	43	232.7938	0.4760523	1	NaN	10.14369	38	193.0282	0.7078987	1	NaN	9.249014	41	199.5411	0.5478645	1	NaN	10.13253	35	202.468	0.5845481	1	NaN	9.095426	42	211.5329	0.4364162	1	NaN	10.01977
ILMN_1803691	ARTN	0006760192	257.3918	0.2160584	1	NaN	13.60635	49	241.4556	0.2492754	1	NaN	11.77164	55	325.4281	0.05865103	1	NaN	16.43587	42	283.161	0.107402	1	NaN	10.7806	45	311.5502	0.02533532	1	NaN	15.38978	43	254.6587	0.1207658	1	NaN	13.9572	45	288.313	0.02040816	1	NaN	15.10014	37	237.7926	0.1604046	1	NaN	11.22644
ILMN_1655699	ARTN	0007160022	179.5883	0.9080292	1	NaN	10.48722	34	209.1003	0.584058	1	NaN	11.06696	49	231.4077	0.6495601	1	NaN	9.978597	41	223.9883	0.5849057	1	NaN	7.714138	58	198.2485	0.6453055	1	NaN	13.33316	35	189.1699	0.7172312	1	NaN	8.401347	45	198.9326	0.6311953	1	NaN	7.123967	40	176.8139	0.9277456	1	NaN	5.671061
ILMN_1752145	ARTS-1	0000670722	328.266	0.01313869	1	NaN	14.63703	48	292.1612	0.03913043	1	NaN	18.62058	48	374.0193	0	1	NaN	18.47265	48	269.9825	0.1582003	1	NaN	8.870439	42	403.7322	0	1	NaN	26.62065	39	440.9935	0	1	NaN	24.58399	40	349.7996	0	1	NaN	16.98274	34	220.5034	0.3280347	1	NaN	13.43038
ILMN_1800935	ARV1	0002850224	3414.184	0	1	NaN	145.0983	39	3000.409	0	1	NaN	101.6934	48	4362.99	0	1	NaN	142.1469	52	2368.655	0	1	NaN	76.45563	43	3610.156	0	1	NaN	154.6773	44	3298.173	0	1	NaN	137.5828	54	2911.096	0	1	NaN	63.64854	47	2722.509	0	1	NaN	93.78189
ILMN_1677226	ARVCF	0003400220	771.9565	0	1	NaN	46.07231	51	670.7356	0	1	NaN	44.35756	37	1241.904	0	1	NaN	94.5132	31	802.87	0	1	NaN	38.94	38	931.4805	0	1	NaN	44.86096	30	890.7769	0	1	NaN	54.77372	38	778.2158	0	1	NaN	29.71137	34	401.3997	0	1	NaN	18.24521
ILMN_1720205	ARVP6125	0006380520	296.3975	0.05839416	1	NaN	14.77737	53	255.6363	0.1565217	1	NaN	16.9405	37	282.7416	0.2082111	1	NaN	14.05555	44	279.1101	0.1233672	1	NaN	14.1294	42	291.6922	0.06855439	1	NaN	13.11509	34	270.7426	0.06627394	1	NaN	13.91502	40	241.0136	0.1865889	1	NaN	12.90901	45	243.5707	0.1141618	1	NaN	10.71443
ILMN_1724162	ARX	0004670768	287.2238	0.08613139	1	NaN	20.40802	37	273.4509	0.0884058	1	NaN	17.108	36	292.8382	0.1524927	1	NaN	14.65057	39	265.3163	0.1785196	1	NaN	12.95806	33	272.4726	0.1177347	1	NaN	15.34858	37	246.335	0.1605302	1	NaN	15.2731	40	231.0839	0.2623907	1	NaN	14.97954	42	242.2889	0.1315029	1	NaN	11.22977
ILMN_1771732	AS3MT	0006510678	738.8831	0	1	NaN	43.12835	35	604.1653	0	1	NaN	35.03145	36	726.3063	0	1	NaN	26.50315	38	641.2732	0	1	NaN	30.5114	36	753.2474	0	1	NaN	60.42612	43	710.446	0	1	NaN	38.98212	42	606.3116	0	1	NaN	28.15285	46	360.6419	0	1	NaN	12.65949
ILMN_1684054	ASAH1	0000840161	1246.776	0	1	NaN	47.98405	42	1158.788	0	1	NaN	48.23074	34	1560.797	0	1	NaN	70.57889	35	1153.458	0	1	NaN	42.7611	43	1749.331	0	1	NaN	77.63538	29	1380.906	0	1	NaN	52.4936	31	1024.45	0	1	NaN	29.93572	44	820.0768	0	1	NaN	33.8995
ILMN_1655509	ASAH1	0002030010	233.6514	0.3737226	1	NaN	12.82378	40	244.2881	0.2347826	1	NaN	16.4981	48	275.179	0.2580645	1	NaN	19.11218	34	231.2724	0.490566	1	NaN	9.212407	39	227.853	0.338301	1	NaN	11.70766	52	231.3814	0.2488954	1	NaN	13.96719	39	200.535	0.6034985	1	NaN	8.145463	43	229.4432	0.2456647	1	NaN	8.716668
ILMN_1780786	ASAH2	0006520154	195.5066	0.789781	1	NaN	10.94371	45	177.5744	0.9014493	1	NaN	7.213975	39	199.5261	0.9354839	1	NaN	8.697929	44	191.3979	0.9143686	1	NaN	8.737709	35	179.2125	0.8703428	1	NaN	8.853816	47	176.4553	0.8586156	1	NaN	8.69491	38	191.5337	0.7536443	1	NaN	11.348	36	188.3079	0.8150289	1	NaN	8.249796
ILMN_1658602	ASAH2	0007320010	220.3607	0.5211679	1	NaN	13.26538	49	183.0762	0.8550724	1	NaN	8.113911	40	231.3835	0.6495601	1	NaN	11.49274	45	228.637	0.5253991	1	NaN	11.49265	34	206.9806	0.5305514	1	NaN	9.681654	45	184.0427	0.7731959	1	NaN	9.379789	49	192.6237	0.7405248	1	NaN	9.948374	33	193.5217	0.732659	1	NaN	9.704757
ILMN_1773243	ASAH3	0001580446	240.063	0.3284672	1	NaN	20.35813	32	215.9678	0.5101449	1	NaN	13.46262	35	309.534	0.09090909	1	NaN	18.40764	42	241.9103	0.3773585	1	NaN	11.51968	47	266.2612	0.1385991	1	NaN	17.04067	26	238.7652	0.197349	1	NaN	15.40145	48	205.6553	0.5437317	1	NaN	9.22767	48	232.3567	0.2124278	1	NaN	9.487453
ILMN_1679737	ASAH3L	0000940612	280.2848	0.1051095	1	NaN	13.66542	56	221.7293	0.4492754	1	NaN	19.73904	29	274.422	0.2624633	1	NaN	22.88234	35	265.8108	0.1785196	1	NaN	13.17762	52	272.8531	0.1177347	1	NaN	13.24624	40	255.0912	0.1148748	1	NaN	9.184173	43	265.016	0.07142857	1	NaN	16.19872	46	259.8122	0.04046243	1	NaN	11.16931
ILMN_1668605	ASAHL	0000730750	947.5212	0	1	NaN	47.81417	41	794.4347	0	1	NaN	26.37624	42	1381.295	0	1	NaN	53.87811	51	804.4343	0	1	NaN	46.16287	37	1077.676	0	1	NaN	45.15192	46	932.3949	0	1	NaN	37.21734	41	661.211	0	1	NaN	27.31023	36	676.4379	0	1	NaN	25.20235
ILMN_1689512	ASAM	0007210577	297.8474	0.0540146	1	NaN	16.79528	38	255.8536	0.1565217	1	NaN	16.64616	36	390.489	0	1	NaN	18.00123	35	263.2806	0.1901306	1	NaN	9.530768	42	296.6021	0.05365127	1	NaN	18.54638	48	257.1438	0.1030928	1	NaN	15.77409	45	268.3511	0.06122449	1	NaN	10.48598	42	248.1147	0.09248555	1	NaN	14.21159
ILMN_1690963	ASAP1	0002760349	2218.913	0	1	NaN	88.53597	51	1701.388	0	1	NaN	54.35484	45	3820.926	0	1	NaN	148.9329	41	1771.132	0	1	NaN	57.79653	47	3606.701	0	1	NaN	160.6884	39	2697.623	0	1	NaN	90.79321	50	2084.314	0	1	NaN	58.58607	33	2176.621	0	1	NaN	47.82872
ILMN_1685441	ASAP3	0001780315	841.6323	0	1	NaN	45.40541	41	964.4722	0	1	NaN	42.20449	38	951.8894	0	1	NaN	37.15768	49	1042.634	0	1	NaN	44.8083	37	759.1552	0	1	NaN	39.06572	38	1021.158	0	1	NaN	44.57014	47	761.9539	0	1	NaN	30.63478	44	2043.207	0	1	NaN	44.86845
ILMN_1775797	ASB1	0006900138	2532.094	0	1	NaN	119.5441	39	2477.944	0	1	NaN	110.6736	35	4232.367	0	1	NaN	126.0289	36	2514.391	0	1	NaN	78.42274	34	3895.704	0	1	NaN	129.5057	42	2502.378	0	1	NaN	75.72778	45	2574.868	0	1	NaN	71.24986	43	3031.703	0	1	NaN	111.5712
ILMN_1781148	ASB10	0003390730	204.3011	0.6905109	1	NaN	11.84881	39	209.9467	0.5782609	1	NaN	12.03446	42	208.357	0.8856305	1	NaN	12.08582	34	229.1915	0.5137881	1	NaN	9.831827	43	160.2849	0.976155	1	NaN	6.166267	36	188.0643	0.7260677	1	NaN	11.477	34	168.5199	0.9664723	1	NaN	6.767034	46	178.5806	0.9219653	1	NaN	7.388748
ILMN_1651643	ASB11	0002630195	237.2888	0.3532847	1	NaN	15.9713	41	231.9492	0.326087	1	NaN	15.42631	37	300.7177	0.1231672	1	NaN	19.00472	43	288.5269	0.08853411	1	NaN	15.85081	39	258.5003	0.1669151	1	NaN	16.08113	39	229.7101	0.2621502	1	NaN	13.49401	38	255.7558	0.1093294	1	NaN	11.14751	48	207.6502	0.4913295	1	NaN	7.561238
ILMN_1722024	ASB11	0005960725	256.5226	0.2189781	1	NaN	13.38718	49	220.8723	0.4565217	1	NaN	13.85584	32	240.6995	0.5659824	1	NaN	12.82294	31	209.4025	0.766328	1	NaN	9.077138	51	234.6451	0.2891207	1	NaN	13.50769	35	199.0112	0.5670103	1	NaN	8.852165	48	214.4733	0.4241982	1	NaN	8.014247	53	203.6969	0.5563584	1	NaN	8.531541
ILMN_1710255	ASB11	0006270343	207.4707	0.6510949	1	NaN	12.0537	48	206.4793	0.6057971	1	NaN	11.8487	38	249.2672	0.4662757	1	NaN	13.43989	45	255.9706	0.2539913	1	NaN	13.11714	44	211.6189	0.4679583	1	NaN	8.535167	47	206.5948	0.4698085	1	NaN	9.955268	43	238.3169	0.1997085	1	NaN	10.75549	29	225.0112	0.283237	1	NaN	11.1734
ILMN_1656364	ASB12	0005860193	211.6478	0.6160584	1	NaN	11.12033	40	204.6493	0.626087	1	NaN	10.71114	40	231.3894	0.6495601	1	NaN	10.3786	37	219.4961	0.6386067	1	NaN	11.39205	39	207.422	0.5201192	1	NaN	13.35081	34	200.7705	0.5419735	1	NaN	9.218891	37	226.449	0.3017493	1	NaN	10.12022	55	208.03	0.482659	1	NaN	6.365583
ILMN_1654385	ASB13	0005340286	1902.338	0	1	NaN	85.58286	42	2002.543	0	1	NaN	103.9268	30	2457.883	0	1	NaN	73.26472	52	1705.175	0	1	NaN	61.00826	36	2297.772	0	1	NaN	89.02527	43	1953.952	0	1	NaN	70.36619	37	1729.875	0	1	NaN	66.24685	38	893.2454	0	1	NaN	41.0544
ILMN_1807931	ASB14	0001230605	196.9693	0.7781022	1	NaN	10.56333	41	197.789	0.7144927	1	NaN	9.80082	47	252.1669	0.4354839	1	NaN	11.04806	38	260.9952	0.2060958	1	NaN	13.37975	50	237.0462	0.2801788	1	NaN	10.75597	45	187.2229	0.7334315	1	NaN	10.53941	39	211.8461	0.4591837	1	NaN	9.897468	35	232.7715	0.2066474	1	NaN	9.733161
ILMN_1763514	ASB15	0002060132	192.5586	0.8218978	1	NaN	10.41667	42	194.9204	0.742029	1	NaN	10.20338	38	246.0372	0.5087976	1	NaN	11.44198	50	227.6796	0.5341074	1	NaN	8.064094	43	236.3809	0.2816691	1	NaN	13.24144	55	206.4963	0.4698085	1	NaN	9.063438	59	199.6245	0.6180758	1	NaN	8.444054	38	224.851	0.2846821	1	NaN	9.791881
ILMN_1810881	ASB16	0002570301	328.4747	0.01167883	1	NaN	24.98386	38	281.7241	0.06666667	1	NaN	16.8371	48	354.2075	0.01906158	1	NaN	20.49924	45	387.5367	0	1	NaN	22.32775	49	334.9449	0	1	NaN	22.86873	28	284.8504	0.02650957	1	NaN	15.26066	33	280.5972	0.03498542	1	NaN	13.88935	33	213.5276	0.4104046	1	NaN	8.929634
ILMN_1670829	ASB17	0000380382	273.3506	0.1226277	1	NaN	15.41479	33	264.5297	0.1246377	1	NaN	12.07601	48	299.9001	0.1260997	1	NaN	14.40279	37	279.8113	0.1175617	1	NaN	11.51759	35	285.4392	0.08345753	1	NaN	16.01053	41	262.0549	0.089838	1	NaN	15.36024	30	258.7424	0.09329446	1	NaN	9.668653	44	240.1673	0.1416185	1	NaN	5.980555
ILMN_1695454	ASB18	0006060309	248.5793	0.270073	1	NaN	16.81793	38	240.5176	0.257971	1	NaN	14.12617	28	317.5139	0.07478006	1	NaN	17.62818	39	289.188	0.08708273	1	NaN	15.55589	39	304.049	0.03278688	1	NaN	19.18665	48	254.1913	0.1237113	1	NaN	12.93241	48	265.3141	0.07142857	1	NaN	12.90067	47	230.8007	0.2254335	1	NaN	7.671789
ILMN_1795811	ASB2	0001230154	398.3215	0	1	NaN	20.77869	27	396.2982	0	1	NaN	14.72983	44	551.6244	0	1	NaN	32.96705	43	413.7441	0	1	NaN	17.28425	41	451.2975	0	1	NaN	19.75671	37	424.4648	0	1	NaN	29.75215	36	378.1386	0	1	NaN	15.07947	45	332.0752	0	1	NaN	12.57804
ILMN_1699606	ASB3	0004640020	1837.255	0	1	NaN	98.19635	38	1464.873	0	1	NaN	72.46532	30	2469.541	0	1	NaN	127.977	30	1427.483	0	1	NaN	65.02586	38	2433.606	0	1	NaN	95.48843	43	2198.138	0	1	NaN	75.89296	44	1266.94	0	1	NaN	30.35248	38	394.0724	0	1	NaN	18.67444
ILMN_1682959	ASB3	0005310437	7254.722	0	1	NaN	278.7259	41	4828.118	0	1	NaN	178.2746	45	8156.563	0	1	NaN	329.0654	27	5200.409	0	1	NaN	142.8236	53	8646.519	0	1	NaN	300.4595	41	7631.998	0	1	NaN	193.2564	47	5576.12	0	1	NaN	152.2539	40	2353.555	0	1	NaN	79.25356
ILMN_1813668	ASB4	0000290576	201.8914	0.7211679	1	NaN	12.2408	34	206.1839	0.6072464	1	NaN	14.64227	33	219.5623	0.781525	1	NaN	11.93832	38	228.8519	0.521045	1	NaN	13.64589	45	183.9244	0.8256334	1	NaN	9.110675	39	189.5168	0.7142857	1	NaN	9.30428	38	184.8772	0.845481	1	NaN	8.5225	40	229.9921	0.2341041	1	NaN	9.444727
ILMN_1702618	ASB4	0002850048	253.6409	0.2379562	1	NaN	14.3928	47	245.0075	0.2304348	1	NaN	12.21186	38	277.8432	0.2302053	1	NaN	14.39331	43	287.3367	0.09288824	1	NaN	11.42051	52	266.4183	0.1385991	1	NaN	10.68444	42	231.816	0.2444772	1	NaN	13.14496	34	259.562	0.09183674	1	NaN	11.7794	38	243.6779	0.1141618	1	NaN	9.558915
ILMN_1676066	ASB4	0006200546	322.3066	0.02335766	1	NaN	22.46638	41	292.663	0.03913043	1	NaN	17.87387	38	373.9281	0	1	NaN	16.73249	54	387.9454	0	1	NaN	24.38165	41	328.6456	0	1	NaN	19.05594	40	301.4983	0.008836525	1	NaN	19.95692	38	303.7221	0	1	NaN	11.71458	46	263.0018	0.02601156	1	NaN	11.22079
ILMN_1711269	ASB5	0005550373	232.8438	0.3810219	1	NaN	15.54609	40	204.3665	0.631884	1	NaN	13.01157	29	295.6075	0.1392962	1	NaN	17.22646	35	255.3058	0.2583454	1	NaN	10.78909	40	203.4193	0.5812221	1	NaN	10.12947	35	210.1165	0.4315169	1	NaN	8.417087	45	217.2921	0.3848397	1	NaN	9.875402	48	317.6263	0	1	NaN	16.81203
ILMN_1655532	ASB6	0005810451	216.1425	0.5737226	1	NaN	11.70427	35	235.4844	0.2884058	1	NaN	9.957243	51	273.4905	0.2668622	1	NaN	11.63097	40	250.6729	0.2902758	1	NaN	9.464412	48	228.8802	0.3278688	1	NaN	9.834815	54	240.8869	0.1840943	1	NaN	11.15623	47	236.8716	0.2069971	1	NaN	8.590752	45	203.6308	0.5563584	1	NaN	10.20936
ILMN_1806705	ASB6	0005820309	1298.504	0	1	NaN	58.93648	48	972.8051	0	1	NaN	33.03538	36	2102.86	0	1	NaN	74.39189	42	1389.654	0	1	NaN	48.89016	37	1838.215	0	1	NaN	71.4512	43	1535.881	0	1	NaN	59.63919	36	1514.434	0	1	NaN	90.22411	45	917.3022	0	1	NaN	36.44913
ILMN_1753040	ASB7	0000050750	392.3109	0	1	NaN	20.54835	47	335.3996	0	1	NaN	19.65474	47	532.3004	0	1	NaN	24.91934	46	397.9424	0	1	NaN	21.44096	42	504.5371	0	1	NaN	18.11167	60	424.1302	0	1	NaN	14.97778	52	412.0989	0	1	NaN	22.49703	47	233.6332	0.1950867	1	NaN	12.8251
ILMN_1744050	ASB7	0003290739	325.8439	0.01459854	1	NaN	15.91919	31	275.9285	0.08260869	1	NaN	17.43987	28	378.7984	0	1	NaN	19.54857	40	324.4862	0.007256894	1	NaN	18.56456	38	386.9124	0	1	NaN	27.14602	38	334.4962	0	1	NaN	19.41881	38	297.4066	0.001457726	1	NaN	14.00684	34	236.5368	0.1690751	1	NaN	10.02121
ILMN_1680419	ASB7	0007040348	301.2395	0.05109489	1	NaN	14.12184	35	274.3521	0.08695652	1	NaN	16.08226	38	349.4634	0.02492669	1	NaN	18.74031	48	299.3545	0.05224964	1	NaN	12.16448	50	299.5119	0.04918033	1	NaN	14.63336	42	256.0491	0.1060383	1	NaN	12.72623	45	287.515	0.02186589	1	NaN	9.812306	47	256.9507	0.0433526	1	NaN	10.50129
ILMN_1783675	ASB8	0004280114	2350.401	0	1	NaN	147.9481	37	1436.142	0	1	NaN	56.5149	42	2875.87	0	1	NaN	115.9482	38	1888.762	0	1	NaN	52.69569	44	2445.708	0	1	NaN	70.28965	51	2317.639	0	1	NaN	83.44729	46	1985.966	0	1	NaN	67.25502	51	847.8895	0	1	NaN	20.08033
ILMN_1786041	ASB9	0000940435	295.0246	0.05985402	1	NaN	16.04375	48	276.1353	0.08260869	1	NaN	12.26371	50	288.4251	0.1818182	1	NaN	10.17543	54	269.2656	0.1596517	1	NaN	13.48711	41	249.7005	0.2116244	1	NaN	16.95913	47	263.7444	0.08394698	1	NaN	21.67012	30	252.6513	0.1282799	1	NaN	10.72182	38	249.0492	0.08526012	1	NaN	9.346945
ILMN_1685097	ASCC1	0007380364	5142.811	0	1	NaN	189.3273	43	3722.364	0	1	NaN	149.6743	33	7747.818	0	1	NaN	283.4744	42	4575.506	0	1	NaN	115.082	50	6546.903	0	1	NaN	207.7135	55	7795.363	0	1	NaN	300.8725	39	4165.452	0	1	NaN	113.7198	46	5221.617	0	1	NaN	136.5791
ILMN_1679919	ASCC2	0003610612	3080.488	0	1	NaN	118.2201	44	2947.323	0	1	NaN	103.1217	40	3785.096	0	1	NaN	137.718	37	2987.182	0	1	NaN	93.20013	50	3184.861	0	1	NaN	101.0339	59	3549.105	0	1	NaN	99.57779	48	3111.716	0	1	NaN	92.77895	52	3472.981	0	1	NaN	74.97087
ILMN_1772177	ASCC3	0004810674	235.1302	0.3664234	1	NaN	14.14224	36	206.5851	0.6043478	1	NaN	14.4603	31	286.1679	0.1964809	1	NaN	14.15794	45	242.2596	0.3730043	1	NaN	10.00814	41	233.1882	0.2935916	1	NaN	11.85093	35	228.9072	0.2650957	1	NaN	13.04817	43	224.868	0.3148688	1	NaN	10.09258	32	231.335	0.2196532	1	NaN	10.0927
ILMN_1797656	ASCC3	0005960327	598.9021	0	1	NaN	39.90808	34	465.9228	0	1	NaN	30.01112	35	805.2585	0	1	NaN	43.68398	47	478.5321	0	1	NaN	22.95299	40	965.025	0	1	NaN	49.01177	41	697.4318	0	1	NaN	41.4005	36	549.9918	0	1	NaN	27.25533	40	526.9042	0	1	NaN	26.55054
ILMN_1745772	ASCC3	0007200161	1421.744	0	1	NaN	61.56199	37	1194.65	0	1	NaN	38.82663	41	2072.12	0	1	NaN	89.06001	33	1156.05	0	1	NaN	50.68412	35	1671.275	0	1	NaN	61.32841	40	1726.269	0	1	NaN	64.3226	34	1246.104	0	1	NaN	37.21239	40	756.4307	0	1	NaN	22.54678
ILMN_1705928	ASCC3L1	0002360324	2286.305	0	1	NaN	94.01414	54	1863.955	0	1	NaN	73.68723	44	2888.318	0	1	NaN	97.43355	52	2016.048	0	1	NaN	69.9492	41	2397.926	0	1	NaN	105.28	40	2522.139	0	1	NaN	134.2211	36	2101.849	0	1	NaN	62.86797	48	1024.76	0	1	NaN	51.63882
ILMN_1701653	ASCL1	0007560017	1485.143	0	1	NaN	97.09118	32	988.699	0	1	NaN	43.98972	40	1513.612	0	1	NaN	59.29885	38	1961.881	0	1	NaN	67.02009	42	1690.815	0	1	NaN	79.60784	32	1783.961	0	1	NaN	63.38948	42	1372.245	0	1	NaN	41.41045	36	2531.09	0	1	NaN	62.28959
ILMN_1723412	ASCL2	0002260593	311.9779	0.03357664	1	NaN	15.89892	51	307.525	0.0173913	1	NaN	16.98309	54	415.2606	0	1	NaN	20.23583	42	350.8332	0	1	NaN	17.0715	45	335.7795	0	1	NaN	11.47881	50	334.2212	0	1	NaN	15.76555	41	290.733	0.01457726	1	NaN	10.8633	51	309.5195	0	1	NaN	12.33183
ILMN_1695353	ASCL3	0000670220	289.8385	0.07591241	1	NaN	21.96311	40	234.8905	0.2971014	1	NaN	15.09171	31	281.3326	0.2111437	1	NaN	12.59383	36	301.893	0.04499274	1	NaN	9.574293	46	282.1413	0.08792847	1	NaN	12.35013	33	258.7951	0.09425626	1	NaN	9.15015	34	255.8723	0.1093294	1	NaN	10.53952	43	253.3896	0.05924856	1	NaN	9.211731
ILMN_1813075	ASCL4	0000580408	187.7904	0.8554745	1	NaN	10.92535	33	187.1002	0.8246377	1	NaN	12.96101	39	211.7251	0.8504399	1	NaN	8.757336	39	205.9269	0.7997097	1	NaN	9.547599	41	186.1299	0.7943368	1	NaN	9.006975	53	195.2771	0.6156112	1	NaN	8.018899	43	188.1536	0.8046647	1	NaN	6.464633	42	189.5455	0.8034682	1	NaN	7.719039
ILMN_1658285	ASF1A	0000290538	3073.114	0	1	NaN	143.707	46	2299.298	0	1	NaN	80.24044	39	4553.359	0	1	NaN	125.1654	48	2534.011	0	1	NaN	64.07953	39	3064.046	0	1	NaN	97.21807	47	3726.091	0	1	NaN	137.4979	42	2815.167	0	1	NaN	84.93727	37	1619.167	0	1	NaN	49.0688
ILMN_1695414	ASF1B	0005290328	285.8181	0.08759124	1	NaN	21.12916	35	235.9364	0.2884058	1	NaN	10.86388	42	251.9789	0.4384164	1	NaN	10.93619	38	235.6052	0.4397678	1	NaN	11.16767	39	188.4413	0.7690015	1	NaN	10.6069	33	195.1945	0.617084	1	NaN	12.5202	33	202.5466	0.5830904	1	NaN	10.32154	45	195.1953	0.7008671	1	NaN	9.709941
ILMN_1769013	ASGR1	0006650484	4482.354	0	1	NaN	189.0181	33	3691.867	0	1	NaN	116.8805	44	5015.617	0	1	NaN	158.4107	47	4125.626	0	1	NaN	116.1994	41	5274.44	0	1	NaN	161.8986	50	4034.733	0	1	NaN	155.549	34	4024.666	0	1	NaN	101.8829	36	1064.947	0	1	NaN	31.05498
ILMN_1694966	ASGR2	0000050681	204.9323	0.6817518	1	NaN	14.06341	34	233.5133	0.3101449	1	NaN	12.60575	43	235.6221	0.6041056	1	NaN	12.38468	39	236.1507	0.4354136	1	NaN	12.60378	34	205.7556	0.5529061	1	NaN	12.6614	37	213.2272	0.3991163	1	NaN	14.88301	40	200.6153	0.6020408	1	NaN	10.16167	43	200.2913	0.617052	1	NaN	6.984456
ILMN_1700340	ASGR2	0003520113	216.1108	0.5737226	1	NaN	11.61453	36	255.2107	0.1594203	1	NaN	17.2056	24	271.7168	0.2800587	1	NaN	15.23377	40	232.3395	0.4833091	1	NaN	10.35627	31	249.4942	0.2131148	1	NaN	17.96969	37	248.3786	0.1472754	1	NaN	22.70582	27	220.9741	0.3469388	1	NaN	11.54654	39	225.034	0.283237	1	NaN	13.18915
ILMN_1782032	ASH1L	0004010047	364.8446	0	1	NaN	20.00126	42	429.7787	0	1	NaN	31.8703	45	470.0206	0	1	NaN	19.49169	36	368.579	0	1	NaN	14.27418	38	493.0852	0	1	NaN	26.80143	47	437.7309	0	1	NaN	34.01773	39	351.423	0	1	NaN	16.09194	39	278.0657	0.002890173	1	NaN	15.30835
ILMN_1666933	ASH2L	0002470202	5189.33	0	1	NaN	200.7759	46	5080.837	0	1	NaN	181.2183	43	8455.801	0	1	NaN	223.9936	47	4913.391	0	1	NaN	93.80786	52	7215.913	0	1	NaN	182.0934	50	6914.631	0	1	NaN	250.6893	44	5456.445	0	1	NaN	132.3773	41	2934.449	0	1	NaN	75.94148
ILMN_1794319	ASIP	0000450639	256.0961	0.2218978	1	NaN	17.03832	40	258.3552	0.1463768	1	NaN	13.58963	44	266.8771	0.3152493	1	NaN	13.03833	32	253.6759	0.2641509	1	NaN	7.119743	33	302.7621	0.03725782	1	NaN	21.32252	29	267.3254	0.07952872	1	NaN	14.72947	35	254.6832	0.1137026	1	NaN	9.802734	49	280.3489	0.002890173	1	NaN	14.73515
ILMN_1685142	ASL	0000730382	262.5292	0.1927007	1	NaN	14.66082	41	258.9743	0.142029	1	NaN	21.53738	32	298.8458	0.1304985	1	NaN	17.44699	31	296.173	0.05950653	1	NaN	16.10747	35	259.3536	0.1624441	1	NaN	14.47146	30	255.6516	0.1089838	1	NaN	10.44329	46	253.2046	0.122449	1	NaN	9.48746	37	268.4727	0.01445087	1	NaN	10.92724
ILMN_1685037	ASL	0001090575	307.682	0.04233577	1	NaN	16.79041	39	292.17	0.03913043	1	NaN	15.11622	41	329.6556	0.0542522	1	NaN	20.38174	35	271.0685	0.1552975	1	NaN	10.63886	36	311.3525	0.02533532	1	NaN	22.28036	33	340.146	0	1	NaN	26.23284	35	279.0673	0.0393586	1	NaN	11.98693	39	230.7284	0.2268786	1	NaN	11.78119
ILMN_1690595	ASMT	0002750379	237.5797	0.3459854	1	NaN	12.92027	52	241.8567	0.2463768	1	NaN	9.352011	46	285.3214	0.1994135	1	NaN	15.47469	49	250.8152	0.287373	1	NaN	10.83755	56	233.4096	0.2935916	1	NaN	13.03119	32	236.235	0.2120766	1	NaN	10.51047	39	247.8743	0.1457726	1	NaN	12.75327	38	229.1727	0.2485549	1	NaN	11.89818
ILMN_1689786	ASMTL	0004230619	1858.971	0	1	NaN	67.05568	49	1882.695	0	1	NaN	71.53749	51	1725.327	0	1	NaN	100.587	48	1227.272	0	1	NaN	46.01305	39	2185.576	0	1	NaN	111.5887	38	1975.726	0	1	NaN	67.47601	38	1591.932	0	1	NaN	54.03568	47	1497.156	0	1	NaN	38.21578
ILMN_1804384	ASMTL	0006020470	1030.085	0	1	NaN	45.03017	51	1203.117	0	1	NaN	57.87972	40	936.3825	0	1	NaN	64.95221	42	819.9018	0	1	NaN	38.28252	33	1078.335	0	1	NaN	45.87236	43	1281.437	0	1	NaN	53.48364	48	1003.31	0	1	NaN	42.39204	41	703.8055	0	1	NaN	19.17315
ILMN_1657571	ASNA1	0004070392	415.5285	0	1	NaN	25.20122	48	430.9819	0	1	NaN	19.47414	33	515.9529	0	1	NaN	27.20475	31	385.252	0	1	NaN	15.62974	35	440.4044	0	1	NaN	26.41406	40	375.6984	0	1	NaN	20.86846	32	343.6256	0	1	NaN	13.3924	42	329.064	0	1	NaN	15.20941
ILMN_1796417	ASNS	0003310253	12389.66	0	1	NaN	585.7678	36	8231.575	0	1	NaN	267.7457	48	12114.84	0	1	NaN	352.6746	49	7977.52	0	1	NaN	224.4354	43	9201.674	0	1	NaN	355.0523	38	8551.439	0	1	NaN	225.1385	49	7497.647	0	1	NaN	175.9372	40	3402.011	0	1	NaN	99.32085
ILMN_1722873	ASNSD1	0001770639	6951.087	0	1	NaN	311.7352	50	4867.286	0	1	NaN	166.5078	54	9270.7	0	1	NaN	318.838	45	5695.454	0	1	NaN	179.3418	46	7288.079	0	1	NaN	250.1711	49	8253.716	0	1	NaN	249.3964	48	6180.745	0	1	NaN	154.5366	61	3274.304	0	1	NaN	86.77708
ILMN_1692824	ASPA	0005080246	757.7402	0	1	NaN	40.29096	48	587.9344	0	1	NaN	24.01397	38	1506.703	0	1	NaN	59.02511	45	656.6927	0	1	NaN	23.04026	47	1053.62	0	1	NaN	44.14664	41	1173.132	0	1	NaN	58.61557	32	899.6381	0	1	NaN	36.56651	40	1923.49	0	1	NaN	62.6272
ILMN_1693771	ASPH	0000610689	1379.882	0	1	NaN	63.34828	50	1097.992	0	1	NaN	40.3021	49	2227.621	0	1	NaN	117.6723	35	1111.093	0	1	NaN	53.54266	42	1829.145	0	1	NaN	110.8813	44	1387.678	0	1	NaN	72.20885	37	1184.092	0	1	NaN	49.38808	56	339.8363	0	1	NaN	16.45349
ILMN_1739719	ASPH	0001230189	244.464	0.2963504	1	NaN	12.18064	50	250.4982	0.1913043	1	NaN	14.88997	42	371.3106	0	1	NaN	21.28403	43	252.3139	0.275762	1	NaN	10.72503	43	296.7368	0.05365127	1	NaN	13.39227	42	310.0711	0	1	NaN	17.67145	41	251.4868	0.1311953	1	NaN	12.44652	45	209.7302	0.4609827	1	NaN	10.77575
ILMN_1662390	ASPHD1	0000510082	2780.628	0	1	NaN	152.0304	36	2161.829	0	1	NaN	103.7323	50	3684.084	0	1	NaN	105.0131	61	2207.268	0	1	NaN	83.66717	44	3190.004	0	1	NaN	135.0804	42	2859.028	0	1	NaN	96.91418	50	3259.669	0	1	NaN	97.11053	36	2369.419	0	1	NaN	73.36967
ILMN_1708950	ASPHD1	0001690170	416.0038	0	1	NaN	21.27651	54	404.7315	0	1	NaN	26.7629	29	480.2851	0	1	NaN	20.08329	48	396.846	0	1	NaN	11.05088	39	457.9848	0	1	NaN	27.6319	40	404.7039	0	1	NaN	20.03921	41	387.6017	0	1	NaN	13.9023	48	404.1797	0	1	NaN	15.13813
ILMN_1662490	ASPHD1	0001850451	368.3649	0	1	NaN	22.04021	57	312.7253	0.0115942	1	NaN	20.01784	35	540.4742	0	1	NaN	37.46778	57	339.083	0	1	NaN	17.79587	47	358.6971	0	1	NaN	21.39684	50	380.0539	0	1	NaN	27.09819	39	309.9545	0	1	NaN	10.03557	34	274.5406	0.005780347	1	NaN	8.86867
ILMN_1809653	ASPHD2	0002450100	3786.824	0	1	NaN	132.5428	54	2943.643	0	1	NaN	96.13571	62	6914.177	0	1	NaN	197.8226	52	3943.385	0	1	NaN	109.0731	56	5183.632	0	1	NaN	177.6527	49	5209.419	0	1	NaN	162.673	44	4259.259	0	1	NaN	113.6118	44	565.6989	0	1	NaN	20.8584
ILMN_1815184	ASPM	0003060605	170.5123	0.9459854	1	NaN	7.863726	41	162.2144	0.9681159	1	NaN	7.437861	46	214.4006	0.8284457	1	NaN	13.9113	38	191.8179	0.9143686	1	NaN	9.679166	44	184.5549	0.8181818	1	NaN	11.89587	48	165.5212	0.9381443	1	NaN	6.202664	49	176.4583	0.9169096	1	NaN	9.540051	40	195.5971	0.6994219	1	NaN	8.914367
ILMN_1801583	ASPN	0001570026	373.2803	0	1	NaN	19.05097	44	367.1505	0	1	NaN	16.40625	45	337.5663	0.04398827	1	NaN	12.41886	49	331.4432	0.004354137	1	NaN	18.64516	24	282.9597	0.08792847	1	NaN	10.99069	46	288.2928	0.02503682	1	NaN	12.48078	47	287.3199	0.02186589	1	NaN	9.721088	54	359.5975	0	1	NaN	12.53575
ILMN_1762284	ASPRV1	0006290358	684.8654	0	1	NaN	34.48001	49	527.4989	0	1	NaN	27.86423	40	715.5267	0	1	NaN	38.74784	44	493.8506	0	1	NaN	21.90348	43	712.8598	0	1	NaN	28.86798	38	586.7684	0	1	NaN	32.08495	38	628.8403	0	1	NaN	28.93442	36	559.3604	0	1	NaN	21.10621
ILMN_1661860	ASPSCR1	0001820014	565.5912	0	1	NaN	41.57122	37	492.4645	0	1	NaN	25.59271	48	809.4783	0	1	NaN	45.10801	39	465.3232	0	1	NaN	19.30112	37	743.8124	0	1	NaN	52.79902	41	536.7133	0	1	NaN	25.92154	46	501.3904	0	1	NaN	23.8138	40	347.6468	0	1	NaN	15.03731
ILMN_1660749	ASPSCR1	0002570685	7978.284	0	1	NaN	309.9642	43	7111.888	0	1	NaN	177.7955	54	10603.97	0	1	NaN	275.4565	46	7342.454	0	1	NaN	185.2055	48	8034.982	0	1	NaN	301.3031	37	7262.427	0	1	NaN	186.6392	40	7013.359	0	1	NaN	155.8547	50	5617.702	0	1	NaN	96.18267
ILMN_1810199	ASRGL1	0007570465	1549.597	0	1	NaN	79.51526	46	1020.909	0	1	NaN	48.64983	33	1512.711	0	1	NaN	47.44678	47	1222.495	0	1	NaN	50.55119	41	1381.249	0	1	NaN	53.74544	42	1351.697	0	1	NaN	75.65281	38	1177.746	0	1	NaN	42.96526	44	937.2289	0	1	NaN	25.07861
ILMN_1688234	ASS	0001260192	242.7844	0.3080292	1	NaN	15.05383	41	239.7294	0.2666667	1	NaN	16.25088	40	313.9794	0.08357771	1	NaN	13.95501	31	246.0793	0.3367199	1	NaN	9.881681	48	311.7391	0.02533532	1	NaN	20.89226	48	236.848	0.2120766	1	NaN	11.56968	50	256.8079	0.1020408	1	NaN	8.477079	33	199.8229	0.6213873	1	NaN	10.85685
ILMN_1708778	ASS	0005260026	1521.693	0	1	NaN	65.0997	35	1398.927	0	1	NaN	62.73626	41	1856.716	0	1	NaN	84.13691	39	956.412	0	1	NaN	47.76073	38	1712.321	0	1	NaN	67.61101	46	1145.779	0	1	NaN	54.6671	46	1292.12	0	1	NaN	67.2897	35	1220.293	0	1	NaN	39.7976
ILMN_1803813	ASTE1	0006130451	630.9869	0	1	NaN	38.82529	32	579.3795	0	1	NaN	33.59954	40	1003.568	0	1	NaN	49.05895	42	666.2187	0	1	NaN	26.86344	30	723.0617	0	1	NaN	31.64837	38	816.066	0	1	NaN	38.68853	44	697.5711	0	1	NaN	20.73564	46	538.4423	0	1	NaN	24.00416
ILMN_1728055	ASTL	0002100717	292.4267	0.06715328	1	NaN	15.41932	36	257.4128	0.1492754	1	NaN	12.81344	42	311.5023	0.08504399	1	NaN	15.11657	46	290.9211	0.0754717	1	NaN	12.56842	34	286.0524	0.08196721	1	NaN	12.68337	38	286.9702	0.02650957	1	NaN	12.47374	46	268.3548	0.06122449	1	NaN	12.30555	44	229.4509	0.2456647	1	NaN	8.393432
ILMN_1684959	ASTN1	0000510703	5652.44	0	1	NaN	242.8257	45	4549.206	0	1	NaN	197.9409	35	7223.842	0	1	NaN	232.1608	46	4774.984	0	1	NaN	154.5168	47	6558.215	0	1	NaN	177.4883	49	5101.515	0	1	NaN	170.6079	42	4835.896	0	1	NaN	126.9453	36	2173.904	0	1	NaN	57.8848
ILMN_1702189	ASTN1	0002000471	291.3922	0.07153285	1	NaN	16.84546	35	251.1307	0.1913043	1	NaN	11.20426	40	334.0145	0.04692082	1	NaN	20.35897	35	272.5449	0.1509434	1	NaN	7.885852	53	296.3635	0.05365127	1	NaN	12.25154	40	270.2694	0.06627394	1	NaN	15.21028	40	276.413	0.04373178	1	NaN	14.3828	41	279.8752	0.002890173	1	NaN	13.07655
ILMN_1744118	ASTN2	0000540746	3972.185	0	1	NaN	171.3775	34	4422.743	0	1	NaN	174.5762	38	5805.466	0	1	NaN	300.3264	28	3962.72	0	1	NaN	123.8802	38	4590.123	0	1	NaN	220.2527	31	5983.319	0	1	NaN	210.5293	40	5296.222	0	1	NaN	180.203	40	2821.626	0	1	NaN	84.8317
ILMN_1797283	ASTN2	0004180379	278.0906	0.1124088	1	NaN	13.22255	50	252.872	0.1782609	1	NaN	14.43714	37	344.6133	0.03225806	1	NaN	12.13261	45	277.3977	0.1277213	1	NaN	13.28157	52	281.829	0.08792847	1	NaN	19.66449	39	249.1486	0.1458026	1	NaN	13.48617	40	274.0176	0.04810496	1	NaN	10.41586	54	240.6863	0.1387283	1	NaN	8.771399
ILMN_1726025	ASXL1	0002940128	1734.57	0	1	NaN	75.3847	41	1621.136	0	1	NaN	51.25114	54	2349.742	0	1	NaN	86.61912	41	1605.806	0	1	NaN	49.87081	28	2500.006	0	1	NaN	87.21207	43	2389.516	0	1	NaN	78.85692	39	1832.715	0	1	NaN	49.78855	34	1228.733	0	1	NaN	30.86395
ILMN_1698968	ASXL2	0000060750	5057.376	0	1	NaN	226.2377	35	3949.581	0	1	NaN	135.1318	42	6545.629	0	1	NaN	208.8389	43	3626.36	0	1	NaN	98.18177	43	6079.166	0	1	NaN	226.9922	41	5257.014	0	1	NaN	199.0369	36	4232.024	0	1	NaN	110.7121	43	1934.917	0	1	NaN	63.69264
ILMN_1782246	ASZ1	0006620735	231.9576	0.389781	1	NaN	15.80709	40	230.318	0.3434783	1	NaN	11.28815	35	207.8836	0.8900293	1	NaN	12.48215	40	202.3547	0.8287373	1	NaN	12.23311	42	218.0881	0.4247392	1	NaN	14.31112	46	173.8239	0.8703976	1	NaN	7.09081	48	181.7992	0.8862974	1	NaN	7.976911	43	197.8097	0.6618497	1	NaN	8.375086
ILMN_1654497	ATAD1	0006380131	3728.41	0	1	NaN	134.1607	41	2499.466	0	1	NaN	85.69123	53	4685.322	0	1	NaN	175.0079	42	2273.007	0	1	NaN	72.129	35	4614.337	0	1	NaN	204.3005	38	3501.219	0	1	NaN	125.5663	38	2554.324	0	1	NaN	87.64343	40	1046.363	0	1	NaN	33.56076
ILMN_1763064	ATAD2	0002190376	411.7706	0	1	NaN	21.70968	38	380.8942	0	1	NaN	19.80036	42	553.5734	0	1	NaN	28.99597	32	381.3592	0	1	NaN	15.26874	38	488.8264	0	1	NaN	21.66509	39	487.6058	0	1	NaN	24.65473	38	362.4775	0	1	NaN	16.69369	38	303.9956	0	1	NaN	12.11819
ILMN_1738530	ATAD3A	0003610148	812.8288	0	1	NaN	49.71894	30	659.7535	0	1	NaN	33.72934	43	1035.176	0	1	NaN	44.8629	42	673.8018	0	1	NaN	35.46568	42	945.0831	0	1	NaN	55.88255	35	632.5286	0	1	NaN	41.89266	34	733.222	0	1	NaN	37.75006	29	624.4065	0	1	NaN	33.16034
ILMN_1809131	ATAD3B	0006270196	296.6118	0.05839416	1	NaN	15.18217	41	332.5403	0	1	NaN	14.40976	43	337.3978	0.04545455	1	NaN	18.8755	39	263.5244	0.1872279	1	NaN	10.50557	38	281.1293	0.0923994	1	NaN	12.01869	42	275.961	0.0544919	1	NaN	18.48584	33	242.0307	0.1763848	1	NaN	14.65794	34	242.4614	0.1271676	1	NaN	9.915195
ILMN_1748970	ATAD4	0002190551	328.7996	0.01167883	1	NaN	17.90535	42	306.2281	0.01884058	1	NaN	17.67808	47	474.8898	0	1	NaN	22.6687	45	342.0063	0	1	NaN	16.77549	41	503.4961	0	1	NaN	32.09297	38	343.7227	0	1	NaN	17.65817	29	363.3681	0	1	NaN	17.79101	42	319.0819	0	1	NaN	11.24272
ILMN_1700220	ATAD5	0000380575	340.3714	0	1	NaN	31.25213	30	274.0648	0.08695652	1	NaN	15.64962	43	312.983	0.08357771	1	NaN	18.07	30	272.5837	0.1509434	1	NaN	10.83594	48	433.4928	0	1	NaN	33.78283	35	240.7757	0.185567	1	NaN	10.54536	49	264.3307	0.07434402	1	NaN	16.45158	32	247.1778	0.09537572	1	NaN	9.683553
ILMN_1732374	ATAD5	0002630292	218.8266	0.5459854	1	NaN	13.35406	35	211.4232	0.5652174	1	NaN	8.285903	42	206.9496	0.8958944	1	NaN	11.07278	46	186.9185	0.9477504	1	NaN	11.25003	21	201.5141	0.6020864	1	NaN	11.90927	41	179.7061	0.8291605	1	NaN	10.89044	33	194.985	0.7011662	1	NaN	8.311489	50	186.1592	0.8323699	1	NaN	6.875375
ILMN_1808587	ATBF1	0001710088	542.1378	0	1	NaN	24.16755	49	597.5831	0	1	NaN	37.21147	32	641.1624	0	1	NaN	33.23621	50	443.3774	0	1	NaN	18.39474	35	540.3251	0	1	NaN	28.31532	35	464.3556	0	1	NaN	16.56144	48	399.5571	0	1	NaN	19.14912	37	750.7792	0	1	NaN	32.90687
ILMN_1656576	ATCAY	0006660397	1616.456	0	1	NaN	70.58389	58	1203.895	0	1	NaN	68.95351	36	1271.509	0	1	NaN	57.4533	51	915.3951	0	1	NaN	33.16962	37	1047.969	0	1	NaN	40.8523	40	1103.275	0	1	NaN	41.6744	38	888.2183	0	1	NaN	28.09721	35	476.9205	0	1	NaN	20.86428
ILMN_1791400	ATE1	0002340195	477.7298	0	1	NaN	34.73829	31	368.6531	0	1	NaN	20.79203	38	564.2461	0	1	NaN	24.82744	47	452.7292	0	1	NaN	17.9652	40	482.1441	0	1	NaN	24.60781	42	510.8872	0	1	NaN	30.6343	40	484.6175	0	1	NaN	19.42143	57	340.9354	0	1	NaN	15.54608
ILMN_1756867	ATE1	0002360253	384.1455	0	1	NaN	21.92516	36	248.8077	0.2072464	1	NaN	12.33274	35	492.691	0	1	NaN	23.86064	40	285.7461	0.1001451	1	NaN	13.53375	35	459.3847	0	1	NaN	21.94389	48	332.3363	0	1	NaN	14.80139	40	368.6408	0	1	NaN	20.72775	45	271.4335	0.01011561	1	NaN	13.66295
ILMN_1812479	ATE1	0002850543	637.3276	0	1	NaN	25.53553	51	560.1605	0	1	NaN	24.67155	53	1237.598	0	1	NaN	60.68026	38	547.5226	0	1	NaN	19.26267	52	1133.174	0	1	NaN	42.84156	37	748.5618	0	1	NaN	30.10322	37	598.2247	0	1	NaN	21.25542	44	389.889	0	1	NaN	12.86707
ILMN_1801923	ATF1	0002710398	436.0121	0	1	NaN	22.73622	39	373.6464	0	1	NaN	18.10498	44	622.0609	0	1	NaN	29.91703	34	381.5325	0	1	NaN	18.93774	42	431.4921	0	1	NaN	34.57269	37	527.4073	0	1	NaN	34.29468	42	501.3801	0	1	NaN	22.82668	51	261.6718	0.03179191	1	NaN	16.46357
ILMN_1748271	ATF2	0001450546	1656.617	0	1	NaN	71.25372	44	1479.858	0	1	NaN	60.18978	41	2809.655	0	1	NaN	106.6087	45	1294.769	0	1	NaN	49.21996	39	2722.401	0	1	NaN	103.3396	38	2004.815	0	1	NaN	70.10069	38	1486.402	0	1	NaN	47.37078	55	501.809	0	1	NaN	16.60421
ILMN_1799748	ATF3	0000150703	1470.135	0	1	NaN	59.62306	39	879.4252	0	1	NaN	37.90678	52	992.4185	0	1	NaN	36.07109	42	1425.707	0	1	NaN	57.00797	36	512.1838	0	1	NaN	21.60773	49	1201.952	0	1	NaN	50.93719	40	595.9823	0	1	NaN	24.14774	56	3466.048	0	1	NaN	91.71058
ILMN_1791346	ATF3	0003140129	192.8868	0.8189781	1	NaN	12.11655	39	245.2505	0.2289855	1	NaN	10.99356	45	211.9423	0.8475074	1	NaN	9.35925	45	246.7893	0.3265602	1	NaN	13.39505	46	186.1964	0.7928465	1	NaN	10.08095	35	214.5003	0.3932253	1	NaN	16.04546	41	192.3514	0.744898	1	NaN	9.815476	41	232.447	0.2095376	1	NaN	11.37612
ILMN_1661109	ATF3	0004210735	224.3459	0.459854	1	NaN	13.4669	46	205.7688	0.6144928	1	NaN	9.688496	55	186.4041	0.9780059	1	NaN	8.215312	44	199.7701	0.8490566	1	NaN	8.591411	51	187.2842	0.780924	1	NaN	10.41718	43	175.2504	0.8659794	1	NaN	8.778847	36	187.523	0.8104956	1	NaN	8.868307	38	176.4443	0.9277456	1	NaN	6.548166
ILMN_1672128	ATF4	0001170743	25934.13	0	1	NaN	1240.87	38	22668.26	0	1	NaN	751.7896	41	30797.94	0	1	NaN	915.1076	49	21685.81	0	1	NaN	611.6976	46	24231.18	0	1	NaN	708.2188	60	28973.03	0	1	NaN	967.4048	51	21876.37	0	1	NaN	469.7686	40	26833.56	0	1	NaN	782.5836
ILMN_1688964	ATF4	0002900170	736.8063	0	1	NaN	35.32414	36	612.3613	0	1	NaN	28.65887	45	728.0634	0	1	NaN	28.30872	38	755.9323	0	1	NaN	27.94288	51	776.1559	0	1	NaN	50.87352	37	844.5902	0	1	NaN	35.47239	51	593.8517	0	1	NaN	23.34059	50	388.2639	0	1	NaN	18.353
ILMN_1669113	ATF5	0006040358	1050.159	0	1	NaN	60.47602	32	1292.976	0	1	NaN	53.30793	43	2145.844	0	1	NaN	80.46516	50	1206.906	0	1	NaN	41.6086	31	1908.945	0	1	NaN	62.94305	47	1670.291	0	1	NaN	45.4805	42	1396.27	0	1	NaN	48.40026	42	1481.116	0	1	NaN	52.84052
ILMN_1703471	ATF6	0000460685	1678.169	0	1	NaN	82.37056	43	1212.707	0	1	NaN	53.60952	34	2912.074	0	1	NaN	70.49295	38	1308.589	0	1	NaN	55.77028	36	2514.079	0	1	NaN	77.19778	53	1666.55	0	1	NaN	59.36255	46	1390.022	0	1	NaN	42.21807	44	1064.16	0	1	NaN	26.47425
ILMN_1706967	ATF7	0000360274	263.0104	0.1839416	1	NaN	14.13595	40	276.148	0.08260869	1	NaN	16.59616	52	370.9926	0	1	NaN	23.96848	43	275.4234	0.1349782	1	NaN	11.35015	41	304.3412	0.03278688	1	NaN	23.558	35	346.6632	0	1	NaN	26.86357	40	276.1749	0.04373178	1	NaN	12.67438	41	231.8985	0.216763	1	NaN	10.31618
ILMN_1716435	ATF7IP	0004260497	379.2949	0	1	NaN	23.71162	36	344.375	0	1	NaN	18.40149	50	448.2363	0	1	NaN	21.01439	35	368.4491	0	1	NaN	19.6048	44	451.3153	0	1	NaN	18.97725	46	378.0976	0	1	NaN	16.41933	45	361.8866	0	1	NaN	15.40109	49	231.348	0.2196532	1	NaN	10.94658
ILMN_1804445	ATF7IP2	0006330730	723.1318	0	1	NaN	37.8803	41	644.4572	0	1	NaN	36.02251	37	883.6442	0	1	NaN	48.34957	29	594.3007	0	1	NaN	25.12666	47	733.778	0	1	NaN	32.43501	40	559.0516	0	1	NaN	26.33996	38	541.8325	0	1	NaN	22.58631	34	519.1121	0	1	NaN	24.77062
ILMN_1748968	ATG10	0006370138	3258.706	0	1	NaN	133.9816	42	1902.789	0	1	NaN	65.91027	38	3088.281	0	1	NaN	96.25679	37	2003.856	0	1	NaN	59.20448	52	3897.242	0	1	NaN	184.0484	36	2841.121	0	1	NaN	142.4772	44	2184.454	0	1	NaN	76.5928	48	1383.906	0	1	NaN	39.35546
ILMN_1673898	ATG12	0007380475	535.9753	0	1	NaN	32.31645	41	493.1684	0	1	NaN	27.20474	44	668.8052	0	1	NaN	26.18444	46	407.3048	0	1	NaN	23.19166	36	704.5253	0	1	NaN	42.02963	46	628.814	0	1	NaN	43.35971	39	595.6912	0	1	NaN	23.20442	47	545.7701	0	1	NaN	26.55268
ILMN_1770579	ATG16L1	0004760575	2150.79	0	1	NaN	96.99297	39	1615.86	0	1	NaN	82.35651	36	2748.243	0	1	NaN	116.2696	40	1733.388	0	1	NaN	73.71851	26	2713.276	0	1	NaN	123.6287	41	2426.015	0	1	NaN	106.017	40	2030.953	0	1	NaN	63.06686	40	973.6096	0	1	NaN	26.08672
ILMN_1664644	ATG16L2	0000010204	316.4043	0.02773723	1	NaN	20.67956	31	301.5257	0.02318841	1	NaN	13.56011	35	518.6901	0	1	NaN	26.6559	40	382.7762	0	1	NaN	17.24966	46	454.4512	0	1	NaN	17.6476	30	339.099	0	1	NaN	19.86787	36	436.7654	0	1	NaN	18.98235	45	353.7039	0	1	NaN	18.60646
ILMN_1756006	ATG2A	0000360491	1182.555	0	1	NaN	66.14592	37	1117.876	0	1	NaN	71.93033	29	1426.079	0	1	NaN	68.00513	35	1256.635	0	1	NaN	39.37362	45	1590.189	0	1	NaN	64.57001	51	1491.803	0	1	NaN	72.87376	45	1155.149	0	1	NaN	45.63755	41	778.4044	0	1	NaN	34.13234
ILMN_1769566	ATG3	0004150551	3272.281	0	1	NaN	133.2859	44	2771.263	0	1	NaN	107.9924	42	4269.542	0	1	NaN	124.7348	47	2657.4	0	1	NaN	64.03025	56	3722.469	0	1	NaN	148.945	39	3686.839	0	1	NaN	115.5046	52	2895.85	0	1	NaN	83.82333	59	4435.469	0	1	NaN	133.11
ILMN_1768960	ATG4A	0000010301	237.4857	0.3474452	1	NaN	14.63945	34	221.85	0.4492754	1	NaN	10.81685	44	286.4998	0.1920821	1	NaN	19.17721	30	258.111	0.2307692	1	NaN	12.76126	49	233.2882	0.2935916	1	NaN	13.11674	38	217.2978	0.3549337	1	NaN	8.39572	31	251.3587	0.1311953	1	NaN	11.24931	50	228.8619	0.2528902	1	NaN	10.76126
ILMN_1812161	ATG4A	0001030577	1172.527	0	1	NaN	86.61387	29	795.5873	0	1	NaN	28.19666	52	1430.681	0	1	NaN	54.55909	42	966.7233	0	1	NaN	38.29867	34	1182.026	0	1	NaN	53.63023	42	1092.056	0	1	NaN	43.12132	38	1049.997	0	1	NaN	38.30079	36	574.877	0	1	NaN	19.53444
ILMN_1691173	ATG4B	0004860332	210.0303	0.630657	1	NaN	14.75972	39	200.7598	0.6695652	1	NaN	11.2993	26	219.0359	0.7873901	1	NaN	12.84704	32	243.2234	0.3628447	1	NaN	14.16566	22	190.3244	0.7466468	1	NaN	8.214111	43	198.0219	0.5832106	1	NaN	11.45619	40	202.5455	0.5830904	1	NaN	9.295588	37	199.0595	0.632948	1	NaN	7.994665
ILMN_1700923	ATG4C	0004070463	2457.064	0	1	NaN	114.4112	39	1951.558	0	1	NaN	68.22497	48	3578.055	0	1	NaN	99.49287	52	1883.205	0	1	NaN	50.50538	48	3246.901	0	1	NaN	84.77687	54	3136.788	0	1	NaN	125.1519	33	1814.929	0	1	NaN	54.2331	48	1757.173	0	1	NaN	59.31454
ILMN_1801905	ATG4D	0000540575	694.1837	0	1	NaN	36.02287	43	621.6262	0	1	NaN	28.29581	40	1092.652	0	1	NaN	104.2713	32	589.4536	0	1	NaN	26.4255	51	1026.508	0	1	NaN	74.81284	38	621.7515	0	1	NaN	29.94589	38	606.7189	0	1	NaN	30.82584	41	392.881	0	1	NaN	23.52751
ILMN_1717786	ATG5	0004900474	1424.816	0	1	NaN	67.43112	39	970.3957	0	1	NaN	37.08454	48	1823.104	0	1	NaN	62.91054	50	972.7284	0	1	NaN	36.39003	39	1592.251	0	1	NaN	99.97443	42	1555.658	0	1	NaN	100.4809	28	1099.49	0	1	NaN	42.0287	45	545.1993	0	1	NaN	18.00356
ILMN_1790978	ATG7	0004180592	1055.624	0	1	NaN	48.07467	35	1013.98	0	1	NaN	35.26148	47	1298.575	0	1	NaN	62.07343	39	994.7174	0	1	NaN	32.43198	52	1120.531	0	1	NaN	61.53637	39	1370.964	0	1	NaN	46.87185	55	996.5017	0	1	NaN	31.42007	39	1365.524	0	1	NaN	48.06013
ILMN_1739008	ATG9A	0001240168	1759.175	0	1	NaN	84.10358	42	1472.979	0	1	NaN	60.02578	41	2773.336	0	1	NaN	105.7503	39	1412.593	0	1	NaN	36.77933	47	2409.543	0	1	NaN	99.57505	31	2090.071	0	1	NaN	89.67426	42	1775.63	0	1	NaN	53.95956	48	1791.497	0	1	NaN	45.61187
ILMN_1734655	ATG9B	0005260474	257.3134	0.2175183	1	NaN	14.17521	38	262.4189	0.1289855	1	NaN	12.51272	41	351.179	0.02199413	1	NaN	29.53551	29	293.1198	0.06676342	1	NaN	18.41905	42	305.3337	0.03129657	1	NaN	17.48086	48	264.1982	0.08394698	1	NaN	11.74291	43	250.0441	0.1370262	1	NaN	8.644178	47	259.2672	0.04046243	1	NaN	10.11049
ILMN_1794707	ATHL1	0006590397	352.1091	0	1	NaN	15.77619	45	346.9063	0	1	NaN	15.22532	40	429.0157	0	1	NaN	24.49678	46	327.0069	0.007256894	1	NaN	18.10133	37	332.9793	0	1	NaN	18.66541	37	368.3152	0	1	NaN	22.31841	40	330.7752	0	1	NaN	16.48337	46	454.8848	0	1	NaN	15.69408
ILMN_1673991	ATIC	0006110768	3471.406	0	1	NaN	146.1291	38	3304.479	0	1	NaN	110.0029	43	5514.54	0	1	NaN	170.156	49	3716	0	1	NaN	138.9048	26	4162.606	0	1	NaN	138.27	57	4576.988	0	1	NaN	143.158	29	4264.112	0	1	NaN	161.5476	32	3900.832	0	1	NaN	109.7346
ILMN_1716384	ATL2	0004760017	1030.819	0	1	NaN	61.82118	32	1326.955	0	1	NaN	54.30886	38	3142.83	0	1	NaN	132.7919	45	1139.802	0	1	NaN	49.11902	36	2431.277	0	1	NaN	93.19759	45	1699.736	0	1	NaN	43.58248	54	1367.47	0	1	NaN	63.13049	40	349.6671	0	1	NaN	14.64464
ILMN_1751086	ATL3	0001240243	371.3789	0	1	NaN	15.7948	49	320.3227	0.007246377	1	NaN	15.39112	42	535.1156	0	1	NaN	31.30741	40	403.4341	0	1	NaN	22.44903	30	435.264	0	1	NaN	23.05923	45	410.159	0	1	NaN	16.0497	40	304.2303	0	1	NaN	15.30672	35	441.5385	0	1	NaN	14.86342
ILMN_1716231	ATM	0001980661	201.9377	0.719708	1	NaN	15.0599	22	216.064	0.5101449	1	NaN	9.085163	32	283.1087	0.2052786	1	NaN	16.67964	24	242.5325	0.3701016	1	NaN	6.62302	39	199.9973	0.6244411	1	NaN	8.9956	40	210.8167	0.4226804	1	NaN	10.66237	37	231.9169	0.2565598	1	NaN	11.72531	39	221.7654	0.316474	1	NaN	7.221014
ILMN_1713630	ATM	0003870670	238.6436	0.3386861	1	NaN	16.2251	40	220.0059	0.473913	1	NaN	11.2641	35	267.7476	0.3108504	1	NaN	19.9236	32	217.1578	0.6690856	1	NaN	9.615	43	221.6049	0.3874814	1	NaN	8.863003	43	212.9228	0.4005891	1	NaN	11.09335	35	212.0533	0.4577259	1	NaN	8.662851	49	193.8054	0.7268786	1	NaN	7.966117
ILMN_1779214	ATM	0004260392	2475.172	0	1	NaN	79.94697	53	1947.912	0	1	NaN	83.68497	41	2835.065	0	1	NaN	111.4266	51	1677.443	0	1	NaN	54.42562	50	2968.342	0	1	NaN	145.6428	50	2473.186	0	1	NaN	77.7191	49	1946.012	0	1	NaN	64.71127	47	1130.228	0	1	NaN	36.98812
ILMN_1772540	ATMIN	0004060725	2086.76	0	1	NaN	96.90939	41	1677.126	0	1	NaN	67.63194	37	2708.398	0	1	NaN	115.3126	40	1671.999	0	1	NaN	46.31932	53	2595.835	0	1	NaN	96.86147	38	2288.451	0	1	NaN	97.6146	39	1769.601	0	1	NaN	74.26345	32	1078.642	0	1	NaN	36.18266
ILMN_1737833	ATN1	0001050754	3608.886	0	1	NaN	130.8638	50	2649.583	0	1	NaN	111.9273	38	5194.204	0	1	NaN	165.1984	53	2775.006	0	1	NaN	67.91901	44	6487.734	0	1	NaN	280.2628	40	4760.66	0	1	NaN	189.9183	40	3000.715	0	1	NaN	65.94296	48	1122.719	0	1	NaN	22.2087
ILMN_1711210	ATN1	0005960672	261.7206	0.2014599	1	NaN	13.64489	38	237.4077	0.2811594	1	NaN	12.0821	47	274.9626	0.2580645	1	NaN	12.43363	51	231.149	0.490566	1	NaN	10.83023	34	233.6094	0.2935916	1	NaN	13.02066	34	227.5482	0.2783505	1	NaN	9.827744	45	264.3994	0.07434402	1	NaN	10.86661	37	224.8848	0.2846821	1	NaN	10.80435
ILMN_1740671	ATOH1	0001780189	338.2478	0.001459854	1	NaN	19.52457	49	440.2474	0	1	NaN	39.38785	38	334.2906	0.04692082	1	NaN	16.66198	39	304.7893	0.03918723	1	NaN	13.11856	39	321.2963	0.005961252	1	NaN	21.37664	40	343.9306	0	1	NaN	23.53003	49	253.8686	0.1166181	1	NaN	12.42632	40	289.1331	0	1	NaN	12.00702
ILMN_1752393	ATOH7	0006450722	340.5009	0	1	NaN	20.58094	44	336.7124	0	1	NaN	22.57678	36	441.0611	0	1	NaN	23.64138	37	311.2863	0.0275762	1	NaN	15.09679	35	504.655	0	1	NaN	28.89391	48	347.7182	0	1	NaN	18.67589	35	363.87	0	1	NaN	17.67972	40	211.7114	0.4364162	1	NaN	7.965688
ILMN_1654065	ATOH8	0000130068	287.0564	0.08613139	1	NaN	15.27185	36	285.6381	0.05217391	1	NaN	16.26067	39	361.7933	0.007331378	1	NaN	20.22777	43	270.8232	0.1552975	1	NaN	9.931795	59	304.2694	0.03278688	1	NaN	11.19335	42	322.8827	0	1	NaN	12.6507	43	317.0171	0	1	NaN	15.27128	55	439.5406	0	1	NaN	16.58524
ILMN_1670609	ATOX1	0007150176	4216.562	0	1	NaN	162.0831	45	4668.243	0	1	NaN	229.7258	35	5788.317	0	1	NaN	195.1733	43	3833.768	0	1	NaN	100.6164	42	4796.375	0	1	NaN	206.1257	33	4928.646	0	1	NaN	149.6849	50	4477.572	0	1	NaN	158.7745	42	9808.409	0	1	NaN	304.7561
ILMN_1813434	ATP10A	0002680373	483.6505	0	1	NaN	36.47263	36	326.5123	0	1	NaN	14.38344	52	452.2148	0	1	NaN	21.65962	34	372.9945	0	1	NaN	15.18872	38	472.9312	0	1	NaN	23.51003	44	372.3784	0	1	NaN	22.72023	33	372.1447	0	1	NaN	21.08489	34	296.0878	0	1	NaN	13.00757
ILMN_1656159	ATP10D	0007000731	301.8287	0.05109489	1	NaN	13.93447	43	263.5646	0.126087	1	NaN	11.74833	40	361.4771	0.008797654	1	NaN	18.29216	35	291.2848	0.07402032	1	NaN	13.50797	48	307.8983	0.02980626	1	NaN	15.05541	46	274.193	0.05891016	1	NaN	14.79318	37	316.9712	0	1	NaN	17.06223	47	228.3261	0.2572254	1	NaN	9.817057
ILMN_1674217	ATP11A	0001470192	183.0471	0.8832117	1	NaN	9.409658	34	215.6885	0.5173913	1	NaN	12.83986	49	247.057	0.4985337	1	NaN	11.62821	37	219.6274	0.6342525	1	NaN	10.42545	37	212.4548	0.4575261	1	NaN	11.19188	32	220.8438	0.3225331	1	NaN	11.87905	32	231.4365	0.2565598	1	NaN	9.924944	40	248.2875	0.09104046	1	NaN	11.01465
ILMN_1768783	ATP11A	0001690228	276.2931	0.1182482	1	NaN	15.7771	44	239.457	0.2710145	1	NaN	17.15283	33	253.9732	0.4134897	1	NaN	16.01053	33	238.8792	0.4034833	1	NaN	12.67747	39	231.8505	0.3040238	1	NaN	14.4631	43	218.2689	0.3505155	1	NaN	13.08987	33	219.5207	0.3644315	1	NaN	9.353608	37	226.3376	0.2774566	1	NaN	11.5289
ILMN_1658884	ATP11B	0000540053	744.2481	0	1	NaN	39.42854	39	657.8309	0	1	NaN	33.43721	50	1269.018	0	1	NaN	46.00477	55	598.2894	0	1	NaN	22.66322	46	1097.106	0	1	NaN	60.78967	32	860.6216	0	1	NaN	35.48667	42	826.0706	0	1	NaN	27.69697	44	474.7719	0	1	NaN	15.56835
ILMN_1804137	ATP11C	0002450022	990.1978	0	1	NaN	61.03492	31	687.7407	0	1	NaN	27.4839	49	372.7425	0	1	NaN	21.06455	41	444.9795	0	1	NaN	24.84517	49	328.8683	0	1	NaN	16.37222	46	492.9002	0	1	NaN	26.80197	44	655.9172	0	1	NaN	19.42427	52	348.8354	0	1	NaN	15.66586
ILMN_1661428	ATP11C	0003440615	547.9722	0	1	NaN	36.91824	41	357.2066	0	1	NaN	22.00026	40	267.6637	0.3108504	1	NaN	17.23226	42	264.005	0.1872279	1	NaN	14.38677	36	235.9051	0.2831595	1	NaN	14.25376	27	264.6769	0.08394698	1	NaN	16.07943	35	331.1609	0	1	NaN	15.31437	47	239.5085	0.1473988	1	NaN	12.78185
ILMN_1687765	ATP12A	0006270520	243.2007	0.3036496	1	NaN	11.07868	45	248.6918	0.2072464	1	NaN	11.56179	35	295.669	0.1392962	1	NaN	13.12521	40	255.5559	0.2568941	1	NaN	14.60794	40	246.5608	0.2265276	1	NaN	12.53685	24	241.8622	0.1811488	1	NaN	10.27329	52	257.2166	0.09912536	1	NaN	11.1702	50	266.7434	0.01589595	1	NaN	8.984342
ILMN_1791904	ATP13A1	0002490315	1411.139	0	1	NaN	66.7253	42	1090.399	0	1	NaN	36.52554	51	1798.399	0	1	NaN	85.82845	39	1204.086	0	1	NaN	39.74423	37	1823.923	0	1	NaN	84.31756	29	1340.682	0	1	NaN	44.31936	43	1336.742	0	1	NaN	48.32279	40	994.3096	0	1	NaN	35.72442
ILMN_1704164	ATP13A2	0002100746	1467.683	0	1	NaN	82.21514	45	1328.318	0	1	NaN	71.6278	43	1905.81	0	1	NaN	92.1255	29	1186.288	0	1	NaN	41.45908	37	2017.727	0	1	NaN	102.4278	39	1743.529	0	1	NaN	81.30113	34	1562.491	0	1	NaN	52.95406	51	1288.701	0	1	NaN	37.67724
ILMN_1651303	ATP13A4	0003190082	295.8315	0.05839416	1	NaN	12.92213	55	240.2815	0.2608696	1	NaN	12.16909	29	308.1913	0.09384164	1	NaN	11.46488	35	277.1535	0.1277213	1	NaN	12.27004	35	310.7337	0.02682563	1	NaN	19.09553	44	258.7897	0.09425626	1	NaN	12.63976	38	265.4543	0.06997085	1	NaN	13.04218	40	235.9126	0.1719653	1	NaN	7.735857
ILMN_1775285	ATP13A5	0002710706	261.2643	0.2043796	1	NaN	14.64933	48	271.0823	0.09275363	1	NaN	15.12795	36	266.5061	0.3181818	1	NaN	11.2504	46	262.4675	0.1988389	1	NaN	8.738672	58	225.9724	0.3532042	1	NaN	9.235642	39	246.2211	0.1605302	1	NaN	15.04692	37	220.1532	0.3556851	1	NaN	9.694943	41	238.7695	0.1531792	1	NaN	9.277683
ILMN_1698297	ATP1A1	0001240440	24141.78	0	1	NaN	1062.804	46	22563.47	0	1	NaN	791.1506	43	26695.48	0	1	NaN	1035.476	47	17835.67	0	1	NaN	488.513	53	19655.41	0	1	NaN	641.215	59	22293.13	0	1	NaN	711.5652	54	22363.53	0	1	NaN	470.3316	55	9209.56	0	1	NaN	193.0391
ILMN_1775566	ATP1A1	0006370121	9430.984	0	1	NaN	355.5271	50	8649.676	0	1	NaN	330.2286	46	11466.71	0	1	NaN	345.0021	51	7317.211	0	1	NaN	226.7354	51	11845.2	0	1	NaN	467.9437	44	10661.8	0	1	NaN	327.2992	46	8118.136	0	1	NaN	168.5896	53	2180.323	0	1	NaN	76.71272
ILMN_1795008	ATP1A2	0007380735	18025.85	0	1	NaN	613.6857	51	8988.502	0	1	NaN	338.6375	39	27430.83	0	1	NaN	799.7098	42	21135.84	0	1	NaN	473.2982	38	27491.01	0	1	NaN	988.4395	35	27326.22	0	1	NaN	842.3354	45	18716.9	0	1	NaN	342.6136	54	10479.17	0	1	NaN	233.769
ILMN_1689098	ATP1A3	0001450072	978.1397	0	1	NaN	56.52059	35	878.9501	0	1	NaN	50.10427	35	1242.706	0	1	NaN	49.87115	43	724.2275	0	1	NaN	34.3619	35	1568.393	0	1	NaN	92.12154	31	890.4333	0	1	NaN	54.77994	24	682.0587	0	1	NaN	29.83253	38	431.1808	0	1	NaN	19.0313
ILMN_1705208	ATP1A4	0001980047	202.9309	0.7051095	1	NaN	11.40832	46	203.5475	0.6376812	1	NaN	12.01689	41	233.3961	0.627566	1	NaN	12.70947	42	237.2967	0.4238026	1	NaN	11.72149	41	220.7959	0.3934426	1	NaN	14.78777	32	229.2048	0.2621502	1	NaN	14.62305	32	211.9946	0.4591837	1	NaN	8.77666	52	192.8575	0.7442197	1	NaN	8.371612
ILMN_1696132	ATP1A4	0006370082	228.1741	0.4291971	1	NaN	10.94716	46	198.6591	0.7028986	1	NaN	9.575	36	264.5253	0.3313783	1	NaN	17.1749	39	203.94	0.8229318	1	NaN	10.20971	40	188.045	0.7704918	1	NaN	11.02743	52	180.4771	0.8217968	1	NaN	7.941578	39	195.3373	0.6909621	1	NaN	9.188032	43	194.6362	0.7153179	1	NaN	9.12997
ILMN_1736862	ATP1B1	0001710575	32204.69	0	1	NaN	1632.637	41	32613.8	0	1	NaN	1233.44	39	47912.09	0	1	NaN	1964.89	35	7232.397	0	1	NaN	215.6477	46	35592.21	0	1	NaN	1047.554	39	14739.35	0	1	NaN	556.559	39	8242.543	0	1	NaN	264.1083	42	10896.01	0	1	NaN	237.2648
ILMN_1658071	ATP1B1	0004730288	42232.29	0	1	NaN	1989.263	34	38757.95	0	1	NaN	1458.132	42	36694.86	0	1	NaN	1260.353	37	32100.49	0	1	NaN	921.3347	51	34193.1	0	1	NaN	1340.617	39	37477.02	0	1	NaN	1099.818	54	34571.94	0	1	NaN	762.7916	42	27006.66	0	1	NaN	827.3387
ILMN_1747271	ATP1B2	0004920446	8220.747	0	1	NaN	399.7401	37	5459.66	0	1	NaN	208.0252	39	11685.83	0	1	NaN	272.8698	46	7532.33	0	1	NaN	223.2126	31	12808.71	0	1	NaN	361.7787	39	9800.522	0	1	NaN	247.3238	42	8735.159	0	1	NaN	302.4369	30	2622.519	0	1	NaN	73.64068
ILMN_1654322	ATP1B3	0005490403	2934.003	0	1	NaN	150.2992	40	2506.495	0	1	NaN	105.9405	45	3712.221	0	1	NaN	133.9385	40	2249.047	0	1	NaN	93.68202	38	3314.97	0	1	NaN	86.07388	41	2954.702	0	1	NaN	107.4768	47	2364.233	0	1	NaN	95.80914	36	959.8157	0	1	NaN	32.97397
ILMN_1759628	ATP1B3	0006840487	6073.349	0	1	NaN	206.2539	49	3969.465	0	1	NaN	103.6838	52	7373.876	0	1	NaN	276.1536	43	4622.729	0	1	NaN	152.5062	46	5892.13	0	1	NaN	209.9016	41	4304.665	0	1	NaN	192.7543	36	5112.605	0	1	NaN	191.4983	44	2850.452	0	1	NaN	96.12047
ILMN_1653211	ATP1B4	0004390482	171.2242	0.9430657	1	NaN	11.32185	30	205.0766	0.6188406	1	NaN	11.80424	42	225.6701	0.7243402	1	NaN	10.98869	43	231.7951	0.4876633	1	NaN	10.71798	46	195.8428	0.6706408	1	NaN	9.537749	37	192.093	0.6612666	1	NaN	12.51005	34	168.5709	0.9664723	1	NaN	6.683409	40	184.4971	0.8641618	1	NaN	6.63629
[truncated: 20,794 more rows]
[truncated: 229 more columns]
