# Supplementary material for: Cell population-specific expression analysis of human cerebellum
Source: BMC Genomics. 2012 Nov 12;13:610. doi: 10.1186/1471-2164-13-610 (PMC3561119; doi:10.1186/1471-2164-13-610)
Supplement: Additional file 12 — Compressed (zip) text file with the raw gene expression data used for validation (i.e. subset of samples deposited in GEO GSE15745). [file 1471-2164-13-610-S12.zip]

Archive with 1 entries (1 files):
- TableControl_forBeadarrayCRBLM_31108_31208_32108.txt
