# Supplementary material for: Cell population-specific expression analysis of human cerebellum
Source: BMC Genomics. 2012 Nov 12;13:610. doi: 10.1186/1471-2164-13-610 (PMC3561119; doi:10.1186/1471-2164-13-610)
Supplement: Additional file 12 — Compressed (zip) text file with the raw gene expression data used for validation (i.e. subset of samples deposited in GEO GSE15745). [file 1471-2164-13-610-S12.zip › TableControl_forBeadarrayCRBLM_31108_31208_32108.txt]

PROBE_ID	SYMBOL	ARRAY_ADDRESS_ID	UMARY-1105-CRBLM.AVG_Signal	UMARY-1105-CRBLM.Detection Pval	UMARY-1105-CRBLM.NARRAYS	UMARY-1105-CRBLM.ARRAY_STDEV	UMARY-1105-CRBLM.BEAD_STDERR	UMARY-1105-CRBLM.Avg_NBEADS	UMARY-1134-CRBLM.AVG_Signal	UMARY-1134-CRBLM.Detection Pval	UMARY-1134-CRBLM.NARRAYS	UMARY-1134-CRBLM.ARRAY_STDEV	UMARY-1134-CRBLM.BEAD_STDERR	UMARY-1134-CRBLM.Avg_NBEADS	UMARY-4549-CRBLM.AVG_Signal	UMARY-4549-CRBLM.Detection Pval	UMARY-4549-CRBLM.NARRAYS	UMARY-4549-CRBLM.ARRAY_STDEV	UMARY-4549-CRBLM.BEAD_STDERR	UMARY-4549-CRBLM.Avg_NBEADS	UMARY-1209-CRBLM.AVG_Signal	UMARY-1209-CRBLM.Detection Pval	UMARY-1209-CRBLM.NARRAYS	UMARY-1209-CRBLM.ARRAY_STDEV	UMARY-1209-CRBLM.BEAD_STDERR	UMARY-1209-CRBLM.Avg_NBEADS	UMARY-1260-CRBLM.AVG_Signal	UMARY-1260-CRBLM.Detection Pval	UMARY-1260-CRBLM.NARRAYS	UMARY-1260-CRBLM.ARRAY_STDEV	UMARY-1260-CRBLM.BEAD_STDERR	UMARY-1260-CRBLM.Avg_NBEADS	UMARY-1326-CRBLM.AVG_Signal	UMARY-1326-CRBLM.Detection Pval	UMARY-1326-CRBLM.NARRAYS	UMARY-1326-CRBLM.ARRAY_STDEV	UMARY-1326-CRBLM.BEAD_STDERR	UMARY-1326-CRBLM.Avg_NBEADS	UMARY-142-CRBLM.AVG_Signal	UMARY-142-CRBLM.Detection Pval	UMARY-142-CRBLM.NARRAYS	UMARY-142-CRBLM.ARRAY_STDEV	UMARY-142-CRBLM.BEAD_STDERR	UMARY-142-CRBLM.Avg_NBEADS	UMARY-1465-CRBLM.AVG_Signal	UMARY-1465-CRBLM.Detection Pval	UMARY-1465-CRBLM.NARRAYS	UMARY-1465-CRBLM.ARRAY_STDEV	UMARY-1465-CRBLM.BEAD_STDERR
ILMN_1762337	7A5	0000870131	88.72179	0.8296943	1	NaN	4.602514	45	85.50866	0.8882521	1	NaN	4.90466	41	77.75729	0.9638206	1	NaN	3.750252	35	83.31417	0.9479769	1	NaN	3.358133	49	100.881	0.6603498	1	NaN	6.81594	48	100.606	0.7065693	1	NaN	4.435668	65	77.11452	0.8672439	1	NaN	4.140687	45	81.10467	0.9020468	1	NaN	3.560846
ILMN_1736007	A1BG	0005310368	157.3518	0	1	NaN	7.207708	37	104.8448	0.2636103	1	NaN	5.908407	36	138.1699	0	1	NaN	6.60014	45	124.7229	0.07803468	1	NaN	4.321295	45	119.0448	0.2142857	1	NaN	7.889263	28	150.3115	0.002919708	1	NaN	6.989746	33	116.9156	0.01154401	1	NaN	7.125399	35	107.0989	0.1652047	1	NaN	7.10948
ILMN_1779670	A1CF	0001070445	116.2218	0.1848617	1	NaN	6.684314	37	102.0933	0.3438396	1	NaN	4.028182	46	101.7341	0.3473227	1	NaN	5.440134	33	117.0246	0.1517341	1	NaN	7.69608	25	113.0785	0.3075802	1	NaN	6.765237	40	111.201	0.4029197	1	NaN	5.866977	44	96.99373	0.2222222	1	NaN	5.78505	41	100.4249	0.3026316	1	NaN	4.956046
ILMN_1806310	A1CF	0006770328	97.93856	0.5647744	1	NaN	4.39459	36	103.257	0.3123209	1	NaN	3.930822	46	110.0437	0.1852388	1	NaN	6.144857	42	120.2631	0.1156069	1	NaN	6.212626	40	110.6241	0.3673469	1	NaN	6.932701	33	123.916	0.1532847	1	NaN	6.725265	39	94.54308	0.2842713	1	NaN	4.999898	46	105.7186	0.1900585	1	NaN	5.155762
ILMN_1671474	A26A1	0000610373	115.5552	0.1906841	1	NaN	6.398959	41	121.9242	0.0243553	1	NaN	5.30536	29	117.3574	0.08248915	1	NaN	5.133136	29	114.9358	0.1734104	1	NaN	5.355443	38	120.7419	0.1924198	1	NaN	4.243656	48	113.1723	0.3518248	1	NaN	5.412165	33	91.35925	0.3737374	1	NaN	4.746288	43	107.4445	0.1564327	1	NaN	5.028922
ILMN_1772582	A26B1	0000450431	116.2477	0.1848617	1	NaN	5.176288	45	103.8068	0.2951289	1	NaN	4.69102	46	106.0056	0.251809	1	NaN	4.080435	44	110.3627	0.265896	1	NaN	6.086107	37	120.13	0.1982507	1	NaN	7.231198	43	120.1426	0.210219	1	NaN	5.792559	40	93.59071	0.3088023	1	NaN	4.488268	55	107.2497	0.1608187	1	NaN	5.44843
ILMN_1653355	A26C2	0001050114	91.53239	0.7627366	1	NaN	5.707056	28	88.99299	0.7922636	1	NaN	3.332949	52	85.43318	0.845152	1	NaN	4.994558	30	92.95664	0.734104	1	NaN	3.983356	50	106.3206	0.4970846	1	NaN	6.255354	45	99.45029	0.740146	1	NaN	4.296807	52	91.65892	0.3621934	1	NaN	5.134066	42	92.31489	0.5745614	1	NaN	3.968765
ILMN_1787689	A2BP1	0000770300	281.0134	0	1	NaN	13.3324	36	178.3719	0	1	NaN	7.013319	51	227.0017	0	1	NaN	8.625859	59	243.9407	0	1	NaN	9.073183	33	228.8198	0	1	NaN	9.114188	44	244.394	0	1	NaN	11.46	33	110.5599	0.04040404	1	NaN	4.400695	35	232.6821	0	1	NaN	8.145675
ILMN_1731507	A2BP1	0003290546	290.0132	0	1	NaN	16.87032	48	141.7961	0	1	NaN	9.184069	32	174.0112	0	1	NaN	10.51588	33	188.5176	0	1	NaN	9.863455	36	220.7774	0	1	NaN	13.03879	34	191.7728	0	1	NaN	7.100728	37	65.18161	0.991342	1	NaN	3.646741	34	172.9118	0	1	NaN	10.1681
ILMN_1814316	A2BP1	0003420601	993.8703	0	1	NaN	33.65787	39	415.2787	0	1	NaN	14.10442	38	751.7393	0	1	NaN	36.39919	44	801.9032	0	1	NaN	23.53923	52	875.1362	0	1	NaN	38.39775	42	723.6453	0	1	NaN	18.46457	47	98.42916	0.2034632	1	NaN	4.141739	40	772.7729	0	1	NaN	24.81949
ILMN_1745607	A2M	0007400044	1203.097	0	1	NaN	47.05134	40	1132.808	0	1	NaN	46.38019	45	591.4812	0	1	NaN	18.42346	34	808.1491	0	1	NaN	27.19897	52	499.4602	0	1	NaN	22.86731	43	893.0798	0	1	NaN	32.84292	43	1515.999	0	1	NaN	63.98293	37	951.7532	0	1	NaN	43.40881
ILMN_1757454	A2ML1	0002100711	127.1547	0.08733624	1	NaN	5.508176	31	109.9684	0.1604584	1	NaN	4.512626	54	108.0098	0.2156295	1	NaN	4.924522	31	110.5844	0.2572254	1	NaN	4.916487	44	110.5673	0.3673469	1	NaN	4.694065	31	121.0081	0.2029197	1	NaN	6.044804	42	110.2404	0.04040404	1	NaN	6.355559	37	111.4347	0.09649123	1	NaN	6.622329
ILMN_1735045	A4GALT	0005670674	120.1829	0.1411936	1	NaN	6.028308	44	122.1219	0.0243553	1	NaN	5.733564	40	114.6913	0.1114327	1	NaN	6.496577	55	122.0384	0.09537572	1	NaN	4.851396	54	145.1629	0.00728863	1	NaN	11.00547	29	140.2141	0.02919708	1	NaN	7.481278	42	128.2161	0	1	NaN	7.078766	42	136.0652	0	1	NaN	6.16467
ILMN_1680754	A4GNT	0004590047	152.4081	0	1	NaN	5.63081	47	124.1928	0.01146132	1	NaN	6.065443	33	131.1306	0.01157742	1	NaN	4.732852	54	159.1143	0	1	NaN	7.449211	39	162.0923	0	1	NaN	8.591455	36	144.8659	0.02043796	1	NaN	3.871605	42	125.9565	0	1	NaN	5.708814	47	145.5186	0	1	NaN	5.463049
ILMN_1659452	AAA1	0000990129	91.36603	0.7671034	1	NaN	5.384256	33	91.78403	0.6948424	1	NaN	4.177445	36	77.94212	0.959479	1	NaN	4.397063	28	91.62183	0.7731214	1	NaN	3.710299	42	116.2006	0.2536443	1	NaN	6.151896	42	97.4731	0.8043796	1	NaN	3.114804	50	84.31438	0.6320347	1	NaN	5.176992	45	87.36432	0.7456141	1	NaN	5.447525
ILMN_1767388	AAA1	0001410601	174.1924	0	1	NaN	9.874045	40	136.688	0	1	NaN	6.290365	47	162.0029	0	1	NaN	8.437538	40	152.2977	0	1	NaN	6.60887	42	158.8169	0	1	NaN	7.63643	38	163.8754	0	1	NaN	7.220872	44	120.902	0	1	NaN	4.710867	43	129.1702	0.004385965	1	NaN	9.838944
ILMN_1673870	AAA1	0003520681	108.6058	0.3114993	1	NaN	8.511871	30	88.6379	0.8037249	1	NaN	5.654569	30	97.76486	0.4486252	1	NaN	5.155319	39	96.82061	0.6054913	1	NaN	4.378638	30	114.4622	0.2784257	1	NaN	7.001991	38	110.1403	0.4335766	1	NaN	5.472665	33	88.80348	0.4632035	1	NaN	5.56517	32	81.38018	0.8976608	1	NaN	4.038384
ILMN_1675204	AAA1	0004590451	118.1893	0.1601164	1	NaN	5.57258	31	111.2973	0.1389685	1	NaN	4.810683	38	99.99279	0.382055	1	NaN	6.216344	22	106.8662	0.3193642	1	NaN	5.390246	35	111.4089	0.3440233	1	NaN	6.272839	38	136.8582	0.04817518	1	NaN	7.140034	33	103.4841	0.1038961	1	NaN	5.86504	34	117.5792	0.05263158	1	NaN	5.755413
ILMN_1755321	AAAS	0000870088	220.3976	0	1	NaN	8.54442	53	158.3677	0	1	NaN	6.340266	44	176.1413	0	1	NaN	8.243601	44	167.9982	0	1	NaN	5.943215	34	175.2856	0	1	NaN	10.88808	38	193.0066	0	1	NaN	8.573298	38	212.9277	0	1	NaN	9.015976	50	159.8057	0	1	NaN	8.971623
ILMN_1698554	AACS	0001110619	489.852	0	1	NaN	20.82521	36	297.8575	0	1	NaN	9.475952	41	427.5473	0	1	NaN	29.93825	33	464.3934	0	1	NaN	18.328	41	450.7308	0	1	NaN	14.94143	44	510.1006	0	1	NaN	25.35657	24	234.7811	0	1	NaN	13.63408	36	367.3413	0	1	NaN	14.1893
ILMN_1805938	AADAC	0000580711	104.2834	0.3944687	1	NaN	5.059233	47	108.0782	0.1948424	1	NaN	5.855129	38	94.45937	0.5600579	1	NaN	4.306255	37	105.6835	0.3410405	1	NaN	4.448365	48	125.6201	0.1282799	1	NaN	7.916468	45	115.72	0.3065693	1	NaN	4.991251	44	91.84394	0.3578644	1	NaN	4.722985	44	105.3948	0.1988304	1	NaN	4.551291
ILMN_1676336	AADACL1	0005080431	884.6699	0	1	NaN	45.00954	31	678.0221	0	1	NaN	30.76183	36	758.7758	0	1	NaN	35.81403	38	885.0544	0	1	NaN	35.19012	32	1189.617	0	1	NaN	48.25146	33	1165.614	0	1	NaN	39.39343	43	165.5742	0	1	NaN	8.821594	40	563.7411	0	1	NaN	27.95456
ILMN_1752884	AADACL2	0005080528	111.4865	0.2547307	1	NaN	6.214509	37	100.9672	0.3753582	1	NaN	3.960294	44	96.8288	0.4819103	1	NaN	5.897377	49	111.0749	0.2442196	1	NaN	5.583884	54	108.0779	0.4344023	1	NaN	6.144632	41	110.8191	0.4145986	1	NaN	3.673072	39	99.01651	0.1962482	1	NaN	5.020508	44	94.85657	0.4839181	1	NaN	3.876046
ILMN_1668851	AADACL4	0001690292	138.1897	0.01310044	1	NaN	7.061841	35	132.0802	0	1	NaN	6.493641	42	127.4203	0.02460203	1	NaN	7.586131	39	149.4809	0	1	NaN	6.531732	39	142.4034	0.008746356	1	NaN	6.418794	47	148.2899	0.00729927	1	NaN	5.583141	54	110.2938	0.04040404	1	NaN	5.968246	26	129.5054	0.001461988	1	NaN	5.884837
ILMN_1809959	AADAT	0000730162	106.2199	0.3595342	1	NaN	6.973144	35	100.2781	0.3997135	1	NaN	4.304063	39	102.802	0.3227207	1	NaN	5.637796	35	95.35888	0.6531792	1	NaN	4.661255	33	102.1139	0.6239067	1	NaN	4.222054	49	96.50637	0.8291971	1	NaN	4.83971	40	84.3867	0.6248196	1	NaN	7.457891	27	93.52461	0.5365497	1	NaN	4.969305
ILMN_1801812	AADAT	0002940209	470.9055	0	1	NaN	19.90947	35	172.5291	0	1	NaN	5.469698	30	218.9188	0	1	NaN	11.92055	34	369.489	0	1	NaN	15.78441	43	322.9505	0	1	NaN	19.24738	40	280.5522	0	1	NaN	10.22018	46	104.413	0.0952381	1	NaN	6.111649	43	277.9106	0	1	NaN	8.677837
ILMN_1726986	AADAT	0006450066	203.9262	0	1	NaN	8.960558	34	166.6169	0	1	NaN	6.826653	41	167.1013	0	1	NaN	8.803332	36	167.8753	0	1	NaN	9.830738	27	175.3395	0	1	NaN	7.905359	43	191.1179	0	1	NaN	8.418816	36	611.0225	0	1	NaN	25.47792	42	155.8658	0	1	NaN	8.175338
ILMN_1689211	AAK1	0000670360	145.523	0.001455604	1	NaN	7.609349	42	102.3697	0.3395416	1	NaN	3.984393	51	121.7575	0.05354559	1	NaN	6.095106	49	116.2832	0.1618497	1	NaN	5.819237	38	126.0492	0.1253644	1	NaN	6.516908	43	139.7053	0.03211679	1	NaN	6.882908	36	107.9242	0.06060606	1	NaN	5.695273	48	124.3652	0.02192982	1	NaN	6.890401
ILMN_1653165	AAMP	0001470528	749.4019	0	1	NaN	35.24319	36	547.1891	0	1	NaN	22.20937	31	614.6561	0	1	NaN	30.4251	39	616.1624	0	1	NaN	30.0493	31	824.4373	0	1	NaN	42.06152	46	647.4526	0	1	NaN	29.27982	36	430.0292	0	1	NaN	15.42489	48	513.1005	0	1	NaN	20.65589
ILMN_1729835	AANAT	0000630709	76.89174	0.9868996	1	NaN	4.695405	40	85.77346	0.8868195	1	NaN	4.146253	38	95.34624	0.5325615	1	NaN	5.429562	36	90.5839	0.7933526	1	NaN	4.851955	41	95.30588	0.8236151	1	NaN	5.826244	45	95.33234	0.8540146	1	NaN	3.451695	44	83.88343	0.6435786	1	NaN	6.164531	42	85.67742	0.7807018	1	NaN	5.660251
ILMN_1662364	AARS	0002490747	8312.689	0	1	NaN	291.7603	41	5275.68	0	1	NaN	144.7058	41	5710.978	0	1	NaN	199.5439	55	7031.157	0	1	NaN	236.3848	34	7645.179	0	1	NaN	240.2693	55	7843.999	0	1	NaN	172.5932	41	6119.277	0	1	NaN	273.9541	42	6126.564	0	1	NaN	228.5772
ILMN_1700461	AARSD1	0002940349	1477.585	0	1	NaN	56.59243	40	996.7477	0	1	NaN	34.01012	34	1090.92	0	1	NaN	43.80267	42	1239.472	0	1	NaN	37.76993	38	1284.821	0	1	NaN	48.26652	46	1294.135	0	1	NaN	38.86849	53	567.0602	0	1	NaN	36.44279	35	1030.238	0	1	NaN	44.99004
ILMN_1674698	AARSL	0000160112	1039.259	0	1	NaN	45.30797	44	530.2384	0	1	NaN	15.62415	42	764.2023	0	1	NaN	29.30634	45	729.1725	0	1	NaN	28.68538	38	603.6391	0	1	NaN	28.16881	31	797.5861	0	1	NaN	26.58217	40	385.3326	0	1	NaN	23.75935	31	661.6476	0	1	NaN	25.8145
ILMN_1784269	AASDH	0004250706	999.7631	0	1	NaN	45.22472	41	508.6148	0	1	NaN	14.69041	63	630.084	0	1	NaN	25.22565	54	735.9384	0	1	NaN	24.57335	35	690.8386	0	1	NaN	25.55399	45	893.9922	0	1	NaN	30.18654	43	366.3249	0	1	NaN	16.40657	43	489.9476	0	1	NaN	18.30391
ILMN_1698189	AASDHPPT	0007210400	1209.905	0	1	NaN	44.58318	53	597.9295	0	1	NaN	20.26742	42	963.012	0	1	NaN	46.86475	51	974.9648	0	1	NaN	28.42091	44	1220.531	0	1	NaN	62.88495	42	1204.583	0	1	NaN	36.01864	32	331.0918	0	1	NaN	12.16537	43	693.2876	0	1	NaN	21.50146
ILMN_1678323	AASS	0004640152	191.4154	0	1	NaN	10.63337	39	147.4924	0	1	NaN	5.936211	56	149.2571	0	1	NaN	7.631851	41	165.7425	0	1	NaN	7.440701	45	195.5269	0	1	NaN	12.9384	35	167.5371	0	1	NaN	7.854615	29	421.1357	0	1	NaN	21.93578	44	155.0895	0	1	NaN	6.312734
ILMN_1703743	AATF	0001770148	674.056	0	1	NaN	31.67971	35	597.7234	0	1	NaN	25.26831	31	648.4581	0	1	NaN	28.85298	40	889.7866	0	1	NaN	36.7577	35	835.549	0	1	NaN	33.92894	33	985.6869	0	1	NaN	28.75914	52	798.4578	0	1	NaN	30.70083	53	666.3052	0	1	NaN	22.52582
ILMN_1670117	ABAT	0000830039	126.8964	0.08879185	1	NaN	8.773588	30	117.5411	0.0730659	1	NaN	4.843649	30	108.7559	0.2026049	1	NaN	5.763232	39	122.8343	0.0867052	1	NaN	4.981639	45	133.8658	0.05830904	1	NaN	6.396699	41	142.0442	0.02481752	1	NaN	7.15707	40	95.24732	0.2655123	1	NaN	5.804405	35	102.5397	0.2573099	1	NaN	6.305753
ILMN_1805104	ABAT	0001030685	1317.219	0	1	NaN	47.32817	49	888.783	0	1	NaN	30.83276	40	991.8319	0	1	NaN	41.08062	42	1156.24	0	1	NaN	37.46378	49	1233.223	0	1	NaN	50.89699	39	1203.199	0	1	NaN	35.21217	54	486.8847	0	1	NaN	16.87324	56	728.2705	0	1	NaN	30.72871
ILMN_1791106	ABC1	0002260484	593.038	0	1	NaN	26.53256	39	381.8161	0	1	NaN	12.97639	36	375.8044	0	1	NaN	20.10788	30	527.8481	0	1	NaN	15.17984	31	485.7227	0	1	NaN	18.36359	38	455.7867	0	1	NaN	15.41819	29	387.0916	0	1	NaN	16.47802	37	330.6859	0	1	NaN	19.69135
ILMN_1766054	ABCA1	0006110088	518.4319	0	1	NaN	23.53492	40	625.7092	0	1	NaN	15.82896	50	430.034	0	1	NaN	22.85979	49	485.1171	0	1	NaN	11.9663	51	857.1514	0	1	NaN	24.45841	52	750.6017	0	1	NaN	26.23804	41	865.7784	0	1	NaN	36.43917	46	602.8083	0	1	NaN	21.57632
ILMN_1753388	ABCA10	0006550768	202.5008	0	1	NaN	9.912683	48	140.619	0	1	NaN	6.394836	35	165.3813	0	1	NaN	8.42964	41	160.4639	0	1	NaN	7.034659	45	200.278	0	1	NaN	10.25521	37	182.5399	0	1	NaN	7.129052	51	84.72755	0.6075036	1	NaN	4.093603	37	141.8792	0	1	NaN	6.838149
ILMN_1701642	ABCA12	0000990215	491.9417	0	1	NaN	28.52934	34	303.3034	0	1	NaN	11.67904	40	394.2151	0	1	NaN	23.9577	30	394.7024	0	1	NaN	11.96575	42	443.2711	0	1	NaN	26.52188	31	454.0236	0	1	NaN	18.10611	36	425.8925	0	1	NaN	19.36048	30	402.5658	0	1	NaN	20.08728
ILMN_1750250	ABCA12	0002750576	119.8401	0.1484716	1	NaN	4.486678	37	128.7195	0.004297994	1	NaN	4.804689	46	115.1368	0.1085384	1	NaN	6.69815	33	115.5698	0.1690751	1	NaN	4.812746	35	132.1312	0.07434402	1	NaN	6.24944	41	122.7694	0.1678832	1	NaN	4.631089	44	102.8142	0.1197691	1	NaN	4.547077	43	118.4312	0.05116959	1	NaN	6.358324
ILMN_1704579	ABCA13	0004890753	102.3095	0.441048	1	NaN	5.425064	52	94.47005	0.6203439	1	NaN	3.796154	49	81.52761	0.918958	1	NaN	4.184246	45	103.1347	0.3959537	1	NaN	6.4494	43	96.79358	0.7798834	1	NaN	4.520075	44	96.50411	0.8291971	1	NaN	4.194838	42	74.96212	0.8989899	1	NaN	4.112824	35	80.7022	0.9122807	1	NaN	4.45963
ILMN_1747627	ABCA2	0003520743	2252.717	0	1	NaN	99.48116	28	779.9651	0	1	NaN	30.2564	37	1361.059	0	1	NaN	87.34504	28	1555.607	0	1	NaN	45.64528	41	1262.597	0	1	NaN	54.00523	39	1253.428	0	1	NaN	37.28617	45	6871.256	0	1	NaN	267.5251	43	1015.292	0	1	NaN	40.71563
ILMN_1687636	ABCA2	0005260440	117.5701	0.1659389	1	NaN	5.167786	43	113.7599	0.09885387	1	NaN	5.634856	37	106.4813	0.2460203	1	NaN	5.219289	34	119.7745	0.1213873	1	NaN	5.089182	55	126.9248	0.1107872	1	NaN	6.716001	34	126.2719	0.140146	1	NaN	4.454649	56	104.8743	0.09090909	1	NaN	4.7129	62	128.0253	0.004385965	1	NaN	8.57754
ILMN_1742051	ABCA3	0006590309	2878.918	0	1	NaN	128.617	39	1584.782	0	1	NaN	53.28211	47	1812.717	0	1	NaN	132.171	47	2204.59	0	1	NaN	63.56286	58	2072.331	0	1	NaN	76.82509	44	2111.046	0	1	NaN	57.14308	54	1447.551	0	1	NaN	66.61935	41	1769.077	0	1	NaN	55.71561
ILMN_1794965	ABCA4	0006660543	82.29288	0.9461427	1	NaN	3.131456	45	100.9315	0.3767908	1	NaN	4.597265	37	95.55241	0.5238785	1	NaN	5.74564	34	101.6699	0.4407514	1	NaN	4.775158	36	94.48369	0.8483965	1	NaN	4.600422	45	102.5126	0.6379562	1	NaN	5.2544	34	79.81741	0.7835498	1	NaN	4.232334	42	97.35645	0.3859649	1	NaN	5.087077
ILMN_1722286	ABCA5	0002320452	813.484	0	1	NaN	36.61089	34	356.3824	0	1	NaN	15.88318	43	633.2908	0	1	NaN	31.20378	41	526.8658	0	1	NaN	23.57263	40	384.638	0	1	NaN	19.20119	33	601.2914	0	1	NaN	25.93004	27	135.2222	0	1	NaN	7.48596	41	357.5117	0	1	NaN	16.78925
ILMN_1784176	ABCA5	0004010279	1027.749	0	1	NaN	40.38152	43	505.5763	0	1	NaN	17.43243	47	771.6734	0	1	NaN	32.94359	46	626.8958	0	1	NaN	23.94177	41	758.4674	0	1	NaN	31.06563	49	809.8935	0	1	NaN	29.1851	44	160.9368	0	1	NaN	7.647901	52	405.6073	0	1	NaN	16.56408
ILMN_1749001	ABCA5	0004830372	709.5476	0	1	NaN	19.45921	44	294.0903	0	1	NaN	12.31116	37	591.6113	0	1	NaN	28.39438	48	496.1558	0	1	NaN	20.68597	47	491.6408	0	1	NaN	22.11642	36	569.6531	0	1	NaN	21.51517	31	153.0327	0	1	NaN	8.829472	41	376.2032	0	1	NaN	16.35508
ILMN_1701551	ABCA6	0003520370	150.8503	0	1	NaN	6.889948	47	123.884	0.01146132	1	NaN	5.93275	46	137.7528	0	1	NaN	7.20843	37	124.7781	0.07803468	1	NaN	4.972318	52	153.3071	0	1	NaN	6.883331	48	176.7236	0	1	NaN	9.817547	33	342.6753	0	1	NaN	17.84526	33	116.0706	0.0628655	1	NaN	6.837724
ILMN_1701011	ABCA6	0005340743	177.0044	0	1	NaN	9.703563	40	146.7802	0	1	NaN	6.276529	42	193.8429	0	1	NaN	10.25428	49	148.5468	0	1	NaN	7.493987	37	168.837	0	1	NaN	8.908598	36	168.0205	0	1	NaN	7.605076	39	292.0044	0	1	NaN	17.04726	40	124.9897	0.01608187	1	NaN	7.673525
ILMN_1729894	ABCA7	0002650341	131.5838	0.04803494	1	NaN	7.131781	33	103.5944	0.2994269	1	NaN	5.133424	34	101.3642	0.3560058	1	NaN	6.950417	35	112.1916	0.2182081	1	NaN	5.419343	41	118.2498	0.2230321	1	NaN	8.104207	31	110.249	0.4306569	1	NaN	5.07216	37	89.91927	0.4199134	1	NaN	7.193101	30	104.9983	0.2046784	1	NaN	5.858299
ILMN_1660203	ABCA7	0002970221	112.3221	0.2401747	1	NaN	6.864818	38	94.36715	0.6246418	1	NaN	3.266897	42	87.77167	0.7843705	1	NaN	5.264297	29	105.4478	0.3482659	1	NaN	5.068634	34	100.2782	0.6865889	1	NaN	6.061633	36	117.5784	0.2613139	1	NaN	6.234621	30	78.02925	0.8354979	1	NaN	6.058094	32	106.1056	0.1842105	1	NaN	4.690141
ILMN_1743205	ABCA7	0004250296	881.9872	0	1	NaN	33.66911	50	422.5237	0	1	NaN	17.50758	51	428.7214	0	1	NaN	22.28435	49	555.9564	0	1	NaN	20.26971	42	261.897	0	1	NaN	10.19389	51	478.7644	0	1	NaN	18.45786	45	171.4991	0	1	NaN	8.204242	56	502.5137	0	1	NaN	14.82219
ILMN_1796801	ABCA8	0000580689	954.4515	0	1	NaN	31.83495	35	411.4203	0	1	NaN	12.75463	57	441.4226	0	1	NaN	20.29757	56	461.4293	0	1	NaN	12.51428	46	460.4287	0	1	NaN	15.85811	56	556.3574	0	1	NaN	21.98095	40	3697.181	0	1	NaN	178.9847	43	352.4453	0	1	NaN	10.14743
ILMN_1668446	ABCA9	0001710041	161.5597	0	1	NaN	8.000893	44	126.9412	0.005730659	1	NaN	5.167402	35	158.3362	0	1	NaN	9.045135	41	147.24	0	1	NaN	6.704467	36	157.3221	0	1	NaN	6.92995	46	168.339	0	1	NaN	8.940957	36	129.01	0	1	NaN	6.312835	37	144.295	0	1	NaN	6.994003
ILMN_1720501	ABCA9	0005090370	493.9233	0	1	NaN	25.33404	37	240.3748	0	1	NaN	7.188055	40	336.6833	0	1	NaN	13.53131	55	297.3888	0	1	NaN	16.17408	36	317.6129	0	1	NaN	12.90812	35	344.649	0	1	NaN	13.14498	47	902.3204	0	1	NaN	41.72002	44	235.7645	0	1	NaN	11.9113
ILMN_1812070	ABCB1	0002060170	654.1432	0	1	NaN	25.34996	49	413.4332	0	1	NaN	14.604	56	316.0439	0	1	NaN	16.98384	38	433.7758	0	1	NaN	14.74271	48	283.4158	0	1	NaN	10.33241	38	470.5423	0	1	NaN	12.83181	47	811.8168	0	1	NaN	34.6624	37	490.1549	0	1	NaN	17.55794
ILMN_1665730	ABCB10	0002060288	1432.152	0	1	NaN	58.24628	43	648.2016	0	1	NaN	22.95269	49	824.4583	0	1	NaN	32.427	42	886.2338	0	1	NaN	29.93995	46	857.091	0	1	NaN	31.31122	51	1011.072	0	1	NaN	32.97342	25	299.312	0	1	NaN	13.36307	42	605.7515	0	1	NaN	16.88264
ILMN_1689082	ABCB11	0002140446	107.6219	0.3289665	1	NaN	4.847806	44	93.07452	0.6575931	1	NaN	2.396195	49	95.40413	0.5296671	1	NaN	3.943667	53	98.65588	0.5462428	1	NaN	4.180079	53	106.3687	0.4941691	1	NaN	6.105912	53	103.0499	0.6262774	1	NaN	4.12205	49	92.63048	0.3275613	1	NaN	4.543067	46	103.4885	0.2368421	1	NaN	4.216303
ILMN_1767349	ABCB4	0006270138	102.1874	0.4454148	1	NaN	3.913805	36	102.1008	0.3438396	1	NaN	4.550761	46	83.53291	0.8842258	1	NaN	3.766994	44	100.4241	0.4797688	1	NaN	4.343723	43	96.19813	0.7915452	1	NaN	5.108691	33	100.3849	0.7138686	1	NaN	3.95741	42	104.669	0.09235209	1	NaN	5.822762	40	96.07352	0.4269006	1	NaN	5.130372
ILMN_1749902	ABCB5	0007610040	112.1933	0.2445415	1	NaN	6.127513	32	104.8644	0.2636103	1	NaN	4.175982	54	91.37583	0.6599132	1	NaN	3.868853	46	101.1899	0.4566474	1	NaN	4.099133	38	119.8562	0.2011662	1	NaN	7.394711	36	92.53403	0.9124088	1	NaN	3.571279	36	78.79562	0.8124098	1	NaN	2.982762	43	96.42036	0.4137427	1	NaN	4.122471
ILMN_1653933	ABCB6	0006400612	831.147	0	1	NaN	34.12198	37	458.0457	0	1	NaN	15.96333	36	509.3862	0	1	NaN	24.73063	39	560.8829	0	1	NaN	17.05763	48	423.0123	0	1	NaN	20.21469	42	514.5887	0	1	NaN	16.5009	26	307.3356	0	1	NaN	14.7429	39	438.1371	0	1	NaN	16.31904
ILMN_1687840	ABCB7	0000990241	624.5825	0	1	NaN	24.03559	45	430.6964	0	1	NaN	10.219	40	404.8954	0	1	NaN	18.7153	49	457.599	0	1	NaN	19.07224	41	554.0026	0	1	NaN	25.35384	39	579.8484	0	1	NaN	18.32503	43	383.8445	0	1	NaN	13.6247	61	364.9495	0	1	NaN	17.04695
ILMN_1806676	ABCB8	0006380441	180.3242	0	1	NaN	12.29966	30	124.6152	0.01146132	1	NaN	5.618203	31	134.8333	0	1	NaN	7.872218	34	138.3456	0.005780347	1	NaN	5.825739	40	174.4339	0	1	NaN	9.635315	43	148.2908	0.00729927	1	NaN	5.493616	35	161.8666	0	1	NaN	7.204876	46	154.7824	0	1	NaN	10.51493
ILMN_1788928	ABCB9	0006270102	106.6397	0.3551674	1	NaN	6.383867	36	112.2144	0.1260745	1	NaN	5.685489	37	108.1256	0.2127352	1	NaN	6.067835	37	110.6897	0.2557803	1	NaN	4.898649	34	120.6338	0.1938775	1	NaN	6.174438	35	112.7582	0.3605839	1	NaN	4.056979	40	94.25973	0.2914863	1	NaN	5.992952	40	102.4996	0.2573099	1	NaN	3.885444
ILMN_1666722	ABCB9	0006480273	270.3885	0	1	NaN	19.60211	36	169.9331	0	1	NaN	5.737739	56	215.1833	0	1	NaN	9.376623	68	253.3429	0	1	NaN	12.5324	40	252.6043	0	1	NaN	12.33936	40	226.4264	0	1	NaN	7.246324	55	167.1744	0	1	NaN	6.988094	42	221.0974	0	1	NaN	12.65076
ILMN_1802404	ABCC1	0002480543	166.7217	0	1	NaN	8.144966	46	120.4261	0.04011461	1	NaN	5.257104	45	146.3194	0	1	NaN	8.630904	43	160.4661	0	1	NaN	8.099137	40	124.4109	0.1472303	1	NaN	4.609982	44	164.7275	0	1	NaN	6.063724	50	116.0185	0.01154401	1	NaN	5.950971	46	127.6555	0.005847953	1	NaN	5.358593
ILMN_1776119	ABCC10	0000150458	691.4637	0	1	NaN	25.83257	47	359.6987	0	1	NaN	14.27707	42	444.0493	0	1	NaN	25.02625	37	473.0151	0	1	NaN	12.81425	52	384.4502	0	1	NaN	20.03585	34	486.4948	0	1	NaN	13.65918	51	231.1819	0	1	NaN	9.533424	45	391.6888	0	1	NaN	16.81347
ILMN_1716604	ABCC11	0000380441	137.2906	0.01601164	1	NaN	5.716384	47	110.4491	0.1504298	1	NaN	4.398313	40	117.1599	0.08248915	1	NaN	6.639734	40	124.5928	0.07947977	1	NaN	4.510011	39	149.9792	0	1	NaN	8.623716	37	138.5005	0.03649635	1	NaN	7.643009	38	105.6143	0.08080808	1	NaN	7.509772	37	106.2482	0.1827485	1	NaN	5.060894
ILMN_1732140	ABCC11	0001820070	144.2929	0.002911208	1	NaN	8.187713	36	106.9932	0.2148997	1	NaN	4.701229	38	127.5941	0.02315485	1	NaN	4.835379	46	131.1352	0.02745665	1	NaN	5.418683	48	151.7431	0	1	NaN	7.497026	47	153.8883	0	1	NaN	6.461599	41	113.2184	0.02453103	1	NaN	5.586172	42	113.0909	0.08333334	1	NaN	7.917259
ILMN_1762093	ABCC12	0005090079	108.3808	0.3158661	1	NaN	5.587997	39	198.3274	0	1	NaN	6.284682	52	129.0825	0.01881331	1	NaN	6.338269	41	157.7887	0	1	NaN	6.478564	43	136.8864	0.04227405	1	NaN	5.032906	39	188.941	0	1	NaN	7.742593	44	86.55277	0.5411255	1	NaN	3.847062	42	117.4516	0.05409357	1	NaN	7.538044
ILMN_1709092	ABCC13	0003130762	81.54655	0.9548762	1	NaN	4.497853	36	83.84581	0.9269341	1	NaN	3.280127	42	85.76495	0.8408104	1	NaN	4.203588	41	77.01826	0.9855492	1	NaN	3.85517	48	91.44469	0.909621	1	NaN	5.197737	39	95.33814	0.8540146	1	NaN	3.886019	52	76.91866	0.8701299	1	NaN	4.344001	34	80.00263	0.9225146	1	NaN	5.009993
ILMN_1783691	ABCC13	0003140707	133.3336	0.04221252	1	NaN	7.27903	39	111.3348	0.1375358	1	NaN	4.516982	46	110.3433	0.1794501	1	NaN	4.080878	49	125.2029	0.07514451	1	NaN	5.455546	43	117.6927	0.2274053	1	NaN	5.891922	38	136.0825	0.05547445	1	NaN	6.438496	45	100.4884	0.1500722	1	NaN	5.852791	32	120.675	0.03947368	1	NaN	4.525217
ILMN_1678409	ABCC13	0003360102	80.59557	0.9650655	1	NaN	3.476317	42	86.22748	0.8796561	1	NaN	3.801084	38	88.69061	0.7568741	1	NaN	4.276311	42	85.4817	0.9118497	1	NaN	3.48601	45	98.41972	0.7419825	1	NaN	5.853177	42	102.9672	0.6262774	1	NaN	6.125818	33	72.72254	0.9422799	1	NaN	3.59278	41	84.51904	0.8172514	1	NaN	3.70724
ILMN_1780706	ABCC2	0004180630	132.21	0.04657933	1	NaN	7.102295	48	116.1689	0.08022922	1	NaN	4.84971	46	112.8855	0.1331404	1	NaN	5.283668	45	118.239	0.1372832	1	NaN	4.986206	45	127.013	0.1093294	1	NaN	6.361222	42	133.7958	0.06715328	1	NaN	5.20379	41	104.1434	0.0952381	1	NaN	4.588856	46	108.0565	0.1432749	1	NaN	4.924221
ILMN_1677814	ABCC3	0000510543	117.6815	0.1659389	1	NaN	7.060404	39	108.7808	0.1819484	1	NaN	4.629339	41	99.6902	0.3950796	1	NaN	4.774975	35	104.9429	0.3540463	1	NaN	3.138449	42	110.0711	0.3833819	1	NaN	5.496408	42	108.0368	0.4832117	1	NaN	4.805749	40	94.19188	0.2929293	1	NaN	6.090033	39	104.4014	0.2207602	1	NaN	5.8362
ILMN_1717466	ABCC3	0001440091	156.4496	0	1	NaN	6.788754	42	139.2836	0	1	NaN	5.486551	38	147.9937	0	1	NaN	10.25441	37	158.0162	0	1	NaN	6.057621	45	164.539	0	1	NaN	8.65766	40	150.4868	0.001459854	1	NaN	5.204957	47	127.6241	0	1	NaN	7.175705	30	143.7617	0	1	NaN	5.284569
ILMN_1788457	ABCC4	0006350075	165.333	0	1	NaN	11.26624	37	142.4122	0	1	NaN	6.796848	29	119.9695	0.06657019	1	NaN	5.940491	43	127.2396	0.05491329	1	NaN	5.284908	39	139.6187	0.02332362	1	NaN	10.19188	30	146.5117	0.01605839	1	NaN	5.362006	44	133.0387	0	1	NaN	6.382576	42	138.052	0	1	NaN	4.874686
ILMN_1706531	ABCC5	0000060438	2672.823	0	1	NaN	87.66536	51	1134.849	0	1	NaN	34.94755	55	1880.668	0	1	NaN	79.61344	55	1980.411	0	1	NaN	49.85933	55	1735.98	0	1	NaN	75.05685	45	2312.923	0	1	NaN	66.8821	41	484.6281	0	1	NaN	20.66322	45	1286.953	0	1	NaN	42.99474
ILMN_1720535	ABCC5	0001780170	190.9349	0	1	NaN	9.540442	55	116.1136	0.08022922	1	NaN	4.380077	53	167.9114	0	1	NaN	11.07361	41	173.4977	0	1	NaN	6.158682	62	173.333	0	1	NaN	6.712402	48	165.341	0	1	NaN	5.820628	43	83.60754	0.6536797	1	NaN	5.521963	42	149.5061	0	1	NaN	6.722166
ILMN_1651964	ABCC5	0007610097	4343.822	0	1	NaN	160.7061	42	1917.53	0	1	NaN	62.96901	38	3288.277	0	1	NaN	151.8536	42	2997.817	0	1	NaN	76.12278	51	2587.639	0	1	NaN	106.6187	33	3453.44	0	1	NaN	85.42323	56	1012.548	0	1	NaN	37.87978	53	2626.15	0	1	NaN	82.32986
ILMN_1778352	ABCC6	0001230646	101.7715	0.4570597	1	NaN	3.905065	33	97.96912	0.461318	1	NaN	3.468243	43	113.1646	0.1316932	1	NaN	5.175993	52	114.077	0.1820809	1	NaN	3.717328	45	118.6901	0.2201166	1	NaN	4.81393	53	125.1138	0.1474453	1	NaN	4.593987	37	90.90273	0.3867244	1	NaN	3.977462	47	105.8034	0.1900585	1	NaN	4.479113
ILMN_1801521	ABCC6	0003140746	84.04478	0.9272198	1	NaN	4.298407	30	86.72968	0.8624642	1	NaN	3.275919	48	90.67876	0.6816208	1	NaN	4.799448	50	90.23261	0.8005781	1	NaN	4.743319	44	97.35801	0.7667639	1	NaN	3.735714	46	102.5329	0.6379562	1	NaN	4.729524	48	73.52866	0.9336219	1	NaN	3.765229	53	88.30727	0.7178363	1	NaN	4.547293
ILMN_1767129	ABCC8	0007330324	4313.18	0	1	NaN	155.3683	47	2429.337	0	1	NaN	57.70015	53	3498.937	0	1	NaN	177.8658	22	2718.191	0	1	NaN	71.1331	44	2396.819	0	1	NaN	67.91042	51	3652.382	0	1	NaN	94.22434	51	289.7173	0	1	NaN	13.80285	55	2501.624	0	1	NaN	62.1326
ILMN_1746196	ABCC9	0001990400	140.0079	0.01164483	1	NaN	9.733239	38	116.203	0.08022922	1	NaN	6.0763	38	122.3377	0.04920405	1	NaN	6.678032	28	117.0543	0.150289	1	NaN	7.562055	31	138.5731	0.03206997	1	NaN	7.459233	37	134.3396	0.06277372	1	NaN	5.712121	39	90.58106	0.3968254	1	NaN	3.435076	32	111.0239	0.1008772	1	NaN	6.523049
ILMN_1673243	ABCC9	0004210639	91.96211	0.7496361	1	NaN	4.286214	42	86.72166	0.8624642	1	NaN	2.648129	41	94.15021	0.5745296	1	NaN	5.811279	43	92.99959	0.732659	1	NaN	4.963212	45	106.2617	0.4985423	1	NaN	5.020358	47	96.88521	0.8160584	1	NaN	5.544924	27	89.83346	0.4271284	1	NaN	4.54186	43	88.42627	0.7163743	1	NaN	2.995235
ILMN_1772189	ABCD1	0005900524	96.39005	0.6069869	1	NaN	5.020785	44	98.52702	0.4426934	1	NaN	3.8387	43	96.36247	0.4963821	1	NaN	5.929525	41	97.44827	0.5910405	1	NaN	5.602784	24	114.655	0.2769679	1	NaN	6.479262	41	110.544	0.420438	1	NaN	5.723312	41	145.7738	0	1	NaN	9.156964	32	108.2331	0.1432749	1	NaN	6.175597
ILMN_1652959	ABCD2	0004070059	171.8902	0	1	NaN	10.85525	40	110.9513	0.1475645	1	NaN	5.03296	48	135.2515	0	1	NaN	7.736454	41	130.7492	0.03034682	1	NaN	5.335451	58	117.7148	0.2274053	1	NaN	4.590422	45	148.4699	0.005839416	1	NaN	5.375017	35	84.32591	0.6291486	1	NaN	5.444016	41	115.0343	0.06871345	1	NaN	3.836383
ILMN_1674032	ABCD3	0007400022	604.1534	0	1	NaN	25.54328	42	383.7487	0	1	NaN	13.86258	54	442.5014	0	1	NaN	24.51105	39	398.1811	0	1	NaN	15.12399	43	598.0317	0	1	NaN	30.62605	40	531.6243	0	1	NaN	19.40675	41	381.1059	0	1	NaN	19.01888	48	390.5099	0	1	NaN	22.22394
ILMN_1717701	ABCD4	0001010519	250.1197	0	1	NaN	14.39025	50	182.1353	0	1	NaN	5.620527	45	220.7214	0	1	NaN	11.9233	44	228.5688	0	1	NaN	9.149017	44	223.1605	0	1	NaN	11.06841	51	257.6157	0	1	NaN	9.850787	43	164.782	0	1	NaN	9.825398	38	189.8207	0	1	NaN	10.93364
ILMN_1737656	ABCD4	0001660326	115.2198	0.1935953	1	NaN	6.679441	35	96.33442	0.5372493	1	NaN	3.878993	43	92.90998	0.6121563	1	NaN	5.643049	28	95.91071	0.6286127	1	NaN	4.419607	31	98.28506	0.7478134	1	NaN	4.420143	33	123.751	0.1591241	1	NaN	6.682812	43	86.61936	0.5396826	1	NaN	4.922537	42	93.64687	0.5350877	1	NaN	4.179522
ILMN_1746032	ABCD4	0002810768	222.022	0	1	NaN	11.0716	37	153.072	0	1	NaN	6.058161	40	164.4589	0	1	NaN	8.458367	36	182.0092	0	1	NaN	7.787903	42	206.9685	0	1	NaN	8.902637	32	202.3885	0	1	NaN	14.24329	35	126.1282	0	1	NaN	6.446591	41	165.5296	0	1	NaN	7.478539
ILMN_1676846	ABCE1	0002360148	889.9069	0	1	NaN	27.97179	43	471.823	0	1	NaN	16.85539	49	691.4324	0	1	NaN	32.32428	29	643.1695	0	1	NaN	25.24608	40	824.4706	0	1	NaN	27.82933	41	779.579	0	1	NaN	23.55622	51	486.5748	0	1	NaN	25.02766	41	491.8886	0	1	NaN	15.96001
ILMN_1763875	ABCF1	0001300192	2811.98	0	1	NaN	98.5162	43	1859.451	0	1	NaN	52.58035	50	1755.816	0	1	NaN	94.91134	42	2261.763	0	1	NaN	60.33949	58	2539.835	0	1	NaN	93.68435	40	2477.052	0	1	NaN	56.13388	42	2000.492	0	1	NaN	86.58279	32	1929.588	0	1	NaN	60.51574
ILMN_1669201	ABCF2	0002810382	409.6543	0	1	NaN	15.14611	46	293.1485	0	1	NaN	13.29293	46	297.0487	0	1	NaN	16.06575	48	339.884	0	1	NaN	14.09761	47	377.0797	0	1	NaN	15.72046	38	355.1237	0	1	NaN	11.72587	42	216.1553	0	1	NaN	11.44146	47	272.4842	0	1	NaN	8.282693
ILMN_1709222	ABCF2	0004060735	85.56936	0.9068413	1	NaN	3.63574	47	94.04007	0.6303725	1	NaN	3.989276	35	91.61124	0.6526773	1	NaN	3.950213	43	95.00936	0.6690751	1	NaN	3.628578	63	110.3816	0.3731779	1	NaN	7.46328	43	94.26546	0.8744525	1	NaN	3.360245	52	120.27	0.002886003	1	NaN	5.933134	45	85.70625	0.7807018	1	NaN	4.625236
ILMN_1781999	ABCF2	0006110148	502.9902	0	1	NaN	24.42368	32	274.2063	0	1	NaN	13.25838	33	328.2946	0	1	NaN	13.91039	38	449.2048	0	1	NaN	19.46711	32	477.3657	0	1	NaN	18.91221	40	434.4841	0	1	NaN	16.67102	40	414.776	0	1	NaN	18.85281	45	333.109	0	1	NaN	18.90182
ILMN_1810085	ABCF3	0002140328	401.8409	0	1	NaN	16.23112	51	308.2896	0	1	NaN	16.15462	52	311.3978	0	1	NaN	12.6451	53	385.1848	0	1	NaN	14.42452	42	398.5311	0	1	NaN	24.31746	42	383.9472	0	1	NaN	15.44281	39	201.701	0	1	NaN	11.23036	42	304.2507	0	1	NaN	10.27096
ILMN_1658176	ABCG1	0001170474	474.7824	0	1	NaN	29.11231	29	361.0318	0	1	NaN	14.95692	28	343.1324	0	1	NaN	15.96102	41	383.529	0	1	NaN	15.6097	46	344.7907	0	1	NaN	21.74234	36	341.0372	0	1	NaN	15.69554	29	180.9734	0	1	NaN	9.27037	38	294.9268	0	1	NaN	16.89489
ILMN_1695968	ABCG1	0001340553	144.7099	0.001455604	1	NaN	7.123215	40	102.8728	0.3323782	1	NaN	5.384574	36	135.7063	0	1	NaN	6.657772	52	122.6625	0.08959538	1	NaN	4.878958	52	111.4326	0.3440233	1	NaN	5.484664	34	114.0977	0.3284672	1	NaN	5.006399	53	84.03806	0.6406927	1	NaN	4.598571	40	105.5347	0.1959064	1	NaN	7.005676
ILMN_1743638	ABCG1	0001580356	133.4434	0.04221252	1	NaN	8.300121	32	113.1046	0.1088825	1	NaN	5.683302	40	111.2849	0.1606368	1	NaN	5.009466	48	118.4107	0.1372832	1	NaN	5.942914	38	138.9064	0.02769679	1	NaN	8.267116	40	124.4109	0.1518248	1	NaN	4.520999	33	103.3039	0.1082251	1	NaN	5.237856	46	122.2603	0.03216374	1	NaN	6.322101
ILMN_1794782	ABCG1	0004570377	399.4641	0	1	NaN	18.59714	37	299.8033	0	1	NaN	10.3247	40	331.7564	0	1	NaN	15.38478	51	331.8774	0	1	NaN	10.5134	52	428.0577	0	1	NaN	17.76843	44	394.9399	0	1	NaN	12.23187	50	484.9845	0	1	NaN	20.36208	45	389.8027	0	1	NaN	14.11975
ILMN_1696877	ABCG1	0004880168	112.6075	0.2343523	1	NaN	6.15005	41	100.7756	0.3796562	1	NaN	4.916894	32	104.9889	0.2619392	1	NaN	5.393117	41	121.7105	0.09826589	1	NaN	8.15084	31	113.2966	0.2988338	1	NaN	5.575988	38	110.8309	0.4145986	1	NaN	4.281045	37	92.8973	0.3232323	1	NaN	4.748235	40	106.4083	0.1827485	1	NaN	7.195524
ILMN_1789641	ABCG2	0002320711	338.4875	0	1	NaN	16.91898	44	220.9927	0	1	NaN	8.779212	35	160.1681	0	1	NaN	7.926232	45	220.9025	0	1	NaN	7.579946	35	144.4213	0.00728863	1	NaN	6.644581	43	274.9041	0	1	NaN	12.77045	57	365.7034	0	1	NaN	13.00309	49	223.6167	0	1	NaN	12.08621
ILMN_1674221	ABCG4	0000110711	632.319	0	1	NaN	25.32266	37	326.2867	0	1	NaN	13.45494	38	405.3722	0	1	NaN	18.14309	43	510.0199	0	1	NaN	17.73856	43	473.0155	0	1	NaN	19.79609	32	570.2086	0	1	NaN	21.38542	44	83.88229	0.6435786	1	NaN	5.163469	38	388.7503	0	1	NaN	11.98323
ILMN_1716592	ABCG5	0000460068	114.6356	0.202329	1	NaN	6.064555	35	95.06278	0.5959885	1	NaN	4.256625	42	106.8044	0.2373372	1	NaN	6.495453	34	107.9721	0.3063584	1	NaN	5.279993	37	109.4873	0.3965015	1	NaN	5.658414	34	101.3559	0.6788321	1	NaN	4.714067	39	94.1897	0.2929293	1	NaN	6.656153	34	93.80047	0.5321637	1	NaN	6.695563
ILMN_1680309	ABCG8	0005820470	103.7157	0.4017467	1	NaN	4.510828	34	102.4554	0.3395416	1	NaN	3.322201	46	99.78597	0.3892909	1	NaN	4.905511	49	100.2261	0.4884393	1	NaN	4.593368	46	100.4831	0.6778426	1	NaN	5.544699	42	106.3982	0.5226277	1	NaN	3.869789	46	82.28468	0.6955267	1	NaN	3.976336	37	86.74073	0.7646199	1	NaN	4.466482
ILMN_1743371	ABHD1	0003830491	136.2649	0.02183406	1	NaN	7.87691	40	109.1878	0.1719198	1	NaN	5.357851	44	127.826	0.02315485	1	NaN	8.432426	32	129.9405	0.03757225	1	NaN	5.933909	41	140.4445	0.01603498	1	NaN	7.255617	34	144.0621	0.02043796	1	NaN	6.619395	43	161.4681	0	1	NaN	8.841768	47	105.496	0.1959064	1	NaN	5.315502
ILMN_1770031	ABHD10	0000610309	1149.526	0	1	NaN	47.75572	34	918.2486	0	1	NaN	18.43729	41	944.326	0	1	NaN	48.72625	38	1120.547	0	1	NaN	28.37814	53	1388.65	0	1	NaN	60.44741	39	1204.069	0	1	NaN	32.09105	50	658.9218	0	1	NaN	36.29029	32	769.4142	0	1	NaN	35.1053
ILMN_1753912	ABHD11	0004590673	129.3587	0.0713246	1	NaN	7.430384	42	104.8184	0.2636103	1	NaN	4.142942	54	108.4229	0.2083936	1	NaN	5.778992	32	114.1217	0.1806358	1	NaN	5.596873	40	111.0735	0.3527697	1	NaN	4.727379	42	110.5688	0.420438	1	NaN	5.103911	43	94.02399	0.2987013	1	NaN	4.702292	39	103.7911	0.2309942	1	NaN	6.848399
ILMN_1737475	ABHD11	0007550253	215.0113	0	1	NaN	9.878497	44	185.4458	0	1	NaN	8.688919	43	175.5383	0	1	NaN	9.673065	39	205.1875	0	1	NaN	11.02419	38	193.5946	0	1	NaN	12.30318	36	203.67	0	1	NaN	7.638155	43	112.734	0.02597403	1	NaN	6.679007	38	147.2774	0	1	NaN	5.197814
ILMN_1707925	ABHD12B	0005420239	118.2036	0.1601164	1	NaN	6.775645	49	101.0956	0.3739255	1	NaN	2.943929	45	106.7697	0.2373372	1	NaN	7.297383	38	120.9257	0.1069364	1	NaN	5.32604	47	132.3029	0.0728863	1	NaN	7.818779	43	130.3353	0.09927008	1	NaN	5.346212	32	100.8548	0.1471861	1	NaN	5.021648	35	102.4596	0.2573099	1	NaN	6.196084
ILMN_1698311	ABHD12B	0007650307	125.7046	0.09752547	1	NaN	6.352421	45	98.20099	0.4512894	1	NaN	3.8329	38	120.6632	0.06222865	1	NaN	5.514318	46	122.5125	0.09104046	1	NaN	5.655449	43	123.5308	0.1559767	1	NaN	4.919952	39	126.6531	0.1372263	1	NaN	6.19527	38	108.5789	0.05339105	1	NaN	4.42292	53	110.7944	0.1038012	1	NaN	5.497155
ILMN_1785285	ABHD13	0006590563	171.283	0	1	NaN	8.526106	44	142.2252	0	1	NaN	5.161062	42	156.0827	0	1	NaN	8.758966	46	139.8056	0.00433526	1	NaN	4.700148	46	157.4809	0	1	NaN	8.504322	41	157.3676	0	1	NaN	6.653588	44	107.2174	0.06349207	1	NaN	5.481421	38	127.5587	0.005847953	1	NaN	3.756749
ILMN_1794213	ABHD14A	0000770746	2503.545	0	1	NaN	105.9688	38	2291.788	0	1	NaN	55.48692	42	1678.378	0	1	NaN	65.15847	46	2201.407	0	1	NaN	49.37336	58	2609.959	0	1	NaN	97.4726	36	2147.529	0	1	NaN	56.20372	48	780.0489	0	1	NaN	31.86149	44	1807.655	0	1	NaN	56.46038
ILMN_1801260	ABHD14B	0001410142	263.4464	0	1	NaN	12.34882	44	173.9648	0	1	NaN	7.87723	34	214.9131	0	1	NaN	9.490169	53	248.1912	0	1	NaN	14.48625	37	223.5739	0	1	NaN	10.52267	45	215.6683	0	1	NaN	11.28806	34	228.6533	0	1	NaN	9.711708	43	202.1576	0	1	NaN	8.192462
ILMN_1787618	ABHD2	0000840243	98.73122	0.5458515	1	NaN	4.957142	46	99.06342	0.4340974	1	NaN	4.110092	46	89.66643	0.7192475	1	NaN	4.999102	36	91.28516	0.7803468	1	NaN	5.276725	32	100.6195	0.6734694	1	NaN	5.184662	43	104.4796	0.5824817	1	NaN	4.494174	42	82.90809	0.6724387	1	NaN	4.829572	43	85.68581	0.7807018	1	NaN	3.734936
ILMN_1723662	ABHD2	0005270661	142.0799	0.008733625	1	NaN	7.623323	29	121.6861	0.0286533	1	NaN	5.16536	46	139.678	0	1	NaN	6.938416	45	153.769	0	1	NaN	5.162127	39	167.9545	0	1	NaN	8.292171	50	163.1553	0	1	NaN	8.566609	35	137.2843	0	1	NaN	8.243739	35	123.578	0.02777778	1	NaN	6.533119
ILMN_1801767	ABHD3	0006510706	764.1245	0	1	NaN	33.94287	44	430.2628	0	1	NaN	13.86002	49	503.3507	0	1	NaN	22.72931	36	571.5583	0	1	NaN	19.07506	46	448.4829	0	1	NaN	20.92681	42	703.1115	0	1	NaN	25.29611	48	187.1437	0	1	NaN	9.943251	34	407.6831	0	1	NaN	15.70791
ILMN_1700633	ABHD4	0002320053	165.6492	0	1	NaN	8.680183	49	132.8923	0	1	NaN	5.411191	45	126.5977	0.0260492	1	NaN	5.376541	57	156.9364	0	1	NaN	6.924091	38	171.8266	0	1	NaN	10.02233	47	148.7062	0.005839416	1	NaN	6.056317	43	298.2879	0	1	NaN	11.33932	52	132.5881	0	1	NaN	7.019658
ILMN_1655702	ABHD5	0002510754	264.5551	0	1	NaN	12.94362	42	187.5346	0	1	NaN	7.882962	38	217.1604	0	1	NaN	11.00109	46	237.2085	0	1	NaN	11.42676	49	231.6682	0	1	NaN	9.841611	50	272.5491	0	1	NaN	11.87304	46	314.1309	0	1	NaN	16.00647	45	196.4718	0	1	NaN	10.90418
ILMN_1706344	ABHD6	0002760592	1464.868	0	1	NaN	53.87281	45	1030.906	0	1	NaN	26.87548	48	934.8102	0	1	NaN	38.6436	54	1058.271	0	1	NaN	25.16705	63	1469.005	0	1	NaN	49.3227	45	1279.126	0	1	NaN	37.68929	54	1549.313	0	1	NaN	53.82161	55	1192.407	0	1	NaN	42.40434
ILMN_1719498	ABHD7	0002070520	212.5752	0	1	NaN	12.07717	28	315.6416	0	1	NaN	9.225507	26	215.4722	0	1	NaN	10.84457	31	372.2585	0	1	NaN	15.64996	41	314.1926	0	1	NaN	15.02353	42	336.6584	0	1	NaN	12.64942	35	144.9469	0	1	NaN	9.636297	29	168.9359	0	1	NaN	5.770353
ILMN_1712707	ABHD8	0005490543	2752.004	0	1	NaN	92.38546	30	2045.538	0	1	NaN	49.81607	51	1830.208	0	1	NaN	109.8443	35	2466.272	0	1	NaN	59.56679	41	3057.869	0	1	NaN	116.8503	40	2734.711	0	1	NaN	86.58932	36	479.028	0	1	NaN	22.69843	41	2084.833	0	1	NaN	72.235
ILMN_1699750	ABHD9	0004050274	121.1465	0.1266375	1	NaN	8.201322	43	100.5729	0.3911175	1	NaN	4.16154	46	92.4302	0.6280752	1	NaN	4.96616	38	102.4428	0.4190751	1	NaN	4.694893	43	125.666	0.1282799	1	NaN	6.218503	41	107.2243	0.5036497	1	NaN	5.711327	37	97.98782	0.2077922	1	NaN	4.468115	45	104.4785	0.2163743	1	NaN	8.013617
ILMN_1739081	ABI1	0000160608	148.8143	0	1	NaN	6.269954	44	123.9861	0.01146132	1	NaN	3.768855	56	139.1605	0	1	NaN	6.471046	44	128.6899	0.0433526	1	NaN	5.556356	42	138.192	0.0335277	1	NaN	6.450944	33	153.6468	0	1	NaN	5.834733	40	121.0447	0	1	NaN	6.056762	50	131.0176	0	1	NaN	4.537262
ILMN_1806476	ABI1	0000990612	1273.262	0	1	NaN	47.66855	40	607.5981	0	1	NaN	21.51193	37	730.1139	0	1	NaN	28.58322	43	909.485	0	1	NaN	30.96825	38	1214.914	0	1	NaN	54.19012	43	1070.958	0	1	NaN	41.90394	40	457.5921	0	1	NaN	28.61077	27	838.8713	0	1	NaN	31.36401
ILMN_1720988	ABI2	0007210767	284.981	0	1	NaN	15.55853	44	162.7927	0	1	NaN	5.5482	48	210.7011	0	1	NaN	11.1265	53	205.487	0	1	NaN	8.251032	47	198.4232	0	1	NaN	7.782139	35	216.2337	0	1	NaN	8.96642	42	123.4827	0	1	NaN	7.202777	44	170.3041	0	1	NaN	9.255725
ILMN_1724497	ABI2	0007570458	1538.173	0	1	NaN	63.02582	40	524.0148	0	1	NaN	12.05406	65	1039.485	0	1	NaN	50.29184	53	1055.605	0	1	NaN	32.88292	35	995.8934	0	1	NaN	48.91123	33	1221.293	0	1	NaN	39.41558	40	466.7489	0	1	NaN	18.06539	38	794.4842	0	1	NaN	26.87945
ILMN_1755658	ABI3	0002470131	131.7641	0.04803494	1	NaN	6.550839	50	110.8805	0.1489971	1	NaN	4.442921	52	123.9691	0.04630969	1	NaN	7.891976	50	117.6595	0.1445087	1	NaN	6.774457	40	155.4021	0	1	NaN	13.29732	21	129.4597	0.1036496	1	NaN	5.351804	48	84.92551	0.5988456	1	NaN	5.391808	42	122.0029	0.03362573	1	NaN	7.038778
ILMN_1673639	ABI3BP	0005690315	120.8071	0.1280932	1	NaN	6.145852	29	210.3591	0	1	NaN	9.284615	39	101.5101	0.3502171	1	NaN	5.50224	34	117.1297	0.1488439	1	NaN	5.055671	56	200.9857	0	1	NaN	8.519857	41	139.6656	0.03211679	1	NaN	7.249531	39	191.1414	0	1	NaN	12.20776	39	176.1103	0	1	NaN	10.73582
ILMN_1686204	ABL1	0000150373	156.4197	0	1	NaN	7.865458	39	110.9994	0.1446991	1	NaN	6.971516	35	124.3664	0.04630969	1	NaN	6.960577	37	128.2019	0.04624277	1	NaN	4.891204	47	153.5156	0	1	NaN	9.607296	34	146.4433	0.01605839	1	NaN	7.512512	45	151.3329	0	1	NaN	7.739227	47	116.777	0.05847953	1	NaN	5.717143
ILMN_1713732	ABL1	0003840731	930.2604	0	1	NaN	35.59648	45	707.3968	0	1	NaN	23.1295	41	690.2855	0	1	NaN	24.92025	41	823.3649	0	1	NaN	27.08072	42	878.9162	0	1	NaN	29.27001	47	850.0903	0	1	NaN	23.23769	52	2322.716	0	1	NaN	104.1799	50	666.5982	0	1	NaN	22.28373
ILMN_1681692	ABL1	0004860035	139.3221	0.01164483	1	NaN	5.175016	34	123.3032	0.01575931	1	NaN	5.743736	35	128.9	0.02026049	1	NaN	6.174504	43	158.1105	0	1	NaN	7.729295	44	161.2315	0	1	NaN	7.568554	51	169.3348	0	1	NaN	7.682278	38	117.7952	0.005772006	1	NaN	7.752892	39	119.0808	0.04824561	1	NaN	7.425889
ILMN_1657870	ABL2	0000130709	101.6195	0.4614265	1	NaN	4.91481	49	86.12402	0.8825215	1	NaN	3.661436	40	99.32063	0.4052098	1	NaN	7.817406	41	100.572	0.4783237	1	NaN	4.428542	42	105.0989	0.53207	1	NaN	6.51142	43	101.8443	0.659854	1	NaN	5.451638	49	85.57677	0.5800866	1	NaN	5.729127	40	87.09442	0.751462	1	NaN	3.883823
ILMN_1741628	ABL2	0003190068	141.3188	0.01164483	1	NaN	6.728313	44	126.3548	0.008595988	1	NaN	4.99246	43	129.4935	0.01591896	1	NaN	6.665073	39	155.0895	0	1	NaN	6.141964	45	142.8017	0.008746356	1	NaN	8.468344	40	158.8678	0	1	NaN	6.646496	42	118.2941	0.005772006	1	NaN	6.914233	45	129.4435	0.001461988	1	NaN	5.886175
ILMN_1753972	ABL2	0007000672	152.6466	0	1	NaN	6.04264	48	130.4484	0	1	NaN	4.282012	38	135.414	0	1	NaN	6.874115	54	126.4779	0.06213873	1	NaN	5.7957	46	132.2702	0.0728863	1	NaN	6.032744	43	142.3383	0.02481752	1	NaN	4.589648	57	88.77209	0.4660895	1	NaN	4.30233	48	110.5709	0.1038012	1	NaN	4.016824
ILMN_1696682	ABLIM1	0000450408	189.212	0	1	NaN	8.377493	45	133.3144	0	1	NaN	4.705413	41	150.0087	0	1	NaN	6.471077	45	154.4402	0	1	NaN	7.043902	35	141.4282	0.01457726	1	NaN	7.341932	38	127.6215	0.1226277	1	NaN	8.469562	19	108.4838	0.05339105	1	NaN	6.451005	51	143.9282	0	1	NaN	8.887389
ILMN_1785424	ABLIM1	0001110575	23706.11	0	1	NaN	849.6497	41	12708.47	0	1	NaN	426.473	40	16661.75	0	1	NaN	809.8318	43	19627.6	0	1	NaN	466.8287	59	19108.17	0	1	NaN	626.5736	48	19316.07	0	1	NaN	602.9911	46	3560.937	0	1	NaN	141.4889	45	15187.84	0	1	NaN	478.0742
ILMN_1731610	ABLIM1	0004570445	2929.774	0	1	NaN	128.7419	33	925.4215	0	1	NaN	24.62188	43	1620.296	0	1	NaN	72.37209	36	2232.1	0	1	NaN	69.12957	42	1506.588	0	1	NaN	54.93928	39	2026.727	0	1	NaN	60.38911	43	133.3781	0	1	NaN	5.985238	51	1351.141	0	1	NaN	45.40338
ILMN_1758825	ABLIM2	0003460592	1307.274	0	1	NaN	45.02822	43	798.0561	0	1	NaN	28.78563	30	1094.286	0	1	NaN	38.7578	45	1268.952	0	1	NaN	40.82591	54	990.2629	0	1	NaN	42.32678	43	1224.99	0	1	NaN	36.04612	35	523.7244	0	1	NaN	22.25451	36	925.688	0	1	NaN	30.09532
ILMN_1656940	ABLIM3	0005890181	637.1346	0	1	NaN	23.35756	45	501.8708	0	1	NaN	19.84007	43	643.5298	0	1	NaN	30.18433	46	569.0756	0	1	NaN	23.89149	37	907.2026	0	1	NaN	42.57267	43	749.6204	0	1	NaN	30.7248	25	280.2113	0	1	NaN	14.2631	49	517.7808	0	1	NaN	23.48773
ILMN_1656979	ABO	0005550603	110.409	0.2751092	1	NaN	5.364528	52	92.21708	0.6805158	1	NaN	3.315348	45	92.65321	0.6222866	1	NaN	8.749176	28	103.1305	0.3959537	1	NaN	5.97412	46	104.5911	0.5437317	1	NaN	5.004879	46	103.4999	0.6160584	1	NaN	4.173614	50	94.52013	0.2857143	1	NaN	5.033394	44	90.02132	0.6476608	1	NaN	4.888298
ILMN_1731433	ABP1	0001690301	123.8335	0.1120815	1	NaN	6.515657	50	114.9921	0.09025788	1	NaN	4.383625	50	106.8092	0.2373372	1	NaN	5.353069	34	128.7326	0.04190752	1	NaN	6.847477	39	123.7732	0.1545189	1	NaN	7.201424	44	113.8094	0.3328467	1	NaN	4.061167	35	106.0215	0.07503608	1	NaN	5.871609	39	109.5701	0.1169591	1	NaN	6.651399
ILMN_1672878	ABR	0000270564	3815.698	0	1	NaN	157.3015	41	2414.923	0	1	NaN	67.75536	42	2258.382	0	1	NaN	84.77065	47	3160.027	0	1	NaN	97.32481	48	3633.751	0	1	NaN	128.5956	42	3681.652	0	1	NaN	88.6039	46	3838.074	0	1	NaN	197.4185	35	2419.219	0	1	NaN	57.48795
ILMN_1655114	ABR	0003780131	173.4538	0	1	NaN	9.060057	44	131.5253	0	1	NaN	7.314737	31	147.2727	0	1	NaN	7.083064	52	160.9954	0	1	NaN	7.489429	39	157.3986	0	1	NaN	6.643515	39	190.3247	0	1	NaN	6.226311	54	103.4743	0.1038961	1	NaN	6.504568	22	161.0304	0	1	NaN	8.449659
ILMN_1657045	ABR	0005670450	134.497	0.0363901	1	NaN	9.472344	33	124.6381	0.01146132	1	NaN	5.450984	49	109.0622	0.195369	1	NaN	4.825531	36	131.8894	0.02745665	1	NaN	9.181341	34	143.5381	0.00728863	1	NaN	8.543947	36	161.9076	0	1	NaN	6.377685	60	130.2858	0	1	NaN	7.652427	38	150.489	0	1	NaN	6.340238
ILMN_1766991	ABRA	0004060162	105.6015	0.3682678	1	NaN	5.22669	41	103.0014	0.3280802	1	NaN	3.996998	52	103.5098	0.3053546	1	NaN	4.377372	53	102.9422	0.4046243	1	NaN	4.037383	47	126.0137	0.1253644	1	NaN	6.878343	53	109.1997	0.4554745	1	NaN	4.2574	52	98.26429	0.2077922	1	NaN	5.656381	45	96.04597	0.4312865	1	NaN	6.707091
ILMN_1721887	ABT1	0002340639	109.8331	0.2896652	1	NaN	4.443391	44	101.781	0.3510029	1	NaN	3.763476	37	121.4732	0.05643994	1	NaN	7.676262	27	111.2068	0.2427746	1	NaN	5.705279	41	124.6461	0.1443149	1	NaN	5.923178	53	124.4605	0.150365	1	NaN	5.963579	36	82.75944	0.6738816	1	NaN	4.788855	39	100.6894	0.2982456	1	NaN	5.729729
ILMN_1802096	ABTB1	0005670424	2175.631	0	1	NaN	95.65559	33	1549.303	0	1	NaN	44.68126	49	1457.229	0	1	NaN	48.98739	62	1837.542	0	1	NaN	55.31419	41	1944.415	0	1	NaN	64.65781	41	2146.573	0	1	NaN	63.54965	49	441.8925	0	1	NaN	22.30153	36	1528.452	0	1	NaN	43.45575
ILMN_1753370	ABTB2	0003830327	227.7432	0	1	NaN	8.27378	47	231.1786	0	1	NaN	7.217097	49	159.1021	0	1	NaN	6.506457	41	216.2971	0	1	NaN	7.266909	44	238.2413	0	1	NaN	12.23035	38	275.579	0	1	NaN	9.324328	57	554.9256	0	1	NaN	26.5375	38	149.0193	0	1	NaN	9.824327
ILMN_1738921	ACAA1	0006450014	1815.566	0	1	NaN	66.25407	35	1182.318	0	1	NaN	33.1334	53	1271.441	0	1	NaN	56.38501	54	1329.303	0	1	NaN	41.09476	46	1555.726	0	1	NaN	56.25489	37	1302.011	0	1	NaN	46.8337	36	1522.668	0	1	NaN	89.10159	28	1100.519	0	1	NaN	55.19623
ILMN_1660199	ACAA2	0006660437	364.1899	0	1	NaN	17.56303	38	356.5721	0	1	NaN	14.22476	47	263.6949	0	1	NaN	14.72021	38	259.9028	0	1	NaN	10.48844	40	413.6522	0	1	NaN	26.89103	34	425.3853	0	1	NaN	20.11092	46	707.4719	0	1	NaN	35.31041	36	291.5616	0	1	NaN	13.47368
ILMN_1772123	ACACA	0001240139	1536.643	0	1	NaN	44.44777	50	827.0737	0	1	NaN	19.4173	55	1145.669	0	1	NaN	50.52626	39	1268.442	0	1	NaN	35.16224	44	1303.904	0	1	NaN	42.92342	52	1517.812	0	1	NaN	42.38488	40	1211.016	0	1	NaN	55.45085	38	720.3285	0	1	NaN	27.04443
ILMN_1667641	ACACA	0003450519	193.7563	0	1	NaN	10.75999	38	148.5279	0	1	NaN	6.071105	44	160.3061	0	1	NaN	7.115173	48	179.684	0	1	NaN	7.168064	47	162.7175	0	1	NaN	5.969695	26	198.4113	0	1	NaN	11.21722	40	147.2692	0	1	NaN	6.238961	43	148.747	0	1	NaN	5.887962
ILMN_1763852	ACACB	0003180139	529.1707	0	1	NaN	21.93672	41	632.7391	0	1	NaN	19.11242	41	492.0572	0	1	NaN	24.77663	42	548.3426	0	1	NaN	14.52587	38	624.6178	0	1	NaN	27.58781	33	670.9187	0	1	NaN	22.42913	38	701.688	0	1	NaN	34.55729	31	366.7583	0	1	NaN	15.11745
ILMN_1687303	ACAD10	0002370201	297.5605	0	1	NaN	12.84323	42	203.2522	0	1	NaN	5.90587	40	210.0482	0	1	NaN	9.821464	41	240.437	0	1	NaN	8.115398	48	276.4939	0	1	NaN	17.93199	34	279.1871	0	1	NaN	9.258808	42	241.3679	0	1	NaN	11.67088	45	218.991	0	1	NaN	8.806426
ILMN_1761058	ACAD11	0001260072	1567.557	0	1	NaN	55.74033	42	737.8743	0	1	NaN	24.75627	46	1078.366	0	1	NaN	43.92733	51	1028.445	0	1	NaN	24.02189	60	1056.439	0	1	NaN	39.4761	31	1308.88	0	1	NaN	34.05892	42	1557.016	0	1	NaN	55.87387	38	950.7952	0	1	NaN	31.04602
ILMN_1724699	ACAD8	0003290735	167.5576	0	1	NaN	10.24166	39	145.3315	0	1	NaN	7.337347	48	151.2235	0	1	NaN	9.639746	27	134.3618	0.01445087	1	NaN	4.385138	39	132.4147	0.07142857	1	NaN	8.169954	32	160.0379	0	1	NaN	7.603929	48	117.7483	0.005772006	1	NaN	6.594971	51	136.664	0	1	NaN	5.275826
ILMN_1775579	ACAD9	0005260376	1277.498	0	1	NaN	52.12745	40	705.598	0	1	NaN	19.03755	42	811.467	0	1	NaN	25.84034	39	899.803	0	1	NaN	26.39615	51	1063.398	0	1	NaN	34.62397	43	1083.73	0	1	NaN	29.49984	35	468.5939	0	1	NaN	22.34276	45	776.5951	0	1	NaN	24.72681
ILMN_1660890	ACADL	0003190059	109.2483	0.30131	1	NaN	6.299878	43	117.5477	0.0730659	1	NaN	5.075077	45	107.3672	0.2257598	1	NaN	7.476988	36	107.8027	0.3121387	1	NaN	5.0697	40	140.9656	0.01603498	1	NaN	7.801848	33	115.6995	0.3065693	1	NaN	5.381096	36	90.36035	0.4069264	1	NaN	5.758421	31	98.62698	0.3479532	1	NaN	4.980246
ILMN_1778104	ACADM	0003840538	2612.008	0	1	NaN	100.5055	47	1072.862	0	1	NaN	26.98858	47	1508.878	0	1	NaN	78.58149	36	1666.347	0	1	NaN	56.76777	46	2432.45	0	1	NaN	82.22688	40	2461.449	0	1	NaN	60.97893	54	800.4108	0	1	NaN	36.09695	39	1424.15	0	1	NaN	49.68366
ILMN_1795104	ACADS	0002450364	150.1267	0	1	NaN	8.563478	41	160.9219	0	1	NaN	7.158764	48	138.7058	0	1	NaN	6.998484	51	170.244	0	1	NaN	9.473992	50	195.1223	0	1	NaN	9.928994	51	179.0557	0	1	NaN	7.749143	48	194.534	0	1	NaN	9.210465	45	122.7602	0.03070175	1	NaN	6.876027
ILMN_1740920	ACADSB	0006770739	380.986	0	1	NaN	15.47567	35	246.3705	0	1	NaN	12.47251	40	308.1544	0	1	NaN	15.10384	42	326.1891	0	1	NaN	12.71048	36	400.4358	0	1	NaN	20.64658	41	337.662	0	1	NaN	16.20959	29	129.9623	0	1	NaN	6.773032	40	248.9153	0	1	NaN	10.62471
ILMN_1806408	ACADVL	0005090487	8251.294	0	1	NaN	273.6554	48	4571.288	0	1	NaN	115.8102	54	4506.004	0	1	NaN	148.0166	51	5468.911	0	1	NaN	195.928	44	4615.643	0	1	NaN	160.6453	47	5383.52	0	1	NaN	142.6057	44	5068.174	0	1	NaN	199.6055	41	5809.68	0	1	NaN	178.9624
ILMN_1808395	ACAP1	0003400731	118.1758	0.1601164	1	NaN	5.868193	37	120.8327	0.03724928	1	NaN	4.994738	46	106.5549	0.2445731	1	NaN	6.631516	41	108.8223	0.2904624	1	NaN	5.428072	38	124.8521	0.138484	1	NaN	6.973982	38	122.2253	0.1737226	1	NaN	5.75826	48	111.5994	0.03607504	1	NaN	4.754492	50	95.12081	0.4678363	1	NaN	6.662003
ILMN_1743847	ACAP3	0002370414	835.2718	0	1	NaN	36.98441	49	303.3753	0	1	NaN	14.61175	41	427.2376	0	1	NaN	17.1254	50	588.5523	0	1	NaN	25.07334	48	412.0829	0	1	NaN	18.22971	57	583.0961	0	1	NaN	27.7838	38	184.2476	0	1	NaN	8.656907	46	547.3883	0	1	NaN	27.20267
ILMN_1800008	ACAT1	0004210711	3244.02	0	1	NaN	114.5068	37	2651.467	0	1	NaN	106.7943	46	2222.801	0	1	NaN	99.13779	42	2772.309	0	1	NaN	76.44103	41	3050.091	0	1	NaN	134.1587	36	2602.73	0	1	NaN	67.10737	41	2455.348	0	1	NaN	101.5585	48	2091.255	0	1	NaN	71.80679
ILMN_1708672	ACAT2	0002450575	1410.673	0	1	NaN	52.01896	38	692.947	0	1	NaN	20.85855	42	1063.297	0	1	NaN	38.37509	45	1159.726	0	1	NaN	36.11814	55	1362.31	0	1	NaN	69.94407	51	1251.841	0	1	NaN	39.14607	55	1162.129	0	1	NaN	48.49414	50	923.5357	0	1	NaN	28.91344
ILMN_1665945	ACBD3	0002120255	2325.121	0	1	NaN	95.49707	37	1104.308	0	1	NaN	43.22911	35	1564.037	0	1	NaN	71.19801	43	1864.233	0	1	NaN	43.93339	49	2344.979	0	1	NaN	87.18916	37	2169.234	0	1	NaN	74.33661	43	913.1136	0	1	NaN	38.63665	46	1351.71	0	1	NaN	41.29758
ILMN_1676288	ACBD4	0004920747	255.9818	0	1	NaN	13.28463	39	171.2942	0	1	NaN	6.87408	44	180.9967	0	1	NaN	11.98615	21	198.7405	0	1	NaN	8.273076	55	173.0183	0	1	NaN	10.28915	30	220.6307	0	1	NaN	11.28711	40	129.055	0	1	NaN	7.125798	35	171.6007	0	1	NaN	9.033004
ILMN_1693250	ACBD5	0005360112	257.0982	0	1	NaN	13.65242	40	145.9594	0	1	NaN	6.815604	46	241.0673	0	1	NaN	11.91323	52	270.6961	0	1	NaN	13.54952	32	248.555	0	1	NaN	17.335	33	272.2768	0	1	NaN	17.27808	27	224.143	0	1	NaN	9.316177	43	178.4167	0	1	NaN	8.653623
ILMN_1684271	ACBD6	0002140692	647.5028	0	1	NaN	30.79662	47	445.3085	0	1	NaN	13.81541	41	411.41	0	1	NaN	18.9617	41	573.0117	0	1	NaN	20.70151	48	777.3976	0	1	NaN	38.42953	32	574.753	0	1	NaN	19.43153	48	312.9286	0	1	NaN	11.41916	47	501.2421	0	1	NaN	17.86254
ILMN_1665932	ACCN1	0005560246	94.31229	0.6724891	1	NaN	4.583743	32	94.45919	0.6232092	1	NaN	3.317563	48	102.1331	0.3342981	1	NaN	5.260732	49	90.93056	0.7904624	1	NaN	3.814507	51	103.5091	0.5816327	1	NaN	5.491819	42	102.8222	0.630657	1	NaN	4.147476	42	94.20257	0.2929293	1	NaN	6.353371	48	89.71358	0.6564327	1	NaN	4.497513
ILMN_1779685	ACCN1	0006330022	2273.45	0	1	NaN	74.07201	36	1457.715	0	1	NaN	45.19252	32	1246.764	0	1	NaN	51.14015	41	1956.042	0	1	NaN	49.9875	47	2459.419	0	1	NaN	90.96601	48	2056.862	0	1	NaN	49.9311	51	288.812	0	1	NaN	15.78134	40	1591.548	0	1	NaN	56.79424
ILMN_1727251	ACCN2	0004230309	102.2433	0.4439592	1	NaN	5.750257	37	83.09742	0.9326648	1	NaN	5.208419	39	80.17078	0.9377713	1	NaN	5.309587	42	76.78707	0.9884393	1	NaN	6.770464	42	110.6715	0.3658892	1	NaN	5.724585	40	101.1664	0.6846715	1	NaN	4.855618	46	90.96975	0.3852814	1	NaN	6.511201	35	86.63419	0.7660819	1	NaN	3.76743
ILMN_1769694	ACCN2	0006330390	1915.528	0	1	NaN	100.7957	32	1467.075	0	1	NaN	53.00967	42	1721.017	0	1	NaN	70.59512	57	1717.162	0	1	NaN	46.43529	45	1415.313	0	1	NaN	55.76606	52	1800.825	0	1	NaN	50.27684	50	1706.788	0	1	NaN	76.41508	44	1237.043	0	1	NaN	39.99488
ILMN_1734479	ACCN3	0006860437	485.58	0	1	NaN	24.20783	34	229.8085	0	1	NaN	8.961845	48	324.5614	0	1	NaN	20.24613	36	418.6113	0	1	NaN	12.63549	62	328.0642	0	1	NaN	17.44743	47	342.1349	0	1	NaN	11.97336	59	278.0384	0	1	NaN	14.27354	47	296.6762	0	1	NaN	11.83572
ILMN_1758005	ACCN4	0005810195	499.851	0	1	NaN	27.51283	24	317.2826	0	1	NaN	10.83973	43	369.6909	0	1	NaN	16.53456	42	423.759	0	1	NaN	19.60319	42	424.4961	0	1	NaN	17.65449	50	454.0802	0	1	NaN	14.74576	41	393.8745	0	1	NaN	18.35701	53	376.445	0	1	NaN	18.03349
ILMN_1750295	ACCN5	0003780148	100.9558	0.4919942	1	NaN	4.431759	40	105.1756	0.2578796	1	NaN	4.914443	39	105.5733	0.2547033	1	NaN	5.564867	43	106.4897	0.3251445	1	NaN	3.953276	44	130.3278	0.08309038	1	NaN	6.423597	50	125.9025	0.1416058	1	NaN	5.07671	45	89.58823	0.4401155	1	NaN	4.900645	38	104.3663	0.2222222	1	NaN	4.274115
ILMN_1716480	ACD	0000070161	1181.026	0	1	NaN	43.31454	53	666.0283	0	1	NaN	19.48762	46	696.7446	0	1	NaN	22.53737	43	974.236	0	1	NaN	33.04228	42	815.41	0	1	NaN	34.30122	38	889.6183	0	1	NaN	29.46346	53	343.3685	0	1	NaN	18.46099	45	745.3134	0	1	NaN	22.60693
ILMN_1715192	ACE	0000450139	103.3211	0.411936	1	NaN	5.984132	41	96.36829	0.534384	1	NaN	3.156585	48	103.9552	0.2966715	1	NaN	4.13659	43	108.8829	0.2904624	1	NaN	4.837993	47	101.7938	0.6326531	1	NaN	4.673175	46	99.07755	0.7532847	1	NaN	3.453969	37	83.8103	0.6464646	1	NaN	5.925194	30	99.2655	0.3362573	1	NaN	5.252716
ILMN_1779984	ACE	0005820435	103.3853	0.4090247	1	NaN	6.852664	30	98.74579	0.4398281	1	NaN	3.749961	40	95.18263	0.536903	1	NaN	4.916485	37	101.7262	0.4393063	1	NaN	5.330303	43	108.9559	0.4067055	1	NaN	7.580987	27	103.6651	0.610219	1	NaN	3.962701	41	85.18423	0.5916306	1	NaN	3.907043	40	96.20795	0.4225146	1	NaN	6.986324
ILMN_1667018	ACE2	0005080228	145.5241	0.001455604	1	NaN	8.495014	41	116.5653	0.08022922	1	NaN	5.392025	36	123.0434	0.04775687	1	NaN	5.819563	38	133.0011	0.0216763	1	NaN	7.577011	39	142.7922	0.008746356	1	NaN	7.584455	43	135.1063	0.05839416	1	NaN	5.102355	45	121.2405	0	1	NaN	5.72204	51	107.0297	0.1681287	1	NaN	4.512092
ILMN_1735471	ACHE	0000730215	182.9934	0	1	NaN	9.863031	41	154.0907	0	1	NaN	8.358596	41	146.8105	0	1	NaN	6.260441	42	164.4389	0	1	NaN	6.312657	49	170.0562	0	1	NaN	8.430194	37	185.3681	0	1	NaN	9.025821	35	96.96265	0.2236652	1	NaN	5.685493	45	201.0754	0	1	NaN	12.11214
ILMN_1669291	ACHE	0001050707	123.6226	0.1135371	1	NaN	5.763363	37	119.9289	0.04727794	1	NaN	4.694937	43	114.3277	0.121563	1	NaN	5.156903	46	116.1119	0.1647399	1	NaN	4.234914	49	126.4301	0.1137026	1	NaN	7.310358	50	131.3445	0.08613139	1	NaN	5.190856	38	104.2138	0.0952381	1	NaN	4.61916	48	108.1523	0.1432749	1	NaN	4.588817
ILMN_1699636	ACIN1	0001470458	1811.133	0	1	NaN	57.4805	43	838.7198	0	1	NaN	22.78729	42	1253.391	0	1	NaN	70.54229	29	1349.395	0	1	NaN	37.31638	52	1060.031	0	1	NaN	40.8908	35	1439.68	0	1	NaN	40.02748	50	916.4852	0	1	NaN	34.18068	56	1093.36	0	1	NaN	40.70167
ILMN_1749014	ACLY	0002630328	2796.07	0	1	NaN	77.81002	33	1231.037	0	1	NaN	32.34348	39	1857.284	0	1	NaN	71.40414	42	1882.426	0	1	NaN	52.83915	49	1980.538	0	1	NaN	71.51544	38	2009.133	0	1	NaN	56.11446	52	1216.607	0	1	NaN	52.32695	37	1491.2	0	1	NaN	43.22383
ILMN_1727091	ACMSD	0005050021	92.72377	0.7292576	1	NaN	4.285021	49	92.6689	0.6633238	1	NaN	5.105099	40	88.75026	0.7539797	1	NaN	4.324673	38	88.01139	0.8641618	1	NaN	3.878092	45	87.41806	0.9533527	1	NaN	4.984421	40	108.5418	0.4715329	1	NaN	4.131853	44	80.79169	0.7518038	1	NaN	4.177329	52	86.35643	0.7733918	1	NaN	3.798621
ILMN_1771348	ACN9	0003460402	417.3111	0	1	NaN	17.30402	35	353.8576	0	1	NaN	12.65918	42	300.4857	0	1	NaN	14.35123	44	371.1254	0	1	NaN	12.57906	49	365.1643	0	1	NaN	13.95709	42	388.8784	0	1	NaN	13.42494	41	297.1862	0	1	NaN	16.80007	50	273.2778	0	1	NaN	11.33271
ILMN_1750800	ACO1	0004120070	2121.789	0	1	NaN	78.92263	30	1645.395	0	1	NaN	40.72001	47	2334.31	0	1	NaN	85.73354	56	2215.546	0	1	NaN	58.08412	32	1999.109	0	1	NaN	55.7468	44	2684.724	0	1	NaN	70.53766	53	1234.14	0	1	NaN	48.54586	42	1812.863	0	1	NaN	58.35149
ILMN_1654861	ACO2	0000010068	1855.597	0	1	NaN	58.12016	50	763.6686	0	1	NaN	21.34559	47	975.9979	0	1	NaN	32.74988	53	1254.842	0	1	NaN	32.01529	58	1199.236	0	1	NaN	40.21051	59	1121.781	0	1	NaN	35.60143	47	1327.502	0	1	NaN	48.51552	45	1072.418	0	1	NaN	35.12075
ILMN_1709077	ACOT11	0001780608	156.42	0	1	NaN	9.232201	43	126.4437	0.007163324	1	NaN	4.057574	50	117.7119	0.07959479	1	NaN	5.422013	46	131.7285	0.02745665	1	NaN	5.472889	47	123.3398	0.1559767	1	NaN	5.917938	43	142.7394	0.02335766	1	NaN	5.361945	48	113.2104	0.02453103	1	NaN	5.276768	51	122.998	0.03070175	1	NaN	6.630033
ILMN_1739594	ACOT11	0006110360	130.0994	0.06259097	1	NaN	7.126889	40	164.5649	0	1	NaN	5.195918	56	135.8539	0	1	NaN	5.990081	48	128.8633	0.04190752	1	NaN	5.173946	49	139.8497	0.02186589	1	NaN	7.738659	39	162.1104	0	1	NaN	6.472522	34	149.5283	0	1	NaN	6.344069	50	120.0598	0.04093567	1	NaN	8.330553
ILMN_1785474	ACOT12	0007320053	117.9191	0.1615721	1	NaN	6.306823	46	99.14524	0.4340974	1	NaN	3.947076	49	105.7493	0.2547033	1	NaN	5.150279	35	105.9603	0.3381503	1	NaN	5.171531	47	112.4696	0.3206997	1	NaN	4.713521	48	116.459	0.2846715	1	NaN	4.309009	44	92.68499	0.3261183	1	NaN	5.133028	57	104.6002	0.2134503	1	NaN	4.661274
ILMN_1716237	ACOT2	0006520192	251.3662	0	1	NaN	15.1045	41	220.7064	0	1	NaN	7.068568	45	230.0402	0	1	NaN	17.57113	30	222.579	0	1	NaN	8.323499	36	275.8661	0	1	NaN	9.334648	39	280.1862	0	1	NaN	8.439034	45	169.2999	0	1	NaN	10.69285	41	192.565	0	1	NaN	7.760384
ILMN_1764321	ACOT4	0002760082	265.9149	0	1	NaN	10.9495	50	275.7946	0	1	NaN	8.893867	43	207.4379	0	1	NaN	10.70184	41	221.7752	0	1	NaN	6.807619	45	252.0114	0	1	NaN	10.89643	45	266.3349	0	1	NaN	13.47856	40	122.0663	0	1	NaN	5.386408	43	173.907	0	1	NaN	8.190233
ILMN_1784756	ACOT7	0002260220	91.04481	0.7758369	1	NaN	4.024865	47	97.51414	0.474212	1	NaN	5.275815	40	90.68099	0.6816208	1	NaN	5.138511	54	101.6973	0.4393063	1	NaN	4.902478	57	107.1111	0.4708455	1	NaN	5.158131	50	113.9573	0.329927	1	NaN	4.955946	50	87.25388	0.5180375	1	NaN	4.850021	51	97.72808	0.375731	1	NaN	6.302898
ILMN_1740265	ACOT7	0002360520	6102.816	0	1	NaN	226.0726	50	5670.135	0	1	NaN	166.8702	41	3478.972	0	1	NaN	158.574	37	4478.585	0	1	NaN	129.5089	41	4645.173	0	1	NaN	162.147	53	5017.138	0	1	NaN	120.5927	40	1914.108	0	1	NaN	90.3731	48	3861.073	0	1	NaN	133.9935
ILMN_1719178	ACOT7	0002370575	88.91881	0.8224163	1	NaN	4.010012	47	86.17409	0.8810889	1	NaN	4.39718	41	84.2057	0.8668596	1	NaN	2.981111	54	94.24732	0.6907514	1	NaN	4.265826	50	96.66454	0.7827988	1	NaN	4.749543	56	98.21104	0.7839416	1	NaN	4.021863	50	72.32766	0.9451659	1	NaN	3.620795	46	88.07481	0.7266082	1	NaN	4.156339
ILMN_1788078	ACOT7	0002600369	135.5307	0.02765648	1	NaN	9.707245	39	112.9938	0.1103152	1	NaN	5.585468	40	106.9273	0.2373372	1	NaN	6.812467	35	122.6969	0.08815029	1	NaN	5.688964	44	131.6462	0.07580175	1	NaN	6.972641	50	127.5423	0.1226277	1	NaN	6.624267	40	102.2179	0.1284271	1	NaN	6.570127	37	108.4316	0.1403509	1	NaN	6.715548
ILMN_1728883	ACOT7	0004920075	130.442	0.05676856	1	NaN	7.548161	28	105.3581	0.2550143	1	NaN	5.985851	25	115.4848	0.09985528	1	NaN	6.828277	33	143.8097	0	1	NaN	8.680912	45	148.193	0.002915452	1	NaN	10.22069	31	147.6546	0.01021898	1	NaN	7.421599	36	124.5075	0	1	NaN	7.022476	34	103.6602	0.2339181	1	NaN	6.250644
ILMN_1679600	ACOT8	0000940053	333.0918	0	1	NaN	16.35888	48	341.3242	0	1	NaN	10.98186	54	319.6865	0	1	NaN	20.04204	30	307.7685	0	1	NaN	7.758399	64	349.635	0	1	NaN	17.01639	29	346.5104	0	1	NaN	10.82659	65	290.3718	0	1	NaN	12.97055	55	252.1071	0	1	NaN	13.98676
ILMN_1658995	ACOT9	0004260278	290.3598	0	1	NaN	15.74378	45	223.0393	0	1	NaN	8.135588	49	242.702	0	1	NaN	11.19637	48	302.4489	0	1	NaN	10.12516	43	333.3833	0	1	NaN	12.48446	57	323.1356	0	1	NaN	10.27996	44	184.7306	0	1	NaN	10.20914	34	257.6394	0	1	NaN	9.600281
ILMN_1658982	ACOX1	0000430563	115.9416	0.1863173	1	NaN	4.696021	41	120.8973	0.03724928	1	NaN	3.986476	54	109.1071	0.195369	1	NaN	5.316032	38	120.0161	0.1199422	1	NaN	6.077077	36	110.9682	0.3571429	1	NaN	6.332889	42	120.7359	0.2043796	1	NaN	4.836299	45	93.39847	0.3102453	1	NaN	4.65291	44	106.593	0.1783626	1	NaN	6.526129
ILMN_1669181	ACOX1	0003450138	145.0731	0.001455604	1	NaN	9.401823	26	103.0062	0.3266475	1	NaN	3.400286	43	110.3437	0.1794501	1	NaN	7.746991	34	116.0959	0.166185	1	NaN	5.802601	34	113.3476	0.2973761	1	NaN	6.693583	38	140.701	0.02919708	1	NaN	6.160344	44	78.66657	0.8138528	1	NaN	4.342331	42	119.3986	0.04824561	1	NaN	5.795206
ILMN_1750158	ACOX1	0004010048	429.8101	0	1	NaN	26.99358	39	308.1395	0	1	NaN	9.733953	47	333.8681	0	1	NaN	14.59239	38	394.5276	0	1	NaN	13.87581	43	416.5981	0	1	NaN	18.16736	46	463.2633	0	1	NaN	14.51735	53	319.1805	0	1	NaN	16.53867	47	261.3134	0	1	NaN	13.46785
ILMN_1685703	ACOX2	0001580598	321.3447	0	1	NaN	12.85163	46	284.3524	0	1	NaN	10.74273	45	253.9928	0	1	NaN	13.63052	45	236.7646	0	1	NaN	9.048345	42	333.6656	0	1	NaN	17.40576	40	401.5062	0	1	NaN	18.04166	44	253.2322	0	1	NaN	9.765457	48	273.7469	0	1	NaN	13.09948
ILMN_1743396	ACOX3	0007650575	253.4324	0	1	NaN	11.5666	37	196.0176	0	1	NaN	8.904566	45	197.1443	0	1	NaN	9.099192	43	211.28	0	1	NaN	10.13727	32	234.6995	0	1	NaN	9.039272	55	212.972	0	1	NaN	7.255745	36	313.7349	0	1	NaN	13.26025	41	244.2374	0	1	NaN	13.58009
ILMN_1743680	ACOXL	0006940601	119.3119	0.1513828	1	NaN	9.256646	38	115.2003	0.08595989	1	NaN	4.461471	50	112.3713	0.1432706	1	NaN	5.668502	45	116.207	0.1632948	1	NaN	4.613215	40	164.3089	0	1	NaN	9.96347	46	123.1329	0.1635036	1	NaN	6.006339	46	96.18328	0.2352092	1	NaN	4.053535	65	111.4799	0.09649123	1	NaN	6.327755
ILMN_1669633	ACP1	0005340341	2467.745	0	1	NaN	112.9346	37	1726.894	0	1	NaN	55.70271	49	1439.624	0	1	NaN	64.11084	41	1797.441	0	1	NaN	65.39886	34	2290.482	0	1	NaN	68.98357	32	1929.118	0	1	NaN	55.36767	39	884.0504	0	1	NaN	45.07261	41	1352.741	0	1	NaN	50.93651
ILMN_1804815	ACP2	0007050180	374.2677	0	1	NaN	14.19311	33	308.473	0	1	NaN	12.49649	37	250.2993	0	1	NaN	16.17414	42	328.3375	0	1	NaN	14.26719	32	405.1439	0	1	NaN	22.64417	38	339.8887	0	1	NaN	15.01615	30	226.53	0	1	NaN	13.17324	39	408.4547	0	1	NaN	23.19034
ILMN_1761728	ACP5	0003290324	91.99288	0.7467249	1	NaN	4.430637	33	94.29404	0.6275072	1	NaN	4.526045	44	87.1031	0.8075253	1	NaN	6.407003	36	100.7259	0.4710983	1	NaN	4.228456	37	99.76028	0.7055393	1	NaN	5.254831	38	105.1483	0.5635036	1	NaN	4.367506	40	88.42297	0.4761905	1	NaN	5.291804	33	96.6832	0.4078947	1	NaN	5.033649
ILMN_1681130	ACP6	0003180376	199.2554	0	1	NaN	15.00743	35	194.0136	0	1	NaN	10.59435	36	162.3927	0	1	NaN	9.743372	40	195.007	0	1	NaN	6.496266	40	199.4719	0	1	NaN	11.84553	42	227.4804	0	1	NaN	6.605846	40	313.9981	0	1	NaN	15.13163	42	163.6279	0	1	NaN	8.176791
ILMN_1706598	ACPL2	0001260300	242.2738	0	1	NaN	12.38589	38	336.6286	0	1	NaN	12.13344	44	324.7621	0	1	NaN	14.25912	49	454.6563	0	1	NaN	13.5939	40	365.4052	0	1	NaN	15.58088	47	525.8649	0	1	NaN	16.11198	48	194.3898	0	1	NaN	11.08335	46	206.0996	0	1	NaN	16.27421
ILMN_1758323	ACPP	0006040767	106.4466	0.356623	1	NaN	5.815386	34	95.4341	0.5773639	1	NaN	4.259169	39	96.36961	0.4963821	1	NaN	4.116227	41	96.83484	0.6054913	1	NaN	4.293144	40	108.8445	0.409621	1	NaN	5.294699	51	112.0558	0.3824818	1	NaN	5.098721	37	90.15536	0.4199134	1	NaN	6.332095	40	98.64625	0.3479532	1	NaN	5.118477
ILMN_1728331	ACPT	0006560707	107.3587	0.3377002	1	NaN	6.004469	45	100.3926	0.3954155	1	NaN	3.883527	41	95.65576	0.5209841	1	NaN	4.749335	44	118.3065	0.1372832	1	NaN	5.055356	36	117.2495	0.2390671	1	NaN	7.817151	37	142.0764	0.02481752	1	NaN	7.785098	42	100.5845	0.1486291	1	NaN	5.388982	40	120.3596	0.04093567	1	NaN	8.469995
ILMN_1705637	ACR	0007610458	106.6862	0.3537118	1	NaN	6.27629	42	117.8877	0.07163323	1	NaN	7.107396	34	102.8653	0.3198263	1	NaN	3.821785	60	111.5255	0.232659	1	NaN	5.164504	34	124.0333	0.1501458	1	NaN	6.837408	40	133.7198	0.06861314	1	NaN	5.984624	43	93.01487	0.3145743	1	NaN	4.394457	49	94.60203	0.495614	1	NaN	3.534377
ILMN_1784203	ACRBP	0001340228	137.3408	0.01601164	1	NaN	5.869988	43	103.8574	0.2951289	1	NaN	4.34056	40	125.5414	0.03762663	1	NaN	5.378543	48	131.4738	0.02745665	1	NaN	7.664033	42	132.5929	0.0670554	1	NaN	6.838772	45	125.3731	0.1459854	1	NaN	5.293712	33	97.01923	0.2222222	1	NaN	5.196457	46	98.8211	0.3450292	1	NaN	4.586206
ILMN_1666690	ACRC	0002570682	248.3466	0	1	NaN	9.953856	49	193.7957	0	1	NaN	8.098056	41	181.4144	0	1	NaN	9.972003	41	218.8886	0	1	NaN	9.513356	44	205.9361	0	1	NaN	12.85309	44	220.4594	0	1	NaN	8.76771	35	167.2007	0	1	NaN	8.241776	45	174.55	0	1	NaN	9.13248
ILMN_1654468	ACRV1	0001240315	163.1036	0	1	NaN	7.585413	42	133.478	0	1	NaN	6.239778	51	101.8645	0.3429812	1	NaN	5.92225	35	150.1277	0	1	NaN	6.803532	48	198.6425	0	1	NaN	13.31078	41	151.7233	0	1	NaN	5.351761	47	103.7274	0.1010101	1	NaN	6.090302	28	129.5737	0.001461988	1	NaN	5.830376
ILMN_1676609	ACSBG1	0006350189	557.6774	0	1	NaN	21.51139	43	564.0593	0	1	NaN	17.40568	45	556.4318	0	1	NaN	26.46621	42	621.6121	0	1	NaN	25.01804	32	1163.478	0	1	NaN	43.11399	47	875.1598	0	1	NaN	30.41274	42	1858.922	0	1	NaN	71.55944	52	421.3753	0	1	NaN	14.81559
ILMN_1730002	ACSBG2	0001340196	201.2689	0	1	NaN	10.33013	50	153.7134	0	1	NaN	5.191797	50	138.0238	0	1	NaN	7.953035	39	147.7978	0	1	NaN	5.760826	47	165.6477	0	1	NaN	9.051206	47	208.5602	0	1	NaN	6.292762	41	110.9627	0.03751804	1	NaN	6.2779	44	143.3414	0	1	NaN	7.489092
ILMN_1716832	ACSF3	0000990193	129.5801	0.06695779	1	NaN	6.321333	33	115.7177	0.08166189	1	NaN	7.586979	39	115.3481	0.1013025	1	NaN	5.793862	42	131.3121	0.02745665	1	NaN	6.500379	44	152.8243	0	1	NaN	9.656664	43	146.937	0.01313869	1	NaN	6.009045	59	101.7792	0.1327561	1	NaN	5.20916	53	117.8999	0.05263158	1	NaN	7.154332
ILMN_1684585	ACSL1	0004880717	616.8783	0	1	NaN	27.1417	34	443.8103	0	1	NaN	21.4379	40	464.892	0	1	NaN	22.29318	36	407.0317	0	1	NaN	19.83329	34	463.1345	0	1	NaN	22.83196	38	490.4269	0	1	NaN	20.36977	31	1152.164	0	1	NaN	56.28336	28	356.5972	0	1	NaN	16.03423
ILMN_1654414	ACSL3	0000540112	264.4539	0	1	NaN	11.5593	48	228.8645	0	1	NaN	7.429837	57	325.3913	0	1	NaN	23.71144	29	311.0712	0	1	NaN	13.39723	37	275.6807	0	1	NaN	14.08916	43	317.292	0	1	NaN	11.15126	52	203.5117	0	1	NaN	10.61713	41	284.1407	0	1	NaN	11.57997
ILMN_1666096	ACSL3	0002650139	1609.447	0	1	NaN	60.76838	44	986.1107	0	1	NaN	30.61297	46	1478.749	0	1	NaN	56.39467	38	1299.025	0	1	NaN	35.69702	41	1580.194	0	1	NaN	58.62719	39	1687.503	0	1	NaN	39.35903	48	491.7855	0	1	NaN	17.5486	40	900.3818	0	1	NaN	31.45733
ILMN_1683598	ACSL4	0005570309	1603.741	0	1	NaN	88.51847	40	928.7486	0	1	NaN	35.82536	39	902.3599	0	1	NaN	44.6977	56	979.9801	0	1	NaN	32.13775	41	1175.006	0	1	NaN	48.44033	47	1142.345	0	1	NaN	36.64468	42	464.4635	0	1	NaN	25.07601	34	880.4922	0	1	NaN	30.87369
ILMN_1705247	ACSL5	0001110041	256.6135	0	1	NaN	11.60384	43	267.991	0	1	NaN	9.62982	44	154.8162	0	1	NaN	9.911863	43	239.886	0	1	NaN	7.481303	51	303.2727	0	1	NaN	13.77581	43	280.4753	0	1	NaN	7.143474	42	351.9272	0	1	NaN	15.33998	48	254.0407	0	1	NaN	12.24979
ILMN_1678517	ACSL5	0004010619	101.7749	0.4570597	1	NaN	5.359584	42	89.00809	0.7922636	1	NaN	4.108868	30	92.15759	0.633864	1	NaN	4.968013	48	108.1851	0.3034682	1	NaN	4.771968	36	111.5479	0.3425656	1	NaN	5.354056	48	115.0286	0.3167883	1	NaN	4.438796	42	82.65704	0.6796537	1	NaN	4.848922	28	102.6022	0.2573099	1	NaN	6.60292
ILMN_1807914	ACSL5	0006110035	95.08599	0.6462882	1	NaN	4.913117	45	95.38701	0.5787966	1	NaN	3.941495	45	91.22807	0.6628075	1	NaN	3.708147	56	89.26558	0.8236994	1	NaN	4.968364	37	103.8092	0.5685131	1	NaN	6.133805	37	93.15027	0.9021898	1	NaN	4.100267	44	77.79303	0.8427128	1	NaN	3.917766	50	97.42225	0.3845029	1	NaN	5.292044
ILMN_1730025	ACSL6	0001570736	145.0385	0.001455604	1	NaN	9.16403	44	118.2029	0.06160459	1	NaN	3.469293	38	143.293	0	1	NaN	7.937504	36	142.0203	0	1	NaN	6.311278	34	152.9578	0	1	NaN	6.790298	49	154.5923	0	1	NaN	6.261793	46	85.33336	0.5873016	1	NaN	3.449114	34	127.409	0.005847953	1	NaN	6.817476
ILMN_1737418	ACSL6	0002260368	339.2297	0	1	NaN	15.40581	34	290.2982	0	1	NaN	11.34139	60	377.987	0	1	NaN	24.0235	37	357.6121	0	1	NaN	13.91624	51	449.4117	0	1	NaN	21.1894	35	395.6516	0	1	NaN	15.53706	37	139.923	0	1	NaN	8.751637	48	243.8755	0	1	NaN	10.29728
ILMN_1709539	ACSM1	0002060082	126.5492	0.09315866	1	NaN	7.344908	41	102.0286	0.3495702	1	NaN	3.987653	50	112.6867	0.1389291	1	NaN	5.057912	40	126.8261	0.05780347	1	NaN	5.464257	40	126.7579	0.1137026	1	NaN	7.000507	38	112.3798	0.3751825	1	NaN	2.708499	39	101.8572	0.1327561	1	NaN	5.231851	42	95.47372	0.4532164	1	NaN	6.198302
ILMN_1746128	ACSM2	0005820259	108.3474	0.3187773	1	NaN	5.771439	29	101.6485	0.3595988	1	NaN	3.721727	33	99.61285	0.3994211	1	NaN	4.553882	45	100.3472	0.4812139	1	NaN	3.677136	42	109.5598	0.3965015	1	NaN	5.654366	41	116.9117	0.2744526	1	NaN	4.67127	45	92.74328	0.3246753	1	NaN	4.207665	50	100.9505	0.2923976	1	NaN	4.612459
ILMN_1771084	ACSM3	0000130192	104.8666	0.3799127	1	NaN	5.236666	50	92.7953	0.6633238	1	NaN	4.377493	47	95.65939	0.5209841	1	NaN	5.163734	32	100.3545	0.4812139	1	NaN	4.192257	43	117.2117	0.2390671	1	NaN	7.154664	43	102.6609	0.6364964	1	NaN	3.248821	51	85.50118	0.5844156	1	NaN	3.668371	48	86.76689	0.7646199	1	NaN	4.853245
ILMN_1685952	ACSM3	0001450524	135.3193	0.02911208	1	NaN	6.749935	39	118.5534	0.05873926	1	NaN	5.891613	36	116.8442	0.08393633	1	NaN	4.163329	44	121.7397	0.09682081	1	NaN	5.760927	42	130.2803	0.08309038	1	NaN	8.587309	26	125.7205	0.1445255	1	NaN	4.785293	38	94.73478	0.2784993	1	NaN	3.998862	56	123.2771	0.02923977	1	NaN	5.946578
ILMN_1662738	ACSM3	0006480161	70.44263	1	1	NaN	3.097187	36	79.73376	0.969914	1	NaN	3.431474	45	78.98219	0.9479016	1	NaN	4.133248	49	82.6313	0.9609827	1	NaN	3.817907	54	90.87464	0.9183673	1	NaN	6.435907	36	97.24876	0.8087592	1	NaN	5.005496	44	68.81261	0.981241	1	NaN	4.292899	30	81.01958	0.9035088	1	NaN	4.278563
ILMN_1766966	ACSM5	0007510259	140.3954	0.01164483	1	NaN	6.769	32	157.2861	0	1	NaN	9.078814	40	149.6431	0	1	NaN	6.25157	46	132.238	0.02456647	1	NaN	5.524393	35	159.9759	0	1	NaN	10.11091	38	159.519	0	1	NaN	6.549193	33	123.286	0	1	NaN	8.558638	38	140.6396	0	1	NaN	9.37744
ILMN_1752269	ACSS1	0005090047	1102.65	0	1	NaN	49.81213	33	766.061	0	1	NaN	23.53865	43	1005.98	0	1	NaN	38.48298	48	1191.005	0	1	NaN	42.82389	36	1054.499	0	1	NaN	48.79132	36	1011.704	0	1	NaN	31.06171	46	888.1229	0	1	NaN	33.02135	47	780.4639	0	1	NaN	30.33862
ILMN_1675125	ACSS2	0001500021	87.27819	0.8588064	1	NaN	3.418514	42	97.48701	0.47851	1	NaN	5.037376	33	90.04472	0.70767	1	NaN	5.47724	41	94.09087	0.6994219	1	NaN	4.847441	43	98.61301	0.7317784	1	NaN	6.156385	39	99.18431	0.7518248	1	NaN	5.229416	29	76.59403	0.8730159	1	NaN	3.85831	44	96.46612	0.4122807	1	NaN	3.319372
ILMN_1714197	ACSS2	0005050095	2887.627	0	1	NaN	88.16206	44	1833.581	0	1	NaN	52.46456	46	2078.352	0	1	NaN	76.27213	54	2620.346	0	1	NaN	103.3694	38	2207.472	0	1	NaN	103.8843	29	2540.57	0	1	NaN	74.19024	41	3646.979	0	1	NaN	188.2647	36	1790.884	0	1	NaN	57.7225
ILMN_1697510	ACSS2	0005260309	188.2951	0	1	NaN	8.767292	26	160.3532	0	1	NaN	7.714506	45	196.4086	0	1	NaN	11.86919	41	229.7659	0	1	NaN	13.53247	42	227.2537	0	1	NaN	15.15824	40	213.3941	0	1	NaN	10.60702	43	190.7535	0	1	NaN	7.81003	54	192.6034	0	1	NaN	10.18577
ILMN_1659885	ACSS3	0007380601	179.0912	0	1	NaN	13.45129	31	119.7701	0.04727794	1	NaN	4.734824	36	132.2249	0.004341534	1	NaN	9.594829	33	133.4035	0.0216763	1	NaN	5.737407	41	160.4973	0	1	NaN	8.698173	49	151.6685	0	1	NaN	7.275134	37	127.2028	0	1	NaN	6.711744	37	137.3998	0	1	NaN	7.145718
ILMN_1671703	ACTA2	0000430338	1239.419	0	1	NaN	39.79419	56	1436.014	0	1	NaN	44.02254	42	545.3498	0	1	NaN	22.7672	38	1499.8	0	1	NaN	49.42689	38	1440.019	0	1	NaN	60.27935	41	1795.102	0	1	NaN	39.08865	56	881.8975	0	1	NaN	41.70331	35	5142.642	0	1	NaN	152.027
ILMN_2038777	ACTB	0000130424	15414.86	0	1	NaN	714.2797	35	9058.63	0	1	NaN	274.1723	39	9617.913	0	1	NaN	362.0107	44	12713.89	0	1	NaN	359.8048	48	16234.87	0	1	NaN	608.9814	49	15654.92	0	1	NaN	421.4081	44	18375.91	0	1	NaN	637.7	57	10105.71	0	1	NaN	235.9233
ILMN_1777296	ACTB	0002650079	11184.52	0	1	NaN	389.9332	40	4764.315	0	1	NaN	127.81	49	6473.995	0	1	NaN	277.7777	46	8564.725	0	1	NaN	272.2502	32	8997.128	0	1	NaN	276.941	53	8890.849	0	1	NaN	242.8788	57	8553.59	0	1	NaN	279.4501	51	6632.11	0	1	NaN	194.3478
ILMN_1343294	ACTB	0005860528	38508.61	0	1	NaN	799.105	137	32558.34	0	1	NaN	596.8953	118	31672.06	0	1	NaN	859.2887	132	31645.15	0	1	NaN	591.645	117	35092.76	0	1	NaN	932.0755	125	33377.54	0	1	NaN	679.0853	123	36545.7	0	1	NaN	980.0901	108	29747.35	0	1	NaN	602.8476
ILMN_1717783	ACTBL1	0001710543	126.0407	0.09752547	1	NaN	7.250718	22	120.5877	0.03868195	1	NaN	4.084712	43	112.2948	0.1447178	1	NaN	5.941749	42	118.2725	0.1372832	1	NaN	3.799494	35	127.0967	0.1093294	1	NaN	7.789687	37	121.6284	0.1883212	1	NaN	4.764603	48	105.8651	0.07647908	1	NaN	5.28758	42	106.2316	0.1842105	1	NaN	5.298729
ILMN_1658660	ACTC	0001030471	126.9932	0.08879185	1	NaN	6.796427	27	110.7122	0.1504298	1	NaN	4.289899	41	118.7972	0.07380608	1	NaN	5.820243	43	123.4595	0.08381503	1	NaN	4.221773	43	155.3712	0	1	NaN	6.5148	22	136.6721	0.04963504	1	NaN	6.194703	36	110.0991	0.04184704	1	NaN	5.610479	53	118.7571	0.0497076	1	NaN	4.157686
ILMN_1704961	ACTG1	0006520497	5171.458	0	1	NaN	174.7831	48	1960.449	0	1	NaN	57.94131	45	3109.3	0	1	NaN	118.3855	41	4459.225	0	1	NaN	136.7879	49	4075.274	0	1	NaN	148.8732	47	4544.268	0	1	NaN	114.9555	35	3418.633	0	1	NaN	154.1101	35	3586.116	0	1	NaN	111.4749
ILMN_1795325	ACTG2	0004760682	180.7	0	1	NaN	10.31431	34	184.4764	0	1	NaN	7.403618	44	113.4501	0.1287988	1	NaN	6.35941	29	201.7848	0	1	NaN	6.096392	41	285.0284	0	1	NaN	11.92528	47	239.4025	0	1	NaN	8.204931	39	126.7816	0	1	NaN	5.878489	48	590.9343	0	1	NaN	19.79226
ILMN_1749297	ACTL6A	0001050379	571.5804	0	1	NaN	21.72808	42	308.0816	0	1	NaN	8.542402	49	403.9359	0	1	NaN	25.31208	28	467.6522	0	1	NaN	14.48604	40	426.3172	0	1	NaN	22.60919	28	566.2383	0	1	NaN	20.03928	41	851.5968	0	1	NaN	43.33873	34	360.2111	0	1	NaN	15.62959
ILMN_1657855	ACTL6B	0006250291	1483.019	0	1	NaN	57.04558	29	888.2745	0	1	NaN	23.71969	43	824.2271	0	1	NaN	36.64806	42	1202.332	0	1	NaN	41.75463	44	1136.511	0	1	NaN	31.48909	46	1338.53	0	1	NaN	37.28701	53	114.7132	0.01587302	1	NaN	8.28359	34	1094.164	0	1	NaN	41.95792
ILMN_1717900	ACTL7A	0002970170	89.42164	0.8093159	1	NaN	3.696614	48	92.32527	0.6762178	1	NaN	6.082224	38	92.28545	0.6309696	1	NaN	4.953813	49	100.9737	0.4609827	1	NaN	4.733685	42	107.8922	0.4387755	1	NaN	5.143056	35	107.9754	0.4846715	1	NaN	6.119634	36	91.8904	0.3564214	1	NaN	5.826268	35	97.07932	0.3947369	1	NaN	5.349077
ILMN_1796088	ACTL7B	0005260593	88.43448	0.8326055	1	NaN	5.009244	37	92.09916	0.6848137	1	NaN	3.892492	41	92.86222	0.6136035	1	NaN	5.514597	40	92.79775	0.7369942	1	NaN	4.375541	49	104.2498	0.5597668	1	NaN	5.848912	43	94.57694	0.8686131	1	NaN	4.335582	45	82.24219	0.6984127	1	NaN	3.81398	49	81.24847	0.9005848	1	NaN	3.139351
ILMN_1704078	ACTL8	0001110162	134.8691	0.0349345	1	NaN	7.15685	37	119.5014	0.04727794	1	NaN	5.913084	34	108.2751	0.2098408	1	NaN	7.219535	34	142.799	0	1	NaN	7.977252	39	135.3864	0.04956268	1	NaN	7.910852	41	139.3616	0.03211679	1	NaN	6.250451	49	96.48428	0.2308802	1	NaN	5.914751	38	120.2256	0.04093567	1	NaN	5.866436
ILMN_1798892	ACTN1	0002120500	637.3004	0	1	NaN	35.41228	26	501.9029	0	1	NaN	19.93482	42	486.3116	0	1	NaN	24.95999	39	563.8763	0	1	NaN	23.40595	37	422.8686	0	1	NaN	17.00769	49	567.8072	0	1	NaN	21.81224	33	269.2738	0	1	NaN	12.01615	36	544.3362	0	1	NaN	17.0371
ILMN_1654422	ACTN2	0005310592	218.984	0	1	NaN	9.39252	38	145.3737	0	1	NaN	6.180228	44	158.2262	0	1	NaN	5.713106	56	152.9905	0	1	NaN	5.137462	52	216.1599	0	1	NaN	8.97231	40	193.7106	0	1	NaN	7.347111	46	333.615	0	1	NaN	11.65011	48	146.3133	0	1	NaN	8.551226
ILMN_1665691	ACTN3	0001260632	137.9058	0.01601164	1	NaN	6.549261	40	114.6395	0.09455588	1	NaN	5.744465	42	114.3782	0.1201158	1	NaN	5.156973	41	124.1168	0.07947977	1	NaN	5.481278	47	126.4128	0.1151604	1	NaN	5.195891	34	132.8731	0.07445256	1	NaN	7.281985	39	88.36179	0.4776335	1	NaN	3.774052	37	113.3873	0.08333334	1	NaN	6.809837
ILMN_1725534	ACTN4	0004050139	967.7177	0	1	NaN	34.64626	41	442.6736	0	1	NaN	13.03646	34	522.3585	0	1	NaN	23.45918	46	622.9242	0	1	NaN	17.79911	51	541.9489	0	1	NaN	20.36639	41	644.0056	0	1	NaN	23.461	39	1703.959	0	1	NaN	70.96711	45	702.8664	0	1	NaN	26.056
ILMN_1798254	ACTR10	0006650608	2302.664	0	1	NaN	96.16859	33	1674.321	0	1	NaN	48.94785	40	1423.574	0	1	NaN	70.31451	37	1845.58	0	1	NaN	60.68496	47	2371.892	0	1	NaN	84.31036	48	2038.702	0	1	NaN	68.31653	43	825.7787	0	1	NaN	31.62763	47	1417.126	0	1	NaN	47.67822
ILMN_1792314	ACTR1A	0006380463	2380.052	0	1	NaN	71.23404	58	1610.34	0	1	NaN	42.86612	50	1463.402	0	1	NaN	48.48423	54	1901.456	0	1	NaN	44.84396	43	2358.13	0	1	NaN	96.46531	41	2680.941	0	1	NaN	81.38161	56	1899.163	0	1	NaN	79.10087	34	1720.329	0	1	NaN	46.41558
ILMN_1695821	ACTR1B	0007570189	2454.68	0	1	NaN	87.52957	34	1220.523	0	1	NaN	33.62535	50	1489.448	0	1	NaN	54.87172	59	1680.67	0	1	NaN	49.68565	46	1945.672	0	1	NaN	88.3285	41	1521.44	0	1	NaN	43.6131	53	802.7858	0	1	NaN	31.25085	56	1389.399	0	1	NaN	46.41467
ILMN_1697774	ACTR2	0006100441	9493.728	0	1	NaN	331.3981	49	4706.145	0	1	NaN	130.3141	58	6293.767	0	1	NaN	273.5724	47	6447.308	0	1	NaN	148.7842	49	7493.124	0	1	NaN	306.4593	49	7282.593	0	1	NaN	182.0222	51	3148.052	0	1	NaN	130.8174	51	5459.725	0	1	NaN	180.007
ILMN_1657153	ACTR3	0000380307	853.1074	0	1	NaN	36.66754	47	598.7736	0	1	NaN	24.51978	40	674.7029	0	1	NaN	39.25478	41	608.311	0	1	NaN	24.55291	41	671.2977	0	1	NaN	33.3064	49	683.4558	0	1	NaN	25.76378	39	390.9118	0	1	NaN	16.19806	50	590.331	0	1	NaN	25.56483
ILMN_1787513	ACTR3B	0003400240	556.5922	0	1	NaN	25.61574	34	265.4902	0	1	NaN	9.554638	44	343.8472	0	1	NaN	13.86916	45	443.597	0	1	NaN	17.17343	43	364.8076	0	1	NaN	22.93954	33	491.5478	0	1	NaN	22.7883	37	108.6481	0.05339105	1	NaN	4.545475	47	370.8878	0	1	NaN	16.76353
ILMN_1652594	ACTR5	0006760040	454.6578	0	1	NaN	24.25093	45	300.8038	0	1	NaN	11.76138	46	332.7747	0	1	NaN	16.49011	36	411.4167	0	1	NaN	18.57337	38	335.017	0	1	NaN	17.52117	41	405.7008	0	1	NaN	14.8846	42	302.137	0	1	NaN	15.73829	45	347.172	0	1	NaN	17.09847
ILMN_1697585	ACTR6	0004210376	2233.967	0	1	NaN	76.18021	39	1942.217	0	1	NaN	60.69341	46	1412.701	0	1	NaN	70.76121	50	1733.127	0	1	NaN	54.7213	48	2323.743	0	1	NaN	71.30674	54	2338.699	0	1	NaN	66.36703	46	1134.456	0	1	NaN	41.9221	47	1442.044	0	1	NaN	38.71826
ILMN_1689162	ACTR8	0003870204	420.9487	0	1	NaN	19.24602	35	242.9089	0	1	NaN	7.58786	51	361.6472	0	1	NaN	21.98566	34	393.3023	0	1	NaN	14.282	47	366.4356	0	1	NaN	15.28132	41	378.6566	0	1	NaN	10.74071	31	210.1375	0	1	NaN	12.27434	33	277.0954	0	1	NaN	10.41027
ILMN_1815392	ACTRT1	0005860554	191.1889	0	1	NaN	9.623358	32	133.3401	0	1	NaN	5.276623	42	145.711	0	1	NaN	8.206614	37	189.1512	0	1	NaN	8.062922	34	174.1486	0	1	NaN	11.41226	32	183.1056	0	1	NaN	8.781328	28	156.4209	0	1	NaN	9.904316	34	162.3918	0	1	NaN	8.611102
ILMN_1760490	ACVR1	0007210136	1220.457	0	1	NaN	40.14181	32	917.5321	0	1	NaN	20.65925	46	738.7354	0	1	NaN	31.35446	36	777.0621	0	1	NaN	19.33985	44	851.5684	0	1	NaN	30.23646	46	1104.317	0	1	NaN	32.74318	50	760.0373	0	1	NaN	26.10731	41	875.2075	0	1	NaN	32.52218
ILMN_1764593	ACVR1B	0000510681	1543.968	0	1	NaN	64.0827	34	786.8825	0	1	NaN	21.69491	51	925.709	0	1	NaN	50.33804	35	1274.359	0	1	NaN	40.12462	46	1479.937	0	1	NaN	64.06701	43	1241.315	0	1	NaN	42.30797	45	394.2268	0	1	NaN	19.49153	38	1032.686	0	1	NaN	30.39836
ILMN_1766723	ACVR1B	0001770296	157.0728	0	1	NaN	8.827202	39	131.1683	0	1	NaN	7.361258	25	121.6488	0.05643994	1	NaN	4.986714	47	136.6396	0.00867052	1	NaN	6.492826	45	133.2436	0.06268222	1	NaN	7.028755	40	122.9692	0.1649635	1	NaN	5.078925	37	98.05637	0.2077922	1	NaN	5.070599	44	114.9968	0.07017544	1	NaN	4.874533
ILMN_1763916	ACVR1B	0003130615	235.7684	0	1	NaN	9.90601	56	132.3987	0	1	NaN	6.159951	49	166.8586	0	1	NaN	7.761296	45	184.7994	0	1	NaN	7.57969	35	165.6651	0	1	NaN	7.289711	41	182.3842	0	1	NaN	8.142432	49	102.1383	0.1313131	1	NaN	4.370867	51	161.8205	0	1	NaN	5.28861
ILMN_1786544	ACVR1B	0005360279	134.7793	0.0349345	1	NaN	6.652584	44	110.3544	0.1518625	1	NaN	4.614605	43	106.9922	0.23589	1	NaN	4.157011	34	112.4021	0.216763	1	NaN	5.988371	40	131.0083	0.08017493	1	NaN	8.653008	29	146.5497	0.01605839	1	NaN	8.148177	34	95.94783	0.2424242	1	NaN	5.823788	39	107.0795	0.1666667	1	NaN	7.595125
ILMN_1689217	ACVR1C	0007040577	112.1486	0.2459971	1	NaN	6.012301	41	127.3497	0.005730659	1	NaN	4.039212	59	105.4695	0.2547033	1	NaN	4.868573	43	125.1208	0.07658959	1	NaN	4.383305	44	142.5973	0.008746356	1	NaN	6.572718	46	142.8842	0.02335766	1	NaN	5.282912	47	104.5685	0.09379509	1	NaN	5.361841	42	123.174	0.02923977	1	NaN	3.894445
ILMN_1670912	ACVR2A	0005340520	446.8513	0	1	NaN	21.54478	35	208.1375	0	1	NaN	8.472241	34	302.3183	0	1	NaN	14.1576	51	340.4965	0	1	NaN	13.59178	41	433.2274	0	1	NaN	21.30062	50	411.8952	0	1	NaN	11.69789	38	145.2976	0	1	NaN	8.460831	39	209.5513	0	1	NaN	10.17862
ILMN_1668983	ACVR2B	0007200468	254.2057	0	1	NaN	15.51206	50	199.624	0	1	NaN	6.353259	61	211.5893	0	1	NaN	11.31374	45	213.2041	0	1	NaN	10.7322	50	254.0185	0	1	NaN	10.53512	43	210.7	0	1	NaN	7.081407	47	170.3125	0	1	NaN	8.497645	34	200.2206	0	1	NaN	7.326456
ILMN_1659660	ACVRL1	0000430670	177.6667	0	1	NaN	7.512277	38	170.1057	0	1	NaN	6.546796	38	118.9269	0.0723589	1	NaN	5.235694	55	161.3801	0	1	NaN	8.726627	40	148.2234	0.002915452	1	NaN	9.824846	43	156.4291	0	1	NaN	6.970286	50	177.3925	0	1	NaN	7.972034	50	180.4193	0	1	NaN	8.509019
ILMN_1683883	ACY1	0001580035	650.5327	0	1	NaN	39.60527	34	415.3728	0	1	NaN	15.13389	49	324.9237	0	1	NaN	16.76274	40	439.181	0	1	NaN	18.94315	32	402.4792	0	1	NaN	15.36064	40	459.7642	0	1	NaN	18.20357	33	499.3281	0	1	NaN	23.47693	54	360.1383	0	1	NaN	11.29247
ILMN_1670193	ACY3	0000380072	156.9547	0	1	NaN	8.636627	37	137.8817	0	1	NaN	7.591624	31	143.7683	0	1	NaN	8.869635	47	133.9023	0.01734104	1	NaN	6.943627	36	145.3468	0.00728863	1	NaN	6.543706	45	151.3656	0	1	NaN	6.879426	45	127.0622	0	1	NaN	6.52265	46	129.4179	0.001461988	1	NaN	8.52392
ILMN_1686432	ACYP1	0000050386	142.3075	0.00727802	1	NaN	10.47802	36	104.4071	0.277937	1	NaN	5.609346	41	129.9782	0.0130246	1	NaN	11.19932	30	131.424	0.02745665	1	NaN	6.239494	38	120.0414	0.1997085	1	NaN	10.24452	32	134.5779	0.06131387	1	NaN	6.357644	44	94.60876	0.2813853	1	NaN	7.817055	24	107.5199	0.1564327	1	NaN	5.859709
ILMN_1694233	ACYP1	0002810154	2553.678	0	1	NaN	115.9013	49	2886.385	0	1	NaN	88.31026	45	1931.713	0	1	NaN	77.88889	45	2258.575	0	1	NaN	57.31108	39	1726.006	0	1	NaN	66.01093	47	2291.907	0	1	NaN	76.48235	50	1382.055	0	1	NaN	56.86384	49	1492.459	0	1	NaN	44.46296
ILMN_1697550	ACYP2	0007610692	192.0773	0	1	NaN	7.398327	56	166.1319	0	1	NaN	5.864223	44	146.5195	0	1	NaN	7.187737	44	166.2468	0	1	NaN	6.035843	40	173.8046	0	1	NaN	8.418527	44	204.2883	0	1	NaN	9.179675	56	146.9434	0	1	NaN	6.259872	49	153.7509	0	1	NaN	8.182939
ILMN_1803686	ADA	0003400328	241.8915	0	1	NaN	12.33579	36	154.5559	0	1	NaN	5.730085	52	173.6375	0	1	NaN	8.117592	43	162.5444	0	1	NaN	7.000877	42	150.477	0	1	NaN	6.506912	39	200.0129	0	1	NaN	8.296888	50	709.6989	0	1	NaN	38.12092	37	160.6827	0	1	NaN	6.385318
ILMN_1745108	ADAD2	0001500274	102.5911	0.4279476	1	NaN	5.906706	27	100.2836	0.3997135	1	NaN	4.957414	37	97.08885	0.4761216	1	NaN	5.090026	37	111.4941	0.232659	1	NaN	5.271892	37	100.3896	0.6793003	1	NaN	5.530363	40	116.0439	0.2948905	1	NaN	6.999124	35	104.4527	0.0952381	1	NaN	6.628802	35	92.62585	0.5643275	1	NaN	3.967578
ILMN_1725043	ADAL	0000130110	262.5599	0	1	NaN	8.571724	45	272.1463	0	1	NaN	10.39439	48	327.5294	0	1	NaN	16.66361	45	271.7236	0	1	NaN	13.36082	40	334.2981	0	1	NaN	13.54279	49	258.7385	0	1	NaN	13.29289	36	273.4612	0	1	NaN	9.152484	48	228.856	0	1	NaN	12.77206
ILMN_1718946	ADAM10	0003360020	628.9995	0	1	NaN	33.11956	30	355.3228	0	1	NaN	14.97193	41	458.1097	0	1	NaN	25.07586	37	411.641	0	1	NaN	14.59225	47	520.9888	0	1	NaN	25.51687	33	568.3126	0	1	NaN	17.65911	39	302.9951	0	1	NaN	13.00183	34	402.4481	0	1	NaN	24.54527
ILMN_1711374	ADAM11	0006560129	2057.809	0	1	NaN	68.92413	43	1037.078	0	1	NaN	33.83759	44	1230.196	0	1	NaN	59.94688	51	1242.871	0	1	NaN	39.32338	52	1406.937	0	1	NaN	56.13736	46	1451.389	0	1	NaN	46.19441	50	126.7698	0	1	NaN	8.509631	48	1126.318	0	1	NaN	36.33462
ILMN_1785393	ADAM12	0000630719	103.3212	0.411936	1	NaN	5.031546	34	91.87708	0.6919771	1	NaN	4.37678	45	94.97575	0.5426918	1	NaN	4.585139	46	104.2898	0.3656069	1	NaN	5.936982	44	96.7636	0.7798834	1	NaN	5.528792	42	101.1113	0.6905109	1	NaN	4.09321	48	88.01643	0.4891775	1	NaN	4.571529	45	94.67927	0.4926901	1	NaN	3.792109
ILMN_1705689	ADAM12	0005910195	117.7782	0.1644833	1	NaN	5.81972	40	114.2682	0.09742121	1	NaN	4.606378	41	101.0242	0.3675832	1	NaN	5.937115	41	111.2721	0.2413295	1	NaN	6.192573	30	115.1536	0.2667638	1	NaN	6.726346	29	133.5713	0.06861314	1	NaN	6.629276	38	86.20258	0.5555556	1	NaN	4.045892	34	127.1172	0.007309942	1	NaN	8.923297
ILMN_1726266	ADAM12	0006220253	113.4177	0.2183406	1	NaN	5.355011	44	109.9965	0.1604584	1	NaN	4.10743	44	119.184	0.07091172	1	NaN	5.71362	45	122.0218	0.09537572	1	NaN	6.7153	31	112.0461	0.3265306	1	NaN	4.514579	39	123.9411	0.1532847	1	NaN	4.659151	40	102.8312	0.1197691	1	NaN	4.986893	48	95.38023	0.4561403	1	NaN	4.376895
ILMN_1756920	ADAM15	0001990280	4390.843	0	1	NaN	158.7928	46	2972.617	0	1	NaN	79.49702	42	3053.252	0	1	NaN	127.3399	44	2927.391	0	1	NaN	98.21294	37	3218.866	0	1	NaN	132.0605	40	3782.923	0	1	NaN	124.4974	39	3471.388	0	1	NaN	132.7781	47	2804.034	0	1	NaN	97.42735
ILMN_1765779	ADAM17	0002900468	248.1349	0	1	NaN	11.23257	44	175.955	0	1	NaN	4.73389	60	180.2876	0	1	NaN	9.315717	50	218.7495	0	1	NaN	9.053061	62	200.0284	0	1	NaN	10.78871	38	222.4263	0	1	NaN	9.466105	52	145.5707	0	1	NaN	7.871595	47	175.9783	0	1	NaN	6.72232
ILMN_1694562	ADAM18	0007150338	495.6205	0	1	NaN	34.17279	34	242.4198	0	1	NaN	11.28982	31	375.0331	0	1	NaN	19.47209	37	430.9392	0	1	NaN	14.36553	51	476.6909	0	1	NaN	25.62955	40	447.3544	0	1	NaN	15.09713	52	321.9273	0	1	NaN	19.6997	26	400.3084	0	1	NaN	24.63649
ILMN_1682225	ADAM19	0003170131	109.8365	0.2896652	1	NaN	5.584574	39	97.88554	0.4627507	1	NaN	5.323522	33	98.65469	0.4196816	1	NaN	7.70716	38	103.2824	0.3901734	1	NaN	4.886223	33	126.6854	0.1137026	1	NaN	6.687193	40	123.5311	0.1620438	1	NaN	6.420508	39	97.79342	0.2106782	1	NaN	5.352856	47	91.4564	0.6023392	1	NaN	4.379901
ILMN_1713751	ADAM19	0005720647	1975.576	0	1	NaN	67.97664	39	939.0789	0	1	NaN	24.36342	45	1189.071	0	1	NaN	50.98858	40	1703.777	0	1	NaN	46.39933	56	1287.994	0	1	NaN	67.2641	33	1641.809	0	1	NaN	36.8637	49	670.7635	0	1	NaN	27.97067	42	1594.242	0	1	NaN	50.87845
ILMN_1788481	ADAM19	0006020431	109.9381	0.2852984	1	NaN	6.453194	28	91.08765	0.726361	1	NaN	3.828057	43	103.3203	0.3111433	1	NaN	4.424839	42	101.93	0.433526	1	NaN	3.691198	39	93.84055	0.8571429	1	NaN	5.2268	31	99.68632	0.7313868	1	NaN	4.534759	38	83.06491	0.6652237	1	NaN	4.581442	41	85.75066	0.7792398	1	NaN	4.88519
ILMN_1662675	ADAM2	0004060445	125.03	0.1018923	1	NaN	6.298071	30	113.1138	0.1088825	1	NaN	5.227323	45	118.4953	0.07525326	1	NaN	7.183999	38	119.8911	0.1199422	1	NaN	5.09054	39	161.5282	0	1	NaN	7.159124	49	142.9236	0.02335766	1	NaN	7.653699	40	108.2417	0.05483406	1	NaN	6.866919	35	110.2766	0.1125731	1	NaN	7.144114
ILMN_1737629	ADAM20	0000610632	96.2797	0.6098981	1	NaN	3.600609	42	105.3193	0.2550143	1	NaN	3.842035	37	105.5767	0.2547033	1	NaN	5.408861	40	114.4808	0.1777457	1	NaN	6.075191	45	118.2727	0.2230321	1	NaN	4.788128	48	115.1109	0.3153285	1	NaN	5.069096	38	92.13486	0.3492064	1	NaN	4.840734	54	94.09949	0.5146199	1	NaN	4.859384
ILMN_1812112	ADAM21	0001500707	155.8169	0	1	NaN	8.985637	47	113.1267	0.1088825	1	NaN	5.261025	35	111.1288	0.1678727	1	NaN	5.458941	44	132.0016	0.02601156	1	NaN	6.205898	44	136.8261	0.04227405	1	NaN	6.826136	40	143.8795	0.02043796	1	NaN	6.03372	50	104.0856	0.0966811	1	NaN	5.326189	46	110.1423	0.1140351	1	NaN	4.258436
ILMN_1675210	ADAM22	0003800279	435.449	0	1	NaN	16.62136	38	271.408	0	1	NaN	6.794378	48	234.2753	0	1	NaN	10.94978	46	241.5941	0	1	NaN	8.950757	56	296.9207	0	1	NaN	21.5527	28	270.1311	0	1	NaN	11.83995	42	111.8703	0.03318903	1	NaN	6.850333	30	201.0727	0	1	NaN	7.92364
ILMN_1706302	ADAM22	0006380703	78.26506	0.9854439	1	NaN	4.212796	31	90.71841	0.7335244	1	NaN	4.531989	50	89.82815	0.7120116	1	NaN	5.332537	43	92.66615	0.7413295	1	NaN	4.176037	57	85.90704	0.9635568	1	NaN	4.225791	46	101.713	0.6627737	1	NaN	4.360727	44	82.19786	0.6984127	1	NaN	4.00014	47	94.84179	0.4839181	1	NaN	6.407227
ILMN_1785165	ADAM23	0006980491	647.2488	0	1	NaN	25.44337	43	349.7497	0	1	NaN	10.86073	48	538.3239	0	1	NaN	30.00627	31	538.3237	0	1	NaN	23.30303	36	593.302	0	1	NaN	22.93033	51	542.3698	0	1	NaN	20.23868	34	299.4093	0	1	NaN	16.9755	49	483.6619	0	1	NaN	16.08494
ILMN_1664236	ADAM28	0000070193	112.0772	0.2474527	1	NaN	5.128121	32	98.13856	0.4541547	1	NaN	4.72337	35	109.0846	0.195369	1	NaN	7.984755	34	103.0174	0.400289	1	NaN	5.780123	32	102.4186	0.6107872	1	NaN	5.641293	46	98.31069	0.7781022	1	NaN	6.667208	31	92.23861	0.3448773	1	NaN	6.773118	28	90.87093	0.6154971	1	NaN	4.608732
ILMN_1664631	ADAM28	0002630075	167.5514	0	1	NaN	9.791357	31	131.8806	0	1	NaN	6.054091	54	128.8568	0.02026049	1	NaN	6.770875	44	147.7016	0	1	NaN	6.916246	31	143.8853	0.00728863	1	NaN	8.116999	33	143.599	0.02043796	1	NaN	6.688996	45	105.5201	0.08080808	1	NaN	6.232572	36	148.7466	0	1	NaN	9.288137
ILMN_1802100	ADAM28	0007650519	146.961	0	1	NaN	7.904537	38	127.1096	0.005730659	1	NaN	7.004206	34	145.2208	0	1	NaN	8.577353	39	136.5163	0.00867052	1	NaN	6.082561	43	146.9907	0.004373178	1	NaN	7.216293	44	129.3259	0.1036496	1	NaN	4.172165	39	100.4566	0.1515152	1	NaN	5.21725	47	145.1433	0	1	NaN	5.84035
ILMN_1774383	ADAM30	0007160136	122.6293	0.1193595	1	NaN	7.386553	42	114.2141	0.09742121	1	NaN	5.610027	42	114.9406	0.1114327	1	NaN	6.304195	41	117.1666	0.1473988	1	NaN	5.111334	47	125.7865	0.1282799	1	NaN	8.54012	27	134.4636	0.06277372	1	NaN	5.894895	52	104.0073	0.0966811	1	NaN	6.913034	39	94.50404	0.498538	1	NaN	6.507102
ILMN_1798045	ADAM32	0005340044	92.57223	0.7336245	1	NaN	5.533646	38	93.29782	0.6547278	1	NaN	5.266409	50	95.94498	0.512301	1	NaN	5.174211	42	97.59447	0.5867052	1	NaN	5.077618	39	92.69016	0.8760933	1	NaN	4.372794	40	110.2488	0.4306569	1	NaN	6.287871	42	76.11903	0.8773449	1	NaN	4.350538	41	90.46588	0.628655	1	NaN	4.544215
ILMN_1651657	ADAM33	0000010576	123.7	0.1120815	1	NaN	4.660792	48	129.5493	0.00286533	1	NaN	6.010733	46	127.2462	0.02460203	1	NaN	6.221618	39	133.1666	0.0216763	1	NaN	5.520581	51	136.1721	0.04373178	1	NaN	6.927637	36	125.5495	0.1459854	1	NaN	4.590213	58	114.9022	0.01587302	1	NaN	5.152462	56	111.2514	0.1008772	1	NaN	3.4407
ILMN_1671297	ADAM33	0000020050	147.1433	0	1	NaN	7.064965	43	110.4007	0.1518625	1	NaN	3.192748	34	116.7526	0.08393633	1	NaN	6.668421	26	120.599	0.1127168	1	NaN	6.034663	34	129.3575	0.08600583	1	NaN	7.910157	32	128.5009	0.1124088	1	NaN	5.77824	36	101.0914	0.1414141	1	NaN	5.264544	36	105.9876	0.1842105	1	NaN	6.293787
ILMN_1750294	ADAM7	0000510372	142.1946	0.008733625	1	NaN	7.654225	38	123.4166	0.01575931	1	NaN	5.317299	45	142.4062	0	1	NaN	7.075212	38	139.614	0.005780347	1	NaN	6.73004	36	147.7293	0.002915452	1	NaN	6.120558	46	147.9998	0.008759124	1	NaN	9.369446	32	97.5229	0.2150072	1	NaN	4.208457	46	120.2568	0.04093567	1	NaN	5.013215
ILMN_1708348	ADAM8	0004180382	174.267	0	1	NaN	8.409963	46	141.8456	0	1	NaN	7.095846	46	118.9653	0.07091172	1	NaN	6.615772	38	153.7329	0	1	NaN	10.26019	34	131.8712	0.07434402	1	NaN	5.442986	46	139.816	0.03065693	1	NaN	6.07372	49	127.0461	0	1	NaN	8.091397	34	134.1601	0	1	NaN	6.545153
ILMN_1727524	ADAM9	0007550082	1008.798	0	1	NaN	39.32066	38	346.1923	0	1	NaN	13.60135	39	492.2663	0	1	NaN	43.53167	34	660.2204	0	1	NaN	25.4941	42	818.7758	0	1	NaN	27.7806	51	775.3691	0	1	NaN	33.47348	33	190.3215	0	1	NaN	8.512433	43	515.1744	0	1	NaN	25.80177
ILMN_1716909	ADAMDEC1	0000870593	98.68916	0.5458515	1	NaN	6.195381	38	93.48216	0.6504298	1	NaN	4.387716	30	102.5296	0.3241679	1	NaN	4.117836	44	101.1627	0.4566474	1	NaN	4.59853	43	105.2492	0.5291545	1	NaN	5.821255	38	109.9727	0.4408759	1	NaN	4.061104	33	83.2326	0.6608946	1	NaN	3.686213	50	105.2383	0.2002924	1	NaN	5.893138
ILMN_1673566	ADAMTS1	0004920671	277.837	0	1	NaN	15.61396	38	462.8689	0	1	NaN	15.99592	39	292.1818	0	1	NaN	13.16025	45	502.2024	0	1	NaN	19.40086	33	822.2967	0	1	NaN	35.45347	51	400.3065	0	1	NaN	13.91199	46	1030.791	0	1	NaN	45.75553	39	1256.103	0	1	NaN	52.53498
ILMN_1751168	ADAMTS10	0003800161	112.1119	0.2474527	1	NaN	6.381773	46	98.01688	0.45702	1	NaN	4.223086	36	93.78003	0.5832127	1	NaN	4.961199	32	101.7503	0.4378613	1	NaN	4.154645	39	115.0008	0.271137	1	NaN	4.760715	53	118.1776	0.2452555	1	NaN	5.829168	48	86.67261	0.5367965	1	NaN	5.636932	42	93.61179	0.5350877	1	NaN	5.797757
ILMN_1660970	ADAMTS12	0000670184	118.7736	0.1528384	1	NaN	5.504739	42	104.8556	0.2636103	1	NaN	3.332442	57	90.13377	0.7062229	1	NaN	5.467819	38	102.0301	0.4291908	1	NaN	5.732431	37	124.7629	0.138484	1	NaN	7.112977	36	108.0951	0.4832117	1	NaN	5.746766	43	103.1429	0.1125541	1	NaN	6.725833	31	94.68214	0.4926901	1	NaN	4.175727
ILMN_1662590	ADAMTS13	0000520176	135.273	0.03056769	1	NaN	7.489295	42	110.1591	0.1561605	1	NaN	4.958168	43	117.7757	0.07959479	1	NaN	4.751075	56	131.114	0.02745665	1	NaN	6.484305	57	145.0207	0.00728863	1	NaN	7.90036	33	134.5558	0.06131387	1	NaN	5.733049	46	102.2634	0.1269841	1	NaN	4.551549	33	111.5607	0.09356725	1	NaN	7.889837
ILMN_1787386	ADAMTS13	0005560102	143.7744	0.004366812	1	NaN	8.922715	27	126.2759	0.008595988	1	NaN	7.92142	29	120.9421	0.0593343	1	NaN	5.939569	40	134.7845	0.01300578	1	NaN	5.782508	40	147.4119	0.002915452	1	NaN	10.70679	35	143.3498	0.02189781	1	NaN	6.647196	24	115.4057	0.01443001	1	NaN	5.372397	49	111.6813	0.09356725	1	NaN	6.841718
ILMN_1676452	ADAMTS14	0003830082	89.4691	0.8093159	1	NaN	4.974058	35	94.89069	0.6045845	1	NaN	4.191551	49	93.24905	0.6063676	1	NaN	5.681986	48	87.09591	0.8901734	1	NaN	3.567737	38	104.5117	0.5466473	1	NaN	4.753732	45	93.97285	0.880292	1	NaN	3.229535	45	78.8288	0.8124098	1	NaN	4.271012	38	89.89184	0.6520468	1	NaN	3.775396
ILMN_1683781	ADAMTS15	0000730301	146.86	0	1	NaN	6.144949	30	121.465	0.03295129	1	NaN	5.637878	46	136.659	0	1	NaN	6.840187	36	133.1016	0.0216763	1	NaN	6.067557	32	152.6086	0	1	NaN	7.354922	41	146.3401	0.0189781	1	NaN	5.566619	38	116.7604	0.01154401	1	NaN	6.525178	40	127.0776	0.007309942	1	NaN	7.739686
ILMN_1718676	ADAMTS16	0004040286	120.8925	0.1266375	1	NaN	4.014098	43	102.6554	0.3352436	1	NaN	5.886908	36	109.1194	0.195369	1	NaN	4.302488	41	111.6076	0.232659	1	NaN	4.982215	45	130.0186	0.08454811	1	NaN	6.418	51	115.4918	0.309489	1	NaN	4.593346	50	86.42232	0.5440115	1	NaN	4.163959	56	108.431	0.1403509	1	NaN	5.156606
ILMN_1682989	ADAMTS17	0004010504	113.6289	0.2154294	1	NaN	5.892871	35	106.063	0.234957	1	NaN	5.650841	43	120.7418	0.06078148	1	NaN	6.794227	45	109.9332	0.2731214	1	NaN	4.210223	54	127.2858	0.1049563	1	NaN	7.898813	35	122.5507	0.1708029	1	NaN	4.982058	31	105.9347	0.07503608	1	NaN	4.258094	55	107.2088	0.1637427	1	NaN	5.49369
ILMN_1770152	ADAMTS18	0001190338	400.3298	0	1	NaN	18.89607	38	237.2207	0	1	NaN	12.01793	42	242.71	0	1	NaN	12.9484	42	217.4866	0	1	NaN	11.24312	34	303.5087	0	1	NaN	15.13712	36	308.4669	0	1	NaN	16.17163	49	133.7861	0	1	NaN	7.886493	36	311.037	0	1	NaN	14.81094
ILMN_1739872	ADAMTS18	0003610129	245.3126	0	1	NaN	15.40982	37	143.3581	0	1	NaN	8.187236	28	179.092	0	1	NaN	9.738841	32	183.4062	0	1	NaN	13.85663	28	196.9995	0	1	NaN	8.861387	39	201.5698	0	1	NaN	11.89711	32	110.0612	0.04184704	1	NaN	7.528759	30	185.8094	0	1	NaN	11.07532
ILMN_1672208	ADAMTS19	0005420402	136.4999	0.02037846	1	NaN	6.763544	43	108.2501	0.1948424	1	NaN	6.199585	34	118.3242	0.07525326	1	NaN	6.812094	38	110.0652	0.2716763	1	NaN	3.948393	49	134.8097	0.05247813	1	NaN	6.970053	40	142.6623	0.02335766	1	NaN	6.262999	48	112.9086	0.02453103	1	NaN	4.917316	41	115.4501	0.06725146	1	NaN	4.875549
ILMN_1796628	ADAMTS2	0003940521	96.87148	0.5924308	1	NaN	4.070861	34	86.55276	0.8667622	1	NaN	3.258447	38	95.18162	0.5383502	1	NaN	5.695591	56	100.6142	0.4768786	1	NaN	5.4546	31	111.2237	0.345481	1	NaN	5.606488	45	105.5455	0.5532846	1	NaN	3.91221	45	92.27549	0.3434343	1	NaN	6.349205	43	100.2734	0.3040936	1	NaN	5.706519
ILMN_1811765	ADAMTS2	0005720255	100.2703	0.5080058	1	NaN	4.202161	43	105.4022	0.2535817	1	NaN	4.480721	42	103.7386	0.3024602	1	NaN	6.727057	42	110.2401	0.2702312	1	NaN	5.519899	42	117.3442	0.2376093	1	NaN	6.485705	37	115.6087	0.3080292	1	NaN	4.954645	34	92.38515	0.3391053	1	NaN	5.326799	39	101.8085	0.2704678	1	NaN	3.965209
ILMN_1651717	ADAMTS20	0003310435	112.4889	0.2372635	1	NaN	5.168835	30	113.317	0.1045845	1	NaN	3.98525	45	121.2131	0.05788712	1	NaN	7.427474	34	118.0554	0.1416185	1	NaN	6.289389	36	121.7614	0.1763848	1	NaN	5.316503	38	121.7224	0.1868613	1	NaN	5.615186	37	95.34603	0.2626263	1	NaN	3.982888	40	111.0724	0.1008772	1	NaN	5.37195
ILMN_1787908	ADAMTS20	0003370274	97.47674	0.573508	1	NaN	4.78589	47	87.8355	0.8352436	1	NaN	3.429853	43	90.99242	0.6642547	1	NaN	5.202754	34	87.15633	0.8901734	1	NaN	3.350859	52	90.70184	0.9198251	1	NaN	5.078446	42	88.3469	0.9678832	1	NaN	3.785482	44	73.29428	0.9350649	1	NaN	4.40816	37	88.28609	0.7192982	1	NaN	4.407891
ILMN_1791795	ADAMTS20	0007210195	87.32877	0.8588064	1	NaN	4.979902	60	93.87715	0.6389685	1	NaN	3.861923	56	100.7903	0.3675832	1	NaN	5.026935	42	90.44947	0.7991329	1	NaN	4.310731	39	98.83804	0.7303207	1	NaN	5.72337	34	96.52984	0.8291971	1	NaN	3.806309	49	79.44351	0.7979798	1	NaN	4.361359	35	86.29412	0.7733918	1	NaN	4.207726
ILMN_1703803	ADAMTS3	0001110543	115.2458	0.1921397	1	NaN	5.64953	32	110.871	0.1489971	1	NaN	6.295965	36	109.4901	0.1895803	1	NaN	5.000752	40	115.5682	0.1690751	1	NaN	5.619539	41	118.1868	0.2230321	1	NaN	5.588287	38	125.8699	0.1416058	1	NaN	4.65708	40	87.75322	0.5007215	1	NaN	4.439423	46	101.0428	0.2894737	1	NaN	4.698329
ILMN_1751489	ADAMTS4	0000650437	337.0115	0	1	NaN	24.48712	33	195.6792	0	1	NaN	7.304939	38	259.4647	0	1	NaN	14.07818	57	207.2463	0	1	NaN	7.636755	48	330.9156	0	1	NaN	15.27607	42	238.1245	0	1	NaN	9.13137	39	3739.18	0	1	NaN	160.8817	44	558.3134	0	1	NaN	23.97041
ILMN_1671747	ADAMTS5	0003170458	348.9014	0	1	NaN	22.21499	33	249.7305	0	1	NaN	13.30731	34	259.6689	0	1	NaN	14.40866	37	239.7349	0	1	NaN	15.12019	24	261.3033	0	1	NaN	11.3171	46	240.9628	0	1	NaN	10.62863	25	79.88918	0.7821068	1	NaN	3.088353	41	190.0092	0	1	NaN	10.48491
ILMN_1767362	ADAMTS6	0003130221	95.07935	0.6462882	1	NaN	6.222583	45	94.10913	0.6289398	1	NaN	4.444166	48	98.06834	0.4384949	1	NaN	4.714689	48	100.1145	0.4898844	1	NaN	4.978066	36	106.847	0.4795918	1	NaN	7.984912	31	107.4639	0.5007299	1	NaN	4.666157	38	97.15845	0.2164502	1	NaN	4.513319	33	97.53996	0.3830409	1	NaN	5.367016
ILMN_1772239	ADAMTS7	0001980709	110.5734	0.2736536	1	NaN	5.976954	39	96.6899	0.512894	1	NaN	3.877475	38	105.4552	0.2547033	1	NaN	7.141155	46	96.72276	0.6083815	1	NaN	5.099546	39	104.0534	0.56414	1	NaN	6.484907	36	95.67493	0.8467153	1	NaN	4.357376	39	97.83687	0.2106782	1	NaN	4.836421	33	97.21165	0.3903509	1	NaN	6.155701
ILMN_1663112	ADAMTS8	0003610307	208.6425	0	1	NaN	7.919343	50	209.0074	0	1	NaN	6.810502	45	158.6264	0	1	NaN	6.547904	45	177.2598	0	1	NaN	6.00514	50	208.8257	0	1	NaN	8.502748	48	193.6919	0	1	NaN	7.182148	42	423.0554	0	1	NaN	20.57447	44	219.3485	0	1	NaN	12.53174
ILMN_1805543	ADAMTS9	0001110441	158.9525	0	1	NaN	8.691199	38	123.5931	0.01432665	1	NaN	4.505924	42	93.12311	0.6092619	1	NaN	5.230796	39	131.3463	0.02745665	1	NaN	5.170717	66	198.7358	0	1	NaN	8.233302	53	147.3164	0.01167883	1	NaN	5.47504	43	232.0952	0	1	NaN	10.21871	46	105.7475	0.1900585	1	NaN	5.759587
ILMN_1706992	ADAMTSL1	0002000148	104.7974	0.3813683	1	NaN	7.205922	38	81.85448	0.948424	1	NaN	3.57498	37	93.41681	0.5991317	1	NaN	4.389305	45	90.32131	0.7991329	1	NaN	4.079733	47	87.30434	0.9533527	1	NaN	4.189917	42	98.93827	0.7605839	1	NaN	3.590528	54	72.82147	0.940837	1	NaN	4.090471	32	88.49751	0.7149123	1	NaN	4.590445
ILMN_1684919	ADAMTSL1	0003520092	96.35003	0.6069869	1	NaN	5.285821	40	91.98522	0.6876791	1	NaN	4.036408	53	99.50223	0.4037627	1	NaN	5.936522	46	90.98765	0.7861272	1	NaN	4.767347	31	105.7036	0.5145773	1	NaN	4.249129	51	105.9114	0.5430657	1	NaN	5.303242	40	86.75039	0.5367965	1	NaN	4.644738	38	90.0331	0.6476608	1	NaN	3.811457
ILMN_1722621	ADAMTSL1	0007160121	103.5048	0.4075691	1	NaN	5.196341	41	99.34138	0.4326648	1	NaN	5.281107	41	92.21256	0.6324168	1	NaN	5.512621	45	97.10276	0.5968208	1	NaN	3.707573	48	104.0882	0.56414	1	NaN	6.769464	31	105.2433	0.5605839	1	NaN	4.183913	35	82.85098	0.6738816	1	NaN	4.401615	36	97.93959	0.368421	1	NaN	4.527797
ILMN_1705250	ADAMTSL1	0007380482	103.7698	0.4017467	1	NaN	4.011252	45	100.2566	0.4011461	1	NaN	4.113424	41	109.9059	0.1852388	1	NaN	5.686574	46	99.58612	0.5115607	1	NaN	4.549576	41	110.7212	0.3644315	1	NaN	5.319733	55	104.0047	0.6	1	NaN	4.783041	43	82.49686	0.6854257	1	NaN	3.902357	42	97.51933	0.3830409	1	NaN	5.957704
ILMN_1721495	ADAMTSL2	0000360561	1015.531	0	1	NaN	40.05529	45	576.8364	0	1	NaN	20.04545	38	391.1631	0	1	NaN	18.19184	44	499.9444	0	1	NaN	22.04877	41	803.882	0	1	NaN	41.27516	36	521.4771	0	1	NaN	12.40339	52	753.1223	0	1	NaN	39.88492	40	676.8335	0	1	NaN	24.70959
ILMN_1798690	ADAMTSL3	0006580653	131.1541	0.05094614	1	NaN	6.257394	48	123.9133	0.01146132	1	NaN	6.014861	50	117.3237	0.08248915	1	NaN	6.935589	44	141.7344	0	1	NaN	6.843959	39	194.8221	0	1	NaN	8.046809	48	182.1294	0	1	NaN	8.776098	34	144.0127	0	1	NaN	6.934153	39	151.9451	0	1	NaN	8.107156
ILMN_1793040	ADAMTSL5	0002650255	104.2662	0.3959243	1	NaN	4.382016	45	96.49283	0.5272206	1	NaN	5.109755	38	93.64278	0.5846599	1	NaN	4.639984	51	99.84922	0.5	1	NaN	4.166237	55	101.0167	0.6603498	1	NaN	5.392474	35	107.6059	0.4963504	1	NaN	4.482777	53	100.5583	0.1486291	1	NaN	6.036876	41	96.57761	0.4093567	1	NaN	5.387365
ILMN_1776777	ADAR	0001410358	5707.749	0	1	NaN	185.9921	43	3220.089	0	1	NaN	118.1355	34	4145.432	0	1	NaN	171.1105	44	3870.075	0	1	NaN	136.4637	40	4206.325	0	1	NaN	142.3048	56	4405.325	0	1	NaN	104.9567	50	3026.447	0	1	NaN	140.2439	35	3376.045	0	1	NaN	103.4259
ILMN_1706963	ADAR	0007610669	220.4902	0	1	NaN	14.29156	37	148.348	0	1	NaN	5.168363	53	160.5381	0	1	NaN	9.854856	35	196.8289	0	1	NaN	10.64826	27	171.9215	0	1	NaN	10.49998	28	227.7229	0	1	NaN	10.78567	30	95.21952	0.2655123	1	NaN	5.099485	43	160.3643	0	1	NaN	8.906058
ILMN_1679797	ADARB1	0000540100	8111.638	0	1	NaN	345.0351	40	4252.868	0	1	NaN	129.1348	28	5882.2	0	1	NaN	381.3192	26	6803.307	0	1	NaN	205.864	36	6115.758	0	1	NaN	210.291	48	6876.094	0	1	NaN	148.0639	46	406.3103	0	1	NaN	17.75854	39	5446.348	0	1	NaN	174.258
ILMN_1657442	ADARB1	0001340768	177.8716	0	1	NaN	9.273806	40	107.7854	0.2020057	1	NaN	4.131633	54	134.915	0	1	NaN	7.983296	35	156.8984	0	1	NaN	7.715096	30	137.0865	0.04081633	1	NaN	8.681945	34	150.318	0.002919708	1	NaN	8.799489	38	81.03656	0.7431458	1	NaN	4.106555	38	110.5722	0.1038012	1	NaN	5.082907
ILMN_1697628	ADARB1	0003800670	733.7636	0	1	NaN	23.21198	53	226.1267	0	1	NaN	8.313853	49	476.2899	0	1	NaN	21.69305	42	595.886	0	1	NaN	20.48597	44	410.1255	0	1	NaN	17.90966	35	494.7299	0	1	NaN	15.68339	32	99.23587	0.1904762	1	NaN	3.659096	49	434.6031	0	1	NaN	15.48846
ILMN_1749493	ADARB2	0006860274	183.0207	0	1	NaN	10.71089	44	188.0998	0	1	NaN	7.362342	38	218.6279	0	1	NaN	13.67939	31	202.5257	0	1	NaN	8.833891	46	188.022	0	1	NaN	9.705814	39	219.5929	0	1	NaN	10.79139	34	1308.26	0	1	NaN	48.29644	45	126.6677	0.01023392	1	NaN	6.341094
ILMN_1657139	ADAT1	0000130575	599.692	0	1	NaN	32.38079	41	343.9994	0	1	NaN	9.05351	47	355.7949	0	1	NaN	12.80274	42	365.1394	0	1	NaN	12.67358	44	406.9991	0	1	NaN	20.3217	46	433.8488	0	1	NaN	15.66977	54	290.395	0	1	NaN	17.22746	32	311.3786	0	1	NaN	14.73279
ILMN_1806275	ADAT3	0007210093	158.4323	0	1	NaN	8.268513	38	125.7579	0.01146132	1	NaN	6.430702	38	143.3199	0	1	NaN	7.861087	45	162.9879	0	1	NaN	6.526863	41	169.8782	0	1	NaN	9.992906	37	156.8458	0	1	NaN	7.341218	36	228.511	0	1	NaN	12.62945	27	145.2023	0	1	NaN	7.741959
ILMN_1659599	ADC	0002940168	576.0804	0	1	NaN	28.24932	43	458.8048	0	1	NaN	19.40855	42	420.5537	0	1	NaN	17.54071	46	540.2972	0	1	NaN	19.31717	37	459.0253	0	1	NaN	18.05491	50	563.078	0	1	NaN	19.81514	45	1151.997	0	1	NaN	51.57368	42	372.5711	0	1	NaN	10.86204
ILMN_1698777	ADCK1	0001770523	499.5918	0	1	NaN	21.60855	41	240.3735	0	1	NaN	8.002322	51	296.0427	0	1	NaN	16.88488	37	310.4969	0	1	NaN	14.80491	34	287.9769	0	1	NaN	13.05921	43	309.9023	0	1	NaN	13.03148	43	622.4569	0	1	NaN	19.07568	42	252.5388	0	1	NaN	15.94352
ILMN_1663132	ADCK2	0002630524	1080.002	0	1	NaN	54.53538	30	965.5626	0	1	NaN	28.50828	48	1020.995	0	1	NaN	57.68087	31	1013.869	0	1	NaN	45.25613	30	1587.742	0	1	NaN	66.61205	41	1184.872	0	1	NaN	41.88565	43	1617.687	0	1	NaN	83.29806	37	877.845	0	1	NaN	36.29361
ILMN_1754395	ADCK4	0001690221	494.838	0	1	NaN	21.68434	35	317.6034	0	1	NaN	14.25237	33	364.004	0	1	NaN	19.25369	45	370.5913	0	1	NaN	20.86898	28	483.8066	0	1	NaN	18.35742	48	396.4352	0	1	NaN	16.29727	43	245.4158	0	1	NaN	10.50412	44	340.8633	0	1	NaN	15.41383
ILMN_1761309	ADCK5	0007160220	417.0463	0	1	NaN	14.32925	39	247.4676	0	1	NaN	8.353084	44	295.1178	0	1	NaN	13.94018	44	304.4949	0	1	NaN	12.13328	40	310.9166	0	1	NaN	16.94998	43	287.6577	0	1	NaN	11.19059	39	135.7667	0	1	NaN	6.868156	44	231.3529	0	1	NaN	10.15001
ILMN_1742073	ADCY1	0000380424	2024.61	0	1	NaN	64.1291	43	843.3252	0	1	NaN	29.71104	47	1021.05	0	1	NaN	41.14017	45	1133.237	0	1	NaN	35.5401	43	1222.798	0	1	NaN	44.11135	31	1245.128	0	1	NaN	30.72064	55	170.208	0	1	NaN	10.17214	44	1069.072	0	1	NaN	38.16191
ILMN_1810691	ADCY2	0000540411	127.3117	0.08733624	1	NaN	5.946908	47	127.9296	0.005730659	1	NaN	6.276259	40	106.9525	0.23589	1	NaN	5.814319	50	126.2825	0.06647399	1	NaN	5.779119	38	132.8352	0.06559767	1	NaN	6.924692	42	147.6414	0.01021898	1	NaN	4.935228	36	116.5131	0.01154401	1	NaN	4.782865	52	103.3184	0.2412281	1	NaN	4.158168
ILMN_1676893	ADCY3	0006380088	3902.259	0	1	NaN	121.9657	40	2862.321	0	1	NaN	68.19431	43	2714.594	0	1	NaN	102.5068	57	3274.417	0	1	NaN	82.40891	48	3253.347	0	1	NaN	138.0913	37	3240.421	0	1	NaN	71.97841	38	2271.144	0	1	NaN	97.62399	46	2773.692	0	1	NaN	73.38263
ILMN_1677893	ADCY4	0004230653	699.6298	0	1	NaN	26.9624	51	201.0608	0	1	NaN	7.346575	31	306.4712	0	1	NaN	13.39664	51	223.7172	0	1	NaN	5.997971	45	207.9758	0	1	NaN	10.08292	42	293.0595	0	1	NaN	10.51834	45	395.7923	0	1	NaN	16.70626	37	466.6308	0	1	NaN	15.42936
ILMN_1708588	ADCY5	0003130630	88.91802	0.8224163	1	NaN	4.389231	44	93.41759	0.6518624	1	NaN	2.817257	37	94.29852	0.568741	1	NaN	5.701723	38	106.6988	0.3222543	1	NaN	5.314014	39	111.4124	0.3440233	1	NaN	5.486239	44	114.3234	0.3240876	1	NaN	5.585107	52	207.3232	0	1	NaN	8.743697	54	98.52427	0.3479532	1	NaN	5.175696
ILMN_1685156	ADCY6	0006220138	939.8143	0	1	NaN	40.3634	51	461.2281	0	1	NaN	14.37259	48	742.5077	0	1	NaN	42.79302	40	607.2208	0	1	NaN	21.54018	46	618.0134	0	1	NaN	25.56025	46	668.0068	0	1	NaN	24.59172	41	358.4298	0	1	NaN	17.46145	47	583.778	0	1	NaN	29.22698
ILMN_1655935	ADCY7	0007210228	182.6449	0	1	NaN	12.45432	35	128.6419	0.004297994	1	NaN	5.535017	53	123.393	0.04775687	1	NaN	8.685785	36	147.8851	0	1	NaN	5.330017	38	140.5621	0.01603498	1	NaN	7.039184	47	155.383	0	1	NaN	6.067757	41	116.9918	0.01154401	1	NaN	5.353906	42	130.0515	0	1	NaN	6.157299
ILMN_1672938	ADCY8	0000070138	893.3298	0	1	NaN	34.82005	36	615.4136	0	1	NaN	19.24969	42	639.3411	0	1	NaN	25.12672	45	720.1613	0	1	NaN	28.57846	42	756.5535	0	1	NaN	29.00032	46	895.3643	0	1	NaN	29.28845	49	729.7022	0	1	NaN	33.66094	47	584.0142	0	1	NaN	15.85217
ILMN_1654287	ADCY9	0005690767	621.7112	0	1	NaN	20.79376	49	330.9365	0	1	NaN	8.968383	43	419.5159	0	1	NaN	27.44808	37	514.3005	0	1	NaN	17.32737	48	477.3341	0	1	NaN	23.05333	37	555.9926	0	1	NaN	19.99398	47	175.4813	0	1	NaN	8.361624	45	414.0385	0	1	NaN	15.75
ILMN_1763344	ADCYAP1	0004210408	298.7542	0	1	NaN	7.147221	40	218.5782	0	1	NaN	8.350339	40	261.8701	0	1	NaN	12.02544	48	318.1388	0	1	NaN	13.20941	41	291.8839	0	1	NaN	11.02298	43	489.2197	0	1	NaN	16.02859	45	128.4583	0	1	NaN	6.400197	44	281.164	0	1	NaN	10.61047
ILMN_1711736	ADCYAP1R1	0007150411	104.0103	0.3959243	1	NaN	5.713523	41	90.96394	0.7292264	1	NaN	3.301209	51	92.76622	0.617945	1	NaN	4.372634	40	90.19402	0.8020231	1	NaN	4.246681	43	102.1617	0.6209912	1	NaN	4.904785	54	113.9422	0.329927	1	NaN	4.325518	51	82.77496	0.6738816	1	NaN	4.961413	34	88.32426	0.7178363	1	NaN	5.565485
ILMN_1759252	ADD1	0000060707	10816.17	0	1	NaN	332.3983	46	7462.359	0	1	NaN	182.9947	45	7935.214	0	1	NaN	426.0098	39	9631.106	0	1	NaN	340.4377	38	9400.271	0	1	NaN	324.3179	42	10828.54	0	1	NaN	302.6953	45	6650.479	0	1	NaN	277.9685	43	7797.407	0	1	NaN	222.42
ILMN_1694133	ADD2	0006840382	331.7399	0	1	NaN	17.84829	28	184.5016	0	1	NaN	8.651265	27	244.895	0	1	NaN	14.70219	51	226.5649	0	1	NaN	7.8174	43	227.3268	0	1	NaN	17.204	37	203.2593	0	1	NaN	9.814804	38	114.1028	0.01875902	1	NaN	6.180699	40	227.3161	0	1	NaN	10.93786
ILMN_1787378	ADD3	0001690273	2157.76	0	1	NaN	91.15331	35	1000.805	0	1	NaN	43.63353	44	1461.282	0	1	NaN	59.05803	57	1235.993	0	1	NaN	55.80432	38	1366.414	0	1	NaN	41.37877	56	1386.855	0	1	NaN	51.60144	50	306.5464	0	1	NaN	15.57438	56	975.3415	0	1	NaN	30.73163
ILMN_1678501	ADD3	0002480609	106.2143	0.3595342	1	NaN	8.360153	39	95.68427	0.5587392	1	NaN	3.114414	45	111.4612	0.1591896	1	NaN	6.188578	42	113.4386	0.1921965	1	NaN	5.608994	46	131.6908	0.07580175	1	NaN	7.446344	47	110.7408	0.4175183	1	NaN	5.139507	38	93.01684	0.3145743	1	NaN	5.552218	45	100.4182	0.3026316	1	NaN	4.735098
ILMN_1814526	ADD3	0003190100	3685.348	0	1	NaN	244.5179	28	2898.444	0	1	NaN	123.9052	32	2283.126	0	1	NaN	89.93816	52	2263.222	0	1	NaN	66.18609	43	2802.792	0	1	NaN	89.90875	42	2982.464	0	1	NaN	100.3118	45	3440.356	0	1	NaN	165.06	35	1682.959	0	1	NaN	51.92726
ILMN_1660332	ADFP	0001660138	279.9876	0	1	NaN	13.15517	44	226.4702	0	1	NaN	7.791719	39	201.8181	0	1	NaN	13.41159	39	232.1436	0	1	NaN	8.082029	34	361.4425	0	1	NaN	15.76591	46	254.3529	0	1	NaN	11.59777	34	437.5474	0	1	NaN	15.85373	49	233.511	0	1	NaN	13.07896
ILMN_1764309	ADH1A	0006020441	102.1708	0.4454148	1	NaN	5.813179	41	99.36887	0.4312321	1	NaN	4.44452	48	100.9298	0.3675832	1	NaN	5.575861	45	114.1809	0.1806358	1	NaN	6.123318	41	136.063	0.04373178	1	NaN	7.240884	35	111.9006	0.3854015	1	NaN	4.982283	37	104.2748	0.0952381	1	NaN	7.357348	39	105.6401	0.1944444	1	NaN	7.259993
ILMN_1811598	ADH1B	0005910403	109.0555	0.3042212	1	NaN	4.660105	43	95.26562	0.5859599	1	NaN	3.892135	39	97.60462	0.4529667	1	NaN	5.621334	21	97.19302	0.5953757	1	NaN	3.890609	44	109.5243	0.3965015	1	NaN	5.56612	38	106.0613	0.5372263	1	NaN	4.094522	40	88.0868	0.4819625	1	NaN	3.914179	39	90.36317	0.6315789	1	NaN	4.583252
ILMN_1740717	ADH1C	0004220484	106.2073	0.3595342	1	NaN	6.378994	41	98.4668	0.4455587	1	NaN	3.339267	36	96.25323	0.5007236	1	NaN	4.117701	46	95.6099	0.6459538	1	NaN	4.357306	49	101.5101	0.6443149	1	NaN	5.660979	28	103.5957	0.6131387	1	NaN	4.076721	44	86.01665	0.5598845	1	NaN	5.187637	46	90.10345	0.6418129	1	NaN	4.501707
ILMN_1797912	ADH4	0002690678	101.4499	0.4672489	1	NaN	5.028574	35	88.54946	0.8051576	1	NaN	3.887699	46	88.90163	0.7496382	1	NaN	3.837819	53	92.55704	0.7442197	1	NaN	4.037404	47	98.4028	0.7434402	1	NaN	5.368109	43	102.962	0.6262774	1	NaN	3.496363	54	84.88991	0.5988456	1	NaN	4.532552	31	91.81052	0.5964912	1	NaN	4.665372
ILMN_1738604	ADH5	0000830356	230.3907	0	1	NaN	17.8916	37	177.9815	0	1	NaN	9.040934	32	216.5837	0	1	NaN	14.98318	35	252.9303	0	1	NaN	11.84707	44	229.5894	0	1	NaN	10.09428	47	250.8376	0	1	NaN	10.47407	48	136.151	0	1	NaN	6.873213	41	177.4511	0	1	NaN	6.585705
ILMN_1691175	ADH6	0006840619	120.2616	0.1411936	1	NaN	7.009867	36	105.6481	0.2492837	1	NaN	4.176326	51	126.7443	0.0260492	1	NaN	7.626354	50	127.5908	0.05346821	1	NaN	5.109516	55	118.1242	0.2244898	1	NaN	7.138809	35	130.3093	0.09927008	1	NaN	7.254873	41	90.66889	0.3924964	1	NaN	3.585904	61	117.5522	0.05263158	1	NaN	6.772395
ILMN_1702858	ADHFE1	0006200328	863.4855	0	1	NaN	31.5329	46	530.2636	0	1	NaN	16.28054	34	616.577	0	1	NaN	29.23444	46	622.364	0	1	NaN	24.63681	30	780.2501	0	1	NaN	31.80407	57	778.2587	0	1	NaN	27.42889	34	1054.877	0	1	NaN	46.13848	47	388.1001	0	1	NaN	13.75714
ILMN_1795671	ADI1	0004760615	1238.983	0	1	NaN	60.52033	34	1648.308	0	1	NaN	41.00632	48	1118.646	0	1	NaN	43.70481	48	1408.902	0	1	NaN	38.94058	50	2087.344	0	1	NaN	74.21683	48	1369.473	0	1	NaN	38.07057	47	1395.466	0	1	NaN	58.29929	41	1194.631	0	1	NaN	56.4933
ILMN_1743331	ADIG	0005810255	128.8333	0.0742358	1	NaN	6.648791	45	124.5848	0.01146132	1	NaN	5.711549	38	117.5319	0.08104197	1	NaN	5.988147	43	130.149	0.03757225	1	NaN	5.562785	43	143.1893	0.00728863	1	NaN	7.386021	29	147.0478	0.01313869	1	NaN	7.254404	36	112.6665	0.02741703	1	NaN	5.973213	46	116.1814	0.0628655	1	NaN	6.555042
ILMN_1775045	ADIPOQ	0002570296	102.3771	0.4352256	1	NaN	5.261479	46	106.9652	0.2148997	1	NaN	4.148322	42	121.3167	0.05643994	1	NaN	7.604822	39	103.7081	0.3858382	1	NaN	4.006176	43	109.4237	0.3994169	1	NaN	6.005739	41	108.431	0.4715329	1	NaN	5.186453	37	87.12002	0.5252525	1	NaN	4.500265	43	90.0778	0.6432748	1	NaN	4.458907
ILMN_1688322	ADIPOR1	0001850041	2086.491	0	1	NaN	76.78384	43	1223.75	0	1	NaN	33.63217	52	1332.025	0	1	NaN	46.9865	60	1604.556	0	1	NaN	42.83095	56	1591.563	0	1	NaN	50.98441	58	1564.685	0	1	NaN	39.05204	53	1394.966	0	1	NaN	47.9877	56	1220.147	0	1	NaN	45.18359
ILMN_1750651	ADIPOR2	0000020274	1999.145	0	1	NaN	73.41238	33	1613.604	0	1	NaN	43.47321	46	1458.733	0	1	NaN	78.57248	32	1680.58	0	1	NaN	44.37598	56	2143.016	0	1	NaN	86.64065	44	2246.206	0	1	NaN	72.22878	38	7843.787	0	1	NaN	313.1917	40	1306.133	0	1	NaN	43.71244
ILMN_1768062	ADK	0001500338	204.4411	0	1	NaN	8.978049	44	151.9501	0	1	NaN	5.255112	38	177.3474	0	1	NaN	10.59586	42	187.82	0	1	NaN	9.224509	36	202.1439	0	1	NaN	9.095345	56	187.7681	0	1	NaN	8.770935	42	126.8396	0	1	NaN	9.452636	31	136.2324	0	1	NaN	6.712371
ILMN_1801020	ADK	0006840209	261.7285	0	1	NaN	15.15423	40	191.0263	0	1	NaN	9.789726	47	214.8877	0	1	NaN	6.708916	57	252.4817	0	1	NaN	8.348349	45	220.3773	0	1	NaN	9.754683	50	256.019	0	1	NaN	7.463659	57	138.5449	0	1	NaN	6.578712	47	190.6212	0	1	NaN	10.08457
ILMN_1693362	ADK	0007560242	194.5554	0	1	NaN	9.361677	38	204.3948	0	1	NaN	8.551651	47	159.4101	0	1	NaN	7.23564	51	164.4513	0	1	NaN	5.72385	55	165.0705	0	1	NaN	5.968438	56	199.2383	0	1	NaN	7.590983	43	140.917	0	1	NaN	5.664882	45	148.8289	0	1	NaN	9.691074
ILMN_1708934	ADM	0006650020	244.6604	0	1	NaN	10.26216	42	385.5806	0	1	NaN	14.15157	41	194.7561	0	1	NaN	6.919096	60	473.7469	0	1	NaN	17.0619	48	1007.746	0	1	NaN	41.99522	39	279.2333	0	1	NaN	9.091207	37	4783.006	0	1	NaN	187.4126	53	623.2933	0	1	NaN	25.27952
ILMN_1702933	ADM2	0001030767	131.3136	0.04949054	1	NaN	6.174264	31	111.7262	0.1303725	1	NaN	4.370432	45	125.4321	0.03762663	1	NaN	5.172343	46	129.7312	0.03901734	1	NaN	5.997075	36	129.5768	0.08600583	1	NaN	6.305648	39	149.6016	0.004379562	1	NaN	8.739614	51	114.0047	0.01875902	1	NaN	6.861772	36	136.2433	0	1	NaN	8.012198
ILMN_1666019	ADNP	0002370022	376.4392	0	1	NaN	17.56802	41	185.7694	0	1	NaN	7.000818	51	300.1545	0	1	NaN	15.42791	42	216.5988	0	1	NaN	7.71891	50	223.4082	0	1	NaN	8.426007	51	256.0663	0	1	NaN	9.257406	43	126.2351	0	1	NaN	6.920156	41	219.3145	0	1	NaN	7.658611
ILMN_1657993	ADNP	0005340593	1025.87	0	1	NaN	45.89515	31	661.4229	0	1	NaN	23.53733	45	869.8529	0	1	NaN	42.33919	38	836.4559	0	1	NaN	25.58059	44	926.7532	0	1	NaN	28.10801	49	954.3007	0	1	NaN	29.31211	49	474.1584	0	1	NaN	22.05167	45	688.3778	0	1	NaN	30.22065
ILMN_1779346	ADNP2	0003390767	1115.405	0	1	NaN	39.76207	38	775.1772	0	1	NaN	24.25839	41	910.1155	0	1	NaN	31.78219	44	1096.446	0	1	NaN	39.51184	47	1435.361	0	1	NaN	52.78989	49	1098.468	0	1	NaN	25.14736	44	692.6227	0	1	NaN	23.19575	48	882.6315	0	1	NaN	24.53974
ILMN_1690352	ADO	0005260240	1520.01	0	1	NaN	39.82887	31	1172.086	0	1	NaN	33.86814	45	1336.971	0	1	NaN	67.06393	30	1195.418	0	1	NaN	45.12351	32	1530.298	0	1	NaN	56.20595	48	1556.4	0	1	NaN	43.64761	47	1889.519	0	1	NaN	116.8554	28	1007.845	0	1	NaN	29.69646
ILMN_1812174	ADORA1	0006370593	183.1691	0	1	NaN	9.554797	48	144.6536	0	1	NaN	8.036165	40	179.4514	0	1	NaN	8.35162	47	166.1945	0	1	NaN	7.315427	44	205.9121	0	1	NaN	11.47199	39	186.4668	0	1	NaN	10.76283	39	265.1153	0	1	NaN	13.58293	41	139.9142	0	1	NaN	5.840987
ILMN_1743519	ADORA2A	0006020192	286.5839	0	1	NaN	13.83435	49	231.611	0	1	NaN	8.027802	34	201.5039	0	1	NaN	10.11912	38	304.4281	0	1	NaN	18.18615	42	236.798	0	1	NaN	13.42112	35	288.6783	0	1	NaN	13.10333	48	192.5199	0	1	NaN	10.48529	39	229.9655	0	1	NaN	14.55733
ILMN_1703946	ADORA2B	0004210161	307.0623	0	1	NaN	10.55648	46	410.7548	0	1	NaN	10.08627	45	235.2629	0	1	NaN	10.35417	44	315.1523	0	1	NaN	11.69694	41	353.8265	0	1	NaN	17.68806	42	388.2441	0	1	NaN	13.66883	43	175.8934	0	1	NaN	7.05791	52	267.226	0	1	NaN	9.178747
ILMN_1733259	ADORA3	0004730669	248.066	0	1	NaN	9.700538	53	255.0598	0	1	NaN	8.50961	57	160.674	0	1	NaN	11.12028	43	193.8613	0	1	NaN	8.60822	47	245.4318	0	1	NaN	9.541681	48	243.5249	0	1	NaN	8.215422	48	231.0284	0	1	NaN	12.23302	31	225.8827	0	1	NaN	8.975484
ILMN_1730710	ADORA3	0005700561	172.7739	0	1	NaN	8.50892	48	175.2724	0	1	NaN	6.166932	41	134.6036	0	1	NaN	6.360668	39	146.7793	0	1	NaN	4.729254	54	157.227	0	1	NaN	8.851696	46	169.0074	0	1	NaN	5.615302	57	107.4087	0.06349207	1	NaN	5.274343	47	139.6991	0	1	NaN	7.776713
ILMN_1793959	ADPGK	0007550703	658.6791	0	1	NaN	29.84838	42	418.3846	0	1	NaN	12.15805	42	461.1203	0	1	NaN	25.89299	34	609.4234	0	1	NaN	23.30301	43	640.2419	0	1	NaN	29.6624	35	586.4059	0	1	NaN	18.81037	53	384.6194	0	1	NaN	17.49156	42	394.8879	0	1	NaN	19.15188
ILMN_1794512	ADPRH	0003940692	155.6484	0	1	NaN	9.775715	44	121.9218	0.0243553	1	NaN	7.126156	37	128.9928	0.02026049	1	NaN	6.281872	39	149.1733	0	1	NaN	7.751663	35	146.4749	0.004373178	1	NaN	8.434982	45	143.5979	0.02043796	1	NaN	7.621645	47	141.3316	0	1	NaN	9.245667	42	135.7835	0	1	NaN	4.99704
ILMN_1788530	ADPRHL1	0004640040	124.2304	0.1106259	1	NaN	6.841928	50	97.91216	0.4627507	1	NaN	4.793856	48	108.2952	0.2098408	1	NaN	5.787926	44	119.1222	0.1315029	1	NaN	5.724262	47	127.3703	0.1034985	1	NaN	8.84754	37	127.1856	0.1255474	1	NaN	5.926644	43	88.84824	0.4632035	1	NaN	5.777604	37	102.4291	0.2573099	1	NaN	5.162486
ILMN_1795788	ADPRHL1	0006040537	114.4	0.202329	1	NaN	6.531052	36	106.1238	0.2335244	1	NaN	4.317594	38	121.9979	0.05209841	1	NaN	5.709055	51	113.8385	0.183526	1	NaN	5.602074	36	129.5189	0.08600583	1	NaN	7.979036	37	127.9035	0.119708	1	NaN	4.859431	47	101.3182	0.1370851	1	NaN	4.977558	51	110.2999	0.1111111	1	NaN	5.952334
ILMN_1760335	ADPRHL1	0006270475	136.0586	0.02620087	1	NaN	7.239705	40	137.7408	0	1	NaN	6.907242	36	155.7985	0	1	NaN	8.879411	39	192.1161	0	1	NaN	9.107789	43	177.8404	0	1	NaN	9.587215	45	181.5877	0	1	NaN	6.712061	46	123.4184	0	1	NaN	5.633118	40	142.9062	0	1	NaN	7.380283
ILMN_1811480	ADPRHL2	0004390131	581.9366	0	1	NaN	22.85183	48	499.8592	0	1	NaN	15.14942	52	608.7971	0	1	NaN	28.33534	50	635.1745	0	1	NaN	26.90293	44	681.9665	0	1	NaN	24.15116	48	581.7133	0	1	NaN	18.60878	44	803.803	0	1	NaN	30.66902	48	429.129	0	1	NaN	13.78156
ILMN_1780551	ADRA1A	0000460725	116.9425	0.1717613	1	NaN	6.238382	40	103.2178	0.3151862	1	NaN	5.427907	40	100.411	0.3762663	1	NaN	5.377323	41	106.9959	0.3193642	1	NaN	4.456118	32	106.1089	0.5014578	1	NaN	5.344042	38	118.9045	0.2291971	1	NaN	5.826138	41	80.62804	0.7561328	1	NaN	3.874071	31	100.9609	0.2923976	1	NaN	4.621304
ILMN_1686170	ADRA1A	0001740435	103.7932	0.4017467	1	NaN	8.113991	29	92.55816	0.6676218	1	NaN	3.193696	44	87.46966	0.7973951	1	NaN	4.655472	45	96.16378	0.6228324	1	NaN	4.471704	45	103.6357	0.5816327	1	NaN	5.116617	38	113.2202	0.350365	1	NaN	4.763227	34	88.90313	0.4632035	1	NaN	4.825072	52	93.60847	0.5350877	1	NaN	4.957396
ILMN_1709167	ADRA1A	0003190348	94.29279	0.6754003	1	NaN	5.142702	35	98.14642	0.4541547	1	NaN	3.509226	46	101.5563	0.3502171	1	NaN	4.688443	48	97.49905	0.5910405	1	NaN	3.752704	37	111.0654	0.3527697	1	NaN	7.324604	37	118.5515	0.2364963	1	NaN	7.671142	33	99.95021	0.1688312	1	NaN	5.604573	28	92.84521	0.5584795	1	NaN	4.645647
ILMN_1813598	ADRA1A	0003310273	90.48589	0.7845706	1	NaN	4.871119	53	87.69608	0.8395416	1	NaN	4.798443	39	90.93294	0.6729378	1	NaN	4.207606	49	101.3846	0.449422	1	NaN	4.792501	37	107.9551	0.4358601	1	NaN	5.513237	44	110.7306	0.4175183	1	NaN	6.076991	40	99.15812	0.1933622	1	NaN	5.133544	41	88.67915	0.7061403	1	NaN	3.961674
ILMN_1799019	ADRA1A	0003930129	645.0132	0	1	NaN	31.71323	49	343.3531	0	1	NaN	14.22021	34	459.1747	0	1	NaN	19.66155	40	594.5336	0	1	NaN	20.76237	55	533.9338	0	1	NaN	25.35279	36	628.6095	0	1	NaN	26.09122	52	526.2073	0	1	NaN	24.8478	47	463.2838	0	1	NaN	18.48892
ILMN_1679754	ADRA1B	0006900209	153.429	0	1	NaN	7.595555	30	244.7412	0	1	NaN	9.860246	46	231.308	0	1	NaN	13.81728	36	195.9641	0	1	NaN	8.445211	27	311.2099	0	1	NaN	18.65199	38	240.2537	0	1	NaN	12.30803	32	89.11553	0.4559885	1	NaN	4.812106	44	144.5742	0	1	NaN	7.086788
ILMN_1716421	ADRA1D	0002470195	165.9492	0	1	NaN	8.277447	37	156.6771	0	1	NaN	6.024343	50	162.9072	0	1	NaN	9.821855	49	169.3581	0	1	NaN	8.037416	66	200.3053	0	1	NaN	10.56723	47	206.4494	0	1	NaN	9.952864	48	132.0194	0	1	NaN	6.350436	53	161.6809	0	1	NaN	7.820866
ILMN_1659371	ADRA2A	0002030717	322.611	0	1	NaN	12.55775	32	177.0957	0	1	NaN	8.716043	38	267.4694	0	1	NaN	15.07269	42	303.0068	0	1	NaN	16.79066	38	213.6517	0	1	NaN	7.40819	45	300.4749	0	1	NaN	11.43626	38	133.7234	0	1	NaN	6.523152	46	215.0397	0	1	NaN	9.34785
ILMN_1677868	ADRA2B	0005960592	170.1065	0	1	NaN	9.524202	41	129.8911	0	1	NaN	5.45319	55	174.1656	0	1	NaN	11.50717	32	150.7378	0	1	NaN	7.790013	32	165.1039	0	1	NaN	8.480629	42	164.1984	0	1	NaN	7.524869	34	135.5798	0	1	NaN	7.980832	35	148.8143	0	1	NaN	8.935698
ILMN_1733963	ADRA2C	0000630022	116.4068	0.1790393	1	NaN	6.197085	39	113.2016	0.1074499	1	NaN	4.871503	51	108.5601	0.2069464	1	NaN	5.543073	51	113.9791	0.1820809	1	NaN	5.86423	35	120.6636	0.1938775	1	NaN	5.274897	54	116.9104	0.2744526	1	NaN	4.546896	53	89.34589	0.4516594	1	NaN	4.767241	36	103.819	0.2309942	1	NaN	5.756634
ILMN_1804255	ADRB1	0004830068	121.1894	0.1266375	1	NaN	6.236263	43	111.9521	0.1275072	1	NaN	5.838518	42	106.0575	0.2503618	1	NaN	5.746547	35	113.9307	0.183526	1	NaN	6.214915	40	111.1686	0.3469388	1	NaN	5.360007	39	132.4146	0.08175182	1	NaN	6.937829	39	102.1722	0.1313131	1	NaN	5.475557	42	115.4374	0.06725146	1	NaN	5.776868
ILMN_1695590	ADRB2	0001580554	170.1915	0	1	NaN	8.248073	39	155.4468	0	1	NaN	6.308733	44	124.428	0.04630969	1	NaN	6.597702	52	136.6285	0.00867052	1	NaN	5.87684	42	183.8119	0	1	NaN	8.233697	46	156.4515	0	1	NaN	6.302548	49	212.6526	0	1	NaN	12.63214	40	259.0452	0	1	NaN	9.227916
ILMN_1694007	ADRB3	0006370646	106.7563	0.349345	1	NaN	5.839696	41	89.748	0.7636103	1	NaN	4.309947	42	105.1947	0.260492	1	NaN	6.299566	36	104.7799	0.3554913	1	NaN	6.147937	36	119.1561	0.212828	1	NaN	5.43626	47	109.8064	0.4437956	1	NaN	5.047425	43	88.13731	0.4805195	1	NaN	5.119535	33	95.90549	0.4356725	1	NaN	4.4475
ILMN_1673330	ADRBK1	0001070273	91.09863	0.7729257	1	NaN	4.822456	32	91.80588	0.6948424	1	NaN	4.310086	48	96.82748	0.4819103	1	NaN	4.533534	53	89.7038	0.816474	1	NaN	3.834795	34	104.4469	0.5481049	1	NaN	5.541712	36	99.15888	0.7518248	1	NaN	4.422252	49	85.94739	0.5598845	1	NaN	4.742404	52	100.103	0.3099415	1	NaN	5.74014
ILMN_1668900	ADRBK2	0002970681	110.8351	0.2692868	1	NaN	5.438015	41	102.0706	0.3481375	1	NaN	6.212378	39	92.15369	0.633864	1	NaN	4.647119	43	94.7249	0.6748555	1	NaN	4.732004	37	109.6814	0.3950437	1	NaN	7.35741	41	115.15	0.3138686	1	NaN	5.415345	41	84.33924	0.6291486	1	NaN	6.330953	37	90.07155	0.6432748	1	NaN	5.166603
ILMN_1760143	ADRM1	0004050347	3749.046	0	1	NaN	154.5161	41	2529.941	0	1	NaN	66.986	45	2033.856	0	1	NaN	82.15365	35	2409.009	0	1	NaN	75.72018	41	2764.241	0	1	NaN	103.075	48	2624.511	0	1	NaN	100.3377	43	1460.222	0	1	NaN	66.40472	39	2088.242	0	1	NaN	73.89594
ILMN_1790757	ADSL	0003170291	1676.194	0	1	NaN	56.50307	28	1474.828	0	1	NaN	44.66563	51	1320.942	0	1	NaN	48.88565	47	1463.033	0	1	NaN	38.82022	56	1640.087	0	1	NaN	64.24447	43	1590.997	0	1	NaN	34.34875	48	1000.576	0	1	NaN	52.5009	37	1210.291	0	1	NaN	53.19994
ILMN_1778796	ADSS	0000840328	279.9489	0	1	NaN	14.20728	41	167.8151	0	1	NaN	5.698024	58	211.2193	0	1	NaN	10.0942	53	211.0232	0	1	NaN	9.518972	53	245.9757	0	1	NaN	13.2278	45	247.6597	0	1	NaN	10.79558	52	170.6531	0	1	NaN	7.246904	54	187.4862	0	1	NaN	11.99394
ILMN_1749804	ADSSL1	0000240370	145.3995	0.001455604	1	NaN	7.811393	34	110.77	0.1504298	1	NaN	4.509058	50	124.5167	0.04630969	1	NaN	4.931985	46	130.5761	0.03179191	1	NaN	5.984403	52	135.5597	0.04956268	1	NaN	8.221986	43	141.8668	0.02481752	1	NaN	5.261913	41	83.32248	0.6551226	1	NaN	3.896478	45	123.5454	0.02777778	1	NaN	6.790013
ILMN_1720235	ADSSL1	0004120328	202.3493	0	1	NaN	7.515942	51	209.3731	0	1	NaN	7.264128	51	191.8409	0	1	NaN	8.975976	47	191.9789	0	1	NaN	6.451612	53	219.8347	0	1	NaN	9.556249	45	216.0514	0	1	NaN	7.651366	39	848.3564	0	1	NaN	28.39657	57	141.1607	0	1	NaN	7.675056
ILMN_1699404	ADSSL1	0006450324	124.4102	0.1091703	1	NaN	7.147743	33	107.7937	0.2020057	1	NaN	4.315637	46	115.6057	0.09406657	1	NaN	6.837635	37	123.402	0.08381503	1	NaN	6.195504	39	122.2508	0.1690962	1	NaN	6.545742	37	133.8346	0.06715328	1	NaN	6.055744	40	131.3582	0	1	NaN	7.952742	41	113.082	0.08333334	1	NaN	7.902111
ILMN_1736178	AEBP1	0000130349	163.3909	0	1	NaN	7.409924	52	280.8844	0	1	NaN	10.09592	38	170.935	0	1	NaN	7.966661	42	186.0379	0	1	NaN	8.870862	45	273.0308	0	1	NaN	12.2067	38	193.8354	0	1	NaN	8.623399	36	265.642	0	1	NaN	11.46788	57	245.0409	0	1	NaN	9.32653
ILMN_1803376	AEBP2	0000240075	1009.305	0	1	NaN	50.28364	38	585.3199	0	1	NaN	19.93343	39	684.2244	0	1	NaN	40.05926	36	747.4344	0	1	NaN	22.08089	34	825.0375	0	1	NaN	39.1411	33	939.6218	0	1	NaN	33.03298	39	296.3856	0	1	NaN	10.64457	48	575.1305	0	1	NaN	16.99697
ILMN_1712944	AES	0004200180	9546.623	0	1	NaN	358.0122	41	6029.83	0	1	NaN	198.3314	36	5694.597	0	1	NaN	218.7809	37	6978.328	0	1	NaN	179.4036	69	6466.815	0	1	NaN	197.5372	45	5884.85	0	1	NaN	161.5737	44	2257.246	0	1	NaN	126.2675	27	5671.673	0	1	NaN	266.0786
ILMN_1707958	AES	0004920500	256.7118	0	1	NaN	15.45964	32	167.9096	0	1	NaN	8.223216	40	154.7272	0	1	NaN	7.560972	35	261.4941	0	1	NaN	9.917012	49	282.5591	0	1	NaN	18.86078	40	280.6462	0	1	NaN	12.14689	48	109.7886	0.05050505	1	NaN	5.518495	44	245.0764	0	1	NaN	9.438801
ILMN_1651235	AFAP	0001740450	123.9809	0.1106259	1	NaN	6.066393	33	117.6035	0.0730659	1	NaN	5.762064	33	110.0151	0.1852388	1	NaN	7.268508	34	123.3716	0.08526012	1	NaN	4.90609	56	111.0629	0.3527697	1	NaN	7.370797	27	124.4759	0.150365	1	NaN	4.682199	39	98.98971	0.1962482	1	NaN	5.698853	52	110.691	0.1038012	1	NaN	4.128049
ILMN_1660424	AFAP	0002100338	143.4435	0.004366812	1	NaN	8.92097	25	108.6019	0.1848138	1	NaN	5.345378	43	127.3987	0.02460203	1	NaN	7.176362	54	119.7505	0.1213873	1	NaN	5.036361	46	111.0659	0.3527697	1	NaN	5.646921	34	123.6003	0.1620438	1	NaN	5.981702	36	76.4683	0.8730159	1	NaN	5.518181	35	109.6359	0.1169591	1	NaN	3.901777
ILMN_1701998	AFAP	0006200332	1142.678	0	1	NaN	40.44916	49	512.9373	0	1	NaN	14.61916	44	706.2754	0	1	NaN	40.66578	32	651.1569	0	1	NaN	20.38186	37	919.8476	0	1	NaN	34.49744	45	776.6702	0	1	NaN	31.74213	40	395.5203	0	1	NaN	17.67875	40	602.2596	0	1	NaN	23.62298
ILMN_1694140	AFAP1L1	0001400170	154.8923	0	1	NaN	7.079528	47	132.0987	0	1	NaN	3.663766	60	106.2775	0.2474674	1	NaN	6.815785	24	131.3135	0.02745665	1	NaN	5.951156	51	126.6672	0.1137026	1	NaN	11.0411	33	142.1035	0.02481752	1	NaN	7.285308	37	145.996	0	1	NaN	9.035174	42	138.1993	0	1	NaN	6.049314
ILMN_1730995	AFAP1L2	0004040309	2417.383	0	1	NaN	66.35525	36	1523.012	0	1	NaN	34.65084	25	1509.793	0	1	NaN	58.01381	41	1775.892	0	1	NaN	54.88785	42	2250.001	0	1	NaN	81.4892	42	2221.196	0	1	NaN	51.85291	45	1211.247	0	1	NaN	45.54608	42	1933.179	0	1	NaN	66.46574
ILMN_1702696	AFAR3	0006760162	335.4955	0	1	NaN	14.46449	51	202.1719	0	1	NaN	9.093225	45	228.1323	0	1	NaN	9.809128	51	215.8901	0	1	NaN	7.994572	52	208.3517	0	1	NaN	9.260165	58	243.5127	0	1	NaN	9.436016	34	99.77231	0.1717172	1	NaN	5.811452	41	196.1976	0	1	NaN	7.806988
ILMN_1673119	AFF1	0003130070	143.3177	0.004366812	1	NaN	7.397239	38	130.0725	0	1	NaN	5.004345	47	151.6497	0	1	NaN	6.892299	36	135.8059	0.01156069	1	NaN	5.098429	53	131.8097	0.07434402	1	NaN	6.050536	33	156.0055	0	1	NaN	4.986182	56	128.1527	0	1	NaN	5.610353	52	129.4405	0.001461988	1	NaN	6.415695
ILMN_1725889	AFF2	0003460021	1864.985	0	1	NaN	100.0233	32	887.3577	0	1	NaN	27.3768	47	1014.184	0	1	NaN	63.28999	31	1433.122	0	1	NaN	49.31202	44	1392.02	0	1	NaN	55.63369	36	1606.148	0	1	NaN	52.70899	40	94.67216	0.2784993	1	NaN	4.650498	52	1116.421	0	1	NaN	34.36764
ILMN_1775235	AFF3	0000630521	2828.814	0	1	NaN	100.1724	45	1663.791	0	1	NaN	50.30788	39	1559.391	0	1	NaN	77.68298	46	2069.521	0	1	NaN	72.52177	37	2025.022	0	1	NaN	121.4391	42	2180.837	0	1	NaN	59.65192	46	178.9971	0	1	NaN	6.911064	64	1982.156	0	1	NaN	65.84892
ILMN_1697308	AFF3	0005960731	93.73615	0.6957787	1	NaN	5.471495	34	109.8593	0.1618911	1	NaN	5.571775	45	112.7554	0.1374819	1	NaN	5.876635	36	102.0131	0.4291908	1	NaN	3.595909	33	119.4509	0.2011662	1	NaN	7.158323	46	108.1319	0.480292	1	NaN	3.619032	36	90.93207	0.3867244	1	NaN	3.448911	39	102.5204	0.2573099	1	NaN	4.687105
ILMN_1677951	AFF3	0007550341	941.3533	0	1	NaN	37.03967	38	448.897	0	1	NaN	15.0602	36	535.8013	0	1	NaN	30.96519	37	501.1022	0	1	NaN	16.95313	48	480.6568	0	1	NaN	24.09921	43	436.7008	0	1	NaN	17.44587	41	108.5315	0.05339105	1	NaN	6.75185	41	477.3487	0	1	NaN	18.05551
ILMN_1708502	AFF4	0002340093	2029.176	0	1	NaN	78.44037	33	957.8052	0	1	NaN	31.27616	42	1866.625	0	1	NaN	84.58725	44	1434.336	0	1	NaN	38.77114	53	2108.847	0	1	NaN	78.85647	50	1715.874	0	1	NaN	49.10999	40	651.8276	0	1	NaN	25.80937	61	1031.073	0	1	NaN	32.15733
ILMN_1792109	AFG3L1	0002140025	1772.468	0	1	NaN	58.68019	53	869.8476	0	1	NaN	24.48747	48	1033.502	0	1	NaN	49.01926	59	1177.001	0	1	NaN	34.92653	51	1035.567	0	1	NaN	44.84808	39	1425.437	0	1	NaN	37.51134	61	661.2157	0	1	NaN	28.06534	45	1009.383	0	1	NaN	28.85631
ILMN_1699172	AFG3L1	0005220301	230.3175	0	1	NaN	11.06407	38	124.1146	0.01146132	1	NaN	4.127367	51	191.5751	0	1	NaN	11.39623	42	143.1073	0	1	NaN	6.059739	36	170.9419	0	1	NaN	9.900796	43	195.2409	0	1	NaN	8.540361	39	107.9032	0.06060606	1	NaN	6.22974	45	146.9865	0	1	NaN	10.44006
ILMN_1686357	AFG3L2	0002490376	866.0334	0	1	NaN	30.11231	36	570.0189	0	1	NaN	15.68879	41	674.8816	0	1	NaN	36.29869	41	792.9781	0	1	NaN	19.78249	47	994.995	0	1	NaN	31.70101	47	851.0366	0	1	NaN	24.04002	37	472.168	0	1	NaN	20.79776	38	708.9517	0	1	NaN	30.67
ILMN_1670135	AFM	0007650451	91.47375	0.7641922	1	NaN	4.219665	49	89.13804	0.7851003	1	NaN	3.619457	46	80.85354	0.9305354	1	NaN	4.283777	44	100.4769	0.4797688	1	NaN	5.377197	38	97.31905	0.7667639	1	NaN	6.718423	35	113.2425	0.3474452	1	NaN	5.137273	36	80.38303	0.7647908	1	NaN	3.63833	48	88.68842	0.7061403	1	NaN	4.877099
ILMN_1707551	AFMID	0004780370	1462.7	0	1	NaN	60.89717	42	917.426	0	1	NaN	32.67028	33	469.8671	0	1	NaN	25.59546	32	1113.117	0	1	NaN	40.80188	35	1046.817	0	1	NaN	35.03437	47	1046.113	0	1	NaN	31.57501	49	1524.837	0	1	NaN	70.97334	47	759.8849	0	1	NaN	24.40846
ILMN_1782204	AFP	0005420040	107.2492	0.3406114	1	NaN	5.594514	39	111.5367	0.1346705	1	NaN	4.237479	37	112.1541	0.146165	1	NaN	7.027594	42	116.0449	0.166185	1	NaN	4.675488	44	126.0409	0.1253644	1	NaN	6.222872	46	125.5753	0.1459854	1	NaN	5.307078	39	110.8205	0.03896104	1	NaN	5.897024	40	98.51718	0.3494152	1	NaN	4.342182
ILMN_1795996	AFTPH	0002230392	479.2153	0	1	NaN	19.58805	41	358.5632	0	1	NaN	14.50061	50	378.1169	0	1	NaN	19.49252	51	390.9936	0	1	NaN	24.30304	35	354.2653	0	1	NaN	19.32771	44	411.7385	0	1	NaN	15.86273	54	162.401	0	1	NaN	7.176437	48	326.7471	0	1	NaN	18.03629
ILMN_1767722	AFTPH	0003870397	2731.547	0	1	NaN	93.93328	36	1133.026	0	1	NaN	32.31601	46	1893.381	0	1	NaN	78.29735	40	1921.941	0	1	NaN	47.84771	44	1965.629	0	1	NaN	59.2079	45	1904.545	0	1	NaN	44.05824	48	184.6755	0	1	NaN	10.87453	49	1210.652	0	1	NaN	33.8721
ILMN_1802631	AGA	0006940465	384.6901	0	1	NaN	15.04918	46	374.5407	0	1	NaN	16.01115	37	344.4818	0	1	NaN	17.14385	38	314.7933	0	1	NaN	13.50889	28	425.838	0	1	NaN	20.62648	41	446.6291	0	1	NaN	12.92897	43	856.4852	0	1	NaN	47.92751	33	170.3461	0	1	NaN	6.405655
ILMN_1735591	AGAP2	0001110402	745.5574	0	1	NaN	40.15909	36	306.2979	0	1	NaN	12.28921	53	383.3954	0	1	NaN	17.78545	49	479.1415	0	1	NaN	18.02073	36	394.0522	0	1	NaN	20.71721	42	470.0699	0	1	NaN	16.45186	48	96.40508	0.2337662	1	NaN	5.825247	42	455.1387	0	1	NaN	16.35991
ILMN_1688627	AGBL2	0002120711	98.5705	0.5487627	1	NaN	5.189985	48	85.29689	0.8911175	1	NaN	2.765151	60	100.1782	0.3806078	1	NaN	7.367604	32	95.67438	0.6430636	1	NaN	4.340727	54	111.6116	0.3381924	1	NaN	4.662637	63	106.4485	0.5182482	1	NaN	4.359219	57	89.02792	0.4588745	1	NaN	4.221747	44	90.36473	0.6315789	1	NaN	4.439187
ILMN_1672767	AGBL3	0002970484	103.8454	0.4017467	1	NaN	5.073108	42	87.85005	0.8338109	1	NaN	3.414896	40	103.6473	0.3024602	1	NaN	5.487211	49	111.1159	0.2442196	1	NaN	5.663431	38	119.2636	0.2099125	1	NaN	6.250193	51	106.8761	0.5094891	1	NaN	4.372341	41	86.34721	0.5483406	1	NaN	5.66027	35	109.0113	0.128655	1	NaN	5.033607
ILMN_1745097	AGBL4	0005810152	172.7265	0	1	NaN	8.538761	42	140.9668	0	1	NaN	5.752596	31	155.1753	0	1	NaN	8.444498	39	161.2046	0	1	NaN	6.387866	45	171.4426	0	1	NaN	9.377352	45	187.7146	0	1	NaN	7.637638	53	116.1436	0.01154401	1	NaN	5.106078	41	145.4379	0	1	NaN	6.774589
ILMN_1693148	AGC1	0004780368	75.55764	0.9912664	1	NaN	5.563339	31	95.16498	0.5902579	1	NaN	5.588494	34	83.46769	0.8856729	1	NaN	4.024216	42	90.30631	0.7991329	1	NaN	3.82095	36	93.10979	0.8658892	1	NaN	3.793756	42	95.61014	0.8481752	1	NaN	4.28194	41	75.74817	0.8816739	1	NaN	3.922509	40	85.03623	0.7982456	1	NaN	5.008246
ILMN_1686157	AGC1	0005910377	106.3734	0.356623	1	NaN	7.976687	35	99.49638	0.4283668	1	NaN	4.481772	38	95.27538	0.5354559	1	NaN	3.99173	45	112.0018	0.2254335	1	NaN	5.772833	40	110.3679	0.3760933	1	NaN	5.833771	25	108.3766	0.4729927	1	NaN	4.829073	32	91.85901	0.3578644	1	NaN	5.313788	35	93.00964	0.5540935	1	NaN	4.682582
ILMN_1690829	AGER	0004610390	121.5322	0.1266375	1	NaN	9.50226	28	111.1895	0.1404011	1	NaN	6.7928	33	113.9266	0.1244573	1	NaN	6.598906	36	114.4734	0.1777457	1	NaN	6.565787	40	107.8937	0.4387755	1	NaN	6.079545	41	111.5589	0.3956204	1	NaN	6.045161	39	91.3882	0.3737374	1	NaN	4.057438	41	108.7027	0.1359649	1	NaN	7.14599
ILMN_1729777	AGER	0005090672	171.3591	0	1	NaN	10.91146	32	123.201	0.01575931	1	NaN	6.466386	39	127.0591	0.0260492	1	NaN	6.072505	43	132.9908	0.0216763	1	NaN	6.813208	31	129.753	0.08600583	1	NaN	5.718261	33	138.8573	0.0350365	1	NaN	7.122056	33	114.339	0.01875902	1	NaN	5.273258	39	119.3775	0.04824561	1	NaN	4.742173
ILMN_1776153	AGGF1	0002100605	445.4715	0	1	NaN	29.86148	25	276.1645	0	1	NaN	17.44147	29	264.2273	0	1	NaN	15.632	41	305.4483	0	1	NaN	12.54064	39	381.5844	0	1	NaN	17.91967	46	356.4032	0	1	NaN	20.45914	32	130.9572	0	1	NaN	8.432827	42	270.7519	0	1	NaN	11.53356
ILMN_1772645	AGK	0005900242	1342.135	0	1	NaN	53.66384	49	822.5342	0	1	NaN	26.74043	38	943.1528	0	1	NaN	41.51991	39	1070.869	0	1	NaN	33.49417	41	1317.129	0	1	NaN	56.63346	30	1282.798	0	1	NaN	31.24501	52	400.7509	0	1	NaN	17.81905	44	902.6501	0	1	NaN	32.05161
ILMN_1680343	AGL	0000160364	115.8097	0.1863173	1	NaN	6.883326	35	115.6442	0.08166189	1	NaN	6.1183	28	102.1409	0.3328509	1	NaN	4.768641	41	102.8393	0.4089595	1	NaN	6.055639	30	90.24166	0.925656	1	NaN	4.191708	40	117.2506	0.2656934	1	NaN	5.627903	46	89.09641	0.4559885	1	NaN	5.876461	42	99.98802	0.3099415	1	NaN	3.878495
ILMN_1775082	AGL	0002760129	112.937	0.2256186	1	NaN	5.928915	44	96.69543	0.512894	1	NaN	3.864266	50	90.77346	0.6772793	1	NaN	3.838278	51	94.72517	0.6748555	1	NaN	4.650783	33	112.2747	0.3236152	1	NaN	6.238791	45	111.9793	0.3854015	1	NaN	5.171058	47	92.58463	0.3290043	1	NaN	4.849152	52	106.0676	0.1842105	1	NaN	5.325813
ILMN_1750235	AGL	0005720554	134.333	0.0363901	1	NaN	5.863633	42	115.0567	0.08739255	1	NaN	3.440526	40	131.7819	0.008683068	1	NaN	8.483138	39	130.8985	0.02745665	1	NaN	6.262615	38	141.6211	0.01457726	1	NaN	7.119573	47	140.7143	0.02919708	1	NaN	5.047748	46	96.14169	0.2380952	1	NaN	4.74139	36	139.7129	0	1	NaN	6.344596
ILMN_1717468	AGL	0006510364	130.3857	0.05676856	1	NaN	5.93127	38	104.0632	0.2922636	1	NaN	5.121252	36	115.881	0.09406657	1	NaN	6.865431	37	134.3509	0.01445087	1	NaN	7.109953	45	150.0306	0	1	NaN	11.19659	40	137.8001	0.03941606	1	NaN	8.561361	32	116.625	0.01154401	1	NaN	7.623535	37	159.691	0	1	NaN	14.20436
ILMN_1664006	AGL	0006980402	568.2917	0	1	NaN	24.15572	51	337.2429	0	1	NaN	13.49149	42	494.3601	0	1	NaN	33.95203	38	366.9213	0	1	NaN	16.55394	39	557.9831	0	1	NaN	20.56593	47	449.0386	0	1	NaN	16.82613	51	202.1268	0	1	NaN	10.82602	40	291.0847	0	1	NaN	12.40174
ILMN_1707169	AGMAT	0005820189	106.5393	0.356623	1	NaN	4.693633	42	112.1077	0.1260745	1	NaN	6.13987	37	99.00729	0.4153401	1	NaN	5.262803	32	99.85742	0.5	1	NaN	3.889241	44	111.0265	0.3556851	1	NaN	6.291684	37	119.3484	0.2218978	1	NaN	5.0454	36	92.25053	0.3448773	1	NaN	5.860266	34	103.5988	0.2353801	1	NaN	5.335652
ILMN_1697790	AGPAT1	0005890722	131.4709	0.04949054	1	NaN	7.999535	40	112.2534	0.1260745	1	NaN	4.2667	37	114.9038	0.1114327	1	NaN	5.906236	47	142.0927	0	1	NaN	7.927808	51	129.5375	0.08600583	1	NaN	5.384071	33	145.6786	0.02043796	1	NaN	4.816135	41	99.06583	0.1962482	1	NaN	5.244123	51	113.6515	0.08333334	1	NaN	6.679719
ILMN_1779109	AGPAT1	0006550201	69.10666	1	1	NaN	3.174064	40	75.95037	0.9928367	1	NaN	3.560044	46	82.59039	0.8958032	1	NaN	3.702211	38	83.59559	0.9436416	1	NaN	4.280022	39	87.72722	0.9518951	1	NaN	3.909428	46	96.93455	0.8160584	1	NaN	4.692003	37	70.82046	0.9639249	1	NaN	4.145616	38	73.17939	0.9868421	1	NaN	3.375508
ILMN_1751657	AGPAT1	0007550148	348.3463	0	1	NaN	17.11497	46	240.7392	0	1	NaN	12.94114	34	247.5538	0	1	NaN	14.25207	41	261.7256	0	1	NaN	13.05942	26	338.6655	0	1	NaN	19.09435	48	262.5382	0	1	NaN	9.816139	49	244.2279	0	1	NaN	12.01384	35	230.8326	0	1	NaN	18.28283
ILMN_1732176	AGPAT2	0006200121	157.2346	0	1	NaN	9.713695	42	136.4924	0	1	NaN	6.555357	32	126.1546	0.02749638	1	NaN	5.866718	40	146.1703	0	1	NaN	6.203497	45	145.1694	0.00728863	1	NaN	8.527925	32	156.3035	0	1	NaN	7.352215	41	110.6233	0.04040404	1	NaN	6.022292	41	134.6713	0	1	NaN	10.72678
ILMN_1681081	AGPAT2	0006860039	147.1869	0	1	NaN	8.536106	39	118.9965	0.0530086	1	NaN	6.015956	30	100.8402	0.3675832	1	NaN	5.894328	38	121.2123	0.1026012	1	NaN	4.358732	50	129.866	0.08600583	1	NaN	8.21863	33	126.7495	0.1343066	1	NaN	6.029001	30	100.4291	0.1529582	1	NaN	5.750811	43	128.5415	0.004385965	1	NaN	9.1568
ILMN_1678548	AGPAT3	0002470113	952.2957	0	1	NaN	29.88104	43	441.0679	0	1	NaN	17.88776	46	680.4709	0	1	NaN	35.12562	46	698.1472	0	1	NaN	18.37211	47	793.0012	0	1	NaN	35.54457	39	726.3064	0	1	NaN	22.06086	48	929.312	0	1	NaN	34.25129	48	591.4008	0	1	NaN	22.71169
ILMN_1732672	AGPAT4	0002470133	92.00036	0.7467249	1	NaN	4.527608	50	93.78733	0.6446992	1	NaN	3.228016	50	92.17196	0.633864	1	NaN	4.610933	38	94.82852	0.6734104	1	NaN	4.497316	42	104.6461	0.5437317	1	NaN	7.478867	47	98.16261	0.7839416	1	NaN	3.982472	54	118.3424	0.005772006	1	NaN	4.974914	43	90.98657	0.6125731	1	NaN	5.773798
ILMN_1730504	AGPAT4	0004210477	1737.757	0	1	NaN	64.91838	42	727.4619	0	1	NaN	23.44492	45	1279.813	0	1	NaN	56.78989	52	1340.904	0	1	NaN	38.62968	39	1504.982	0	1	NaN	68.66013	49	1651.308	0	1	NaN	54.80762	41	4615.649	0	1	NaN	190.9879	43	1130.666	0	1	NaN	33.99605
ILMN_1768029	AGPAT5	0004050408	1868.855	0	1	NaN	75.42635	53	1596.029	0	1	NaN	57.0051	39	1351.63	0	1	NaN	58.22154	34	1199.813	0	1	NaN	39.83087	39	1586.463	0	1	NaN	48.00322	57	1577.818	0	1	NaN	60.2639	38	1625.915	0	1	NaN	57.32768	47	886.7008	0	1	NaN	33.6675
ILMN_1740752	AGPAT6	0005670291	177.7475	0	1	NaN	9.375488	46	142.6464	0	1	NaN	4.964805	44	162.7837	0	1	NaN	9.050629	47	144.9063	0	1	NaN	6.242713	50	197.7492	0	1	NaN	10.02697	35	166.1491	0	1	NaN	7.044744	53	128.9187	0	1	NaN	7.689923	44	153.4054	0	1	NaN	6.371508
ILMN_1674759	AGPAT7	0006350427	842.0864	0	1	NaN	29.80552	42	522.6668	0	1	NaN	24.39449	38	559.6277	0	1	NaN	21.7124	48	690.339	0	1	NaN	22.26546	53	500.4521	0	1	NaN	26.97859	33	654.6305	0	1	NaN	20.89675	57	131.6387	0	1	NaN	7.84709	49	565.4918	0	1	NaN	20.36808
ILMN_1794875	AGPAT9	0007610546	418.4197	0	1	NaN	15.02065	38	440.9711	0	1	NaN	10.83917	33	717.7407	0	1	NaN	29.83829	49	565.7537	0	1	NaN	20.7561	33	485.2165	0	1	NaN	19.75457	39	774.8051	0	1	NaN	27.36397	46	103.8157	0.1010101	1	NaN	4.847467	43	431.1588	0	1	NaN	15.60698
ILMN_1750465	AGPS	0002450484	345.3661	0	1	NaN	13.10581	47	183.7037	0	1	NaN	7.503452	41	241.2362	0	1	NaN	16.01759	35	241.3141	0	1	NaN	9.465952	48	321.6849	0	1	NaN	14.01828	55	305.9075	0	1	NaN	10.53192	49	221.9751	0	1	NaN	9.12609	52	219.0406	0	1	NaN	8.974973
ILMN_1814151	AGR2	0002320441	111.2984	0.2605531	1	NaN	5.676392	37	106.0689	0.234957	1	NaN	5.418872	40	113.7833	0.1273517	1	NaN	5.830363	45	110.1736	0.2716763	1	NaN	4.337912	51	119.1313	0.212828	1	NaN	6.000102	39	140.3013	0.02919708	1	NaN	7.689145	33	97.15942	0.2164502	1	NaN	4.639347	49	100.1313	0.3099415	1	NaN	6.25639
ILMN_1728787	AGR3	0004210411	82.13136	0.9490539	1	NaN	3.950571	41	100.6425	0.3882521	1	NaN	5.154023	44	83.6611	0.8798842	1	NaN	3.774083	43	90.97346	0.7875723	1	NaN	4.081535	47	91.28997	0.9169096	1	NaN	4.046629	50	92.04179	0.9211679	1	NaN	3.378296	52	74.66769	0.9105339	1	NaN	3.353562	55	91.44741	0.6023392	1	NaN	4.884965
ILMN_1770454	AGRN	0001340128	344.2863	0	1	NaN	17.21588	39	214.5974	0	1	NaN	9.943927	50	272.1836	0	1	NaN	13.52639	54	332.1812	0	1	NaN	12.80852	48	260.7358	0	1	NaN	13.8945	36	350.4713	0	1	NaN	19.65901	35	1013.884	0	1	NaN	65.51461	33	319.5798	0	1	NaN	21.23801
ILMN_1714253	AGRP	0003310348	135.6265	0.02765648	1	NaN	6.304079	46	115.1522	0.08595989	1	NaN	4.442579	44	110.8667	0.170767	1	NaN	5.588031	46	138.9792	0.005780347	1	NaN	5.774815	51	133.7067	0.05976677	1	NaN	5.842385	41	151.8622	0	1	NaN	7.533822	35	101.743	0.1327561	1	NaN	6.625844	44	133.91	0	1	NaN	7.620625
ILMN_1770336	AGRP	0004540706	126.778	0.09170306	1	NaN	6.282047	37	91.72101	0.6962751	1	NaN	3.173467	36	104.3716	0.2908828	1	NaN	5.204489	42	106.0584	0.3381503	1	NaN	6.41391	31	115.4346	0.260933	1	NaN	6.499673	37	110.8107	0.4160584	1	NaN	4.407115	41	95.64778	0.2525252	1	NaN	5.094455	49	93.19905	0.5467836	1	NaN	5.947667
ILMN_1815242	AGT	0006380273	1518.996	0	1	NaN	65.51731	33	1152.322	0	1	NaN	31.90779	45	1104.448	0	1	NaN	58.1425	41	1306.225	0	1	NaN	38.04084	48	1888.282	0	1	NaN	66.00665	46	1374.856	0	1	NaN	40.08389	41	1996.896	0	1	NaN	77.13791	38	974.1981	0	1	NaN	32.05751
ILMN_1718071	AGTPBP1	0004860132	2081.581	0	1	NaN	76.23289	42	1030.048	0	1	NaN	27.6475	41	1385.144	0	1	NaN	61.9666	43	1390.643	0	1	NaN	43.76108	47	1650.141	0	1	NaN	75.40037	34	1574.381	0	1	NaN	38.80654	39	2124.329	0	1	NaN	84.68224	36	1088.576	0	1	NaN	30.59364
ILMN_1814327	AGTR1	0001500736	191.8781	0	1	NaN	9.498372	38	155.4967	0	1	NaN	4.765469	55	149.8458	0	1	NaN	7.600051	42	142.8481	0	1	NaN	5.436982	43	144.2124	0.00728863	1	NaN	6.806941	50	216.0206	0	1	NaN	9.676771	39	106.7329	0.06493507	1	NaN	4.110797	49	157.7725	0	1	NaN	7.595252
ILMN_1775634	AGTR2	0007210632	148.5766	0	1	NaN	7.730045	40	115.1144	0.08595989	1	NaN	4.145366	53	142.2617	0	1	NaN	7.123681	43	134.9308	0.01156069	1	NaN	4.655773	44	119.1661	0.212828	1	NaN	5.555255	44	144.713	0.02043796	1	NaN	4.671725	41	132.5409	0	1	NaN	8.330704	37	138.8339	0	1	NaN	7.265113
ILMN_1802458	AGTRAP	0006900593	118.6776	0.154294	1	NaN	6.317038	36	125.7841	0.01146132	1	NaN	5.931721	39	112.3213	0.1447178	1	NaN	7.699969	31	126.9535	0.05635838	1	NaN	6.525778	44	117.0997	0.2390671	1	NaN	6.976649	33	139.0209	0.03211679	1	NaN	7.20441	41	233.3618	0	1	NaN	9.416686	47	123.6998	0.02777778	1	NaN	6.657688
ILMN_1700183	AGTRL1	0000610139	236.1704	0	1	NaN	13.12627	31	239.201	0	1	NaN	13.93065	30	263.4117	0	1	NaN	12.82132	56	203.2253	0	1	NaN	7.394227	43	999.3242	0	1	NaN	45.83659	38	340.8101	0	1	NaN	12.80821	44	2815.388	0	1	NaN	147.7297	33	218.7445	0	1	NaN	8.9413
ILMN_1709796	AGXT	0004920678	95.47476	0.6375546	1	NaN	4.862855	34	88.05955	0.8237822	1	NaN	3.660656	36	82.30348	0.8972504	1	NaN	3.78722	29	96.75011	0.6083815	1	NaN	5.094049	36	100.6711	0.6734694	1	NaN	4.628558	42	106.7515	0.5138686	1	NaN	5.49329	39	77.69782	0.8441558	1	NaN	4.008832	38	89.14761	0.6798246	1	NaN	4.880879
ILMN_1783963	AGXT2	0006980228	103.5488	0.4075691	1	NaN	5.873063	39	90.1655	0.7535816	1	NaN	3.819327	49	93.63552	0.5861071	1	NaN	5.542132	33	97.13315	0.5968208	1	NaN	4.552809	39	96.38783	0.7886297	1	NaN	5.703138	40	106.8966	0.5094891	1	NaN	4.462038	41	83.09476	0.6608946	1	NaN	4.377957	41	89.39556	0.6695907	1	NaN	4.393995
ILMN_1757807	AGXT2L1	0005310554	567.6963	0	1	NaN	22.89069	35	657.666	0	1	NaN	22.11389	48	672.459	0	1	NaN	26.59073	47	669.0298	0	1	NaN	21.86616	42	1599.262	0	1	NaN	56.16705	51	1008.547	0	1	NaN	24.48067	48	1260.729	0	1	NaN	52.21359	40	394.1646	0	1	NaN	12.69104
ILMN_1686370	AGXT2L2	0007320288	167.6606	0	1	NaN	9.201417	36	115.0946	0.08595989	1	NaN	4.395424	53	120.1334	0.06657019	1	NaN	5.122038	39	150.5004	0	1	NaN	6.859552	34	150.4645	0	1	NaN	8.340941	52	148.8507	0.005839416	1	NaN	6.236592	47	151.4863	0	1	NaN	7.486352	45	133.7478	0	1	NaN	6.582134
ILMN_1809139	AHCTF1	0006060717	1455.122	0	1	NaN	50.5387	43	879.2939	0	1	NaN	25.2924	43	1173.164	0	1	NaN	48.78151	51	1198.395	0	1	NaN	40.96983	32	1689.498	0	1	NaN	65.61346	35	1762.193	0	1	NaN	62.61013	33	421.2596	0	1	NaN	17.63715	46	891.471	0	1	NaN	36.56041
ILMN_1657862	AHCY	0007320593	1150.536	0	1	NaN	41.92326	30	863.1559	0	1	NaN	29.51195	42	818.6513	0	1	NaN	35.28025	42	823.4901	0	1	NaN	23.17636	42	1200.969	0	1	NaN	40.30071	52	912.7695	0	1	NaN	25.00188	39	1367.054	0	1	NaN	44.95944	43	664.0442	0	1	NaN	19.11257
ILMN_1770412	AHCYL1	0006100066	9198.567	0	1	NaN	372.3533	35	5425.853	0	1	NaN	147.8546	41	7908.447	0	1	NaN	393.9014	32	7374	0	1	NaN	202.349	47	9876.574	0	1	NaN	386.4659	41	8640.055	0	1	NaN	226.1382	38	8565.779	0	1	NaN	351.0972	48	5155.154	0	1	NaN	174.0759
ILMN_1712786	AHCYL2	0000240240	775.2429	0	1	NaN	27.4183	47	523.0565	0	1	NaN	16.92699	40	635.2368	0	1	NaN	23.53514	56	618.4935	0	1	NaN	18.39659	42	628.3294	0	1	NaN	27.48041	49	640.4165	0	1	NaN	15.0612	42	508.2348	0	1	NaN	22.34449	47	466.4459	0	1	NaN	17.44506
ILMN_1655491	AHDC1	0001010463	1659.223	0	1	NaN	75.18975	36	525.2369	0	1	NaN	19.58716	35	1037.478	0	1	NaN	49.75054	41	1111.266	0	1	NaN	34.20005	42	997.2148	0	1	NaN	44.19868	44	839.5977	0	1	NaN	24.96052	48	371.8797	0	1	NaN	17.71924	37	724.0436	0	1	NaN	22.88321
ILMN_1791006	AHI1	0006560020	3436.625	0	1	NaN	127.8164	41	1994.302	0	1	NaN	49.50228	48	2885.709	0	1	NaN	116.5002	46	2683.106	0	1	NaN	69.6982	48	2535.238	0	1	NaN	106.1896	36	2915.616	0	1	NaN	75.55855	40	580.4097	0	1	NaN	28.4719	50	2119.766	0	1	NaN	77.85899
ILMN_1726703	AHNAK	0000060397	2442.555	0	1	NaN	57.81442	48	3240.006	0	1	NaN	85.9461	40	3141.068	0	1	NaN	131.8023	42	3006.04	0	1	NaN	107.7041	40	3873.007	0	1	NaN	123.3897	52	2885.473	0	1	NaN	77.35035	41	3925.26	0	1	NaN	164.7373	40	3096.116	0	1	NaN	87.2255
ILMN_1792495	AHNAK	0003120746	110.6365	0.2736536	1	NaN	5.020578	41	119.4211	0.0487106	1	NaN	5.175371	47	126.0222	0.03039074	1	NaN	5.86472	51	130.0529	0.03757225	1	NaN	5.483232	41	156.5301	0	1	NaN	7.129634	38	125.6211	0.1445255	1	NaN	4.312839	57	125.2691	0	1	NaN	6.598552	46	116.6004	0.05994152	1	NaN	8.753142
ILMN_1787375	AHNAK	0006280086	160.6581	0	1	NaN	8.919921	39	159.0568	0	1	NaN	8.121619	37	164.0382	0	1	NaN	11.02794	27	134.7581	0.01300578	1	NaN	8.869208	21	222.2939	0	1	NaN	9.850248	53	174.8269	0	1	NaN	9.853234	36	148.9347	0	1	NaN	6.550539	43	134.6877	0	1	NaN	6.06025
ILMN_1812640	AHR	0000840189	15291.39	0	1	NaN	438.4979	33	11303.3	0	1	NaN	282.1969	55	12436.58	0	1	NaN	607.3774	42	11216.99	0	1	NaN	274.8426	60	10135.09	0	1	NaN	349.6081	45	13237.56	0	1	NaN	414.7321	38	7914.103	0	1	NaN	304.1122	53	10455.69	0	1	NaN	398.8999
ILMN_1782679	AHRR	0001400079	87.951	0.8500728	1	NaN	4.386618	33	87.10619	0.8481376	1	NaN	3.561416	38	90.56415	0.6845152	1	NaN	4.196155	46	88.78922	0.8410405	1	NaN	3.618101	37	87.8422	0.9489796	1	NaN	4.248707	26	106.4211	0.5211679	1	NaN	4.547361	49	77.46535	0.8542569	1	NaN	4.044222	50	89.94244	0.6505848	1	NaN	4.568645
ILMN_1703617	AHSA1	0003990192	1750.531	0	1	NaN	61.47664	49	878.6298	0	1	NaN	35.85453	39	1057.522	0	1	NaN	41.49412	48	1417.076	0	1	NaN	77.65144	31	969.4433	0	1	NaN	43.28918	45	1624.546	0	1	NaN	39.57107	52	1242.043	0	1	NaN	41.06364	43	1127.208	0	1	NaN	35.19314
ILMN_1798308	AHSA2	0004880347	754.9306	0	1	NaN	31.32059	36	390.6477	0	1	NaN	13.58582	44	683.3309	0	1	NaN	44.70087	33	642.6205	0	1	NaN	19.37836	52	281.0476	0	1	NaN	13.14491	43	622.766	0	1	NaN	19.55903	43	1142.237	0	1	NaN	49.34605	47	453.1338	0	1	NaN	16.24896
ILMN_1730625	AHSG	0006350458	106.5084	0.356623	1	NaN	5.226287	50	111.2652	0.1389685	1	NaN	5.163302	43	105.7351	0.2547033	1	NaN	5.298957	40	106.0279	0.3381503	1	NaN	5.31144	42	118.1513	0.2230321	1	NaN	6.62314	38	121.0409	0.2014599	1	NaN	5.099111	57	88.88589	0.4632035	1	NaN	5.111024	38	117.271	0.05409357	1	NaN	5.211111
ILMN_1792434	AICDA	0005960392	107.674	0.3289665	1	NaN	4.493716	40	112.0083	0.1275072	1	NaN	4.54916	30	111.877	0.1534009	1	NaN	5.931311	37	106.9423	0.3193642	1	NaN	4.547878	46	120.7919	0.1924198	1	NaN	6.453571	39	124.2176	0.1532847	1	NaN	5.084141	53	107.3431	0.06349207	1	NaN	6.18006	39	96.46712	0.4122807	1	NaN	4.136382
ILMN_1792473	AIF1	0000830484	416.6659	0	1	NaN	15.72133	37	426.8351	0	1	NaN	10.75721	59	294.4718	0	1	NaN	13.83054	47	296.3363	0	1	NaN	12.1191	42	366.0949	0	1	NaN	16.92242	47	261.4805	0	1	NaN	10.05356	43	160.4444	0	1	NaN	8.562986	39	443.7126	0	1	NaN	22.6391
ILMN_1771827	AIF1	0001450504	99.11742	0.5312955	1	NaN	4.767512	47	97.99912	0.4584527	1	NaN	4.169377	41	102.122	0.3357453	1	NaN	4.416337	39	93.48695	0.7225434	1	NaN	3.920913	30	102.7771	0.6034985	1	NaN	5.436356	44	111.3923	0.3985401	1	NaN	5.120275	42	87.46316	0.5093795	1	NaN	4.118377	34	92.15858	0.5833333	1	NaN	3.55745
ILMN_1703538	AIF1	0003120608	431.2094	0	1	NaN	16.03839	41	411.4334	0	1	NaN	12.54842	62	224.1423	0	1	NaN	12.65979	39	241.4931	0	1	NaN	8.96767	46	278.6828	0	1	NaN	11.24745	47	222.4705	0	1	NaN	7.638021	63	112.4093	0.02741703	1	NaN	6.669872	42	298.1545	0	1	NaN	10.79022
ILMN_1667183	AIFM1	0000360278	189.8865	0	1	NaN	10.42747	43	139.8322	0	1	NaN	6.374005	37	157.3075	0	1	NaN	7.820807	36	178.9622	0	1	NaN	7.144646	41	184.2387	0	1	NaN	8.907307	51	187.5823	0	1	NaN	7.332765	49	146.173	0	1	NaN	8.856087	32	159.9197	0	1	NaN	7.633736
ILMN_1668408	AIFM1	0000450403	408.2792	0	1	NaN	17.61914	49	317.8636	0	1	NaN	13.59585	36	326.7652	0	1	NaN	14.15639	55	382.0169	0	1	NaN	18.48773	35	448.3316	0	1	NaN	26.57012	38	392.7764	0	1	NaN	16.71147	37	259.9852	0	1	NaN	12.99952	51	321.0274	0	1	NaN	14.49697
ILMN_1717357	AIFM1	0007320433	208.3295	0	1	NaN	10.25439	39	116.3686	0.08022922	1	NaN	4.39337	51	150.8229	0	1	NaN	8.57368	35	173.9349	0	1	NaN	6.986625	32	152.7771	0	1	NaN	7.87341	29	168.6794	0	1	NaN	5.951216	46	120.7156	0	1	NaN	5.903371	48	144.2903	0	1	NaN	5.767663
ILMN_1712639	AIFM2	0005690070	191.5608	0	1	NaN	14.409	33	144.4708	0	1	NaN	6.613756	41	155.4701	0	1	NaN	9.076383	31	175.3939	0	1	NaN	6.328054	50	183.0534	0	1	NaN	8.45827	48	185.2097	0	1	NaN	8.112096	38	137.849	0	1	NaN	7.203586	46	158.1969	0	1	NaN	7.604236
ILMN_1704173	AIFM3	0001170494	305.7936	0	1	NaN	15.93585	40	234.181	0	1	NaN	7.607311	47	234.5507	0	1	NaN	14.03123	41	278.5616	0	1	NaN	13.23114	39	317.0025	0	1	NaN	16.36709	43	292.2886	0	1	NaN	18.6057	32	235.8518	0	1	NaN	11.87665	37	178.0718	0	1	NaN	7.8815
ILMN_1744905	AIG1	0005490360	347.8982	0	1	NaN	23.44406	39	294.5115	0	1	NaN	13.11634	32	275.4276	0	1	NaN	23.39013	28	262.6991	0	1	NaN	12.29273	32	388.2321	0	1	NaN	18.577	32	321.4547	0	1	NaN	15.65191	25	285.5749	0	1	NaN	16.60743	34	271.2043	0	1	NaN	20.58877
ILMN_1688625	AIM1	0004390438	137.4921	0.01601164	1	NaN	8.26369	43	104.8148	0.2636103	1	NaN	3.629212	51	119.9237	0.06657019	1	NaN	7.550534	35	126.5478	0.06213873	1	NaN	7.048411	35	142.4457	0.008746356	1	NaN	5.037072	49	142.9657	0.02335766	1	NaN	5.36815	48	106.1307	0.07503608	1	NaN	5.005456	35	132.1705	0	1	NaN	7.203141
ILMN_1776916	AIM1L	0001070292	100.6445	0.496361	1	NaN	5.628701	47	101.5573	0.3610315	1	NaN	4.313578	38	96.02509	0.5094067	1	NaN	5.061219	35	111.1959	0.2427746	1	NaN	4.982231	56	110.3012	0.377551	1	NaN	5.790666	37	114.4802	0.319708	1	NaN	4.146231	50	86.52955	0.5411255	1	NaN	4.468048	46	91.49219	0.6008772	1	NaN	4.428531
ILMN_1681301	AIM2	0006040639	231.3599	0	1	NaN	8.270735	46	175.149	0	1	NaN	8.265275	39	157.402	0	1	NaN	8.33851	44	179.8752	0	1	NaN	7.125241	38	157.5691	0	1	NaN	7.635998	44	167.2917	0	1	NaN	9.115153	32	120.1967	0.002886003	1	NaN	7.312925	46	149.2259	0	1	NaN	8.332971
ILMN_1652920	AIP	0003780138	2030.966	0	1	NaN	79.07022	51	1759.902	0	1	NaN	49.93406	43	1479.322	0	1	NaN	62.89105	41	1911.382	0	1	NaN	60.08701	47	1770.449	0	1	NaN	68.02419	53	1665.669	0	1	NaN	41.58312	45	1533.171	0	1	NaN	58.99905	49	1316.666	0	1	NaN	42.388
ILMN_1698785	AIPL1	0006280156	137.8986	0.01601164	1	NaN	6.915226	33	120.832	0.03724928	1	NaN	4.885036	51	115.9558	0.09261939	1	NaN	6.710938	34	128.3056	0.04479769	1	NaN	4.283291	38	138.3951	0.03206997	1	NaN	6.178777	48	146.9161	0.01313869	1	NaN	10.51371	28	103.4028	0.1053391	1	NaN	7.514982	31	117.0903	0.05555556	1	NaN	4.996428
ILMN_1670282	AIRE	0004480056	109.3017	0.30131	1	NaN	7.542113	31	95.62101	0.5630373	1	NaN	4.042395	46	93.46971	0.5947902	1	NaN	4.343336	53	90.76326	0.7919075	1	NaN	3.28187	37	98.38966	0.7434402	1	NaN	5.055321	44	99.92242	0.7284672	1	NaN	5.130996	35	81.30757	0.7316017	1	NaN	3.801644	53	87.89739	0.7309942	1	NaN	4.220369
ILMN_1791236	AIRE	0005720121	118.6008	0.1572052	1	NaN	6.19148	40	97.34306	0.4856733	1	NaN	4.963661	40	107.1192	0.2344428	1	NaN	6.02271	44	99.00144	0.533237	1	NaN	3.679098	41	129.2027	0.08892129	1	NaN	7.246058	47	120.1752	0.210219	1	NaN	5.647409	57	85.30111	0.5873016	1	NaN	3.962136	41	113.4016	0.08333334	1	NaN	4.778765
ILMN_1723521	AJAP1	0000240239	110.7885	0.272198	1	NaN	5.122051	33	174.1802	0	1	NaN	6.979741	35	146.1919	0	1	NaN	6.194093	43	171.748	0	1	NaN	7.30216	40	216.1548	0	1	NaN	10.42466	51	198.7068	0	1	NaN	8.11332	41	238.8248	0	1	NaN	12.29142	36	115.6769	0.06432749	1	NaN	9.048951
ILMN_1779965	AK1	0000460064	1318.999	0	1	NaN	52.93344	43	901.645	0	1	NaN	23.21028	38	855.967	0	1	NaN	41.02833	48	945.1194	0	1	NaN	25.22265	59	1129.477	0	1	NaN	35.7652	44	1155.115	0	1	NaN	32.50746	46	671.0997	0	1	NaN	19.92357	60	878.9048	0	1	NaN	26.41873
ILMN_1655645	AK2	0001850400	266.5585	0	1	NaN	11.99259	51	171.2127	0	1	NaN	7.339181	54	205.6849	0	1	NaN	12.06348	45	199.6817	0	1	NaN	6.789721	55	241.7066	0	1	NaN	10.53993	49	233.8646	0	1	NaN	8.482193	46	206.1528	0	1	NaN	8.830769	45	189.3403	0	1	NaN	6.678877
ILMN_1716053	AK2	0003360382	1051.774	0	1	NaN	34.97527	37	795.8853	0	1	NaN	19.64595	42	748.2112	0	1	NaN	45.43696	41	947.6342	0	1	NaN	22.86931	38	897.0191	0	1	NaN	32.54597	52	1028.216	0	1	NaN	34.41325	36	1878.684	0	1	NaN	73.84666	47	718.2572	0	1	NaN	30.29574
ILMN_1670542	AK2	0004880088	805.6904	0	1	NaN	24.07779	46	661.9098	0	1	NaN	21.48863	41	550.7975	0	1	NaN	26.50394	54	621.7261	0	1	NaN	22.21117	47	656.0958	0	1	NaN	25.36844	50	716.7086	0	1	NaN	19.97774	47	1587.612	0	1	NaN	69.36507	39	486.5873	0	1	NaN	14.88091
ILMN_1778173	AK3	0004570553	3002.1	0	1	NaN	104.5645	44	2081.538	0	1	NaN	48.82128	31	2315.204	0	1	NaN	94.34072	36	2611.469	0	1	NaN	70.14278	47	2880.753	0	1	NaN	111.7223	45	2825.795	0	1	NaN	66.71101	53	2836.027	0	1	NaN	116.196	38	1854.926	0	1	NaN	59.88926
ILMN_1686522	AK3L1	0000520221	235.9206	0	1	NaN	9.573464	37	133.1075	0	1	NaN	4.921345	42	178.2856	0	1	NaN	9.723983	33	186.025	0	1	NaN	8.84302	44	189.6572	0	1	NaN	9.942112	31	183.2552	0	1	NaN	7.611365	37	99.82343	0.1717172	1	NaN	4.880574	58	162.4619	0	1	NaN	6.918088
ILMN_1764090	AK3L1	0004120100	950.3419	0	1	NaN	41.05749	40	507.4352	0	1	NaN	25.33333	37	654.6572	0	1	NaN	31.78739	46	623.6757	0	1	NaN	32.1171	32	685.6296	0	1	NaN	32.81447	44	595.7026	0	1	NaN	19.45881	36	271.7281	0	1	NaN	11.35234	37	495.3607	0	1	NaN	29.43605
ILMN_1798249	AK3L2	0003170255	770.0126	0	1	NaN	34.09574	37	310.8044	0	1	NaN	10.43063	48	541.4664	0	1	NaN	28.73018	38	559.3635	0	1	NaN	20.28403	32	585.8029	0	1	NaN	21.18946	48	605.9368	0	1	NaN	19.51783	45	154.933	0	1	NaN	8.877954	39	431.7375	0	1	NaN	18.17267
ILMN_1690676	AK5	0000990373	335.0922	0	1	NaN	10.94884	38	324.5565	0	1	NaN	13.04897	31	343.2458	0	1	NaN	16.52789	39	268.8846	0	1	NaN	12.59765	33	366.4156	0	1	NaN	17.21095	39	342.8866	0	1	NaN	13.15628	43	1112.054	0	1	NaN	48.64774	44	238.2694	0	1	NaN	13.18559
ILMN_1656593	AK5	0001440398	131.2095	0.05094614	1	NaN	6.44936	38	117.415	0.0730659	1	NaN	5.482607	32	129.1946	0.01881331	1	NaN	9.627737	32	125.8422	0.06791908	1	NaN	6.936134	41	124.6981	0.1413994	1	NaN	6.451841	43	122.5592	0.1708029	1	NaN	4.761038	31	309.873	0	1	NaN	16.68673	31	109.3002	0.121345	1	NaN	6.456371
ILMN_1684305	AK7	0004590497	152.1584	0	1	NaN	9.13493	37	128.6296	0.004297994	1	NaN	4.099784	58	117.7751	0.07959479	1	NaN	7.088439	52	151.9799	0	1	NaN	7.953461	37	168.3805	0	1	NaN	9.161348	34	156.5768	0	1	NaN	7.747716	32	127.0106	0	1	NaN	5.521767	56	148.044	0	1	NaN	9.062955
ILMN_1662598	AKAP1	0000510113	134.7314	0.0349345	1	NaN	7.83403	40	135.378	0	1	NaN	4.631318	42	139.6411	0	1	NaN	7.996631	29	131.2527	0.02745665	1	NaN	4.705321	42	132.4216	0.07142857	1	NaN	5.748029	41	135.1328	0.05839416	1	NaN	5.269413	38	97.83485	0.2106782	1	NaN	4.366307	46	121.8029	0.03508772	1	NaN	5.518066
ILMN_1712530	AKAP1	0006290209	200.4041	0	1	NaN	9.015079	61	172.6638	0	1	NaN	8.767022	38	184.2864	0	1	NaN	11.5337	31	170.4699	0	1	NaN	8.055369	36	232.0208	0	1	NaN	17.52811	42	188.6077	0	1	NaN	8.001104	45	132.2616	0	1	NaN	6.197423	55	148.0572	0	1	NaN	7.556293
ILMN_1718808	AKAP10	0002120349	619.8895	0	1	NaN	23.03812	33	363.9067	0	1	NaN	11.83798	40	404.7684	0	1	NaN	18.90379	32	480.7434	0	1	NaN	16.53411	44	383.1483	0	1	NaN	17.82461	44	527.8423	0	1	NaN	16.70011	54	260.0311	0	1	NaN	11.25997	51	306.985	0	1	NaN	15.65157
ILMN_1783818	AKAP11	0002690541	257.9666	0	1	NaN	13.66718	42	152.344	0	1	NaN	5.297698	62	219.2415	0	1	NaN	12.69928	43	185.4339	0	1	NaN	5.7488	61	211.3079	0	1	NaN	11.27381	45	207.2714	0	1	NaN	7.014736	61	146.1309	0	1	NaN	7.832364	44	154.9216	0	1	NaN	5.139278
ILMN_1693220	AKAP11	0003180341	3508.685	0	1	NaN	164.4774	37	1904.068	0	1	NaN	58.08936	37	2613.36	0	1	NaN	95.37981	55	2450.994	0	1	NaN	79.322	43	2767.512	0	1	NaN	84.16571	48	3034.437	0	1	NaN	87.24592	50	1287.265	0	1	NaN	58.41281	47	1440.073	0	1	NaN	43.54802
ILMN_1735539	AKAP11	0005720692	231.7355	0	1	NaN	10.96137	47	163.1953	0	1	NaN	6.895745	42	159.6856	0	1	NaN	7.657251	38	173.8161	0	1	NaN	7.94315	46	175.0241	0	1	NaN	8.934807	39	184.4842	0	1	NaN	4.9813	47	155.976	0	1	NaN	9.381028	39	151.1054	0	1	NaN	6.831871
ILMN_1770149	AKAP12	0002940324	309.2127	0	1	NaN	16.9794	32	159.0243	0	1	NaN	7.42045	32	263.483	0	1	NaN	12.662	41	251.2864	0	1	NaN	14.62658	35	222.5843	0	1	NaN	12.77585	40	226.228	0	1	NaN	7.58122	57	106.0307	0.07503608	1	NaN	5.546007	43	189.9951	0	1	NaN	8.352555
ILMN_1684836	AKAP12	0004010446	2134.88	0	1	NaN	63.18865	50	859.7288	0	1	NaN	25.69767	46	1101.165	0	1	NaN	49.02366	38	1337.855	0	1	NaN	54.82837	34	1519.291	0	1	NaN	85.79195	29	1659.085	0	1	NaN	59.46938	40	211.4514	0	1	NaN	14.59499	28	1108.42	0	1	NaN	29.37749
ILMN_1686846	AKAP12	0004230102	573.7063	0	1	NaN	18.23535	41	263.1951	0	1	NaN	9.217494	51	376.1195	0	1	NaN	18.38041	42	424.899	0	1	NaN	14.05332	46	353.4858	0	1	NaN	20.21379	45	389.3438	0	1	NaN	18.24543	34	242.2463	0	1	NaN	10.02166	47	385.0638	0	1	NaN	17.59672
ILMN_1709101	AKAP13	0000610356	126.1235	0.09461427	1	NaN	5.552773	47	124.2702	0.01146132	1	NaN	4.002912	50	119.4374	0.07091172	1	NaN	5.603125	55	125.2091	0.07514451	1	NaN	4.707633	50	135.9275	0.0451895	1	NaN	5.60669	43	157.148	0	1	NaN	5.644334	43	135.622	0	1	NaN	6.701413	48	110.8887	0.1023392	1	NaN	3.38141
ILMN_1752247	AKAP13	0004070187	119.3205	0.1513828	1	NaN	7.75039	32	123.0436	0.01719198	1	NaN	4.884948	42	109.1741	0.1939218	1	NaN	6.285187	36	122.366	0.09104046	1	NaN	5.973354	37	116.5876	0.2507289	1	NaN	5.637271	52	133.9074	0.06715328	1	NaN	5.511519	50	115.6177	0.01443001	1	NaN	5.764887	44	99.9587	0.3114035	1	NaN	5.113659
ILMN_1679987	AKAP14	0003990240	131.0241	0.05240175	1	NaN	4.680812	40	101.2214	0.3696275	1	NaN	3.132824	41	101.8371	0.3444284	1	NaN	5.234351	34	119.4633	0.1300578	1	NaN	4.899627	50	137.2789	0.04081633	1	NaN	7.058403	54	139.8443	0.03065693	1	NaN	6.566212	39	82.28389	0.6955267	1	NaN	3.770053	46	106.9559	0.1681287	1	NaN	6.973121
ILMN_1673542	AKAP14	0006660519	128.428	0.08151383	1	NaN	6.241519	42	114.6756	0.09312321	1	NaN	5.077758	36	131.8963	0.00723589	1	NaN	6.735747	46	112.6806	0.2109827	1	NaN	5.542196	33	135.4748	0.04956268	1	NaN	5.879446	42	143.0747	0.02335766	1	NaN	5.891049	43	105.5723	0.08080808	1	NaN	7.060421	33	124.7219	0.01900585	1	NaN	6.760781
ILMN_1802537	AKAP14	0007000189	124.3085	0.1106259	1	NaN	4.83408	37	117.3871	0.0730659	1	NaN	4.71256	48	113.4557	0.1287988	1	NaN	4.763565	51	125.9134	0.06647399	1	NaN	4.526173	42	130.8885	0.08163265	1	NaN	6.347322	39	134.1623	0.06569343	1	NaN	7.673338	34	101.4164	0.1341991	1	NaN	4.193329	40	115.0692	0.06871345	1	NaN	4.832231
ILMN_1737754	AKAP2	0006940608	78.62817	0.9839883	1	NaN	4.510299	46	87.50391	0.8438395	1	NaN	5.049	34	77.93614	0.959479	1	NaN	4.307475	43	89.71956	0.8150289	1	NaN	4.127363	46	83.81651	0.983965	1	NaN	4.34642	49	94.46481	0.8715329	1	NaN	4.156797	39	90.57208	0.3982684	1	NaN	6.113473	34	81.50301	0.8961988	1	NaN	4.764972
ILMN_1808905	AKAP3	0007330270	148.6486	0	1	NaN	7.765623	34	111.4201	0.1361032	1	NaN	4.386072	34	122.1511	0.05065123	1	NaN	7.089403	36	121.7073	0.09826589	1	NaN	5.468589	29	140.4879	0.01603498	1	NaN	6.692227	48	145.1083	0.02043796	1	NaN	6.662482	31	112.9909	0.02453103	1	NaN	7.455874	24	122.02	0.03362573	1	NaN	6.751756
ILMN_1661381	AKAP4	0002630392	91.7288	0.7583697	1	NaN	6.189595	30	114.7897	0.09025788	1	NaN	6.125226	26	95.71871	0.5209841	1	NaN	8.821699	26	103.4748	0.3887283	1	NaN	5.578246	38	97.23264	0.7667639	1	NaN	4.699803	33	118.0441	0.2481752	1	NaN	6.327953	34	88.27079	0.4790765	1	NaN	5.86839	25	108.5424	0.1388889	1	NaN	5.718307
ILMN_1698978	AKAP4	0003780678	106.2872	0.3580786	1	NaN	6.599385	28	99.36869	0.4312321	1	NaN	3.358785	42	102.0172	0.341534	1	NaN	4.936679	40	97.11012	0.5968208	1	NaN	4.424619	40	108.0536	0.4344023	1	NaN	5.30786	47	111.6812	0.389781	1	NaN	4.40213	44	92.40256	0.3376623	1	NaN	5.393652	38	100.6679	0.2997076	1	NaN	4.146517
ILMN_1734794	AKAP4	0007610605	145.5085	0.001455604	1	NaN	5.812411	45	134.2339	0	1	NaN	4.911807	53	140.522	0	1	NaN	8.120848	38	135.173	0.01156069	1	NaN	5.547696	35	135.4285	0.04956268	1	NaN	6.610755	30	144.4094	0.02043796	1	NaN	7.452255	25	114.2676	0.01875902	1	NaN	6.533355	40	116.5864	0.05994152	1	NaN	4.348913
ILMN_1690818	AKAP5	0003170431	99.90464	0.5138282	1	NaN	5.586781	37	93.38239	0.6518624	1	NaN	3.362084	56	101.1667	0.366136	1	NaN	3.785975	49	100.9509	0.4624277	1	NaN	4.941741	45	95.81664	0.8017493	1	NaN	5.037821	49	113.181	0.3518248	1	NaN	6.098674	40	80.69695	0.7532467	1	NaN	3.99617	33	90.56589	0.627193	1	NaN	3.053656
ILMN_1770758	AKAP6	0002630273	445.6303	0	1	NaN	13.27509	61	328.8486	0	1	NaN	8.924799	59	394.373	0	1	NaN	18.31982	47	465.0711	0	1	NaN	14.62833	49	599.9741	0	1	NaN	21.05112	54	555.3294	0	1	NaN	14.02127	52	241.5004	0	1	NaN	12.45589	50	376.1958	0	1	NaN	13.50153
ILMN_1703049	AKAP7	0000430546	513.848	0	1	NaN	35.02975	33	880.4758	0	1	NaN	34.05808	48	452.8942	0	1	NaN	20.58558	51	330.9254	0	1	NaN	13.45863	50	414.7261	0	1	NaN	16.59251	47	359.5888	0	1	NaN	15.62249	43	433.6151	0	1	NaN	19.26312	44	277.9566	0	1	NaN	15.10708
ILMN_1679943	AKAP7	0005390524	84.5961	0.9199418	1	NaN	4.778299	33	92.56665	0.6676218	1	NaN	3.416252	42	92.24027	0.6309696	1	NaN	6.052109	38	90.94749	0.7890173	1	NaN	4.114771	44	92.30607	0.8848397	1	NaN	3.732648	41	90.17417	0.9430657	1	NaN	4.363141	46	74.14342	0.9191919	1	NaN	3.505054	41	82.09738	0.8845029	1	NaN	4.812664
ILMN_1733690	AKAP7	0006980047	1221.164	0	1	NaN	44.57737	35	1236.498	0	1	NaN	43.0647	44	1248.701	0	1	NaN	61.14119	42	1465.118	0	1	NaN	50.22903	50	1600.293	0	1	NaN	64.91778	37	1693.835	0	1	NaN	51.04671	44	572.6014	0	1	NaN	30.26324	38	942.6556	0	1	NaN	36.18572
ILMN_1741572	AKAP8	0002750440	846.5454	0	1	NaN	35.75001	42	528.1555	0	1	NaN	12.04967	48	673.0009	0	1	NaN	26.57375	40	671.257	0	1	NaN	20.60781	54	972.1813	0	1	NaN	30.46	56	797.8799	0	1	NaN	29.25093	53	333.221	0	1	NaN	12.09427	53	547.1842	0	1	NaN	23.12075
ILMN_1768962	AKAP8L	0005340592	752.6387	0	1	NaN	39.57874	32	429.2983	0	1	NaN	17.00973	42	553.6069	0	1	NaN	29.88536	37	544.2307	0	1	NaN	21.59916	44	655.5569	0	1	NaN	32.3465	39	542.9035	0	1	NaN	17.08928	47	538.3179	0	1	NaN	25.98171	44	502.7052	0	1	NaN	28.79049
ILMN_1779315	AKAP9	0006760079	720.0687	0	1	NaN	26.53649	42	207.4062	0	1	NaN	9.110095	36	580.3746	0	1	NaN	26.30196	43	419.2215	0	1	NaN	15.27749	43	423.2677	0	1	NaN	19.40652	42	359.4615	0	1	NaN	12.15594	29	177.5223	0	1	NaN	6.018674	49	313.5008	0	1	NaN	11.68492
ILMN_1802799	AKIRIN1	0001690673	1242.128	0	1	NaN	53.89536	42	748.558	0	1	NaN	25.38734	50	943.564	0	1	NaN	46.85658	36	814.6549	0	1	NaN	27.75727	40	951.5925	0	1	NaN	42.57349	37	1018.323	0	1	NaN	32.08626	44	1377.285	0	1	NaN	44.38945	49	705.6118	0	1	NaN	23.00861
ILMN_1679383	AKIRIN1	0002640243	200.5117	0	1	NaN	12.86547	47	128.3664	0.004297994	1	NaN	4.859241	31	177.0219	0	1	NaN	11.04105	43	169.6548	0	1	NaN	8.466801	33	166.4057	0	1	NaN	11.87123	38	190.3711	0	1	NaN	9.270008	44	133.1828	0	1	NaN	6.877873	41	145.4082	0	1	NaN	10.22913
ILMN_1666602	AKIRIN2	0005360538	1820.8	0	1	NaN	68.81005	34	938.8781	0	1	NaN	25.39794	35	1312.87	0	1	NaN	44.06479	44	1581.498	0	1	NaN	44.43015	51	1747.325	0	1	NaN	65.90711	54	1758.182	0	1	NaN	48.79162	46	831.4389	0	1	NaN	38.09078	37	1284.225	0	1	NaN	45.78041
ILMN_1770673	AKNA	0006380414	168.3053	0	1	NaN	7.199659	40	164.4591	0	1	NaN	8.712912	31	167.1608	0	1	NaN	10.45029	39	173.1592	0	1	NaN	6.475539	44	166.3679	0	1	NaN	9.987217	34	170.6342	0	1	NaN	9.588748	47	239.7094	0	1	NaN	12.7833	38	152.9929	0	1	NaN	5.223568
ILMN_1728047	AKR1A1	0001300768	2644.176	0	1	NaN	89.42068	34	1659.495	0	1	NaN	54.09035	33	1549.037	0	1	NaN	63.10465	50	1815.247	0	1	NaN	47.338	45	1764.716	0	1	NaN	67.10811	45	1719.674	0	1	NaN	42.38951	42	1747.358	0	1	NaN	70.01698	48	1294.205	0	1	NaN	49.52214
ILMN_1774938	AKR1A1	0003850709	189.7116	0	1	NaN	9.098541	50	136.1507	0	1	NaN	5.068647	50	148.674	0	1	NaN	6.703931	38	165.5215	0	1	NaN	7.790482	47	183.0509	0	1	NaN	8.354811	37	153.4119	0	1	NaN	6.104321	39	113.7905	0.02020202	1	NaN	6.882995	33	145.6312	0	1	NaN	9.953957
ILMN_1701731	AKR1B1	0005890327	4049.16	0	1	NaN	142.2505	43	3707.705	0	1	NaN	100.9929	48	2847.394	0	1	NaN	131.0702	37	3611.211	0	1	NaN	94.00631	44	3642.923	0	1	NaN	118.7352	41	3710.368	0	1	NaN	105.6155	34	2186.01	0	1	NaN	80.54095	53	2802.595	0	1	NaN	83.39223
ILMN_1672148	AKR1B10	0005900672	118.776	0.1528384	1	NaN	6.226724	31	106.2942	0.2249284	1	NaN	4.147034	39	112.4785	0.1418234	1	NaN	8.191495	34	110.4514	0.2601156	1	NaN	3.910258	42	141.2112	0.01457726	1	NaN	10.78744	35	113.4014	0.3430657	1	NaN	4.827474	37	79.97148	0.7777778	1	NaN	4.422155	37	105.6437	0.1944444	1	NaN	4.106462
ILMN_1662507	AKR1C1	0005820341	91.62717	0.761281	1	NaN	5.054169	37	93.27499	0.6547278	1	NaN	4.448493	42	88.55168	0.7597684	1	NaN	5.431154	44	89.14418	0.8280347	1	NaN	3.83604	36	100.3448	0.6851312	1	NaN	6.166948	31	83.91416	0.9941606	1	NaN	3.646567	30	76.37098	0.8730159	1	NaN	3.327324	30	76.26569	0.9678363	1	NaN	3.371192
ILMN_1713124	AKR1C3	0002760239	509.2616	0	1	NaN	19.76982	51	430.5472	0	1	NaN	12.05246	52	288.8412	0	1	NaN	15.45541	42	374.7413	0	1	NaN	9.274445	58	493.688	0	1	NaN	24.02891	41	992.8663	0	1	NaN	24.50587	38	1102.694	0	1	NaN	47.3367	49	517.7419	0	1	NaN	17.52251
ILMN_1668880	AKR1C4	0006450544	95.96209	0.6186317	1	NaN	4.654788	41	83.67274	0.9312321	1	NaN	3.911533	42	87.31803	0.8017366	1	NaN	6.505959	31	93.05039	0.7312139	1	NaN	4.378219	41	94.06618	0.8556851	1	NaN	4.772372	38	98.36741	0.7766423	1	NaN	5.161643	37	90.3689	0.4069264	1	NaN	6.09951	36	90.92193	0.6154971	1	NaN	6.290262
ILMN_1685803	AKR1CL1	0000610379	99.84684	0.5138282	1	NaN	4.344128	43	99.40444	0.4297994	1	NaN	4.991443	35	101.7663	0.3458755	1	NaN	5.038655	47	108.5383	0.2919075	1	NaN	4.498147	47	103.6952	0.5772595	1	NaN	4.926786	50	111.6732	0.389781	1	NaN	5.117325	43	96.83585	0.2251082	1	NaN	4.386067	53	102.6309	0.2573099	1	NaN	4.495666
ILMN_1694985	AKR1CL2	0002690553	146.7317	0	1	NaN	6.850664	48	105.8397	0.2464183	1	NaN	4.132871	52	125.4425	0.03762663	1	NaN	7.736819	32	116.97	0.1517341	1	NaN	3.522972	47	144.0535	0.00728863	1	NaN	7.313549	45	140.0379	0.03065693	1	NaN	5.424822	53	105.1128	0.08658009	1	NaN	6.114076	40	120.7068	0.03947368	1	NaN	5.406369
ILMN_1692661	AKR1D1	0002190523	88.0682	0.8486172	1	NaN	5.255975	43	88.17819	0.8180516	1	NaN	3.077174	60	91.94518	0.642547	1	NaN	5.588881	42	80.79623	0.9682081	1	NaN	3.597954	45	85.36169	0.96793	1	NaN	3.538285	36	94.37657	0.8729927	1	NaN	4.37431	49	76.0423	0.8787879	1	NaN	4.116128	46	78.87697	0.9312866	1	NaN	3.37722
ILMN_1677043	AKR7A2	0001050544	2241.137	0	1	NaN	83.8217	34	2255.043	0	1	NaN	61.53891	47	1617.164	0	1	NaN	83.71213	32	1891.848	0	1	NaN	58.03651	51	1978.328	0	1	NaN	93.6377	44	2290.284	0	1	NaN	84.58743	36	2737.01	0	1	NaN	125.8779	27	1507.338	0	1	NaN	51.19973
ILMN_1676592	AKR7A3	0005690524	174.9941	0	1	NaN	10.98633	36	138.682	0	1	NaN	5.398449	52	140.6845	0	1	NaN	6.501395	50	161.0677	0	1	NaN	8.016925	36	165.8271	0	1	NaN	6.787445	54	165.5403	0	1	NaN	6.331173	39	141.9274	0	1	NaN	8.384497	45	136.272	0	1	NaN	5.747582
ILMN_1748661	AKT1	0003870349	152.2011	0	1	NaN	7.78281	34	116.4277	0.08022922	1	NaN	4.454443	42	116.7661	0.08393633	1	NaN	6.569148	46	120.6122	0.1127168	1	NaN	5.016289	41	130.229	0.08309038	1	NaN	6.149044	37	147.5237	0.01167883	1	NaN	5.229399	49	109.4253	0.05050505	1	NaN	5.098319	44	115.0147	0.07017544	1	NaN	5.729103
ILMN_1784157	AKT1	0004780168	543.6727	0	1	NaN	26.02536	37	280.8859	0	1	NaN	8.845861	46	388.9805	0	1	NaN	21.11429	39	399.6116	0	1	NaN	13.95688	41	360.9064	0	1	NaN	16.85656	36	382.7357	0	1	NaN	13.95632	41	282.6885	0	1	NaN	14.88129	39	397.5571	0	1	NaN	13.39429
ILMN_1702729	AKT1S1	0000610647	283.8782	0	1	NaN	18.94082	36	250.9151	0	1	NaN	9.88553	35	257.019	0	1	NaN	12.78753	33	276.8484	0	1	NaN	9.854959	32	370.0755	0	1	NaN	17.4021	36	340.1117	0	1	NaN	15.98621	41	373.4823	0	1	NaN	18.82486	35	272.4727	0	1	NaN	16.50146
ILMN_1743347	AKT2	0002230709	243.4741	0	1	NaN	12.778	52	154.3621	0	1	NaN	5.746758	40	147.4517	0	1	NaN	8.86444	39	212.5659	0	1	NaN	7.821476	52	201.5807	0	1	NaN	9.53395	46	195.8456	0	1	NaN	8.013866	34	127.748	0	1	NaN	11.18141	32	159.2896	0	1	NaN	7.719369
ILMN_1663777	AKT3	0000780465	208.2108	0	1	NaN	11.02322	27	135.7834	0	1	NaN	5.203636	47	174.2475	0	1	NaN	9.52287	33	168.5372	0	1	NaN	7.444431	41	193.9	0	1	NaN	12.78619	27	187.7294	0	1	NaN	7.337244	37	128.0641	0	1	NaN	7.868948	26	136.388	0	1	NaN	8.797353
ILMN_1733598	AKT3	0001090450	102.0832	0.4468704	1	NaN	5.691712	49	104.6667	0.269341	1	NaN	4.13407	40	103.0239	0.3198263	1	NaN	5.87941	40	108.6736	0.2919075	1	NaN	5.491787	54	192.472	0	1	NaN	12.54007	36	142.8477	0.02335766	1	NaN	8.031783	46	106.4773	0.07215007	1	NaN	6.882079	35	86.92293	0.7573099	1	NaN	4.607859
ILMN_1757130	AKT3	0002900543	157.6956	0	1	NaN	8.218934	44	111.3299	0.1375358	1	NaN	3.531651	44	124.6209	0.04630969	1	NaN	6.384609	40	140.9538	0	1	NaN	7.19108	44	143.7624	0.00728863	1	NaN	7.838315	35	139.1166	0.03211679	1	NaN	5.714306	51	103.8518	0.1010101	1	NaN	5.341233	40	134.4778	0	1	NaN	7.439595
ILMN_1665982	AKTIP	0002360414	858.0586	0	1	NaN	35.85075	42	764.1304	0	1	NaN	23.39754	62	685.2072	0	1	NaN	27.61183	51	646.685	0	1	NaN	23.51901	53	717.2047	0	1	NaN	30.9723	44	779.3006	0	1	NaN	25.09241	38	640.0532	0	1	NaN	24.49337	51	517.2766	0	1	NaN	18.49802
ILMN_1747577	ALAD	0000990181	1831.849	0	1	NaN	76.14976	35	1076.193	0	1	NaN	27.42023	42	1318.95	0	1	NaN	52.3535	47	1289.717	0	1	NaN	39.41516	44	1550.79	0	1	NaN	55.27747	41	1519.84	0	1	NaN	30.78623	45	3294.282	0	1	NaN	129.95	35	1002.252	0	1	NaN	32.36976
ILMN_1679898	ALAD	0004010707	110.0784	0.2823872	1	NaN	5.384768	47	100.7241	0.3810888	1	NaN	4.503994	48	121.0502	0.0593343	1	NaN	7.819437	50	116.009	0.1676301	1	NaN	4.980572	38	119.4934	0.2011662	1	NaN	6.352347	45	117.0187	0.2715328	1	NaN	4.893016	45	99.84487	0.1717172	1	NaN	4.927515	46	108.7703	0.1345029	1	NaN	5.418313
ILMN_1700047	ALAS1	0001190482	214.0346	0	1	NaN	8.249423	55	193.2682	0	1	NaN	9.930816	33	180.7789	0	1	NaN	9.97792	51	192.9652	0	1	NaN	8.137754	47	222.7415	0	1	NaN	10.89297	49	210.4053	0	1	NaN	8.336069	53	118.2474	0.005772006	1	NaN	6.390647	43	160.4363	0	1	NaN	9.455561
ILMN_1728309	ALAS1	0002970497	132.7401	0.04512373	1	NaN	8.737262	32	106.7083	0.2163324	1	NaN	5.984514	48	113.6405	0.1287988	1	NaN	6.596163	39	110.4104	0.2615607	1	NaN	5.049229	48	123.2762	0.1559767	1	NaN	7.065899	39	129.5999	0.1021898	1	NaN	5.618061	47	91.86829	0.3578644	1	NaN	4.629188	48	95.33519	0.4605263	1	NaN	3.654537
ILMN_1708323	ALAS2	0007560653	108.0221	0.3216885	1	NaN	4.549687	35	116.8672	0.07736389	1	NaN	3.868007	47	107.0226	0.23589	1	NaN	5.113804	54	111.9325	0.2268786	1	NaN	4.944117	41	107.6113	0.4518951	1	NaN	5.995831	33	117.8069	0.2583942	1	NaN	5.507395	41	110.1859	0.04184704	1	NaN	7.257466	32	109.6655	0.1169591	1	NaN	4.281768
ILMN_1682763	ALB	0002710427	124.4418	0.1091703	1	NaN	7.392878	33	118.9404	0.0530086	1	NaN	4.536717	52	104.2033	0.2937771	1	NaN	5.024767	48	118.5381	0.1372832	1	NaN	4.055507	42	127.4462	0.1034985	1	NaN	6.155744	42	126.6084	0.1372263	1	NaN	4.88366	56	109.5257	0.05050505	1	NaN	6.611213	53	101.8748	0.2690058	1	NaN	3.234347
ILMN_1670870	ALCAM	0005960280	370.3391	0	1	NaN	17.60621	43	456.6411	0	1	NaN	15.90361	47	311.9852	0	1	NaN	15.95269	44	342.3712	0	1	NaN	17.62832	36	477.5163	0	1	NaN	21.89103	39	318.1337	0	1	NaN	11.84696	32	2510.171	0	1	NaN	97.97649	38	241.2467	0	1	NaN	11.85506
ILMN_1776384	ALDH16A1	0004050411	551.8444	0	1	NaN	21.07934	36	326.1571	0	1	NaN	12.03607	45	307.2291	0	1	NaN	13.41047	52	428.2186	0	1	NaN	14.76257	51	358.0306	0	1	NaN	16.13006	39	409.2764	0	1	NaN	14.89411	50	485.5922	0	1	NaN	21.5463	41	427.2106	0	1	NaN	16.60119
ILMN_1709348	ALDH1A1	0000050100	7048.993	0	1	NaN	250.0583	35	5808.442	0	1	NaN	168.1953	44	6126.896	0	1	NaN	242.2912	40	5877.925	0	1	NaN	168.1981	52	8467.165	0	1	NaN	332.9939	46	8632.602	0	1	NaN	191.1423	44	1749.146	0	1	NaN	72.18163	50	5083.511	0	1	NaN	158.304
ILMN_1748538	ALDH1A2	0005290196	191.4693	0	1	NaN	8.706418	48	284.1982	0	1	NaN	9.559545	41	176.5905	0	1	NaN	9.675796	44	285.1538	0	1	NaN	9.448571	39	273.3228	0	1	NaN	12.50239	39	282.609	0	1	NaN	12.77127	44	126.1972	0	1	NaN	6.054865	39	303.1917	0	1	NaN	12.88449
ILMN_1807439	ALDH1A3	0000360291	863.4855	0	1	NaN	29.58175	43	343.6801	0	1	NaN	11.51904	42	874.6629	0	1	NaN	31.56286	47	898.894	0	1	NaN	22.74098	51	586.7399	0	1	NaN	23.91993	44	812.3049	0	1	NaN	23.22512	32	253.2005	0	1	NaN	9.853823	56	224.5956	0	1	NaN	10.46215
ILMN_1675398	ALDH1B1	0003840347	98.73705	0.5458515	1	NaN	5.681004	40	92.42188	0.6747851	1	NaN	3.921192	35	94.72182	0.5499277	1	NaN	4.461628	53	88.79674	0.8410405	1	NaN	3.329462	45	89.74924	0.9285714	1	NaN	4.342499	43	95.91044	0.8452555	1	NaN	3.647707	49	85.30199	0.5873016	1	NaN	3.874382	42	87.70988	0.7324561	1	NaN	5.678394
ILMN_1802167	ALDH1L1	0004290369	896.2866	0	1	NaN	36.11993	43	1270.206	0	1	NaN	45.77776	33	748.4506	0	1	NaN	26.58561	42	1188.238	0	1	NaN	37.16825	40	1586.945	0	1	NaN	56.85403	34	1716.661	0	1	NaN	51.99886	46	922.8708	0	1	NaN	46.46066	36	496.6528	0	1	NaN	20.67309
ILMN_1793859	ALDH2	0000270324	1727.873	0	1	NaN	64.04787	51	1501.296	0	1	NaN	56.47173	40	1199.29	0	1	NaN	53.2218	38	1699.099	0	1	NaN	53.62907	36	2064.997	0	1	NaN	79.77165	39	1790.304	0	1	NaN	43.72288	42	1817.263	0	1	NaN	78.5236	38	1191.195	0	1	NaN	41.59351
ILMN_1702503	ALDH3A1	0004920703	96.20669	0.6113537	1	NaN	4.566196	36	104.6127	0.269341	1	NaN	4.759504	45	101.3047	0.357453	1	NaN	5.148046	47	95.57064	0.6459538	1	NaN	5.542264	27	120.8209	0.1924198	1	NaN	7.290297	35	103.6814	0.610219	1	NaN	4.325558	45	83.04636	0.6666667	1	NaN	5.766613	34	97.29369	0.3903509	1	NaN	6.310217
ILMN_1794825	ALDH3A2	0003190328	3134.574	0	1	NaN	132.5681	37	1945.258	0	1	NaN	61.25763	38	1889.956	0	1	NaN	74.27709	48	2325.768	0	1	NaN	67.86404	49	2268.595	0	1	NaN	86.40664	40	2547.648	0	1	NaN	82.46204	40	1425.107	0	1	NaN	54.22686	38	2107.598	0	1	NaN	56.44513
ILMN_1667564	ALDH3A2	0004220091	460.9635	0	1	NaN	18.38507	57	243.967	0	1	NaN	10.50586	47	304.0319	0	1	NaN	13.16432	50	276.0911	0	1	NaN	11.77992	50	244.1472	0	1	NaN	11.38198	42	346.5674	0	1	NaN	13.58215	47	216.9306	0	1	NaN	10.07205	55	222.3268	0	1	NaN	10.70444
ILMN_1727965	ALDH3B1	0001780202	57.41308	1	1	NaN	4.9855	67	68.30943	0.9985673	1	NaN	4.752903	54	78.40584	0.9565846	1	NaN	4.187999	43	82.95087	0.9566474	1	NaN	3.676473	43	89.1246	0.9314869	1	NaN	3.775646	54	86.2034	0.9824818	1	NaN	4.01358	43	70.2422	0.969697	1	NaN	6.77599	55	76.2682	0.9678363	1	NaN	3.87923
ILMN_1728662	ALDH3B1	0003800427	108.3586	0.3173217	1	NaN	6.378136	40	103.2181	0.3151862	1	NaN	4.637011	43	97.8758	0.4457308	1	NaN	4.882456	44	103.7807	0.382948	1	NaN	4.243631	44	107.4275	0.4577259	1	NaN	5.105882	46	106.958	0.5080292	1	NaN	4.211799	43	216.7578	0	1	NaN	12.08763	31	116.751	0.05847953	1	NaN	6.365966
ILMN_1763666	ALDH3B2	0005570500	91.37582	0.7671034	1	NaN	4.662769	42	91.1165	0.7234957	1	NaN	3.688283	45	91.76484	0.6483358	1	NaN	6.298137	42	96.96001	0.599711	1	NaN	6.448837	34	106.6761	0.483965	1	NaN	9.078805	32	104.3549	0.5854015	1	NaN	4.722806	49	88.30356	0.4776335	1	NaN	5.986794	46	84.48683	0.8172514	1	NaN	4.907532
ILMN_1761514	ALDH3B2	0006380280	130.9004	0.05240175	1	NaN	5.469352	51	128.0824	0.005730659	1	NaN	6.908563	36	121.718	0.05354559	1	NaN	6.977592	55	122.8476	0.0867052	1	NaN	5.715999	49	148.2475	0.002915452	1	NaN	7.724754	40	126.7559	0.1328467	1	NaN	4.197991	39	110.0743	0.04184704	1	NaN	7.538448	41	127.5598	0.005847953	1	NaN	6.943226
ILMN_1656368	ALDH4A1	0001190026	290.6593	0	1	NaN	16.32994	29	276.739	0	1	NaN	12.42257	42	236.6522	0	1	NaN	12.97036	36	263.5932	0	1	NaN	9.01747	35	466.7301	0	1	NaN	17.33111	41	411.2022	0	1	NaN	15.00485	52	440.328	0	1	NaN	25.81819	41	245.1628	0	1	NaN	9.113839
ILMN_1790642	ALDH4A1	0005260433	214.1705	0	1	NaN	10.45382	53	156.4843	0	1	NaN	6.236514	48	171.3124	0	1	NaN	8.636559	45	188.0735	0	1	NaN	7.336741	46	313.6311	0	1	NaN	15.66853	45	236.7608	0	1	NaN	9.004229	45	264.3742	0	1	NaN	11.952	47	163.9692	0	1	NaN	7.191054
ILMN_1715859	ALDH5A1	0003780524	1826.512	0	1	NaN	45.15453	48	1254.201	0	1	NaN	30.51653	51	1527.332	0	1	NaN	73.06291	47	1610.536	0	1	NaN	50.97414	44	1779.45	0	1	NaN	56.96524	47	1974.659	0	1	NaN	47.00826	57	519.4924	0	1	NaN	23.70959	53	1016.508	0	1	NaN	34.76786
ILMN_1785284	ALDH6A1	0003780494	2193.238	0	1	NaN	80.22109	43	1071.702	0	1	NaN	33.47408	47	1797.538	0	1	NaN	75.26604	45	1792.612	0	1	NaN	37.65248	44	2151.16	0	1	NaN	73.51729	55	2252.55	0	1	NaN	65.15662	44	2307.579	0	1	NaN	109.5456	44	1089.624	0	1	NaN	47.00267
ILMN_1687508	ALDH7A1	0002360386	852.0264	0	1	NaN	33.42526	43	707.262	0	1	NaN	20.59737	35	567.2189	0	1	NaN	26.84338	41	801.7425	0	1	NaN	33.89185	33	1058.805	0	1	NaN	39.68995	47	1169.057	0	1	NaN	31.84214	38	1633.578	0	1	NaN	61.49922	47	664.7605	0	1	NaN	26.09087
ILMN_1699258	ALDH8A1	0002340358	143.7125	0.004366812	1	NaN	9.548508	34	138.6541	0	1	NaN	7.291994	43	138.6348	0	1	NaN	6.947698	38	144.4819	0	1	NaN	5.965827	28	125.7483	0.1282799	1	NaN	8.013329	39	169.8381	0	1	NaN	6.379876	49	137.0499	0	1	NaN	6.84202	45	128.9074	0.004385965	1	NaN	6.197851
ILMN_1681938	ALDH8A1	0006130136	109.5902	0.2969432	1	NaN	6.909453	28	98.15882	0.4527221	1	NaN	4.941819	41	102.0429	0.341534	1	NaN	5.425609	33	102.6703	0.4147399	1	NaN	4.632618	39	115.4416	0.260933	1	NaN	8.304469	37	128.8025	0.1080292	1	NaN	6.54331	38	93.93421	0.3001443	1	NaN	5.718821	39	92.39716	0.5730994	1	NaN	4.017025
ILMN_1761804	ALDH9A1	0002370338	5481.482	0	1	NaN	184.7929	50	4336.905	0	1	NaN	126.9044	38	4001.637	0	1	NaN	175.4445	52	4598.163	0	1	NaN	119.0611	45	6507.874	0	1	NaN	226.0815	44	5863.822	0	1	NaN	142.3098	43	5688.15	0	1	NaN	270.9348	43	4333.566	0	1	NaN	129.2716
ILMN_1741148	ALDOA	0000450754	8224.575	0	1	NaN	349.917	39	6674.314	0	1	NaN	258.4325	36	5407.511	0	1	NaN	221.6461	44	6915.325	0	1	NaN	231.8018	45	7051.472	0	1	NaN	228.8418	49	7107.102	0	1	NaN	194.0795	41	4731.596	0	1	NaN	154.9487	50	5055.226	0	1	NaN	160.9063
ILMN_1681374	ALDOA	0000870653	124.7803	0.1048035	1	NaN	6.769523	40	105.8615	0.243553	1	NaN	5.772059	34	107.2194	0.2315485	1	NaN	5.768565	38	110.1901	0.2702312	1	NaN	4.735163	41	131.782	0.07434402	1	NaN	7.377028	47	130.6488	0.09635036	1	NaN	6.685099	34	100.0033	0.1673882	1	NaN	5.163716	52	102.9647	0.248538	1	NaN	5.325698
ILMN_1723927	ALDOA	0003850379	120.9973	0.1266375	1	NaN	7.769838	39	95.67818	0.5587392	1	NaN	3.575178	46	105.6578	0.2547033	1	NaN	6.114687	46	118.4118	0.1372832	1	NaN	6.602332	43	121.5953	0.1793003	1	NaN	6.128324	43	119.8508	0.2160584	1	NaN	4.786806	37	99.78231	0.1717172	1	NaN	8.057682	28	108.6991	0.1359649	1	NaN	6.638923
ILMN_1736700	ALDOA	0004590671	7208.516	0	1	NaN	229.5345	37	4750.155	0	1	NaN	114.2274	44	4120.537	0	1	NaN	201.3718	40	6728.23	0	1	NaN	276.42	34	5336.556	0	1	NaN	192.1508	35	5669.884	0	1	NaN	156.4169	45	3466.668	0	1	NaN	165.8892	37	4125.383	0	1	NaN	121.7199
ILMN_1771970	ALDOB	0006560273	132.0108	0.04657933	1	NaN	6.614684	48	120.7394	0.03868195	1	NaN	7.584491	39	121.8084	0.05209841	1	NaN	5.161948	38	146.596	0	1	NaN	8.442226	41	145.9768	0.004373178	1	NaN	7.884165	47	158.498	0	1	NaN	5.922607	46	167.855	0	1	NaN	11.01414	37	113.2393	0.08333334	1	NaN	5.899235
ILMN_1755974	ALDOC	0005080066	12754.98	0	1	NaN	431.6093	40	31525.4	0	1	NaN	1056.156	44	21070.12	0	1	NaN	1170.523	46	37834.1	0	1	NaN	1088.704	44	34168.71	0	1	NaN	1598	40	34700.1	0	1	NaN	1073.534	48	11687.05	0	1	NaN	460.9447	43	23468.97	0	1	NaN	790.3803
ILMN_1718093	ALG1	0003610671	210.1089	0	1	NaN	9.031731	40	161.7561	0	1	NaN	5.550466	63	169.6892	0	1	NaN	9.029026	41	200.0337	0	1	NaN	6.884706	53	223.2769	0	1	NaN	8.794651	44	231.5049	0	1	NaN	8.000574	68	159.5886	0	1	NaN	8.128531	47	172.0269	0	1	NaN	7.283223
ILMN_1730304	ALG10	0003930356	151.3626	0	1	NaN	9.713662	38	112.3544	0.1232092	1	NaN	4.938692	49	112.6543	0.1403763	1	NaN	7.215693	40	120.2959	0.1141618	1	NaN	4.478976	47	112.0273	0.3265306	1	NaN	6.517978	38	137.3908	0.04379562	1	NaN	5.258435	51	82.33394	0.6926407	1	NaN	4.892896	34	98.39887	0.3508772	1	NaN	5.472542
ILMN_1660856	ALG11	0005310324	385.6317	0	1	NaN	19.66115	32	183.0887	0	1	NaN	6.844496	45	245.531	0	1	NaN	15.34394	45	318.3541	0	1	NaN	14.4982	37	302.6889	0	1	NaN	18.33279	30	287.0859	0	1	NaN	11.86089	43	185.8857	0	1	NaN	9.734041	45	228.5923	0	1	NaN	8.583701
ILMN_1743995	ALG12	0006650639	147.3578	0	1	NaN	6.884077	53	116.0841	0.08022922	1	NaN	4.809652	42	128.8177	0.02026049	1	NaN	6.824525	47	131.5866	0.02745665	1	NaN	6.715672	42	137.1911	0.04081633	1	NaN	6.978415	43	149.5367	0.004379562	1	NaN	6.746983	40	128.4657	0	1	NaN	7.564711	43	135.4734	0	1	NaN	6.351243
ILMN_1761456	ALG13	0003420504	703.802	0	1	NaN	33.87355	29	549.4633	0	1	NaN	17.75524	46	440.8691	0	1	NaN	17.94816	53	528.2014	0	1	NaN	19.72863	37	566.7145	0	1	NaN	19.5371	47	632.3646	0	1	NaN	20.90058	46	440.4703	0	1	NaN	20.50408	38	512.2975	0	1	NaN	22.82293
ILMN_1743635	ALG14	0003930360	274.1547	0	1	NaN	13.37638	45	250.9061	0	1	NaN	9.287848	43	230.9182	0	1	NaN	15.81652	36	259.9559	0	1	NaN	11.09988	51	337.2045	0	1	NaN	16.75826	46	283.4388	0	1	NaN	9.78289	51	275.1078	0	1	NaN	10.61732	47	228.108	0	1	NaN	14.84671
ILMN_1737945	ALG2	0005900161	152.5213	0	1	NaN	7.725224	35	135.2493	0	1	NaN	7.314385	37	138.3699	0	1	NaN	8.227406	41	131.6915	0.02745665	1	NaN	6.192094	48	133.5589	0.06122449	1	NaN	7.515431	36	152.7811	0	1	NaN	7.230578	45	103.4412	0.1053391	1	NaN	5.08222	42	120.995	0.0380117	1	NaN	5.765087
ILMN_1722688	ALG2	0007380180	131.4654	0.04949054	1	NaN	6.120457	39	110.1656	0.1561605	1	NaN	6.497216	38	106.1237	0.2503618	1	NaN	4.306285	37	122.3581	0.09104046	1	NaN	5.791307	44	128.091	0.09766764	1	NaN	5.118999	50	148.4116	0.005839416	1	NaN	7.057457	38	105.3708	0.08225108	1	NaN	4.431014	56	115.9908	0.0628655	1	NaN	6.30228
ILMN_1806845	ALG3	0006420242	121.1725	0.1266375	1	NaN	7.415745	37	103.4484	0.3080229	1	NaN	3.745172	45	81.27216	0.9218524	1	NaN	4.31121	32	101.0198	0.4609827	1	NaN	4.148146	36	96.47781	0.7886297	1	NaN	5.908137	38	113.7299	0.3357664	1	NaN	4.907641	34	89.42517	0.4502164	1	NaN	5.237327	38	101.2522	0.2880117	1	NaN	6.436898
ILMN_1711886	ALG3	0007380347	357.0956	0	1	NaN	15.29083	51	272.5637	0	1	NaN	9.438354	48	260.0757	0	1	NaN	13.67244	52	317.5166	0	1	NaN	9.539176	56	306.7691	0	1	NaN	12.81556	52	402.7235	0	1	NaN	16.04719	44	343.0045	0	1	NaN	18.13318	39	283.8798	0	1	NaN	9.823297
ILMN_1664449	ALG5	0005890427	538.0952	0	1	NaN	19.36249	44	459.7704	0	1	NaN	18.12935	39	369.0316	0	1	NaN	20.97259	42	445.0771	0	1	NaN	18.80477	30	584.2346	0	1	NaN	25.60103	43	539.3268	0	1	NaN	30.5473	24	600.1502	0	1	NaN	26.08095	39	410.0843	0	1	NaN	19.59789
ILMN_1771411	ALG6	0003390131	544.0389	0	1	NaN	19.11748	37	406.0307	0	1	NaN	13.04333	48	480.3712	0	1	NaN	25.99643	35	471.7368	0	1	NaN	17.37089	45	451.0789	0	1	NaN	21.53189	39	565.1969	0	1	NaN	13.85832	46	333.3849	0	1	NaN	17.51085	39	373.2238	0	1	NaN	15.60109
ILMN_1685413	ALG8	0004810431	963.0659	0	1	NaN	39.14674	34	554.8163	0	1	NaN	16.66254	42	607.949	0	1	NaN	30.73762	40	684.0856	0	1	NaN	21.99456	40	695.3965	0	1	NaN	42.3565	30	988.9493	0	1	NaN	38.36753	40	585.8629	0	1	NaN	27.83072	36	531.9401	0	1	NaN	18.60611
ILMN_1732809	ALG9	0002120681	669.6837	0	1	NaN	26.61583	26	415.8553	0	1	NaN	11.81296	46	520.3975	0	1	NaN	25.11629	42	541.5309	0	1	NaN	25.78694	25	601.5583	0	1	NaN	25.5582	35	577.1948	0	1	NaN	16.27681	53	540.9586	0	1	NaN	32.67388	37	436.5653	0	1	NaN	13.95183
ILMN_1753135	ALK	0004200487	143.9818	0.002911208	1	NaN	9.12779	39	130.372	0	1	NaN	6.095215	38	117.7826	0.07959479	1	NaN	5.907054	42	129.4312	0.03901734	1	NaN	5.974049	46	143.8732	0.00728863	1	NaN	8.139571	48	143.5503	0.02043796	1	NaN	7.039195	38	145.0673	0	1	NaN	7.514585	58	123.7171	0.02777778	1	NaN	5.125144
ILMN_1758038	ALKBH	0000650279	389.557	0	1	NaN	14.14709	40	243.3742	0	1	NaN	9.440329	44	350.2038	0	1	NaN	14.09346	52	397.0573	0	1	NaN	14.47478	42	384.8195	0	1	NaN	15.06333	43	437.5199	0	1	NaN	14.38498	48	240.3479	0	1	NaN	14.26095	40	296.1205	0	1	NaN	14.11559
ILMN_1690252	ALKBH2	0002140433	360.9114	0	1	NaN	17.7376	42	299.9009	0	1	NaN	11.95946	41	294.2514	0	1	NaN	13.67397	50	358.0429	0	1	NaN	13.21844	43	314.0018	0	1	NaN	14.49576	44	334.8036	0	1	NaN	10.97717	38	448.1033	0	1	NaN	22.10045	43	236.5986	0	1	NaN	9.927624
ILMN_1703105	ALKBH3	0005310598	1776.89	0	1	NaN	59.89715	45	1554.744	0	1	NaN	48.9155	34	1214.633	0	1	NaN	49.83899	42	1675.002	0	1	NaN	52.57336	39	1832.435	0	1	NaN	75.99452	34	1649.37	0	1	NaN	37.45557	51	1086.333	0	1	NaN	49.18193	39	1328.787	0	1	NaN	42.27095
ILMN_1805673	ALKBH4	0006200152	400.7068	0	1	NaN	16.22621	33	317.0298	0	1	NaN	9.293331	43	305.9246	0	1	NaN	16.0713	47	341.3226	0	1	NaN	15.42415	37	534.3163	0	1	NaN	19.52963	38	385.0609	0	1	NaN	14.94616	43	225.7762	0	1	NaN	11.31346	44	311.7669	0	1	NaN	15.14243
ILMN_1657283	ALKBH5	0002100221	12632.85	0	1	NaN	552.6183	35	7162.385	0	1	NaN	208.4432	40	7885.346	0	1	NaN	362.9566	43	9716.428	0	1	NaN	253.49	43	9845.422	0	1	NaN	413.2071	39	9368.339	0	1	NaN	351.4368	36	6737.208	0	1	NaN	234.1159	47	7445.967	0	1	NaN	234.8123
ILMN_1808792	ALKBH6	0006660341	768.396	0	1	NaN	34.5367	42	617.0453	0	1	NaN	21.67397	43	527.4583	0	1	NaN	25.26316	39	648.0264	0	1	NaN	19.51701	41	744.4409	0	1	NaN	33.81393	46	686.4355	0	1	NaN	22.78761	46	492.009	0	1	NaN	23.33153	38	624.2407	0	1	NaN	21.8609
ILMN_1735338	ALKBH7	0003800010	3313.552	0	1	NaN	149.8329	34	4092.722	0	1	NaN	113.6729	32	2238.86	0	1	NaN	81.92647	52	2813.298	0	1	NaN	91.98186	46	3281.085	0	1	NaN	88.7821	60	3084.178	0	1	NaN	74.82178	52	2364.69	0	1	NaN	95.66201	44	2359.084	0	1	NaN	71.57008
ILMN_1779190	ALKBH8	0006020170	488.0357	0	1	NaN	21.79998	45	309.0485	0	1	NaN	11.46313	32	456.1463	0	1	NaN	20.86971	47	336.6805	0	1	NaN	9.971749	47	396.2501	0	1	NaN	15.29187	43	349.4427	0	1	NaN	10.42804	46	200.8673	0	1	NaN	8.616778	37	280.169	0	1	NaN	17.42158
ILMN_1794906	ALLC	0003930408	118.577	0.1572052	1	NaN	6.345124	45	106.7865	0.2148997	1	NaN	4.151548	53	107.7948	0.2185239	1	NaN	6.410135	38	125.8618	0.06647399	1	NaN	6.134924	44	137.2288	0.04081633	1	NaN	7.806378	45	129.138	0.1051095	1	NaN	5.270727	47	105.1729	0.08658009	1	NaN	5.948001	44	112.9842	0.08333334	1	NaN	5.635839
ILMN_1784583	ALLC	0004260376	100.2814	0.5080058	1	NaN	6.183208	27	102.0134	0.3495702	1	NaN	3.874566	50	98.04429	0.4384949	1	NaN	5.671836	46	103.5681	0.3887283	1	NaN	5.247536	46	110.6996	0.3644315	1	NaN	6.906537	33	117.5449	0.2613139	1	NaN	5.416232	47	88.48423	0.4761905	1	NaN	4.625537	47	103.9342	0.2309942	1	NaN	4.694346
ILMN_1681046	ALLC	0007560703	122.5961	0.1208151	1	NaN	6.538611	39	120.1248	0.04584527	1	NaN	4.792657	40	108.6751	0.2054993	1	NaN	4.820217	57	111.0412	0.2456647	1	NaN	5.214611	49	135.0767	0.05102041	1	NaN	7.372454	39	110.6578	0.4189781	1	NaN	5.010231	47	97.61652	0.2121212	1	NaN	6.456596	38	98.33976	0.3508772	1	NaN	4.129932
ILMN_1709155	ALMS1	0000360487	276.4419	0	1	NaN	18.06028	30	173.8524	0	1	NaN	6.613822	55	245.9279	0	1	NaN	15.4301	32	199.9563	0	1	NaN	10.40314	40	279.7852	0	1	NaN	24.97688	29	248.7985	0	1	NaN	12.31508	36	204.498	0	1	NaN	10.58084	45	214.3634	0	1	NaN	11.58006
ILMN_1713731	ALOX12	0006130291	106.8763	0.349345	1	NaN	5.783924	34	110.6136	0.1504298	1	NaN	5.251381	42	100.1217	0.3806078	1	NaN	5.265998	32	113.6265	0.1878613	1	NaN	4.460732	45	117.1785	0.2390671	1	NaN	4.674707	50	106.793	0.5124087	1	NaN	3.801364	48	81.67508	0.7171717	1	NaN	3.342788	45	94.0357	0.5219298	1	NaN	4.55163
ILMN_1692332	ALOX12B	0005690564	159.3563	0	1	NaN	9.947442	39	126.2493	0.008595988	1	NaN	5.686266	38	157.5238	0	1	NaN	10.30873	40	155.33	0	1	NaN	7.291239	40	148.0056	0.002915452	1	NaN	6.255171	40	163.1098	0	1	NaN	7.351708	35	107.9938	0.05772006	1	NaN	5.021809	56	144.9364	0	1	NaN	6.63533
ILMN_1679410	ALOX15	0003870468	116.0299	0.1863173	1	NaN	5.556039	50	98.35633	0.4484241	1	NaN	3.778774	42	117.2645	0.08248915	1	NaN	6.907198	41	106.7299	0.3222543	1	NaN	4.842234	43	126.7126	0.1137026	1	NaN	7.991479	34	110.0083	0.4408759	1	NaN	4.543477	36	88.22595	0.4805195	1	NaN	4.089425	55	101.344	0.2836257	1	NaN	3.866507
ILMN_1711498	ALOX15	0004850605	92.8391	0.7263464	1	NaN	4.755083	43	83.93123	0.9255014	1	NaN	3.355019	56	82.79626	0.8914617	1	NaN	4.283777	50	87.91016	0.867052	1	NaN	4.641915	45	100.1272	0.6880466	1	NaN	5.994967	46	94.47689	0.8715329	1	NaN	3.615262	37	79.25338	0.8037518	1	NaN	4.598361	39	84.15086	0.8274854	1	NaN	3.220605
ILMN_1751975	ALOX15B	0000020482	109.7784	0.2896652	1	NaN	5.794159	40	99.48439	0.4283668	1	NaN	5.614858	41	101.9271	0.3429812	1	NaN	4.512844	47	117.9626	0.1416185	1	NaN	5.643204	48	105.21	0.5306122	1	NaN	5.433478	43	121.6399	0.1883212	1	NaN	6.087137	41	94.89411	0.2727273	1	NaN	6.018832	35	99.79587	0.3216374	1	NaN	7.834301
ILMN_1792150	ALOX5	0006220097	88.16505	0.8427948	1	NaN	5.95662	32	87.84431	0.8338109	1	NaN	4.363154	49	96.50226	0.4905933	1	NaN	4.869635	51	97.14056	0.5968208	1	NaN	3.466116	48	108.4857	0.4212828	1	NaN	8.07297	40	110.0163	0.4394161	1	NaN	5.871994	35	79.34875	0.7994228	1	NaN	3.583296	47	94.69901	0.4912281	1	NaN	3.692467
ILMN_1680996	ALOX5	0006900465	2335.434	0	1	NaN	67.96684	43	2546.515	0	1	NaN	76.12742	43	2562.329	0	1	NaN	79.22067	64	2930.807	0	1	NaN	84.43056	42	2858.649	0	1	NaN	101.1606	41	2604.53	0	1	NaN	79.55959	36	248.898	0	1	NaN	11.50944	45	2026.7	0	1	NaN	57.02712
ILMN_1797875	ALOX5AP	0004180411	730.384	0	1	NaN	27.45928	47	888.0782	0	1	NaN	29.08508	51	374.2327	0	1	NaN	20.08815	36	389.8836	0	1	NaN	15.21338	35	730.869	0	1	NaN	27.08223	46	511.6416	0	1	NaN	18.04913	41	169.1013	0	1	NaN	7.531413	41	561.5736	0	1	NaN	16.93002
ILMN_1678255	ALOXE3	0006400553	183.2444	0	1	NaN	8.533765	39	132.7778	0	1	NaN	6.576659	42	139.55	0	1	NaN	10.25292	28	141.228	0	1	NaN	6.441152	37	144.8455	0.00728863	1	NaN	6.948406	42	141.5533	0.02627737	1	NaN	5.507871	42	94.71835	0.2784993	1	NaN	4.316157	46	119.643	0.04532164	1	NaN	9.173366
ILMN_1752669	ALPI	0007550167	111.4605	0.2547307	1	NaN	6.603746	39	101.0239	0.3753582	1	NaN	4.634541	42	90.10959	0.7062229	1	NaN	5.198651	36	107.8179	0.3106937	1	NaN	5.310307	53	118.8828	0.2186589	1	NaN	8.288051	39	108.1335	0.480292	1	NaN	4.779712	44	96.01962	0.2409812	1	NaN	4.500431	52	107.5805	0.1564327	1	NaN	5.735791
ILMN_1734630	ALPK3	0000780220	104.9521	0.3755459	1	NaN	6.842004	34	91.37148	0.7134671	1	NaN	3.663148	46	102.6218	0.3241679	1	NaN	8.102771	18	102.9994	0.400289	1	NaN	4.116124	39	98.29768	0.7478134	1	NaN	4.302497	43	111.1962	0.4029197	1	NaN	5.094492	52	90.25387	0.4126984	1	NaN	5.200416	33	100.1143	0.3099415	1	NaN	4.482021
ILMN_1701603	ALPL	0006980164	392.5996	0	1	NaN	17.07159	40	437.8566	0	1	NaN	12.30693	44	269.2477	0	1	NaN	10.19991	40	416.8219	0	1	NaN	12.29746	46	356.7951	0	1	NaN	20.64413	35	523.8075	0	1	NaN	14.89061	59	793.309	0	1	NaN	39.02618	37	501.2088	0	1	NaN	16.0565
ILMN_1693789	ALPP	0004230088	9802.358	0	1	NaN	368.2594	47	6556.312	0	1	NaN	184.9282	47	7102.297	0	1	NaN	283.4958	56	6135.172	0	1	NaN	172.8467	46	5854.877	0	1	NaN	208.3052	43	7537.842	0	1	NaN	215.0392	38	6257.318	0	1	NaN	195.7454	65	6174.465	0	1	NaN	162.4964
ILMN_1801851	ALPPL2	0000620048	98.86497	0.5429403	1	NaN	5.426471	48	89.68452	0.765043	1	NaN	4.542026	34	99.95628	0.382055	1	NaN	5.084495	45	90.86871	0.7919075	1	NaN	2.722894	48	111.681	0.3367347	1	NaN	6.869663	40	103.7511	0.6087591	1	NaN	4.956485	42	84.62711	0.6118326	1	NaN	4.708337	42	94.94344	0.4780702	1	NaN	5.266521
ILMN_1750256	ALS2	0001780037	11156.36	0	1	NaN	335.6557	37	5402.613	0	1	NaN	161.704	47	6632.888	0	1	NaN	254.2278	51	7963.299	0	1	NaN	232.3461	50	8281.172	0	1	NaN	292.9407	53	8991.536	0	1	NaN	178.3019	47	824.1702	0	1	NaN	32.1	41	6292.862	0	1	NaN	225.8153
ILMN_1690636	ALS2CL	0002030273	112.469	0.2372635	1	NaN	7.798779	35	102.9347	0.3309456	1	NaN	4.691425	43	94.58596	0.5571635	1	NaN	4.295662	44	116.3848	0.1589595	1	NaN	7.074506	41	125.9384	0.1268222	1	NaN	9.573049	32	116.5431	0.2832117	1	NaN	5.868047	45	90.94721	0.3852814	1	NaN	4.841539	33	101.2527	0.2880117	1	NaN	7.667908
ILMN_1702322	ALS2CL	0006250221	190.8479	0	1	NaN	9.021214	47	154.8115	0	1	NaN	9.171955	37	142.5629	0	1	NaN	6.618444	36	168.4602	0	1	NaN	7.979656	38	154.2189	0	1	NaN	7.12347	36	187.233	0	1	NaN	8.048596	45	120.4649	0.002886003	1	NaN	6.426075	46	143.2649	0	1	NaN	6.231414
ILMN_1700596	ALS2CL	0006290544	115.2067	0.1935953	1	NaN	4.900846	52	111.8224	0.1289398	1	NaN	4.279486	50	121.6518	0.05499277	1	NaN	7.423734	35	126.4617	0.06213873	1	NaN	5.494602	46	112.8874	0.3148688	1	NaN	5.402019	45	120.814	0.2029197	1	NaN	4.812008	53	101.126	0.1414141	1	NaN	4.510309	42	112.4743	0.08625731	1	NaN	4.187511
ILMN_1771239	ALS2CR11	0002190553	108.453	0.3129549	1	NaN	4.370479	50	91.87112	0.6919771	1	NaN	4.956566	43	96.80186	0.4819103	1	NaN	4.46891	42	89.71523	0.8150289	1	NaN	4.011601	49	99.3272	0.7157434	1	NaN	4.973665	45	107.1401	0.5051095	1	NaN	4.820594	47	113.908	0.01875902	1	NaN	4.57162	58	88.00524	0.7266082	1	NaN	4.709232
ILMN_1765674	ALS2CR12	0005390288	152.36	0	1	NaN	9.550355	35	129.742	0.00286533	1	NaN	9.230745	33	126.9507	0.0260492	1	NaN	7.660353	35	127.5501	0.05491329	1	NaN	5.835154	33	132.5302	0.0670554	1	NaN	8.161315	31	142.9086	0.02335766	1	NaN	5.994952	38	117.8593	0.005772006	1	NaN	6.304535	38	124.7039	0.01900585	1	NaN	8.102082
ILMN_1739942	ALS2CR13	0004060110	2692.058	0	1	NaN	72.07455	44	1532.59	0	1	NaN	43.48016	55	1815.122	0	1	NaN	67.28675	53	2310.669	0	1	NaN	59.23797	60	2762.972	0	1	NaN	86.15607	45	2894.971	0	1	NaN	91.11107	46	706.0159	0	1	NaN	28.42071	36	1755.113	0	1	NaN	47.48611
ILMN_1787314	ALS2CR14	0004900215	312.4392	0	1	NaN	14.00221	44	256.4694	0	1	NaN	11.53401	40	281.0103	0	1	NaN	14.68233	36	237.7585	0	1	NaN	11.72552	38	210.3632	0	1	NaN	12.15978	35	322.6754	0	1	NaN	14.35695	52	206.9295	0	1	NaN	10.985	51	296.0779	0	1	NaN	14.81815
ILMN_1766366	ALS2CR15	0005820551	1158.05	0	1	NaN	47.14091	33	592.9273	0	1	NaN	28.08961	34	818.3619	0	1	NaN	32.51091	47	779.1459	0	1	NaN	28.62227	35	805.4493	0	1	NaN	32.60505	38	770.9892	0	1	NaN	24.33114	44	209.196	0	1	NaN	7.558432	44	595.0051	0	1	NaN	24.21953
ILMN_1663897	ALS2CR16	0000290433	379.0696	0	1	NaN	18.0157	31	260.2987	0	1	NaN	6.981007	55	320.1987	0	1	NaN	13.76362	42	345.9362	0	1	NaN	13.39442	45	385.3744	0	1	NaN	16.504	40	373.5749	0	1	NaN	11.68891	45	126.3134	0	1	NaN	5.430219	50	233.3418	0	1	NaN	11.98501
ILMN_1652461	ALS2CR19	0006420709	123.2736	0.1135371	1	NaN	6.443919	49	113.1974	0.1074499	1	NaN	5.035984	43	128.1113	0.02315485	1	NaN	7.252369	32	134.5931	0.01300578	1	NaN	7.429536	41	142.3846	0.008746356	1	NaN	7.955441	39	143.3936	0.02043796	1	NaN	7.168321	37	115.5517	0.01443001	1	NaN	5.849412	49	118.0684	0.05263158	1	NaN	5.661606
ILMN_1701386	ALS2CR2	0002630358	940.8699	0	1	NaN	35.01743	37	657.008	0	1	NaN	19.54032	39	755.8487	0	1	NaN	37.05239	36	757.1193	0	1	NaN	29.08237	34	997.275	0	1	NaN	39.83113	34	825.591	0	1	NaN	25.65882	36	1114.573	0	1	NaN	63.27735	27	528.1319	0	1	NaN	17.96498
ILMN_1800958	ALS2CR4	0000430358	1023.1	0	1	NaN	34.04047	46	653.6451	0	1	NaN	17.35186	49	758.2065	0	1	NaN	31.27171	42	890.8313	0	1	NaN	33.68461	41	816.0139	0	1	NaN	24.39812	59	983.3474	0	1	NaN	21.45101	52	456.6108	0	1	NaN	18.24032	45	634.3265	0	1	NaN	21.56716
ILMN_1760889	ALS2CR8	0003170356	345.4483	0	1	NaN	14.23318	49	166.6346	0	1	NaN	6.464211	50	237.4961	0	1	NaN	13.49007	41	274.8434	0	1	NaN	14.05102	28	252.6843	0	1	NaN	12.15862	57	277.9532	0	1	NaN	14.13523	38	158.1715	0	1	NaN	7.611764	40	174.1504	0	1	NaN	6.202829
ILMN_1729325	ALX3	0004040523	182.3992	0	1	NaN	7.578115	42	156.7694	0	1	NaN	5.235903	43	150.588	0	1	NaN	9.584635	38	159.5039	0	1	NaN	6.910901	38	165.831	0	1	NaN	11.46801	37	180.1613	0	1	NaN	6.926174	45	147.9663	0	1	NaN	7.179169	41	154.8657	0	1	NaN	9.29314
ILMN_1803384	ALX4	0002230035	89.19115	0.8165939	1	NaN	4.845873	39	102.4592	0.3395416	1	NaN	4.389482	48	95.68025	0.5209841	1	NaN	4.131256	45	98.9904	0.533237	1	NaN	4.364817	41	98.28458	0.7478134	1	NaN	5.097341	48	108.9292	0.4686131	1	NaN	4.698167	38	87.90807	0.4963925	1	NaN	4.513358	43	89.90691	0.6520468	1	NaN	4.223681
ILMN_1797432	AMAC1	0001340672	125.3891	0.09752547	1	NaN	5.57617	50	96.01105	0.5472779	1	NaN	4.746519	34	100.0033	0.382055	1	NaN	4.617817	54	117.1237	0.1488439	1	NaN	5.666425	43	117.637	0.2274053	1	NaN	6.325028	39	119.4765	0.2218978	1	NaN	5.508519	38	83.47759	0.6551226	1	NaN	5.586146	35	104.6503	0.2134503	1	NaN	4.40714
ILMN_1715988	AMAC1L2	0004760121	112.2424	0.2416303	1	NaN	7.33954	33	98.6328	0.4426934	1	NaN	3.878083	40	102.5886	0.3241679	1	NaN	4.382571	47	108.7145	0.2904624	1	NaN	4.211909	42	120.6719	0.1938775	1	NaN	5.922416	50	125.7475	0.1430657	1	NaN	5.58997	42	86.40598	0.5454546	1	NaN	5.452185	36	103.1788	0.245614	1	NaN	6.405887
ILMN_1759670	AMACR	0000270603	289.0507	0	1	NaN	12.06459	41	320.5216	0	1	NaN	12.4184	46	169.4843	0	1	NaN	9.898388	35	361.1729	0	1	NaN	11.83672	54	230.0807	0	1	NaN	10.98817	41	395.7489	0	1	NaN	17.42751	41	152.3577	0	1	NaN	7.199891	51	246.5787	0	1	NaN	11.8415
ILMN_1792741	AMACR	0002260039	244.3369	0	1	NaN	12.54863	47	183.141	0	1	NaN	6.282347	40	169.1205	0	1	NaN	7.762782	52	258.357	0	1	NaN	9.852002	46	221.5073	0	1	NaN	8.312942	45	273.2995	0	1	NaN	9.946486	48	121.4117	0	1	NaN	6.443829	46	193.0085	0	1	NaN	5.139394
ILMN_1794384	AMBN	0000070131	110.9144	0.2678311	1	NaN	6.025663	44	100.0115	0.4040115	1	NaN	3.63976	57	96.74823	0.4819103	1	NaN	5.346836	38	103.6455	0.3887283	1	NaN	4.632874	60	116.1764	0.2536443	1	NaN	5.784795	44	120.0647	0.2116788	1	NaN	5.32474	39	87.72993	0.5007215	1	NaN	5.52478	43	94.57439	0.495614	1	NaN	4.535974
ILMN_1751092	AMBN	0006590242	109.2041	0.30131	1	NaN	8.300651	33	100.5047	0.3925501	1	NaN	6.403358	34	94.47488	0.5600579	1	NaN	5.930569	38	118.6034	0.1358382	1	NaN	6.28022	47	116.7658	0.2463557	1	NaN	5.160268	48	115.9467	0.2948905	1	NaN	4.500669	40	85.14993	0.5930736	1	NaN	3.891916	41	95.15826	0.4663743	1	NaN	4.507111
ILMN_1771081	AMBP	0001050162	136.0387	0.02620087	1	NaN	6.639009	37	118.9818	0.0530086	1	NaN	4.230847	52	109.0185	0.195369	1	NaN	4.414071	51	152.4278	0	1	NaN	4.941942	46	129.9079	0.08454811	1	NaN	5.633064	44	140.3356	0.02919708	1	NaN	6.090145	49	108.7422	0.05194805	1	NaN	5.377478	43	122.3427	0.03216374	1	NaN	5.289395
ILMN_1662681	AMBRA1	0002070259	169.5679	0	1	NaN	5.299359	46	155.5134	0	1	NaN	7.320777	29	145.8095	0	1	NaN	6.037481	61	157.2266	0	1	NaN	8.169712	37	167.3214	0	1	NaN	5.410713	65	179.529	0	1	NaN	7.75293	46	125.2572	0	1	NaN	5.51685	41	157.3231	0	1	NaN	10.85017
ILMN_1667994	AMD1	0001430021	1941.675	0	1	NaN	62.43399	46	744.8918	0	1	NaN	24.36417	36	1155.409	0	1	NaN	59.03052	30	1428.795	0	1	NaN	53.40688	30	1359.778	0	1	NaN	49.17103	42	1451.947	0	1	NaN	40.75962	51	920.7773	0	1	NaN	36.05769	42	838.7194	0	1	NaN	27.76981
ILMN_1788462	AMD1	0004880392	4058.601	0	1	NaN	174.8981	38	2201.888	0	1	NaN	65.48291	54	2766.52	0	1	NaN	118.0728	41	3095.884	0	1	NaN	89.11563	41	3398.388	0	1	NaN	133.2123	39	3163.704	0	1	NaN	103.1968	39	2371.618	0	1	NaN	99.868	36	2056.89	0	1	NaN	61.63622
ILMN_1788239	AMDHD1	0003180369	349.389	0	1	NaN	23.54011	31	189.2053	0	1	NaN	8.727154	32	204.4549	0	1	NaN	9.035254	44	341.1046	0	1	NaN	12.49135	41	241.49	0	1	NaN	11.6993	39	306.7171	0	1	NaN	12.93894	27	105.714	0.07792208	1	NaN	6.496456	34	238.4561	0	1	NaN	12.23976
ILMN_1698834	AMDHD2	0000270333	173.9857	0	1	NaN	9.574799	37	141.9803	0	1	NaN	7.529912	40	137.6959	0	1	NaN	7.057408	39	148.6707	0	1	NaN	5.525184	47	161.3243	0	1	NaN	8.997916	35	153.137	0	1	NaN	6.295852	41	110.4592	0.04040404	1	NaN	6.625937	29	126.9666	0.007309942	1	NaN	6.250617
ILMN_1669257	AMELX	0000780750	113.7825	0.2154294	1	NaN	6.953046	34	111.2286	0.1389685	1	NaN	4.50812	58	107.474	0.2228654	1	NaN	5.034122	39	108.9866	0.2904624	1	NaN	4.590163	35	121.5552	0.1793003	1	NaN	5.556839	41	118.3613	0.2379562	1	NaN	6.095706	48	90.12781	0.4199134	1	NaN	5.874813	36	107.7023	0.1535088	1	NaN	5.681633
ILMN_1727258	AMELY	0002260154	90.45049	0.7889374	1	NaN	5.102896	46	88.71206	0.8022923	1	NaN	3.331558	46	90.73779	0.6787265	1	NaN	4.665488	44	90.28323	0.7991329	1	NaN	3.600608	50	98.96561	0.7303207	1	NaN	6.017329	42	101.0812	0.6905109	1	NaN	4.964827	41	82.3334	0.6926407	1	NaN	4.151036	45	87.49451	0.7368421	1	NaN	4.069893
ILMN_1723116	AMFR	0000360086	1463.509	0	1	NaN	57.11984	43	941.2416	0	1	NaN	27.69653	44	1296.125	0	1	NaN	62.5396	32	817.8542	0	1	NaN	35.14782	34	1421.297	0	1	NaN	56.37973	36	1455.369	0	1	NaN	42.28768	36	1699.664	0	1	NaN	74.18505	50	699.7424	0	1	NaN	23.8404
ILMN_1666258	AMFR	0000380095	232.1441	0	1	NaN	19.2225	31	195.9003	0	1	NaN	6.078095	47	262.6976	0	1	NaN	16.01227	31	271.6225	0	1	NaN	11.92092	42	272.4639	0	1	NaN	13.60415	54	312.8043	0	1	NaN	13.31509	36	216.8389	0	1	NaN	14.99985	30	221.0057	0	1	NaN	12.64832
ILMN_1660995	AMH	0002490338	242.8866	0	1	NaN	9.400582	51	179.3555	0	1	NaN	8.286509	38	161.4765	0	1	NaN	6.89773	47	146.5328	0	1	NaN	5.516423	36	170.8838	0	1	NaN	7.492538	52	196.2624	0	1	NaN	8.455958	47	106.7411	0.06493507	1	NaN	5.549268	59	173.6979	0	1	NaN	9.761718
ILMN_1736412	AMHR2	0006110400	109.5205	0.2969432	1	NaN	6.204534	30	114.9521	0.09025788	1	NaN	5.873083	29	101.6009	0.3502171	1	NaN	5.896267	37	103.4543	0.3887283	1	NaN	5.170479	34	111.3452	0.3440233	1	NaN	5.385004	34	115.2413	0.3109489	1	NaN	4.626327	33	99.66784	0.1803752	1	NaN	5.891541	34	107.9392	0.1491228	1	NaN	5.909453
ILMN_1743013	AMICA1	0000580603	332.6815	0	1	NaN	20.15074	43	384.1668	0	1	NaN	13.73899	42	483.8476	0	1	NaN	19.598	62	537.11	0	1	NaN	16.00556	57	479.0057	0	1	NaN	26.43843	38	439.0759	0	1	NaN	18.21998	35	85.42161	0.5844156	1	NaN	3.655998	38	147.0127	0	1	NaN	6.234854
ILMN_1765460	AMIGO1	0004560050	203.1709	0	1	NaN	9.522636	44	171.6399	0	1	NaN	7.855309	47	189.6524	0	1	NaN	10.20102	35	172.9141	0	1	NaN	6.272084	43	228.7278	0	1	NaN	11.72477	50	219.9707	0	1	NaN	10.69761	35	121.8062	0	1	NaN	6.763876	41	167.4596	0	1	NaN	8.888577
ILMN_1725896	AMIGO2	0005090687	150.5144	0	1	NaN	5.947643	41	141.5817	0	1	NaN	8.36191	27	165.0531	0	1	NaN	9.863191	37	171.9198	0	1	NaN	8.031466	38	177.177	0	1	NaN	8.226791	36	190.8764	0	1	NaN	10.04377	38	125.2171	0	1	NaN	6.065584	53	159.7243	0	1	NaN	10.88515
ILMN_1738233	AMIGO3	0001980717	123.6591	0.1120815	1	NaN	6.310314	37	100.2338	0.4011461	1	NaN	5.037991	42	111.303	0.1606368	1	NaN	5.440309	50	102.7464	0.4132948	1	NaN	5.827843	33	121.8232	0.1749271	1	NaN	8.672616	38	118.2779	0.2408759	1	NaN	4.558626	37	89.34292	0.4516594	1	NaN	4.779387	48	97.39074	0.3845029	1	NaN	4.445194
ILMN_1724879	AMMECR1	0005420706	136.9258	0.01746725	1	NaN	5.921023	53	122.42	0.02005731	1	NaN	5.710893	47	133.1611	0.001447178	1	NaN	6.437499	32	134.683	0.01300578	1	NaN	6.721284	36	116.1633	0.2536443	1	NaN	6.420596	44	136.9999	0.04671533	1	NaN	4.704647	46	101.8952	0.1327561	1	NaN	6.21453	25	114.2213	0.08187135	1	NaN	4.984428
ILMN_1779374	AMMECR1	0007510307	232.1671	0	1	NaN	16.41157	31	167.6214	0	1	NaN	6.980426	38	196.223	0	1	NaN	7.301845	46	206.0821	0	1	NaN	7.475559	55	231.0898	0	1	NaN	10.03599	43	220.1611	0	1	NaN	9.269375	43	168.4966	0	1	NaN	11.42291	42	189.639	0	1	NaN	9.66907
ILMN_1727023	AMMECR1L	0000360598	583.2917	0	1	NaN	26.38192	36	404.2231	0	1	NaN	12.78844	62	395.4687	0	1	NaN	21.85351	39	470.7066	0	1	NaN	14.13439	55	417.8489	0	1	NaN	18.76586	54	498.5323	0	1	NaN	17.92406	42	277.8535	0	1	NaN	13.48779	37	415.2038	0	1	NaN	17.5913
ILMN_1783278	AMN	0006840148	130.1485	0.06259097	1	NaN	5.771907	45	109.4458	0.1676218	1	NaN	5.906505	28	113.1826	0.1316932	1	NaN	6.689953	32	120.3645	0.1127168	1	NaN	4.42329	55	127.9329	0.1005831	1	NaN	8.362944	33	142.1593	0.02481752	1	NaN	9.292043	29	115.7363	0.01443001	1	NaN	7.500052	27	107.7474	0.1535088	1	NaN	6.282917
ILMN_1750880	AMN1	0003990719	623.9396	0	1	NaN	32.85318	37	408.2336	0	1	NaN	22.45759	36	390.8846	0	1	NaN	24.43155	39	360.3923	0	1	NaN	14.5848	37	372.8459	0	1	NaN	16.87194	41	452.6502	0	1	NaN	17.50416	46	309.8761	0	1	NaN	18.27039	31	278.2715	0	1	NaN	19.6608
ILMN_1792409	AMOT	0003930544	410.2217	0	1	NaN	18.14962	47	370.4431	0	1	NaN	15.81131	27	306.9274	0	1	NaN	11.15192	51	440.4071	0	1	NaN	19.33907	37	691.1205	0	1	NaN	33.08658	43	566.4565	0	1	NaN	19.31185	33	706.9775	0	1	NaN	26.75313	56	302.6185	0	1	NaN	11.87343
ILMN_1748141	AMOTL1	0005260427	118.886	0.1528384	1	NaN	7.416598	31	105.6625	0.2492837	1	NaN	3.299747	53	103.9355	0.2966715	1	NaN	4.497257	40	119.2376	0.1300578	1	NaN	6.104736	43	125.1764	0.1326531	1	NaN	8.218471	42	115.7884	0.3021898	1	NaN	6.825572	35	95.48437	0.2554113	1	NaN	5.061909	47	91.98848	0.5877193	1	NaN	4.464845
ILMN_1778788	AMOTL2	0000630427	117.0899	0.1717613	1	NaN	4.761044	45	98.47598	0.4455587	1	NaN	4.546947	40	97.78624	0.4486252	1	NaN	4.313111	47	101.5639	0.4436416	1	NaN	3.329305	54	118.1541	0.2230321	1	NaN	6.19418	32	116.6432	0.2817518	1	NaN	3.946809	45	94.21016	0.2929293	1	NaN	5.219054	40	107.2001	0.1637427	1	NaN	4.980901
ILMN_1759312	AMPD1	0001430563	95.59594	0.6346434	1	NaN	5.00205	29	96.22591	0.5415473	1	NaN	3.176761	38	74.18446	0.9855282	1	NaN	6.092731	29	94.2896	0.6893064	1	NaN	4.105791	42	91.58841	0.9067056	1	NaN	5.067765	39	89.19813	0.9649635	1	NaN	4.179106	38	85.11835	0.5945166	1	NaN	5.240818	25	83.98804	0.8333333	1	NaN	7.369487
ILMN_1786899	AMPD2	0002190408	88.86352	0.8238719	1	NaN	5.139856	35	83.26482	0.9312321	1	NaN	3.716624	41	86.17984	0.8335745	1	NaN	4.096341	32	89.52229	0.8193642	1	NaN	4.322253	49	98.43261	0.7419825	1	NaN	4.098693	37	98.4017	0.7751825	1	NaN	4.16522	54	78.34772	0.8311688	1	NaN	3.688305	44	92.88668	0.5584795	1	NaN	6.093732
ILMN_1701589	AMPD2	0002630471	118.7882	0.1528384	1	NaN	5.53322	52	106.6251	0.217765	1	NaN	4.278306	45	100.5396	0.3733719	1	NaN	5.341589	51	146.7894	0	1	NaN	7.523288	38	111.3466	0.3440233	1	NaN	5.07076	36	125.5182	0.1459854	1	NaN	5.219296	49	90.95242	0.3852814	1	NaN	4.61538	53	112.2628	0.08918129	1	NaN	5.188562
ILMN_1696830	AMPD2	0006370564	94.84625	0.6579331	1	NaN	4.245324	32	89.01147	0.7922636	1	NaN	2.98374	49	94.25302	0.5716353	1	NaN	5.070803	41	95.61716	0.6459538	1	NaN	4.176348	47	89.11983	0.9314869	1	NaN	5.243505	40	98.16083	0.7839416	1	NaN	4.877207	40	80.67098	0.7532467	1	NaN	4.138971	46	92.61224	0.5643275	1	NaN	5.855997
ILMN_1774447	AMPD3	0002100386	129.9211	0.06550218	1	NaN	6.37383	41	112.7984	0.1131805	1	NaN	5.566768	39	104.8305	0.2691751	1	NaN	5.041214	48	102.2613	0.4219653	1	NaN	5.026848	36	113.7479	0.2842565	1	NaN	5.887286	34	125.783	0.1430657	1	NaN	6.828218	40	127.3638	0	1	NaN	5.555679	48	99.92125	0.3128655	1	NaN	3.862182
ILMN_1731223	AMPD3	0002710358	100.4241	0.5021834	1	NaN	4.532673	43	98.56173	0.4426934	1	NaN	4.383059	53	97.814	0.447178	1	NaN	5.833784	28	99.24247	0.5260116	1	NaN	4.059575	52	95.23782	0.8279883	1	NaN	5.268602	42	105.5078	0.5547445	1	NaN	3.738201	51	99.04659	0.1962482	1	NaN	5.960652	36	95.13295	0.4678363	1	NaN	4.370634
ILMN_1660854	AMPD3	0004590168	105.4404	0.371179	1	NaN	4.280325	41	107.2167	0.2120344	1	NaN	5.750441	46	106.1898	0.2474674	1	NaN	5.498472	43	103.3079	0.3887283	1	NaN	5.374177	44	102.264	0.6166181	1	NaN	5.426108	42	109.5306	0.449635	1	NaN	5.153375	52	118.4319	0.005772006	1	NaN	6.695086	44	94.26353	0.5073099	1	NaN	4.629453
ILMN_1665307	AMPD3	0005810497	98.85809	0.5429403	1	NaN	4.899397	36	101.2117	0.3696275	1	NaN	4.860373	46	104.6803	0.2778582	1	NaN	5.645583	48	99.21406	0.5260116	1	NaN	4.132742	48	105.5367	0.5174927	1	NaN	5.947885	30	122.8391	0.1678832	1	NaN	5.221507	55	86.84044	0.5324675	1	NaN	4.048362	45	89.59136	0.6578947	1	NaN	3.44031
ILMN_1667272	AMPH	0000990040	543.1	0	1	NaN	19.96405	49	309.9311	0	1	NaN	15.40857	43	339.8236	0	1	NaN	16.3061	47	469.0038	0	1	NaN	16.5085	49	526.2672	0	1	NaN	19.44893	42	477.5417	0	1	NaN	16.07006	46	105.9119	0.07503608	1	NaN	4.522608	39	438.7892	0	1	NaN	15.83316
ILMN_1685834	AMPH	0003140437	6640.762	0	1	NaN	259.8951	31	4202.458	0	1	NaN	112.6714	61	4129.507	0	1	NaN	182.5584	42	5157.01	0	1	NaN	142.5616	50	5209.504	0	1	NaN	151.4799	58	5861.921	0	1	NaN	145.6266	40	255.6257	0	1	NaN	10.28185	36	4275.615	0	1	NaN	128.7677
ILMN_1665331	AMT	0000460445	2359.558	0	1	NaN	89.86534	39	1458.303	0	1	NaN	44.42548	37	1800.285	0	1	NaN	93.26564	42	1746.301	0	1	NaN	55.82265	46	1355.901	0	1	NaN	51.64653	44	1486.741	0	1	NaN	39.55016	40	626.5959	0	1	NaN	26.80609	46	1501.325	0	1	NaN	46.42489
ILMN_1713927	AMTN	0003780255	88.69359	0.8296943	1	NaN	3.306083	40	81.88019	0.948424	1	NaN	5.549958	27	89.42161	0.7279305	1	NaN	3.977218	46	93.36595	0.7239884	1	NaN	4.785648	32	102.4234	0.6107872	1	NaN	5.919725	44	103.7541	0.6087591	1	NaN	5.63296	35	81.45209	0.7287157	1	NaN	3.838413	33	90.5227	0.627193	1	NaN	5.184172
ILMN_1797796	AMY1A	0001980376	84.03783	0.9272198	1	NaN	3.83696	44	86.17303	0.8810889	1	NaN	3.606161	42	80.20518	0.9363242	1	NaN	2.712608	42	91.85259	0.7644508	1	NaN	5.343328	28	100.255	0.6865889	1	NaN	4.405713	43	91.52184	0.9270073	1	NaN	3.380877	44	76.90159	0.8701299	1	NaN	3.242852	48	78.85519	0.9312866	1	NaN	5.075549
ILMN_1719031	AMY1A	0002070431	139.5674	0.01164483	1	NaN	10.01507	31	127.5591	0.005730659	1	NaN	4.851827	28	125.7328	0.03617945	1	NaN	5.435077	39	140.2342	0.002890173	1	NaN	10.40823	32	129.8899	0.08454811	1	NaN	5.129526	39	136.0271	0.05693431	1	NaN	6.348936	37	118.1321	0.005772006	1	NaN	5.890582	41	128.6624	0.004385965	1	NaN	8.090918
ILMN_1726327	AMY1B	0006940725	125.4225	0.09752547	1	NaN	7.294553	47	131.9534	0	1	NaN	6.303821	40	121.4433	0.05643994	1	NaN	7.212452	40	141.7908	0	1	NaN	5.948626	48	168.198	0	1	NaN	10.10113	45	132.5668	0.07883212	1	NaN	7.544953	41	143.0856	0	1	NaN	9.767413	35	131.5092	0	1	NaN	6.128586
ILMN_1663313	AMY1C	0005220564	5925.051	0	1	NaN	236.533	38	4307.017	0	1	NaN	142.6559	47	4747.594	0	1	NaN	183.3625	41	4557.336	0	1	NaN	158.2954	33	5249.964	0	1	NaN	258.5096	32	5242.961	0	1	NaN	123.7243	48	5612.582	0	1	NaN	218.7478	39	4250.658	0	1	NaN	167.3071
ILMN_1751102	AMY2A	0007320750	121.9256	0.1251819	1	NaN	7.099207	37	97.68014	0.469914	1	NaN	5.167737	26	107.474	0.2228654	1	NaN	7.476495	25	119.4081	0.1300578	1	NaN	8.336791	28	124.0406	0.1501458	1	NaN	6.665163	35	124.6285	0.1489051	1	NaN	5.307728	36	90.83212	0.3881674	1	NaN	5.03405	32	115.2138	0.06725146	1	NaN	5.425325
ILMN_1694882	AMY2B	0002970192	368.3813	0	1	NaN	12.42196	54	162.8488	0	1	NaN	5.15799	47	354.7364	0	1	NaN	18.94503	42	241.4476	0	1	NaN	7.647525	47	303.4362	0	1	NaN	15.58177	39	293.8294	0	1	NaN	11.77001	40	124.9467	0	1	NaN	7.912445	38	203.0588	0	1	NaN	7.671023
ILMN_1785742	AMZ1	0001190427	117.4247	0.1673945	1	NaN	6.500889	33	110.5108	0.1504298	1	NaN	3.856277	32	100.2287	0.3806078	1	NaN	5.519053	43	112.2926	0.216763	1	NaN	6.348845	36	113.2129	0.3002915	1	NaN	5.847194	43	123.7414	0.1591241	1	NaN	4.329923	40	127.0504	0	1	NaN	10.11931	34	101.3825	0.2836257	1	NaN	5.0854
ILMN_1801606	AMZ2	0006020543	4240.849	0	1	NaN	173.1233	37	3200.71	0	1	NaN	93.14692	43	2693.608	0	1	NaN	104.8363	39	3406.01	0	1	NaN	97.28404	50	4181.624	0	1	NaN	142.3753	44	3692.627	0	1	NaN	83.09726	55	2319.778	0	1	NaN	99.71172	39	2667.156	0	1	NaN	82.92362
ILMN_1804812	ANAPC1	0004010300	1018.678	0	1	NaN	43.84257	49	516.5782	0	1	NaN	17.45473	33	984.6111	0	1	NaN	48.07972	34	808.0919	0	1	NaN	21.66237	41	726.2485	0	1	NaN	25.95353	37	770.0884	0	1	NaN	33.32713	37	526.6724	0	1	NaN	18.72927	50	529.0752	0	1	NaN	26.0106
ILMN_1770378	ANAPC10	0003850022	681.137	0	1	NaN	23.51309	37	595.9444	0	1	NaN	17.24734	48	586.5748	0	1	NaN	23.41282	43	590.2629	0	1	NaN	15.46968	54	729.0961	0	1	NaN	29.39587	46	704.4113	0	1	NaN	21.6184	51	325.9581	0	1	NaN	13.83964	46	448.0829	0	1	NaN	14.80219
ILMN_1753773	ANAPC11	0000620521	121.3663	0.1266375	1	NaN	5.978776	56	114.6242	0.09455588	1	NaN	5.001392	55	121.6334	0.05643994	1	NaN	6.023809	53	105.3319	0.3511561	1	NaN	4.437781	44	105.1796	0.5306122	1	NaN	5.638165	40	131.843	0.08467153	1	NaN	4.903966	47	96.8685	0.2251082	1	NaN	5.009407	41	117.9689	0.05263158	1	NaN	5.376732
ILMN_1722102	ANAPC11	0006380445	1890.501	0	1	NaN	55.99171	44	2205.336	0	1	NaN	48.89643	44	1379.228	0	1	NaN	51.55907	47	1747.211	0	1	NaN	51.15744	40	2011.954	0	1	NaN	83.16033	46	2054.226	0	1	NaN	67.72388	42	1951.561	0	1	NaN	86.80527	36	1552.745	0	1	NaN	47.55778
ILMN_1793894	ANAPC13	0006960593	3606.946	0	1	NaN	184.8129	27	2957.612	0	1	NaN	73.42175	54	2344.518	0	1	NaN	127.6646	51	2841.22	0	1	NaN	102.5626	43	3365.193	0	1	NaN	122.9686	37	3093.041	0	1	NaN	91.41328	41	1887.087	0	1	NaN	71.08562	35	2112.443	0	1	NaN	83.2373
ILMN_1813243	ANAPC2	0000520546	227.999	0	1	NaN	11.0426	41	163.4258	0	1	NaN	6.338038	37	176.1638	0	1	NaN	10.16793	46	209.0662	0	1	NaN	11.10137	44	197.7946	0	1	NaN	8.085493	51	198.3442	0	1	NaN	10.88437	28	167.9827	0	1	NaN	8.312513	38	164.4642	0	1	NaN	8.176813
ILMN_1807888	ANAPC2	0005810630	167.7212	0	1	NaN	10.70278	38	150.0131	0	1	NaN	6.325517	38	155.3632	0	1	NaN	7.06339	47	159.0831	0	1	NaN	7.23739	41	185.1658	0	1	NaN	9.940321	51	172.6566	0	1	NaN	7.458565	34	143.0093	0	1	NaN	6.311806	43	157.6422	0	1	NaN	6.144723
ILMN_1802973	ANAPC4	0006100768	1695.796	0	1	NaN	60.29335	50	1121.9	0	1	NaN	38.20979	34	1366.262	0	1	NaN	67.12436	38	1234.494	0	1	NaN	50.88717	30	1180.773	0	1	NaN	44.85227	46	1520.095	0	1	NaN	43.64485	42	1061.304	0	1	NaN	44.0363	52	930.9786	0	1	NaN	37.13622
ILMN_1723177	ANAPC5	0007380288	4587.263	0	1	NaN	198.2572	33	2564.433	0	1	NaN	73.57668	46	2826.282	0	1	NaN	151.5838	31	3373.022	0	1	NaN	89.67503	55	3467.542	0	1	NaN	115.6975	52	3605.867	0	1	NaN	112.6216	52	4674.984	0	1	NaN	197.5874	48	2682.323	0	1	NaN	72.78874
ILMN_1684035	ANAPC7	0003440278	480.182	0	1	NaN	22.39774	33	286.6287	0	1	NaN	7.274261	57	346.5991	0	1	NaN	15.33586	33	411.1799	0	1	NaN	17.65909	53	382.8219	0	1	NaN	14.34478	43	401.1234	0	1	NaN	13.10361	41	272.2166	0	1	NaN	13.82605	42	342.9767	0	1	NaN	16.62191
ILMN_1760727	ANG	0001770307	152.2489	0	1	NaN	6.955038	45	242.883	0	1	NaN	9.323987	39	153.8544	0	1	NaN	11.05089	29	186.2723	0	1	NaN	7.572373	52	170.4868	0	1	NaN	7.979599	36	195.372	0	1	NaN	6.463684	46	190.06	0	1	NaN	9.264994	48	212.6809	0	1	NaN	9.987074
ILMN_1665871	ANGEL1	0000160037	488.8668	0	1	NaN	21.45985	40	322.8374	0	1	NaN	9.820702	56	386.9143	0	1	NaN	18.45305	40	426.2112	0	1	NaN	14.5383	50	382.9161	0	1	NaN	20.36672	42	459.9972	0	1	NaN	13.79718	53	933.8779	0	1	NaN	38.18533	41	318.4243	0	1	NaN	22.16436
ILMN_1766765	ANGEL2	0001660349	947.4561	0	1	NaN	40.63055	34	742.6418	0	1	NaN	25.45195	38	659.324	0	1	NaN	33.19144	42	770.4846	0	1	NaN	24.79078	37	808.0248	0	1	NaN	29.75119	43	843.0663	0	1	NaN	25.52868	42	587.6807	0	1	NaN	24.82989	46	678.2779	0	1	NaN	24.62796
ILMN_1688100	ANGPT1	0001470521	280.8869	0	1	NaN	15.07868	44	259.6808	0	1	NaN	8.538271	52	190.4659	0	1	NaN	10.221	40	190.7798	0	1	NaN	8.20256	46	319.662	0	1	NaN	14.59596	36	310.4159	0	1	NaN	10.0837	45	154.9889	0	1	NaN	10.48254	35	227.6489	0	1	NaN	9.614719
ILMN_1774207	ANGPT2	0002230070	192.7303	0	1	NaN	6.120047	38	242.0441	0	1	NaN	7.82326	47	150.2478	0	1	NaN	7.712232	51	186.412	0	1	NaN	8.396086	40	311.5716	0	1	NaN	14.41316	42	339.4336	0	1	NaN	13.87387	34	252.2082	0	1	NaN	10.53655	43	212.7093	0	1	NaN	8.429338
ILMN_1758443	ANGPT4	0002190162	100.2709	0.5080058	1	NaN	4.905952	50	91.54897	0.7020057	1	NaN	3.768416	53	88.84415	0.7510854	1	NaN	4.12744	48	92.84303	0.7369942	1	NaN	2.931873	50	100.585	0.6749271	1	NaN	5.659625	52	103.4643	0.6175182	1	NaN	4.057127	50	89.1359	0.4559885	1	NaN	4.1663	61	94.66114	0.4926901	1	NaN	4.315935
ILMN_1669773	ANGPTL1	0004570161	104.2433	0.3959243	1	NaN	6.533683	35	93.45412	0.6504298	1	NaN	4.767909	47	82.334	0.8972504	1	NaN	3.785495	44	88.53285	0.8468208	1	NaN	4.297442	47	102.7739	0.6034985	1	NaN	5.931082	35	105.2186	0.5620438	1	NaN	5.399808	42	91.96401	0.3520924	1	NaN	6.135877	40	98.72036	0.3450292	1	NaN	4.392931
ILMN_1772612	ANGPTL2	0006770273	1736.482	0	1	NaN	96.26215	27	1096.955	0	1	NaN	26.52964	44	1278.337	0	1	NaN	53.09095	50	1427.306	0	1	NaN	40.17928	43	1794.945	0	1	NaN	69.01339	45	1618.331	0	1	NaN	33.86332	39	2254.859	0	1	NaN	87.2823	48	1500.195	0	1	NaN	42.47487
ILMN_1695193	ANGPTL3	0006940176	124.9703	0.1018923	1	NaN	5.480154	34	123.3634	0.01575931	1	NaN	5.288962	43	112.4357	0.1418234	1	NaN	4.251146	51	136.5487	0.00867052	1	NaN	7.31104	44	132.5296	0.0670554	1	NaN	6.131464	36	128.6921	0.1094891	1	NaN	6.267549	40	101.2239	0.1385281	1	NaN	4.846843	35	115.4999	0.06725146	1	NaN	7.455589
ILMN_1707727	ANGPTL4	0002630609	188.3709	0	1	NaN	12.0495	39	503.0334	0	1	NaN	18.26723	32	152.4345	0	1	NaN	8.053796	34	203.893	0	1	NaN	9.863657	34	1278.475	0	1	NaN	52.75842	37	276.9084	0	1	NaN	12.28698	39	2453.99	0	1	NaN	110.052	40	573.1028	0	1	NaN	26.77141
ILMN_1674376	ANGPTL4	0005900386	145.7424	0.001455604	1	NaN	7.097714	45	123.6428	0.01289398	1	NaN	5.998827	35	137.0095	0	1	NaN	6.151861	46	135.429	0.01156069	1	NaN	5.835688	39	167.6538	0	1	NaN	9.30677	39	135.5554	0.05693431	1	NaN	5.280348	37	134.572	0	1	NaN	6.784788	44	121.5655	0.03508772	1	NaN	4.680855
ILMN_1755059	ANGPTL5	0002940347	97.9135	0.5676856	1	NaN	4.85129	44	104.9034	0.2621776	1	NaN	4.238007	45	85.5528	0.8437048	1	NaN	4.399025	43	111.0474	0.2456647	1	NaN	5.646258	51	127.3934	0.1034985	1	NaN	7.652433	34	119.7678	0.2160584	1	NaN	3.621271	52	85.02811	0.5974026	1	NaN	3.984893	52	101.3043	0.2850877	1	NaN	6.743847
ILMN_1725518	ANGPTL6	0006380538	150.53	0	1	NaN	8.588121	26	131.6338	0	1	NaN	3.378962	41	113.705	0.1273517	1	NaN	4.894242	54	155.6389	0	1	NaN	7.376958	42	157.0151	0	1	NaN	9.01348	38	159.557	0	1	NaN	7.064015	45	117.8199	0.005772006	1	NaN	6.03381	48	141.9937	0	1	NaN	6.621895
ILMN_1813361	ANGPTL7	0000770594	226.9673	0	1	NaN	9.561435	36	268.2811	0	1	NaN	9.190573	45	256.1665	0	1	NaN	13.28624	41	272.2836	0	1	NaN	10.48443	51	222.3852	0	1	NaN	10.00558	44	309.4196	0	1	NaN	13.02407	32	119.5956	0.002886003	1	NaN	8.565639	35	238.9919	0	1	NaN	8.124079
ILMN_1684694	ANK1	0000540139	2234.442	0	1	NaN	80.42323	46	1013.452	0	1	NaN	29.93169	48	1452.222	0	1	NaN	62.02016	40	1774.494	0	1	NaN	62.69322	41	1552.522	0	1	NaN	60.02938	37	1517.699	0	1	NaN	47.1748	45	126.2095	0	1	NaN	7.924793	30	1519.021	0	1	NaN	61.29232
ILMN_1776363	ANK2	0005390132	2313.158	0	1	NaN	84.56303	48	1370.182	0	1	NaN	52.76403	38	1318.973	0	1	NaN	55.42657	34	1430.42	0	1	NaN	66.2008	26	1718.425	0	1	NaN	67.74908	44	1728.08	0	1	NaN	53.88657	52	598.1042	0	1	NaN	31.07969	39	1148.143	0	1	NaN	39.73395
ILMN_1652729	ANK2	0006200468	192.4445	0	1	NaN	13.77327	35	143.3025	0	1	NaN	4.997774	38	184.8292	0	1	NaN	12.2969	33	184.1634	0	1	NaN	8.156316	44	214.8447	0	1	NaN	16.93198	29	174.0176	0	1	NaN	7.596849	50	131.7314	0	1	NaN	6.974422	51	139.9109	0	1	NaN	8.22953
ILMN_1657016	ANK3	0001660403	9770.49	0	1	NaN	389.6003	39	5118.027	0	1	NaN	149.7301	35	7610.865	0	1	NaN	301.3854	53	6783.203	0	1	NaN	185.5551	47	9423.057	0	1	NaN	315.274	35	7097.496	0	1	NaN	199.846	46	2557.518	0	1	NaN	92.22204	52	5251.113	0	1	NaN	156.2741
ILMN_1661875	ANK3	0006520468	668.2772	0	1	NaN	27.66416	38	280.0004	0	1	NaN	9.101502	52	486.2065	0	1	NaN	21.29541	53	396.7941	0	1	NaN	13.28783	40	450.3291	0	1	NaN	21.46405	35	483.0533	0	1	NaN	16.26441	42	493.439	0	1	NaN	18.05198	59	330.1738	0	1	NaN	13.24785
ILMN_1651943	ANK3	0006900093	164.3208	0	1	NaN	7.261618	29	128.3423	0.004297994	1	NaN	4.566369	51	142.0948	0	1	NaN	7.21434	49	149.5786	0	1	NaN	6.073812	51	149.3963	0	1	NaN	7.641619	34	153.8697	0	1	NaN	5.710962	40	108.1437	0.05772006	1	NaN	5.918021	40	147.8923	0	1	NaN	7.001854
ILMN_1813139	ANKDD1A	0003290296	2228.135	0	1	NaN	71.6011	42	1588.92	0	1	NaN	30.99881	40	1940.848	0	1	NaN	70.9711	46	1707.132	0	1	NaN	55.72104	37	2038.436	0	1	NaN	75.40318	37	2590.703	0	1	NaN	67.65887	42	708.3613	0	1	NaN	26.14394	42	1078.037	0	1	NaN	41.59898
ILMN_1811239	ANKFN1	0006400180	103.9819	0.3973799	1	NaN	6.213086	40	95.19539	0.5902579	1	NaN	4.542255	49	102.1981	0.3314038	1	NaN	5.900666	45	98.39403	0.5549133	1	NaN	3.83473	37	103.5909	0.5816327	1	NaN	5.748595	39	97.80526	0.8014598	1	NaN	3.677237	41	90.07838	0.4199134	1	NaN	4.975555	44	90.69793	0.6184211	1	NaN	3.603718
ILMN_1794470	ANKFY1	0002320037	1800.858	0	1	NaN	56.10753	43	1115.39	0	1	NaN	29.33012	61	1351.307	0	1	NaN	53.78045	47	1521.975	0	1	NaN	45.04449	34	1499.956	0	1	NaN	46.63506	55	1760.872	0	1	NaN	47.29147	49	1876.294	0	1	NaN	80.78434	54	1146.508	0	1	NaN	40.8979
ILMN_1735364	ANKFY1	0005260451	381.4994	0	1	NaN	13.88737	51	217.8804	0	1	NaN	7.591061	42	296.6144	0	1	NaN	12.76188	47	314.7671	0	1	NaN	12.30005	44	213.5896	0	1	NaN	12.9197	37	330.4151	0	1	NaN	19.18514	40	187.3687	0	1	NaN	7.41405	57	249.4574	0	1	NaN	12.22972
ILMN_1801464	ANKFY1	0005490035	603.3081	0	1	NaN	20.23711	42	287.9837	0	1	NaN	10.33472	48	420.8373	0	1	NaN	25.45744	39	439.7025	0	1	NaN	13.85706	33	294.3865	0	1	NaN	17.12589	39	490.742	0	1	NaN	14.14866	51	268.7735	0	1	NaN	12.29501	36	425.0975	0	1	NaN	17.33481
ILMN_1692080	ANKH	0005870685	178.7994	0	1	NaN	10.58212	25	142.4694	0	1	NaN	7.063794	27	157.4233	0	1	NaN	7.685572	36	151.8019	0	1	NaN	5.471269	44	148.9746	0	1	NaN	8.947823	35	169.9071	0	1	NaN	6.909164	46	133.1394	0	1	NaN	8.457519	33	137.2896	0	1	NaN	7.396681
ILMN_1765091	ANKHD1	0000540338	1242.435	0	1	NaN	65.3884	29	592.1862	0	1	NaN	21.04536	32	842.2766	0	1	NaN	40.00219	50	976.383	0	1	NaN	28.21692	51	1001.761	0	1	NaN	35.8543	51	985.6202	0	1	NaN	27.38889	57	505.9913	0	1	NaN	23.04428	48	677.5822	0	1	NaN	20.90905
ILMN_1778304	ANKHD1	0000730370	105.2354	0.3755459	1	NaN	6.158202	40	102.3521	0.3395416	1	NaN	3.996257	30	100.284	0.3791606	1	NaN	8.159868	38	105.619	0.3453757	1	NaN	6.321047	33	107.3736	0.4606414	1	NaN	6.968553	43	123.5162	0.1620438	1	NaN	3.645137	42	89.04819	0.4574315	1	NaN	5.539145	43	103.4376	0.2368421	1	NaN	4.346786
ILMN_1766560	ANKHD1-EIF4EBP3	0006960630	221.0852	0	1	NaN	10.08691	41	141.7413	0	1	NaN	6.281415	42	163.6957	0	1	NaN	13.58464	39	192.5056	0	1	NaN	9.047839	49	160.2725	0	1	NaN	8.454066	35	180.7016	0	1	NaN	9.681624	33	128.625	0	1	NaN	8.242626	33	134.1788	0	1	NaN	7.586791
ILMN_1797873	ANKK1	0005910091	119.0901	0.1528384	1	NaN	6.193181	34	99.16899	0.4340974	1	NaN	4.146867	40	106.5328	0.2445731	1	NaN	5.602616	34	107.0337	0.3193642	1	NaN	5.4491	39	129.848	0.08600583	1	NaN	7.385497	50	121.0507	0.2014599	1	NaN	5.034327	37	98.57148	0.2020202	1	NaN	6.734163	33	106.4121	0.1827485	1	NaN	4.88598
ILMN_1675483	ANKMY1	0000520215	374.7115	0	1	NaN	18.31974	37	233.4817	0	1	NaN	8.312322	39	276.8959	0	1	NaN	18.06499	34	359.1045	0	1	NaN	19.40596	35	348.4148	0	1	NaN	17.28491	35	331.868	0	1	NaN	11.55257	35	391.6202	0	1	NaN	19.22365	38	316.109	0	1	NaN	11.08005
ILMN_1799369	ANKMY1	0004850541	104.6777	0.3842795	1	NaN	4.650826	44	94.90152	0.6045845	1	NaN	3.606729	38	99.7296	0.3921852	1	NaN	6.241869	36	100.8254	0.466763	1	NaN	4.64705	53	102.8429	0.5991254	1	NaN	4.568966	52	105.8825	0.5430657	1	NaN	5.014855	45	85.93442	0.5613276	1	NaN	3.425102	41	95.94512	0.4342105	1	NaN	4.738192
ILMN_1747259	ANKMY1	0007100615	137.1112	0.01601164	1	NaN	5.860466	39	92.79135	0.6633238	1	NaN	4.715068	45	103.0965	0.3154848	1	NaN	4.663429	37	119.2568	0.1300578	1	NaN	5.399724	39	132.4955	0.06851312	1	NaN	5.497919	54	123.6344	0.1605839	1	NaN	4.654824	44	103.7211	0.1024531	1	NaN	6.01652	36	107.7827	0.1520468	1	NaN	5.614238
ILMN_1784292	ANKMY2	0003990440	1661.214	0	1	NaN	72.64371	44	888.9501	0	1	NaN	28.78583	47	1006.887	0	1	NaN	44.95879	57	1540.784	0	1	NaN	45.95683	42	1326.5	0	1	NaN	45.28786	48	1388.756	0	1	NaN	41.41368	45	472.9546	0	1	NaN	18.55695	52	918.8093	0	1	NaN	31.68227
ILMN_1710655	ANKRA2	0007570543	749.6644	0	1	NaN	31.45485	36	511.3192	0	1	NaN	20.87719	40	586.475	0	1	NaN	31.73149	36	523.7822	0	1	NaN	14.69842	40	747.5555	0	1	NaN	29.73885	51	735.6235	0	1	NaN	29.6152	38	250.0704	0	1	NaN	14.43727	43	500.4116	0	1	NaN	16.38642
ILMN_1716264	ANKRD1	0000630010	89.15301	0.8165939	1	NaN	3.295173	48	88.62088	0.8037249	1	NaN	3.471138	44	88.35616	0.76411	1	NaN	4.868104	33	98.911	0.5375723	1	NaN	5.746655	39	118.2936	0.2230321	1	NaN	6.518772	44	108.2423	0.480292	1	NaN	5.000063	43	88.69219	0.4704185	1	NaN	5.56956	33	93.86694	0.5263158	1	NaN	4.4299
ILMN_1711828	ANKRD10	0000620273	1044.588	0	1	NaN	37.81519	46	441.1883	0	1	NaN	17.09216	41	556.1478	0	1	NaN	30.03718	47	623.1088	0	1	NaN	16.45504	47	767.5105	0	1	NaN	35.31204	33	732.4945	0	1	NaN	24.56657	35	440.0287	0	1	NaN	24.76388	31	544.4493	0	1	NaN	24.63184
ILMN_1690465	ANKRD11	0003140593	125.3245	0.09898107	1	NaN	7.211402	39	100.394	0.3954155	1	NaN	4.430087	47	100.7747	0.3675832	1	NaN	6.69945	32	102.8773	0.4075145	1	NaN	6.309798	34	107.1227	0.4708455	1	NaN	7.671408	39	109.5287	0.449635	1	NaN	4.523652	37	83.76836	0.6479077	1	NaN	4.59551	38	88.80048	0.7002924	1	NaN	5.291339
ILMN_1661833	ANKRD12	0000650619	2501.804	0	1	NaN	79.06814	47	1132.542	0	1	NaN	35.68698	46	1734.676	0	1	NaN	67.52567	40	1626.981	0	1	NaN	58.35706	41	1996.054	0	1	NaN	64.69556	51	1892.289	0	1	NaN	58.57609	39	711.7986	0	1	NaN	33.89917	37	1142.216	0	1	NaN	25.43133
ILMN_1689908	ANKRD13A	0000010543	1274.283	0	1	NaN	39.16571	49	633.9778	0	1	NaN	18.97931	44	750.0961	0	1	NaN	35.71782	39	911.9301	0	1	NaN	26.66833	46	882.6612	0	1	NaN	37.00964	38	863.4974	0	1	NaN	23.77526	40	1410.519	0	1	NaN	66.23172	40	679.7914	0	1	NaN	20.25117
ILMN_1794070	ANKRD13B	0004780324	302.8864	0	1	NaN	14.32395	39	146.1558	0	1	NaN	4.85102	31	188.3638	0	1	NaN	7.427547	43	230.2543	0	1	NaN	10.06153	42	176.7281	0	1	NaN	8.909384	44	223.498	0	1	NaN	8.820393	53	199.7167	0	1	NaN	10.49016	47	178.7774	0	1	NaN	8.292377
ILMN_1687264	ANKRD13C	0003140095	522.06	0	1	NaN	21.40733	44	242.9734	0	1	NaN	8.207841	51	425.4282	0	1	NaN	24.29709	39	381.62	0	1	NaN	11.24808	39	524.3691	0	1	NaN	19.24084	44	486.2213	0	1	NaN	16.20151	45	157.9238	0	1	NaN	7.434757	41	281.7514	0	1	NaN	16.90323
ILMN_1662902	ANKRD13D	0004150168	99.52886	0.518195	1	NaN	4.582818	52	101.5386	0.3610315	1	NaN	4.188742	56	101.3876	0.3560058	1	NaN	5.368673	59	99.69112	0.5072255	1	NaN	5.025534	50	107.3278	0.4664723	1	NaN	5.101675	53	115.5574	0.3080292	1	NaN	5.533931	45	80.86812	0.7489178	1	NaN	3.605598	43	93.68301	0.5350877	1	NaN	5.282963
ILMN_1675435	ANKRD16	0000610427	443.6436	0	1	NaN	17.42754	48	388.6088	0	1	NaN	12.24016	38	423.709	0	1	NaN	19.51689	38	396.7631	0	1	NaN	15.74843	42	406.7277	0	1	NaN	15.14779	48	434.893	0	1	NaN	13.95112	51	219.175	0	1	NaN	10.90382	48	377.9906	0	1	NaN	20.14755
ILMN_1659156	ANKRD16	0004560767	406.2974	0	1	NaN	14.34084	48	309.4048	0	1	NaN	15.5193	33	276.5327	0	1	NaN	13.87349	50	311.0443	0	1	NaN	10.55206	60	336.3507	0	1	NaN	17.22904	52	304.7643	0	1	NaN	11.15497	38	160.2208	0	1	NaN	5.614137	27	259.8323	0	1	NaN	10.17595
ILMN_1787064	ANKRD17	0000160278	616.045	0	1	NaN	23.63915	42	260.2702	0	1	NaN	10.78108	46	404.8654	0	1	NaN	19.93365	44	434.2638	0	1	NaN	18.35699	37	400.8874	0	1	NaN	16.44116	44	460.0218	0	1	NaN	15.23014	40	197.0878	0	1	NaN	8.65863	42	343.8665	0	1	NaN	11.25249
ILMN_1712019	ANKRD17	0002600097	1453.233	0	1	NaN	55.78171	48	721.1203	0	1	NaN	20.4687	46	1041.145	0	1	NaN	51.75588	44	995.3603	0	1	NaN	37.30357	34	1180.048	0	1	NaN	35.83691	51	1359.12	0	1	NaN	38.27638	53	730.0522	0	1	NaN	29.35309	43	878.5514	0	1	NaN	28.91149
ILMN_1666221	ANKRD19	0002940026	453.9496	0	1	NaN	16.54779	45	241.5168	0	1	NaN	6.270808	52	295.7914	0	1	NaN	13.51373	53	320.358	0	1	NaN	11.44713	46	261.8612	0	1	NaN	10.4909	55	243.0362	0	1	NaN	9.081582	49	110.2577	0.04040404	1	NaN	4.711371	57	319.7044	0	1	NaN	11.16203
ILMN_1682547	ANKRD2	0001230689	92.59649	0.7321689	1	NaN	4.842501	49	97.37502	0.482808	1	NaN	4.937178	41	88.5015	0.7612156	1	NaN	3.357563	39	96.22409	0.6213873	1	NaN	3.71186	53	106.1537	0.5	1	NaN	5.694513	39	115.2822	0.3109489	1	NaN	4.791134	58	82.28326	0.6955267	1	NaN	4.76825	42	85.16854	0.7982456	1	NaN	4.351161
ILMN_1747839	ANKRD20A2	0005080411	907.2965	0	1	NaN	43.26286	40	368.5706	0	1	NaN	14.06846	45	548.0921	0	1	NaN	34.2352	47	400.2167	0	1	NaN	15.66857	39	590.2264	0	1	NaN	30.25306	46	551.2778	0	1	NaN	22.86261	43	195.1559	0	1	NaN	11.13505	32	313.543	0	1	NaN	14.0379
ILMN_1670452	ANKRD20A3	0000380181	1092.838	0	1	NaN	43.27204	49	400.2425	0	1	NaN	15.83959	40	541.65	0	1	NaN	23.62971	31	524.3966	0	1	NaN	21.42142	40	806.0347	0	1	NaN	37.50891	37	672.3265	0	1	NaN	26.21005	39	203.5148	0	1	NaN	8.897636	48	348.336	0	1	NaN	12.06968
ILMN_1671812	ANKRD21	0004290110	101.6421	0.4599709	1	NaN	5.2641	41	101.3452	0.3653295	1	NaN	3.359074	52	97.0867	0.4761216	1	NaN	3.922037	52	96.96651	0.5982659	1	NaN	4.075438	42	109.5319	0.3965015	1	NaN	4.208109	48	113.1957	0.3518248	1	NaN	4.794181	40	83.77223	0.6479077	1	NaN	4.142668	57	101.9158	0.2690058	1	NaN	5.519318
ILMN_1799848	ANKRD22	0004200543	100.4782	0.5007278	1	NaN	5.214653	40	102.4182	0.3395416	1	NaN	5.453614	52	92.56516	0.6237337	1	NaN	5.085921	39	92.98831	0.732659	1	NaN	3.718167	43	109.0818	0.4067055	1	NaN	5.377162	51	105.2948	0.5605839	1	NaN	6.616022	35	87.71838	0.5007215	1	NaN	5.286614	46	90.68625	0.6184211	1	NaN	4.288034
ILMN_1747151	ANKRD23	0000990739	110.8533	0.2692868	1	NaN	5.055176	42	100.4058	0.3939828	1	NaN	3.481972	49	112.6172	0.1403763	1	NaN	8.234595	34	129.5994	0.03901734	1	NaN	5.991125	45	122.276	0.1676385	1	NaN	6.348044	28	122.8089	0.1678832	1	NaN	6.686674	36	96.07034	0.2380952	1	NaN	3.916067	46	116.1103	0.0628655	1	NaN	4.980388
ILMN_1740161	ANKRD26	0006760609	393.8439	0	1	NaN	11.80013	40	209.0806	0	1	NaN	10.14494	40	268.8982	0	1	NaN	15.55645	38	304.925	0	1	NaN	12.62253	48	315.5134	0	1	NaN	14.13247	46	358.5318	0	1	NaN	13.65756	46	149.4257	0	1	NaN	9.58991	36	232.7025	0	1	NaN	12.81721
ILMN_1794063	ANKRD27	0003930465	181.8528	0	1	NaN	9.273298	41	156.9236	0	1	NaN	6.317361	38	160.8261	0	1	NaN	8.951159	45	167.3432	0	1	NaN	7.499313	54	168.8398	0	1	NaN	8.761854	47	179.1532	0	1	NaN	7.749152	46	133.5152	0	1	NaN	6.888659	41	157.0237	0	1	NaN	5.760461
ILMN_1697594	ANKRD28	0003390689	556.5385	0	1	NaN	22.99795	41	315.7682	0	1	NaN	11.59941	60	355.7006	0	1	NaN	24.45334	32	354.2336	0	1	NaN	17.06303	42	358.5671	0	1	NaN	13.91918	40	344.3197	0	1	NaN	10.90726	50	183.0691	0	1	NaN	7.501721	51	288.1812	0	1	NaN	12.42537
ILMN_1749338	ANKRD29	0002490411	137.3897	0.01601164	1	NaN	6.802091	44	166.3716	0	1	NaN	6.95088	45	109.1117	0.195369	1	NaN	5.943047	48	163.404	0	1	NaN	5.187493	44	131.5469	0.07725947	1	NaN	5.114476	36	108.0067	0.4832117	1	NaN	4.904393	27	110.2665	0.04040404	1	NaN	6.948786	42	123.5468	0.02777778	1	NaN	4.732648
ILMN_1813607	ANKRD30A	0000110170	80.94593	0.9606987	1	NaN	4.552912	50	97.39807	0.4813754	1	NaN	4.495171	41	91.57277	0.6541244	1	NaN	4.825639	41	83.72221	0.9407514	1	NaN	4.223401	41	97.26118	0.7667639	1	NaN	5.249454	45	99.67944	0.7313868	1	NaN	4.592062	43	80.15855	0.7705628	1	NaN	4.85122	43	88.25546	0.7192982	1	NaN	4.916384
ILMN_1672000	ANKRD30B	0001660156	86.47791	0.8777292	1	NaN	4.331669	34	81.41621	0.9498568	1	NaN	3.046558	32	80.54454	0.934877	1	NaN	4.674919	36	89.67457	0.8179191	1	NaN	5.027577	31	93.42745	0.8586006	1	NaN	4.56503	45	93.96007	0.880292	1	NaN	4.029449	41	77.81958	0.8427128	1	NaN	3.594415	38	86.38598	0.7733918	1	NaN	4.497234
ILMN_1730678	ANKRD30B	0001690184	15220.89	0	1	NaN	563.5001	40	8867.468	0	1	NaN	277.044	37	11522.69	0	1	NaN	370.3736	51	10307.41	0	1	NaN	324.8626	40	7319.601	0	1	NaN	212.7872	45	10550.06	0	1	NaN	281.7183	50	6379.961	0	1	NaN	246.6052	42	10716.51	0	1	NaN	444.0001
ILMN_1805985	ANKRD32	0003120358	811.7645	0	1	NaN	38.52624	42	527.8658	0	1	NaN	18.27265	46	440.8903	0	1	NaN	21.5885	36	471.8379	0	1	NaN	15.5614	43	468.366	0	1	NaN	20.28938	54	550.0319	0	1	NaN	20.2693	47	137.7925	0	1	NaN	6.319017	43	448.8974	0	1	NaN	25.36555
ILMN_1667748	ANKRD33	0001470669	362.5168	0	1	NaN	18.16735	34	427.1685	0	1	NaN	14.9418	40	343.3772	0	1	NaN	20.73397	45	382.6818	0	1	NaN	16.41664	40	510.5214	0	1	NaN	25.98312	41	451.7298	0	1	NaN	20.37273	46	345.2065	0	1	NaN	18.17371	38	338.0372	0	1	NaN	16.1914
ILMN_1655766	ANKRD34B	0002490450	104.4958	0.3886463	1	NaN	4.317663	40	94.24151	0.6275072	1	NaN	4.107398	38	85.96386	0.8364689	1	NaN	4.909828	38	96.77916	0.6054913	1	NaN	4.127434	45	105.0807	0.53207	1	NaN	3.749481	46	117.2465	0.2656934	1	NaN	5.399198	48	90.60495	0.3953824	1	NaN	4.957613	53	98.70971	0.3450292	1	NaN	4.842017
ILMN_1652421	ANKRD35	0004570630	483.8588	0	1	NaN	22.88866	38	462.5034	0	1	NaN	20.16924	36	437.7987	0	1	NaN	16.90705	43	505.5514	0	1	NaN	22.6828	39	746.8206	0	1	NaN	31.75357	45	512.0115	0	1	NaN	22.76888	42	272.7483	0	1	NaN	16.33253	47	441.8088	0	1	NaN	25.60507
ILMN_1738671	ANKRD36	0000070114	102.6681	0.426492	1	NaN	6.305433	32	95.66946	0.5587392	1	NaN	4.448078	35	89.36202	0.7293777	1	NaN	5.306878	42	89.93566	0.8106936	1	NaN	3.782976	51	94.52718	0.8469388	1	NaN	4.251168	40	102.1155	0.6510949	1	NaN	4.615481	46	74.06931	0.9206349	1	NaN	3.831991	43	85.37874	0.7909357	1	NaN	4.724067
ILMN_1750459	ANKRD36	0003290129	88.93296	0.8209607	1	NaN	3.680419	46	93.0732	0.6575931	1	NaN	4.56086	40	84.09221	0.8668596	1	NaN	4.737628	37	88.01571	0.8641618	1	NaN	4.074914	39	85.97318	0.9620991	1	NaN	4.137777	40	92.76359	0.9065694	1	NaN	5.249241	27	80.69597	0.7532467	1	NaN	4.888284	45	75.29278	0.9736842	1	NaN	3.592103
ILMN_1756417	ANKRD37	0005220270	855.0659	0	1	NaN	39.24516	38	606.0891	0	1	NaN	20.5278	43	631.5261	0	1	NaN	27.0631	44	1061.163	0	1	NaN	34.39938	41	472.2255	0	1	NaN	14.85213	29	539.2795	0	1	NaN	15.81447	29	1206.265	0	1	NaN	58.7086	40	576.9499	0	1	NaN	18.13485
ILMN_1776936	ANKRD38	0003840400	227.985	0	1	NaN	10.12816	34	141.1969	0	1	NaN	6.249274	39	146.7066	0	1	NaN	7.063859	49	192.9232	0	1	NaN	7.801517	44	180.9956	0	1	NaN	7.815722	53	196.4237	0	1	NaN	8.466746	39	1352.02	0	1	NaN	48.02322	47	162.7838	0	1	NaN	7.063358
ILMN_1710979	ANKRD39	0000830445	1069.046	0	1	NaN	41.11425	48	808.9479	0	1	NaN	22.16845	31	709.5067	0	1	NaN	29.93158	60	796.6473	0	1	NaN	25.30204	29	1046.599	0	1	NaN	51.30581	34	897.4937	0	1	NaN	28.84964	43	485.1303	0	1	NaN	19.19397	44	746.0922	0	1	NaN	27.52002
ILMN_1758846	ANKRD40	0007100280	625.1118	0	1	NaN	26.8605	38	323.3305	0	1	NaN	13.08192	42	496.185	0	1	NaN	29.49104	34	526.5747	0	1	NaN	17.31612	42	464.6469	0	1	NaN	23.77606	37	607.158	0	1	NaN	31.09359	31	880.8226	0	1	NaN	38.45485	43	460.179	0	1	NaN	22.99319
ILMN_1751744	ANKRD41	0000610491	165.7649	0	1	NaN	10.8005	34	130.3651	0	1	NaN	5.25592	46	148.4179	0	1	NaN	9.773652	37	141.812	0	1	NaN	6.012951	41	139.6228	0.02332362	1	NaN	6.128726	33	186.7905	0	1	NaN	9.380547	51	115.2351	0.01443001	1	NaN	7.77081	47	189.3623	0	1	NaN	17.7217
ILMN_1655364	ANKRD42	0000870048	125.8685	0.09752547	1	NaN	6.181167	41	122.0953	0.0243553	1	NaN	4.520092	45	116.4522	0.08393633	1	NaN	7.003025	34	129.4012	0.03901734	1	NaN	7.796482	33	122.7046	0.1632653	1	NaN	6.855485	40	130.0227	0.1007299	1	NaN	5.780239	31	107.3636	0.06349207	1	NaN	7.086449	33	109.4974	0.119883	1	NaN	4.435497
ILMN_1779882	ANKRD43	0000050402	2195.778	0	1	NaN	82.44007	36	1161.346	0	1	NaN	37.53448	39	1628.992	0	1	NaN	59.80403	42	1652.3	0	1	NaN	46.19109	45	2065.3	0	1	NaN	84.00905	35	1996.756	0	1	NaN	43.65861	48	849.5577	0	1	NaN	29.01572	59	1410.261	0	1	NaN	46.76501
ILMN_1755049	ANKRD44	0004730377	105.5436	0.3697234	1	NaN	6.888974	37	108.9375	0.1747851	1	NaN	5.242907	36	84.56983	0.8596237	1	NaN	4.213061	48	103.5034	0.3887283	1	NaN	7.671256	32	100.1735	0.6865889	1	NaN	4.811211	37	100.9541	0.6948905	1	NaN	4.326733	42	95.88707	0.2453102	1	NaN	6.656979	36	91.11464	0.6081871	1	NaN	5.730191
ILMN_1733716	ANKRD45	0003190612	95.21187	0.6448326	1	NaN	4.180609	52	96.18266	0.54298	1	NaN	4.675127	48	88.22581	0.7713459	1	NaN	4.495095	44	82.24033	0.9609827	1	NaN	3.512823	48	96.73532	0.7798834	1	NaN	5.756225	36	105.863	0.5430657	1	NaN	4.90548	48	75.74072	0.8816739	1	NaN	3.261034	60	91.71992	0.5964912	1	NaN	3.88532
ILMN_1712298	ANKRD46	0002760475	3443.846	0	1	NaN	156.4361	28	2242.343	0	1	NaN	68.69817	43	2340.549	0	1	NaN	97.5961	43	2565.444	0	1	NaN	95.27588	36	2992.074	0	1	NaN	104.6139	41	2861.153	0	1	NaN	70.55988	45	1305.762	0	1	NaN	56.44583	37	1896.765	0	1	NaN	55.05198
ILMN_1750644	ANKRD47	0004780239	180.2507	0	1	NaN	8.940932	34	167.8525	0	1	NaN	7.073616	39	129.4618	0.01736614	1	NaN	8.354953	38	153.7273	0	1	NaN	5.753489	40	168.7139	0	1	NaN	8.731631	36	175.7574	0	1	NaN	9.237234	41	220.0849	0	1	NaN	15.70284	28	154.7814	0	1	NaN	6.090056
ILMN_1669259	ANKRD49	0002570468	739.675	0	1	NaN	28.65925	38	454.2696	0	1	NaN	14.89384	42	557.9454	0	1	NaN	30.7149	35	633.1735	0	1	NaN	22.97381	31	851.7518	0	1	NaN	34.43837	40	778.8737	0	1	NaN	24.06689	50	245.5706	0	1	NaN	9.052485	61	475.5374	0	1	NaN	18.61558
ILMN_1793466	ANKRD5	0001110451	108.2405	0.3187773	1	NaN	6.546195	33	92.08216	0.6848137	1	NaN	3.301184	43	89.45275	0.7264833	1	NaN	5.098857	35	95.45255	0.6473988	1	NaN	4.43573	36	104.8319	0.5393586	1	NaN	4.732764	42	117.4509	0.2642336	1	NaN	6.296114	34	82.10227	0.6984127	1	NaN	3.859459	38	86.98479	0.7558479	1	NaN	3.989219
ILMN_1756437	ANKRD5	0001170220	289.4698	0	1	NaN	12.19499	43	216.4152	0	1	NaN	6.881201	46	215.501	0	1	NaN	10.92198	51	260.7502	0	1	NaN	8.67916	46	246.5112	0	1	NaN	10.79594	42	323.1725	0	1	NaN	10.85069	49	101.5856	0.1327561	1	NaN	4.776437	51	199.8128	0	1	NaN	7.665395
ILMN_1729342	ANKRD50	0003400270	523.7952	0	1	NaN	21.8624	36	238.5686	0	1	NaN	10.43796	31	353.1511	0	1	NaN	14.40145	42	448.6686	0	1	NaN	21.21769	32	436.3081	0	1	NaN	25.61528	44	438.2312	0	1	NaN	16.15362	38	220.7774	0	1	NaN	9.478013	30	380.997	0	1	NaN	19.2821
ILMN_1772660	ANKRD53	0004610037	122.4886	0.1222707	1	NaN	5.351472	49	110.4248	0.1518625	1	NaN	6.101874	37	104.638	0.2778582	1	NaN	5.628661	37	120.2905	0.1141618	1	NaN	5.191803	46	128.3392	0.09620991	1	NaN	7.045322	45	124.2658	0.1532847	1	NaN	5.169533	52	103.629	0.1024531	1	NaN	6.534167	37	103.3579	0.2412281	1	NaN	5.385665
ILMN_1766309	ANKRD54	0006550554	1045.734	0	1	NaN	51.15421	47	584.9025	0	1	NaN	20.53778	45	642.8118	0	1	NaN	32.4424	33	700.7433	0	1	NaN	21.22242	61	731.3821	0	1	NaN	33.95176	36	769.965	0	1	NaN	27.19536	49	396.1855	0	1	NaN	17.33576	55	679.8792	0	1	NaN	21.43599
ILMN_1698159	ANKRD6	0005080722	742.6401	0	1	NaN	25.0969	48	282.7824	0	1	NaN	9.671604	48	500.635	0	1	NaN	17.25321	51	592.8801	0	1	NaN	22.21164	46	517.2193	0	1	NaN	28.8634	26	546.6066	0	1	NaN	21.83544	48	103.5502	0.1038961	1	NaN	4.58262	43	283.2449	0	1	NaN	9.981699
ILMN_1779951	ANKRD7	0005260465	116.2172	0.1848617	1	NaN	6.048388	46	114.587	0.09455588	1	NaN	4.811992	44	105.3482	0.2561505	1	NaN	4.004465	40	118.5497	0.1372832	1	NaN	6.765273	32	116.9846	0.2405248	1	NaN	5.274775	42	116.3882	0.2919708	1	NaN	4.685646	42	102.1305	0.1313131	1	NaN	5.731447	41	117.9229	0.05263158	1	NaN	5.562483
ILMN_1675937	ANKRD9	0006560703	189.996	0	1	NaN	10.17664	42	147.8084	0	1	NaN	5.377084	47	131.0259	0.01157742	1	NaN	9.487161	31	158.492	0	1	NaN	8.851969	36	142.1118	0.01020408	1	NaN	8.661007	32	175.1428	0	1	NaN	7.275111	40	119.3234	0.002886003	1	NaN	5.460716	39	114.2843	0.08040936	1	NaN	5.857222
ILMN_1813669	ANKS1A	0000060598	2523.955	0	1	NaN	73.21978	44	1852.272	0	1	NaN	41.33195	60	1945.281	0	1	NaN	62.55479	64	2419.678	0	1	NaN	72.08659	48	2315.735	0	1	NaN	80.45857	52	3257.524	0	1	NaN	85.82744	38	941.5484	0	1	NaN	34.99949	56	1688.418	0	1	NaN	63.52654
ILMN_1811770	ANKS1B	0003180477	204.9173	0	1	NaN	15.96748	25	124.0197	0.01146132	1	NaN	7.406152	39	179.0513	0	1	NaN	11.28327	28	169.3658	0	1	NaN	8.509741	35	188.5939	0	1	NaN	11.45923	32	147.8895	0.008759124	1	NaN	7.207453	41	110.6624	0.04040404	1	NaN	6.920896	31	129.9045	0	1	NaN	8.632365
ILMN_1799115	ANKS1B	0003840086	522.0877	0	1	NaN	23.63648	46	218.9947	0	1	NaN	10.05134	48	275.6368	0	1	NaN	11.63431	42	352.1598	0	1	NaN	12.54215	41	363.2769	0	1	NaN	14.31808	49	331.7768	0	1	NaN	15.66592	30	1014.972	0	1	NaN	44.12662	41	242.6124	0	1	NaN	13.57859
ILMN_1758392	ANKS1B	0006330161	6551.539	0	1	NaN	254.9281	36	2373.877	0	1	NaN	67.25227	32	3066.925	0	1	NaN	105.7154	49	3489.444	0	1	NaN	100.9775	39	3739.332	0	1	NaN	138.0144	40	3691.8	0	1	NaN	115.5332	41	9593.947	0	1	NaN	412.0966	48	3007.825	0	1	NaN	98.8426
ILMN_1751636	ANKS3	0006450369	301.9293	0	1	NaN	13.57648	50	209.4715	0	1	NaN	8.760475	46	262.7178	0	1	NaN	14.17372	46	228.7924	0	1	NaN	12.52425	40	257.4452	0	1	NaN	18.63963	34	297.2187	0	1	NaN	10.53371	37	206.2875	0	1	NaN	13.2383	43	211.8389	0	1	NaN	10.08985
ILMN_1763742	ANKS4B	0006520647	111.9397	0.2489083	1	NaN	5.540754	43	104.564	0.2707736	1	NaN	6.601359	33	123.0681	0.04775687	1	NaN	6.963836	41	110.0506	0.2716763	1	NaN	5.152246	40	113.4851	0.2930029	1	NaN	9.283929	37	121.1086	0.1985402	1	NaN	4.678626	42	93.62712	0.3073593	1	NaN	5.612494	41	104.2129	0.2251462	1	NaN	6.664859
ILMN_1804447	ANKS6	0005870577	141.3132	0.01164483	1	NaN	8.552044	38	112.7213	0.1160458	1	NaN	5.808095	34	103.8576	0.2995659	1	NaN	5.130178	38	137.8452	0.007225433	1	NaN	6.728241	40	133.28	0.06122449	1	NaN	6.442339	55	139.3257	0.03211679	1	NaN	6.35271	47	118.1739	0.005772006	1	NaN	6.521746	44	111.9386	0.09064327	1	NaN	6.599939
ILMN_1677487	ANKZF1	0005560131	1117.039	0	1	NaN	39.08029	45	569.4807	0	1	NaN	16.29381	48	818.3603	0	1	NaN	41.67071	48	795.944	0	1	NaN	23.2271	44	677.6108	0	1	NaN	34.01771	43	743.7036	0	1	NaN	31.04251	38	458.4478	0	1	NaN	25.68648	40	663.3767	0	1	NaN	27.68482
ILMN_1739645	ANLN	0004850731	759.291	0	1	NaN	31.7805	40	340.4485	0	1	NaN	14.55895	47	447.3078	0	1	NaN	20.679	53	415.3306	0	1	NaN	16.30207	35	515.64	0	1	NaN	16.45791	52	482.7945	0	1	NaN	21.97757	38	5997.152	0	1	NaN	312.1125	34	286.3356	0	1	NaN	12.70738
ILMN_1690154	ANO5	0004890092	91.91142	0.7496361	1	NaN	4.518778	51	102.6352	0.3352436	1	NaN	4.131534	44	84.86867	0.8567294	1	NaN	4.896062	27	93.30731	0.7239884	1	NaN	4.703901	39	114.4404	0.2784257	1	NaN	6.925268	35	101.3938	0.6773723	1	NaN	4.323097	42	79.67213	0.7922078	1	NaN	4.210787	38	81.58583	0.8947368	1	NaN	5.019302
ILMN_1674941	ANO6	0001410408	273.8314	0	1	NaN	15.0648	36	258.1593	0	1	NaN	9.40612	33	234.849	0	1	NaN	9.000561	45	282.2053	0	1	NaN	8.319018	48	388.247	0	1	NaN	15.45715	36	334.9146	0	1	NaN	10.03827	53	314.0689	0	1	NaN	12.29587	54	249.3985	0	1	NaN	10.62771
ILMN_1709124	ANO8	0003830343	454.3009	0	1	NaN	22.978	37	273.1915	0	1	NaN	11.99998	38	328.2828	0	1	NaN	14.54334	44	368.1263	0	1	NaN	14.01749	47	319.3299	0	1	NaN	19.24817	38	363.6043	0	1	NaN	16.33583	43	211.5536	0	1	NaN	9.426658	51	335.7488	0	1	NaN	10.1762
ILMN_1803500	ANP32A	0003360546	294.8892	0	1	NaN	15.01174	30	215.3374	0	1	NaN	10.61761	47	241.5938	0	1	NaN	12.06873	41	268.9607	0	1	NaN	12.35956	51	257.8055	0	1	NaN	16.36343	28	294.2534	0	1	NaN	16.59219	40	260.6698	0	1	NaN	14.21977	47	224.7316	0	1	NaN	13.88765
ILMN_1684293	ANP32B	0000780458	6166.208	0	1	NaN	208.309	31	3682.057	0	1	NaN	115.1503	40	4374.183	0	1	NaN	138.9965	57	5182.32	0	1	NaN	165.2741	43	5288.295	0	1	NaN	164.1464	42	5644.008	0	1	NaN	144.3293	51	14000.88	0	1	NaN	651.7007	35	4037.24	0	1	NaN	147.7225
ILMN_1655868	ANP32C	0004890242	290.8034	0	1	NaN	15.55249	53	186.5382	0	1	NaN	8.578092	53	250.654	0	1	NaN	14.97751	45	216.4474	0	1	NaN	9.227925	52	261.182	0	1	NaN	15.02352	38	222.8755	0	1	NaN	9.747893	37	200.9058	0	1	NaN	9.654566	35	183.246	0	1	NaN	7.991161
ILMN_1728191	ANP32D	0004610468	101.9731	0.4497817	1	NaN	5.793121	41	89.68197	0.765043	1	NaN	4.117573	51	89.94241	0.7105644	1	NaN	3.903376	62	97.15716	0.5968208	1	NaN	4.243674	45	99.31731	0.7157434	1	NaN	5.23013	37	102.8108	0.6321168	1	NaN	3.550176	60	69.08698	0.978355	1	NaN	2.822181	49	89.88779	0.6520468	1	NaN	5.202993
ILMN_1684923	ANP32E	0002760632	121.2816	0.1266375	1	NaN	4.721469	47	100.0089	0.4040115	1	NaN	4.823024	40	110.6265	0.1765557	1	NaN	6.516444	40	121.1973	0.1026012	1	NaN	4.636322	50	132.8965	0.06559767	1	NaN	7.397204	37	134.8409	0.06131387	1	NaN	6.58393	38	98.64748	0.2020202	1	NaN	5.651978	37	111.8256	0.09064327	1	NaN	6.25749
ILMN_1763837	ANPEP	0001770605	105.0474	0.3755459	1	NaN	4.795497	46	100.2851	0.3997135	1	NaN	4.178727	55	88.74113	0.7539797	1	NaN	3.793717	49	92.6606	0.7413295	1	NaN	4.616684	43	98.19928	0.7492712	1	NaN	4.436585	40	113.6053	0.3386861	1	NaN	5.457734	45	91.24253	0.3780664	1	NaN	4.985566	35	97.35817	0.3859649	1	NaN	5.256416
ILMN_1780894	ANTXR1	0004120017	152.5654	0	1	NaN	8.797367	46	120.8157	0.03724928	1	NaN	4.635547	54	146.56	0	1	NaN	7.346747	56	132.2847	0.02456647	1	NaN	7.06462	29	155.5725	0	1	NaN	7.767311	49	140.4694	0.02919708	1	NaN	5.27678	35	117.9895	0.005772006	1	NaN	7.192335	41	142.3711	0	1	NaN	7.135401
ILMN_1811877	ANTXR1	0004920327	132.5573	0.04657933	1	NaN	6.994442	35	116.8718	0.07736389	1	NaN	5.394394	35	116.7894	0.08393633	1	NaN	5.776139	46	116.0117	0.1676301	1	NaN	5.318373	45	136.4851	0.04227405	1	NaN	7.648437	42	147.0466	0.01313869	1	NaN	7.998258	41	154.1438	0	1	NaN	7.367594	43	117.947	0.05263158	1	NaN	5.19071
ILMN_1670379	ANTXR1	0005340754	1031.639	0	1	NaN	42.98952	39	1402.31	0	1	NaN	42.18023	50	805.0947	0	1	NaN	36.45169	43	845.392	0	1	NaN	25.04937	50	1286.019	0	1	NaN	44.01912	49	1432.968	0	1	NaN	36.86477	41	1633.02	0	1	NaN	55.15963	56	792.8428	0	1	NaN	22.51377
ILMN_1812926	ANTXR2	0000240468	140.6206	0.01164483	1	NaN	7.845712	39	160.5107	0	1	NaN	4.941465	55	116.8675	0.08393633	1	NaN	6.364295	43	170.2131	0	1	NaN	6.448117	33	154.8708	0	1	NaN	5.946529	37	186.3562	0	1	NaN	8.475696	44	183.77	0	1	NaN	8.28165	36	147.6994	0	1	NaN	10.16647
ILMN_1668566	ANUBL1	0003370136	205.3544	0	1	NaN	12.04349	44	153.531	0	1	NaN	7.713004	44	161.2422	0	1	NaN	9.711768	35	160.8741	0	1	NaN	8.277394	33	131.2477	0.0787172	1	NaN	8.449462	39	182.713	0	1	NaN	8.846644	26	111.0555	0.03751804	1	NaN	6.220038	44	161.4995	0	1	NaN	10.37059
ILMN_1681783	ANXA1	0000150630	279.9447	0	1	NaN	12.36641	32	396.2317	0	1	NaN	11.30171	45	189.768	0	1	NaN	9.902081	42	305.2126	0	1	NaN	12.71971	36	645.6248	0	1	NaN	28.47816	48	383.1525	0	1	NaN	11.81497	36	185.3404	0	1	NaN	10.46433	38	418.0269	0	1	NaN	15.07054
ILMN_1699421	ANXA10	0002650324	99.95174	0.5138282	1	NaN	4.582407	46	96.59772	0.52149	1	NaN	3.368716	50	83.42254	0.8856729	1	NaN	4.504675	61	86.34335	0.9017341	1	NaN	3.039321	48	97.41277	0.7667639	1	NaN	6.700706	43	89.85094	0.9474453	1	NaN	4.349079	42	72.92059	0.9379509	1	NaN	3.341995	61	81.62331	0.8918129	1	NaN	3.104017
ILMN_1685170	ANXA11	0001090239	1585.234	0	1	NaN	53.42744	39	790.1172	0	1	NaN	18.08535	49	1153.265	0	1	NaN	43.32986	48	1034.328	0	1	NaN	30.28258	29	997.2081	0	1	NaN	31.66026	58	865.9789	0	1	NaN	31.03666	40	307.8376	0	1	NaN	11.68554	50	1031.691	0	1	NaN	42.66232
ILMN_1807003	ANXA11	0007380450	236.795	0	1	NaN	11.89279	54	161.3292	0	1	NaN	7.171808	39	195.5515	0	1	NaN	13.54175	36	195.9467	0	1	NaN	7.926274	50	152.9328	0	1	NaN	9.592037	37	178.7743	0	1	NaN	5.544593	50	102.852	0.1197691	1	NaN	6.326889	44	197.2773	0	1	NaN	8.674116
ILMN_1799243	ANXA13	0005810747	101.8165	0.4570597	1	NaN	5.602242	48	104.9545	0.2621776	1	NaN	4.196672	45	97.32799	0.4674385	1	NaN	5.397612	36	104.4426	0.3627168	1	NaN	4.747935	41	114.0751	0.2827988	1	NaN	6.772869	36	114.4596	0.3211679	1	NaN	5.349833	47	176.3279	0	1	NaN	11.09771	42	94.34682	0.5043859	1	NaN	3.070677
ILMN_1737612	ANXA13	0006290292	103.5273	0.4075691	1	NaN	5.222421	44	103.9954	0.2922636	1	NaN	4.33423	50	104.5423	0.2807525	1	NaN	6.447654	38	110.86	0.2514451	1	NaN	4.115792	53	127.9215	0.1005831	1	NaN	6.842768	50	116.7674	0.2817518	1	NaN	4.959292	50	98.28894	0.2063492	1	NaN	4.325772	43	110.2049	0.1140351	1	NaN	5.837351
ILMN_1755937	ANXA2	0003780364	101.0281	0.4847161	1	NaN	3.983205	34	110.8575	0.1489971	1	NaN	5.685766	40	108.1633	0.2127352	1	NaN	4.710733	56	124.6763	0.07803468	1	NaN	4.827236	41	140.6067	0.01603498	1	NaN	9.842815	31	124.0638	0.1532847	1	NaN	5.557134	42	88.09894	0.4805195	1	NaN	4.250811	38	106.6669	0.1754386	1	NaN	5.87631
ILMN_1711899	ANXA2	0005820403	118.8917	0.1528384	1	NaN	7.723096	39	107.4922	0.2091691	1	NaN	4.847897	39	111.3371	0.1606368	1	NaN	6.191951	41	110.5814	0.2572254	1	NaN	7.189964	33	138.2899	0.03206997	1	NaN	7.293487	41	128.2958	0.1167883	1	NaN	5.273448	56	87.04634	0.5252525	1	NaN	4.638165	50	137.3094	0	1	NaN	6.182064
ILMN_1694548	ANXA3	0004560133	134.6658	0.0349345	1	NaN	6.227412	46	151.3124	0	1	NaN	7.948424	34	116.0385	0.09261939	1	NaN	6.856651	38	123.3472	0.08526012	1	NaN	7.444621	35	131.0634	0.08017493	1	NaN	5.29682	52	141.6676	0.02481752	1	NaN	6.02277	47	147.3904	0	1	NaN	7.813001	49	128.5341	0.004385965	1	NaN	6.367832
ILMN_1711408	ANXA4	0006400520	105.1329	0.3755459	1	NaN	6.47017	34	103.9751	0.2922636	1	NaN	5.291227	40	91.14904	0.6628075	1	NaN	5.03663	35	95.01151	0.6690751	1	NaN	4.300813	43	120.6059	0.1938775	1	NaN	6.705235	48	126.957	0.1284672	1	NaN	6.807255	35	114.9213	0.01587302	1	NaN	6.131941	44	96.30762	0.4210526	1	NaN	3.905687
ILMN_1741003	ANXA5	0006330672	1728.537	0	1	NaN	50.53451	49	1515.594	0	1	NaN	37.69469	34	949.7546	0	1	NaN	36.93877	42	1630.478	0	1	NaN	47.27229	58	1931.731	0	1	NaN	56.59334	50	1360.994	0	1	NaN	30.18059	49	3608.86	0	1	NaN	157.1411	39	1011.85	0	1	NaN	30.13983
ILMN_1695184	ANXA6	0002320736	132.9564	0.04366812	1	NaN	7.689696	43	113.0594	0.1088825	1	NaN	4.750404	41	122.3831	0.04775687	1	NaN	7.191049	33	135.0482	0.01156069	1	NaN	4.789443	50	142.6884	0.008746356	1	NaN	8.278063	43	145.8759	0.02043796	1	NaN	7.4001	31	102.8314	0.1197691	1	NaN	6.719406	27	116.5969	0.05994152	1	NaN	6.858295
ILMN_1662322	ANXA7	0002630441	603.2861	0	1	NaN	25.04992	63	326.8842	0	1	NaN	13.67874	38	459.8143	0	1	NaN	14.68014	48	450.8329	0	1	NaN	19.1927	34	435.7109	0	1	NaN	26.36684	44	481.9583	0	1	NaN	19.20305	44	164.5085	0	1	NaN	9.034408	47	346.5986	0	1	NaN	17.89017
ILMN_1703791	ANXA7	0006770403	3150.984	0	1	NaN	121.6353	43	2506.132	0	1	NaN	67.16492	50	2075.592	0	1	NaN	84.74142	44	2556.973	0	1	NaN	60.01473	42	2790.193	0	1	NaN	109.7218	33	2780.462	0	1	NaN	74.46146	40	1746.848	0	1	NaN	72.10852	44	1978.483	0	1	NaN	74.45778
ILMN_1778087	ANXA8	0004860041	115.9312	0.1863173	1	NaN	4.553443	54	92.75533	0.6633238	1	NaN	4.269843	33	96.53204	0.4905933	1	NaN	3.902456	46	114.5943	0.1777457	1	NaN	5.161906	38	106.9015	0.4795918	1	NaN	5.432579	39	105.8748	0.5430657	1	NaN	4.315865	42	78.74118	0.8138528	1	NaN	4.921394	45	95.98669	0.4342105	1	NaN	4.083794
ILMN_1755721	ANXA9	0001190326	128.3645	0.08151383	1	NaN	6.547802	37	112.9924	0.1103152	1	NaN	4.956416	44	115.281	0.1013025	1	NaN	6.013855	44	106.0277	0.3381503	1	NaN	3.366766	34	126.7242	0.1137026	1	NaN	7.533538	46	123.652	0.1605839	1	NaN	5.619177	32	111.8428	0.03463203	1	NaN	6.701904	30	110.1085	0.1140351	1	NaN	5.769527
ILMN_1709820	AOAH	0005960333	190.7389	0	1	NaN	9.942132	47	188.7964	0	1	NaN	9.841745	31	144.1944	0	1	NaN	7.13932	49	178.9056	0	1	NaN	7.752182	60	188.5693	0	1	NaN	8.435431	37	163.7237	0	1	NaN	9.515647	31	129.0708	0	1	NaN	7.940865	40	194.0665	0	1	NaN	7.537039
ILMN_1799863	AOC2	0000360367	101.2836	0.4745269	1	NaN	7.230423	42	97.93948	0.4627507	1	NaN	4.962489	44	98.86292	0.4182344	1	NaN	5.635679	39	99.77108	0.5043353	1	NaN	4.674854	35	108.9903	0.4067055	1	NaN	5.984138	48	105.8526	0.5430657	1	NaN	3.799841	32	82.34708	0.6926407	1	NaN	4.618057	45	90.14926	0.6418129	1	NaN	5.334318
ILMN_1741431	AOC2	0002940450	103.0593	0.4221252	1	NaN	4.704631	42	99.68272	0.4212034	1	NaN	4.823159	48	107.039	0.2344428	1	NaN	6.420239	41	109.0893	0.2890173	1	NaN	4.706673	44	114.8383	0.2740525	1	NaN	6.050392	46	125.6634	0.1445255	1	NaN	5.87541	51	94.64945	0.2799423	1	NaN	6.019536	40	94.34132	0.5043859	1	NaN	3.768661
ILMN_1782086	AOC3	0005570431	133.5792	0.04075691	1	NaN	6.657803	38	109.0715	0.1733524	1	NaN	4.055249	46	134.5256	0	1	NaN	9.418658	34	137.8024	0.007225433	1	NaN	9.400122	29	125.6621	0.1282799	1	NaN	7.436072	39	144.6927	0.02043796	1	NaN	6.639864	41	144.0042	0	1	NaN	10.38934	36	138.503	0	1	NaN	6.907085
ILMN_1781537	AOF1	0000840647	133.6788	0.04075691	1	NaN	8.351862	43	102.5913	0.3352436	1	NaN	5.636446	42	103.5345	0.3053546	1	NaN	4.866533	40	126.8163	0.05780347	1	NaN	8.074906	33	109.2774	0.4023324	1	NaN	7.489175	30	129.2482	0.1051095	1	NaN	5.801419	34	97.83514	0.2106782	1	NaN	3.953529	45	111.1583	0.1008772	1	NaN	6.422724
ILMN_1813840	AOF2	0003180070	1941.748	0	1	NaN	75.27923	32	1070.107	0	1	NaN	43.66359	28	1276.732	0	1	NaN	44.44172	48	1439.233	0	1	NaN	45.90255	46	1567.175	0	1	NaN	75.90035	39	1601.055	0	1	NaN	45.49249	38	714.7906	0	1	NaN	30.57116	53	1172.5	0	1	NaN	36.46877
ILMN_1767113	AOX1	0004250291	138.7926	0.01310044	1	NaN	6.159922	35	189.0057	0	1	NaN	7.240363	56	128.3629	0.02170767	1	NaN	7.123619	42	190.2759	0	1	NaN	7.158963	39	225.7691	0	1	NaN	9.310801	38	198.2571	0	1	NaN	7.744235	43	101.4661	0.1341991	1	NaN	5.724326	46	126.1967	0.01315789	1	NaN	4.552944
ILMN_1781983	AP1B1	0000010424	1377.385	0	1	NaN	52.37608	39	972.9363	0	1	NaN	29.18861	44	856.8264	0	1	NaN	44.84029	32	1113.207	0	1	NaN	33.68657	42	1321.287	0	1	NaN	44.3356	44	1271.325	0	1	NaN	36.1937	33	351.0149	0	1	NaN	16.72134	42	923.3649	0	1	NaN	29.73124
ILMN_1652569	AP1G1	0004060286	1587.793	0	1	NaN	48.58334	43	749.507	0	1	NaN	21.30089	46	981.2545	0	1	NaN	38.22758	54	1133.917	0	1	NaN	35.25346	55	1744.51	0	1	NaN	63.43413	49	1267.311	0	1	NaN	33.25862	60	679.8879	0	1	NaN	30.02868	37	880.3692	0	1	NaN	31.45641
ILMN_1758299	AP1G2	0002070615	205.3596	0	1	NaN	11.65899	43	147.0205	0	1	NaN	6.430217	51	143.6724	0	1	NaN	7.745166	47	181.3298	0	1	NaN	13.0898	31	150.7629	0	1	NaN	7.371488	44	184.5132	0	1	NaN	7.04206	62	102.4564	0.1226551	1	NaN	5.261246	39	134.371	0	1	NaN	6.173458
ILMN_1754179	AP1G2	0002690114	1832.027	0	1	NaN	103.4639	40	754.5703	0	1	NaN	27.48639	35	1101.932	0	1	NaN	49.96273	41	1182.556	0	1	NaN	34.0264	48	674.3258	0	1	NaN	35.06936	38	872.0074	0	1	NaN	26.91293	41	210.7183	0	1	NaN	11.38019	48	886.881	0	1	NaN	48.9464
ILMN_1740396	AP1GBP1	0002350474	307.9325	0	1	NaN	19.19946	35	150.9909	0	1	NaN	5.678869	51	169.6982	0	1	NaN	8.364204	58	228.0298	0	1	NaN	10.03433	35	221.9481	0	1	NaN	7.500324	44	247.8181	0	1	NaN	8.862249	46	185.2008	0	1	NaN	8.909346	37	200.1021	0	1	NaN	6.805839
ILMN_1754738	AP1M1	0007610241	2090.041	0	1	NaN	69.65104	48	1696.139	0	1	NaN	60.42275	33	1554.991	0	1	NaN	79.76954	35	2108.472	0	1	NaN	68.51094	40	2143.141	0	1	NaN	61.17247	54	1975.715	0	1	NaN	41.84171	58	1471.483	0	1	NaN	57.51661	42	1478.872	0	1	NaN	53.40643
ILMN_1705861	AP1M2	0005550632	109.3864	0.2983988	1	NaN	5.370125	41	117.9127	0.07163323	1	NaN	5.463665	41	98.2291	0.4356006	1	NaN	6.292428	32	117.2873	0.1473988	1	NaN	4.802253	37	135.3792	0.04956268	1	NaN	7.51452	42	124.3461	0.1532847	1	NaN	5.546903	54	93.50485	0.3088023	1	NaN	4.262106	31	101.2393	0.2880117	1	NaN	3.721578
ILMN_1662927	AP1S1	0002650075	969.4496	0	1	NaN	31.62347	37	750.3831	0	1	NaN	25.85808	35	759.5319	0	1	NaN	28.41213	53	838.6765	0	1	NaN	27.70066	53	865.7263	0	1	NaN	38.36805	45	823.3185	0	1	NaN	25.38609	42	375.0672	0	1	NaN	15.7421	54	618.5244	0	1	NaN	25.47699
ILMN_1751345	AP1S1	0006270301	884.799	0	1	NaN	37.33261	37	605.4735	0	1	NaN	18.60651	45	621.8741	0	1	NaN	28.9151	40	775.2533	0	1	NaN	27.87051	37	786.6472	0	1	NaN	33.87099	46	732.1103	0	1	NaN	29.60741	36	322.1007	0	1	NaN	17.93999	40	520.55	0	1	NaN	21.54012
ILMN_1712806	AP1S1	0007050072	799.22	0	1	NaN	35.03983	36	630.1725	0	1	NaN	19.88236	39	552.8137	0	1	NaN	29.09087	33	630.9969	0	1	NaN	20.10718	42	728.7316	0	1	NaN	36.78746	28	650.1176	0	1	NaN	24.82188	43	372.9054	0	1	NaN	15.15818	44	557.8339	0	1	NaN	22.71609
ILMN_1766411	AP1S2	0000520008	4389.979	0	1	NaN	234.3403	32	3154.802	0	1	NaN	97.53608	48	2824.949	0	1	NaN	156.198	34	3256.935	0	1	NaN	143.1585	34	2936.035	0	1	NaN	108.8785	43	3235.562	0	1	NaN	90.45189	45	1293.862	0	1	NaN	53.62648	38	2400.918	0	1	NaN	62.57949
ILMN_1768610	AP1S3	0004540730	107.151	0.3420669	1	NaN	5.021325	33	102.1539	0.3438396	1	NaN	3.832797	43	96.42919	0.4934877	1	NaN	3.189565	65	101.9599	0.433526	1	NaN	5.642073	33	105.7176	0.5145773	1	NaN	7.292894	40	108.299	0.4759124	1	NaN	4.695541	48	93.44471	0.3088023	1	NaN	4.460285	42	96.49703	0.4122807	1	NaN	4.611396
ILMN_1673108	AP2A1	0000130239	186.5181	0	1	NaN	12.46356	35	131.464	0	1	NaN	4.543854	53	179.5901	0	1	NaN	12.33663	36	197.9177	0	1	NaN	7.641591	52	190.6855	0	1	NaN	9.214799	35	185.263	0	1	NaN	8.725363	41	115.9296	0.01154401	1	NaN	6.221944	45	167.0917	0	1	NaN	10.35329
ILMN_1815306	AP2A1	0000520376	781.9432	0	1	NaN	37.23095	35	453.2151	0	1	NaN	17.72762	31	488.2589	0	1	NaN	23.07821	42	575.5363	0	1	NaN	24.82021	35	748.9304	0	1	NaN	33.2326	39	613.4008	0	1	NaN	29.06874	36	314.5874	0	1	NaN	15.6295	39	518.3936	0	1	NaN	24.60858
ILMN_1803779	AP2A2	0001090162	1905.996	0	1	NaN	80.10943	34	977.8123	0	1	NaN	36.69951	33	1535.588	0	1	NaN	62.33136	48	1745.472	0	1	NaN	52.27038	52	1169.204	0	1	NaN	41.74849	28	1469.877	0	1	NaN	40.37354	54	368.7515	0	1	NaN	14.74252	44	1004.02	0	1	NaN	25.07986
ILMN_1681998	AP2B1	0004830639	848.3698	0	1	NaN	37.66493	33	631.8846	0	1	NaN	17.68152	44	666.0099	0	1	NaN	29.34531	44	770.312	0	1	NaN	26.47348	41	1070.681	0	1	NaN	39.92542	32	777.2675	0	1	NaN	28.32156	39	555.8455	0	1	NaN	26.99336	47	525.3572	0	1	NaN	15.87689
ILMN_1699598	AP2M1	0007050465	3064.576	0	1	NaN	109.2406	44	1615.586	0	1	NaN	40.13483	51	1781.307	0	1	NaN	77.4422	40	2286.181	0	1	NaN	73.0798	50	2597.842	0	1	NaN	77.01811	52	2357.112	0	1	NaN	63.00087	45	1247.209	0	1	NaN	49.37	38	1827.541	0	1	NaN	58.08747
ILMN_1809957	AP2S1	0002510086	9081.686	0	1	NaN	372.9319	30	10686.89	0	1	NaN	252.1624	48	6396.817	0	1	NaN	288.296	42	9358.271	0	1	NaN	258.7143	57	8737.798	0	1	NaN	245.1434	46	10104.61	0	1	NaN	250.3622	50	6643.298	0	1	NaN	267.686	45	6837.757	0	1	NaN	183.1412
ILMN_1662426	AP2S1	0002630259	3386.654	0	1	NaN	197.0658	45	2641.994	0	1	NaN	85.30132	25	1956.035	0	1	NaN	110.285	33	2776.338	0	1	NaN	98.07283	40	2605.959	0	1	NaN	104.6187	43	2616.015	0	1	NaN	70.67745	46	1735.779	0	1	NaN	74.47487	37	2053.598	0	1	NaN	82.12659
ILMN_1768867	AP3B1	0002900131	1179.187	0	1	NaN	47.04288	32	743.3867	0	1	NaN	20.2511	53	896.4694	0	1	NaN	40.40319	48	964.6938	0	1	NaN	30.04872	54	1270.569	0	1	NaN	52.30128	41	1241.399	0	1	NaN	51.01125	36	2017.315	0	1	NaN	69.74113	42	805.4727	0	1	NaN	31.29091
ILMN_1679256	AP3B2	0004760674	3133.169	0	1	NaN	107.5405	45	1310.901	0	1	NaN	40.25159	50	1680.888	0	1	NaN	72.87003	41	2357.214	0	1	NaN	65.33604	50	1755.646	0	1	NaN	58.50056	46	2256.787	0	1	NaN	54.75515	50	198.3248	0	1	NaN	11.62208	28	1554.769	0	1	NaN	58.03192
ILMN_1764945	AP3D1	0006330044	1605.375	0	1	NaN	56.14915	39	918.7184	0	1	NaN	28.0674	40	1102.815	0	1	NaN	43.17061	47	1188.493	0	1	NaN	32.03631	49	1430.968	0	1	NaN	57.97497	38	1280.65	0	1	NaN	33.98227	40	581.6587	0	1	NaN	29.39764	35	1093.558	0	1	NaN	36.29468
ILMN_1701774	AP3M1	0006200364	92.45998	0.7379913	1	NaN	5.512339	48	103.8311	0.2951289	1	NaN	4.099548	51	91.02734	0.6642547	1	NaN	4.620477	44	100.544	0.4783237	1	NaN	5.34476	40	99.4811	0.7142857	1	NaN	6.768057	33	114.2086	0.3270073	1	NaN	5.846843	38	76.9902	0.8672439	1	NaN	5.153069	31	87.17287	0.75	1	NaN	3.564067
ILMN_1667086	AP3M1	0006590278	610.6776	0	1	NaN	22.34468	35	350.4402	0	1	NaN	12.6984	45	472.3867	0	1	NaN	18.46274	48	599.5301	0	1	NaN	20.67202	53	490.4662	0	1	NaN	15.94805	50	604.4893	0	1	NaN	19.25777	36	520.9196	0	1	NaN	19.83058	48	433.1741	0	1	NaN	19.47633
ILMN_1676946	AP3M2	0003780427	3112.664	0	1	NaN	102.6898	46	2284.363	0	1	NaN	50.24073	53	2258.11	0	1	NaN	105.7789	46	2526.504	0	1	NaN	63.80191	41	2703.316	0	1	NaN	101.6065	41	2639.15	0	1	NaN	69.71804	30	978.6536	0	1	NaN	42.79204	42	1909.804	0	1	NaN	61.47912
ILMN_1658911	AP3S1	0006510041	2220.99	0	1	NaN	60.58384	50	1294.505	0	1	NaN	28.1805	52	1430.236	0	1	NaN	67.48428	35	1666.29	0	1	NaN	56.2052	41	1511.037	0	1	NaN	51.00763	53	1868.034	0	1	NaN	60.00545	45	836.262	0	1	NaN	37.05595	49	1372.597	0	1	NaN	43.16433
ILMN_1731596	AP3S2	0004490348	604.1192	0	1	NaN	29.99748	35	432.9999	0	1	NaN	11.69311	43	396.6256	0	1	NaN	18.69809	40	408.2032	0	1	NaN	11.5065	47	685.9887	0	1	NaN	25.15681	44	504.1693	0	1	NaN	16.81242	49	372.4189	0	1	NaN	21.02486	39	371.4495	0	1	NaN	13.13641
ILMN_1669377	AP4B1	0001400279	2882.989	0	1	NaN	101.5877	39	1442.197	0	1	NaN	44.36668	40	1819.568	0	1	NaN	71.5775	45	2002.476	0	1	NaN	68.84717	35	1739.596	0	1	NaN	63.20676	49	2038.041	0	1	NaN	54.53788	51	722.1119	0	1	NaN	29.25276	43	1476.603	0	1	NaN	42.80377
ILMN_1754531	AP4E1	0006280053	816.3009	0	1	NaN	28.41431	42	420.8412	0	1	NaN	13.6074	39	608.4377	0	1	NaN	31.8207	46	617.1724	0	1	NaN	19.73265	41	621.4125	0	1	NaN	24.98424	36	761.7438	0	1	NaN	23.58008	47	458.7883	0	1	NaN	19.83223	44	511.7718	0	1	NaN	16.83521
ILMN_1779512	AP4M1	0006940470	183.4603	0	1	NaN	10.79824	28	158.3488	0	1	NaN	9.174709	42	154.2855	0	1	NaN	8.858459	37	152.7124	0	1	NaN	7.350935	32	158.8201	0	1	NaN	8.93117	34	185.2967	0	1	NaN	12.20028	38	110.2373	0.04040404	1	NaN	6.02285	31	142.4723	0	1	NaN	6.880863
ILMN_1760466	AP4S1	0003990377	161.4424	0	1	NaN	9.043297	42	130.3925	0	1	NaN	6.147695	32	96.71117	0.4833575	1	NaN	8.689065	35	130.9048	0.02745665	1	NaN	7.551107	55	118.5975	0.2215744	1	NaN	10.45282	50	140.6908	0.02919708	1	NaN	7.641177	56	110.3362	0.04040404	1	NaN	5.455501	47	126.8106	0.00877193	1	NaN	6.167342
ILMN_1659463	APAF1	0006350452	922.7383	0	1	NaN	37.50718	46	569.1383	0	1	NaN	19.05671	35	629.8433	0	1	NaN	32.11043	37	734.2637	0	1	NaN	21.65626	38	562.4813	0	1	NaN	24.81384	40	674.1104	0	1	NaN	21.41037	46	305.8289	0	1	NaN	13.11059	43	485.7941	0	1	NaN	16.86706
ILMN_1668285	APBA1	0000460121	121.7183	0.1251819	1	NaN	6.063125	39	116.1999	0.08022922	1	NaN	3.835027	55	126.2362	0.02749638	1	NaN	6.666666	54	115.6563	0.1690751	1	NaN	3.949049	42	142.846	0.008746356	1	NaN	6.641898	39	135.5256	0.05693431	1	NaN	6.307491	43	95.23161	0.2655123	1	NaN	4.979681	42	108.1894	0.1432749	1	NaN	5.070396
ILMN_1723626	APBA2	0001050500	1791.589	0	1	NaN	54.22558	60	912.306	0	1	NaN	22.76961	43	1107.355	0	1	NaN	54.85538	44	1251.78	0	1	NaN	36.70625	43	1253.256	0	1	NaN	47.54735	44	1253.471	0	1	NaN	45.73122	43	535.5284	0	1	NaN	33.4569	41	1031.48	0	1	NaN	26.16124
ILMN_1749738	APBA2BP	0004730468	173.0733	0	1	NaN	9.655693	35	185.3334	0	1	NaN	7.886617	46	149.997	0	1	NaN	8.578548	28	186.4655	0	1	NaN	7.916512	45	192.1169	0	1	NaN	10.14923	28	200.3372	0	1	NaN	9.314982	32	149.2642	0	1	NaN	7.930704	37	167.1658	0	1	NaN	8.343027
ILMN_1686610	APBA3	0002070180	692.6856	0	1	NaN	33.44608	41	530.4579	0	1	NaN	15.05099	44	491.4545	0	1	NaN	16.81336	71	626.3631	0	1	NaN	15.14345	63	536.3925	0	1	NaN	27.67621	41	577.2612	0	1	NaN	14.02713	46	587.0738	0	1	NaN	19.56992	69	509.5026	0	1	NaN	22.24632
ILMN_1769918	APBB1	0001190471	305.3112	0	1	NaN	13.53767	55	212.8669	0	1	NaN	10.30598	32	199.3659	0	1	NaN	11.93266	35	240.4385	0	1	NaN	10.67658	32	282.6265	0	1	NaN	12.24959	50	293.9925	0	1	NaN	13.77841	34	178.1839	0	1	NaN	9.76397	24	253.1261	0	1	NaN	17.84925
ILMN_1699646	APBB1	0007100202	327.8422	0	1	NaN	16.81014	42	250.2967	0	1	NaN	13.41262	29	212.7757	0	1	NaN	9.251025	36	340.1578	0	1	NaN	15.89358	31	313.7561	0	1	NaN	19.04154	34	362.773	0	1	NaN	17.28847	35	221.5955	0	1	NaN	13.30137	46	284.4139	0	1	NaN	18.79088
ILMN_1713130	APBB1	0007330471	109.854	0.2882096	1	NaN	5.459939	50	98.27348	0.4512894	1	NaN	3.911064	41	100.0523	0.3806078	1	NaN	4.851633	37	96.35508	0.6199422	1	NaN	4.427016	30	96.4682	0.7886297	1	NaN	5.500316	47	115.2374	0.3109489	1	NaN	5.417057	36	86.31175	0.5526695	1	NaN	3.845719	40	99.3718	0.3347953	1	NaN	3.976772
ILMN_1801710	APBB1IP	0007160669	239.2116	0	1	NaN	10.90081	38	180.6565	0	1	NaN	6.987068	41	158.4772	0	1	NaN	8.401828	38	185.6345	0	1	NaN	8.39484	40	167.8577	0	1	NaN	9.843318	35	161.8759	0	1	NaN	9.095607	34	137.8422	0	1	NaN	11.25467	26	195.705	0	1	NaN	8.567062
ILMN_1716790	APBB2	0006940360	175.5478	0	1	NaN	10.26951	43	127.1945	0.005730659	1	NaN	5.540429	44	157.7768	0	1	NaN	8.070703	41	151.4244	0	1	NaN	5.653831	48	179.3386	0	1	NaN	9.179998	39	173.5628	0	1	NaN	7.382578	40	285.3369	0	1	NaN	11.38111	38	133.7004	0	1	NaN	7.137146
ILMN_1740772	APBB3	0007570110	5411.985	0	1	NaN	225.1871	46	2938.154	0	1	NaN	61.99801	44	3008.37	0	1	NaN	110.4204	44	3659.745	0	1	NaN	97.92597	43	3105.401	0	1	NaN	108.5122	39	3472.417	0	1	NaN	89.32992	45	1904.368	0	1	NaN	90.94745	43	3193.049	0	1	NaN	116.7586
ILMN_1662668	APC	0004670678	157.066	0	1	NaN	5.920743	35	136.62	0	1	NaN	6.768874	35	134.5715	0	1	NaN	6.584413	30	135.5668	0.01156069	1	NaN	5.705646	43	151.9355	0	1	NaN	6.808615	47	158.3565	0	1	NaN	6.137578	37	99.73048	0.1731602	1	NaN	5.262589	28	129.804	0	1	NaN	6.483414
ILMN_1659950	APC2	0000110669	878.2731	0	1	NaN	37.58655	50	447.6212	0	1	NaN	17.38738	37	504.158	0	1	NaN	20.08731	53	736.0397	0	1	NaN	19.74586	37	735.2991	0	1	NaN	35.42767	38	664.5867	0	1	NaN	18.87856	47	747.0716	0	1	NaN	28.21601	49	714.9971	0	1	NaN	28.76236
ILMN_1656951	APCDD1	0005890110	438.5284	0	1	NaN	22.33312	32	401.1931	0	1	NaN	16.5255	32	321.688	0	1	NaN	16.932	55	384.4758	0	1	NaN	16.59543	38	606.5814	0	1	NaN	23.80428	33	612.1289	0	1	NaN	22.62669	40	812.3652	0	1	NaN	44.4774	37	365.1038	0	1	NaN	14.59434
ILMN_1689431	APCDD1L	0000110725	137.2588	0.01601164	1	NaN	6.348955	43	193.0554	0	1	NaN	6.347012	36	190.3311	0	1	NaN	8.643025	48	252.7908	0	1	NaN	9.101827	49	237.6156	0	1	NaN	10.17261	35	295.3674	0	1	NaN	9.463758	46	91.94656	0.3549784	1	NaN	3.788278	50	171.0953	0	1	NaN	8.933176
ILMN_1708833	APCS	0007160180	106.2574	0.3580786	1	NaN	7.712588	39	100.7305	0.3810888	1	NaN	4.21957	41	93.52814	0.593343	1	NaN	4.987773	39	98.08499	0.5693642	1	NaN	4.927487	44	94.55615	0.845481	1	NaN	3.730333	48	106.196	0.5270073	1	NaN	5.112401	32	100.945	0.1443001	1	NaN	4.939301	43	99.79644	0.3216374	1	NaN	5.443823
ILMN_1694906	APEG1	0006040411	1930.461	0	1	NaN	101.1795	31	1082.705	0	1	NaN	33.77232	40	1431.972	0	1	NaN	71.01019	36	1428.091	0	1	NaN	35.78977	44	1267.257	0	1	NaN	71.25706	37	1259.301	0	1	NaN	32.47871	57	366.7849	0	1	NaN	16.36869	36	1134.922	0	1	NaN	39.63471
ILMN_1718023	APEH	0006660424	1156.259	0	1	NaN	50.35138	34	904.404	0	1	NaN	25.84466	48	666.6346	0	1	NaN	30.61747	47	879.5439	0	1	NaN	36.96134	39	867.1805	0	1	NaN	36.09126	42	975.5443	0	1	NaN	37.64999	40	754.3578	0	1	NaN	32.51413	41	657.4861	0	1	NaN	16.91684
ILMN_1661886	APEX1	0001190647	3085.474	0	1	NaN	152.7712	40	1753.932	0	1	NaN	57.88391	37	2198.874	0	1	NaN	82.48876	49	2631.266	0	1	NaN	71.3075	43	3173.839	0	1	NaN	143.2959	34	2650.219	0	1	NaN	76.48546	54	1489.316	0	1	NaN	70.69718	41	2023.429	0	1	NaN	60.70444
ILMN_1652505	APEX2	0005550685	311.0158	0	1	NaN	14.54114	36	182.131	0	1	NaN	6.516472	34	210.6369	0	1	NaN	8.758607	51	290.6813	0	1	NaN	10.37363	41	226.2828	0	1	NaN	10.68534	52	295.6143	0	1	NaN	11.01404	46	341.097	0	1	NaN	19.36821	41	237.1515	0	1	NaN	14.81329
ILMN_1658472	APH1A	0002940224	1211.987	0	1	NaN	40.16851	53	842.7134	0	1	NaN	25.31591	47	776.6382	0	1	NaN	30.78428	52	908.6116	0	1	NaN	28.77398	41	1534.725	0	1	NaN	61.95959	44	980.4988	0	1	NaN	30.91908	44	1279.529	0	1	NaN	47.35074	41	792.8377	0	1	NaN	35.73423
ILMN_1767816	APH1B	0004200446	157.6683	0	1	NaN	7.435795	39	154.2351	0	1	NaN	5.46987	41	133.3371	0	1	NaN	9.003309	35	168.2567	0	1	NaN	8.186848	42	170.4919	0	1	NaN	8.568808	43	177.5571	0	1	NaN	7.882163	39	182.1839	0	1	NaN	6.79462	39	151.0572	0	1	NaN	7.338675
ILMN_1815051	API5	0005310017	3427.349	0	1	NaN	145.0961	41	1473.92	0	1	NaN	50.56982	30	2271.174	0	1	NaN	102.6248	41	2588.432	0	1	NaN	90.7877	41	2612.976	0	1	NaN	102.029	43	2748.788	0	1	NaN	75.11104	54	1279.962	0	1	NaN	38.67155	43	1763.71	0	1	NaN	66.98708
ILMN_1729851	APIN	0000460224	98.65249	0.5473071	1	NaN	5.905516	37	94.20325	0.6275072	1	NaN	5.619714	32	97.93623	0.4413893	1	NaN	6.83831	35	82.52684	0.9609827	1	NaN	3.503567	41	94.71674	0.8425656	1	NaN	4.294287	32	91.50552	0.9270073	1	NaN	4.409526	38	81.49642	0.7258297	1	NaN	3.805939	42	102.338	0.2616959	1	NaN	5.634337
ILMN_1793598	APIP	0002650471	1055.923	0	1	NaN	41.84545	36	661.0545	0	1	NaN	24.06542	46	638.5925	0	1	NaN	29.35243	40	890.7921	0	1	NaN	30.86575	31	876.4027	0	1	NaN	36.96126	43	1105.055	0	1	NaN	35.07526	40	881.1133	0	1	NaN	37.79356	45	575.7275	0	1	NaN	24.70184
ILMN_1793360	APITD1	0002650372	360.711	0	1	NaN	13.99826	46	270.8314	0	1	NaN	11.19213	44	269.6404	0	1	NaN	11.86765	56	268.7069	0	1	NaN	13.88058	35	296.2408	0	1	NaN	13.82656	44	325.8683	0	1	NaN	8.735151	40	183.1598	0	1	NaN	9.039335	32	233.2319	0	1	NaN	7.721022
ILMN_1788135	APITD1	0003460619	261.8677	0	1	NaN	13.10565	38	194.9217	0	1	NaN	7.603373	41	194.6969	0	1	NaN	10.79345	38	177.9279	0	1	NaN	9.980549	31	175.4214	0	1	NaN	6.700191	44	211.6834	0	1	NaN	8.730515	47	120.7159	0	1	NaN	7.210798	32	165.652	0	1	NaN	6.999185
ILMN_1689353	APLN	0000130414	155.3558	0	1	NaN	6.790851	36	136.1891	0	1	NaN	4.965414	50	155.8951	0	1	NaN	8.127592	53	164.1031	0	1	NaN	6.339269	47	189.7454	0	1	NaN	10.93522	36	176.6873	0	1	NaN	7.987835	39	334.4998	0	1	NaN	16.84922	44	163.1822	0	1	NaN	10.66604
ILMN_1763834	APLP1	0000670315	1856.923	0	1	NaN	57.75276	55	842.6301	0	1	NaN	16.59365	69	1048.301	0	1	NaN	39.5283	37	1328.795	0	1	NaN	39.8239	42	1300.678	0	1	NaN	48.2775	43	1391.627	0	1	NaN	41.98241	46	7674.419	0	1	NaN	283.0624	54	1250.014	0	1	NaN	42.54625
ILMN_1710482	APLP2	0005220441	3663.927	0	1	NaN	145.3629	35	2145.322	0	1	NaN	77.40839	33	2545.515	0	1	NaN	98.17087	38	2658.357	0	1	NaN	71.3835	46	2914.656	0	1	NaN	110.5288	33	2885.616	0	1	NaN	93.75457	41	764.7101	0	1	NaN	35.35836	46	2344.484	0	1	NaN	96.11513
ILMN_1690884	APOA1	0004560202	135.4255	0.02765648	1	NaN	9.254942	33	153.4738	0	1	NaN	6.49121	45	102.5577	0.3241679	1	NaN	5.365742	41	116.8731	0.1517341	1	NaN	6.712881	45	123.8293	0.1545189	1	NaN	6.832231	46	131.9367	0.08321168	1	NaN	5.445807	54	106.3482	0.07359307	1	NaN	6.342294	44	115.9503	0.0628655	1	NaN	4.53237
ILMN_1704368	APOA1BP	0005910445	737.1391	0	1	NaN	33.67393	47	622.8854	0	1	NaN	23.19487	41	528.3644	0	1	NaN	30.48325	35	577.7856	0	1	NaN	17.6484	50	678.9227	0	1	NaN	24.40091	47	654.449	0	1	NaN	22.06357	55	635.631	0	1	NaN	25.29197	48	444.3365	0	1	NaN	18.67453
ILMN_1688543	APOA2	0000840402	85.79528	0.8937409	1	NaN	4.755133	42	83.67504	0.9312321	1	NaN	3.147552	43	89.08041	0.7409551	1	NaN	4.102587	52	88.85369	0.8395954	1	NaN	3.060335	53	92.37521	0.8833819	1	NaN	6.029179	41	101.5868	0.6686131	1	NaN	3.676114	51	80.82027	0.7489178	1	NaN	5.236793	42	85.1736	0.7982456	1	NaN	3.357195
ILMN_1675706	APOA4	0006590750	80.79523	0.9650655	1	NaN	3.648856	31	91.72134	0.6962751	1	NaN	5.1816	35	89.14893	0.7351664	1	NaN	4.165622	38	90.73575	0.7919075	1	NaN	4.313394	40	103.5583	0.5816327	1	NaN	6.360275	36	90.76031	0.9357664	1	NaN	3.509735	48	80.08089	0.7734488	1	NaN	5.369987	37	84.47082	0.8172514	1	NaN	4.122269
ILMN_1754055	APOA5	0007330632	125.5101	0.09752547	1	NaN	6.554677	47	114.512	0.09455588	1	NaN	4.612543	32	104.069	0.2937771	1	NaN	5.340399	48	108.0216	0.3063584	1	NaN	3.675821	42	121.321	0.180758	1	NaN	5.972473	42	110.5546	0.420438	1	NaN	4.449502	37	100.1196	0.1659452	1	NaN	5.287851	39	101.8147	0.2704678	1	NaN	4.385799
ILMN_1664024	APOB	0006130736	113.1542	0.2212518	1	NaN	5.242256	47	101.219	0.3696275	1	NaN	3.897509	49	102.6215	0.3241679	1	NaN	5.502121	53	114.5161	0.1777457	1	NaN	4.573634	50	111.8395	0.3338192	1	NaN	4.772947	32	117.2817	0.2656934	1	NaN	3.32369	51	89.71648	0.4343434	1	NaN	3.665819	44	104.5995	0.2134503	1	NaN	4.207639
ILMN_1697925	APOB48R	0002070044	110.6974	0.2736536	1	NaN	4.834413	46	108.6268	0.1848138	1	NaN	3.398705	56	99.36486	0.4052098	1	NaN	5.522318	35	105.4914	0.3468208	1	NaN	4.845595	42	124.2886	0.1472303	1	NaN	5.518738	34	107.9812	0.4832117	1	NaN	3.987447	52	94.59089	0.2828283	1	NaN	5.471091	45	107.895	0.1491228	1	NaN	5.147657
ILMN_1813881	APOBEC1	0004070356	130.4901	0.05676856	1	NaN	7.770445	41	104.2036	0.2879656	1	NaN	4.407394	57	92.04724	0.6396527	1	NaN	4.93613	45	116.4319	0.1589595	1	NaN	6.138711	37	107.7466	0.4446064	1	NaN	5.803237	30	113.9248	0.3313869	1	NaN	7.098075	37	95.47527	0.2568543	1	NaN	5.73671	40	116.8049	0.05847953	1	NaN	6.337612
ILMN_1719143	APOBEC2	0000290685	96.74146	0.595342	1	NaN	5.557206	48	95.74197	0.5587392	1	NaN	4.511926	47	85.36736	0.8494935	1	NaN	3.439662	51	90.89082	0.7919075	1	NaN	3.810693	42	96.3876	0.7886297	1	NaN	4.94779	50	103.1418	0.6248175	1	NaN	5.274963	41	75.59498	0.8816739	1	NaN	3.694521	48	78.69162	0.9327486	1	NaN	3.698242
ILMN_1680192	APOBEC3A	0002810040	99.21116	0.5254731	1	NaN	6.11885	41	99.61366	0.4212034	1	NaN	2.918303	51	100.5412	0.3733719	1	NaN	5.921418	41	95.28413	0.6560693	1	NaN	4.145388	43	113.7545	0.2842565	1	NaN	5.524799	57	103.4289	0.6175182	1	NaN	3.759071	38	93.23248	0.3102453	1	NaN	5.437373	38	90.67373	0.6184211	1	NaN	4.610681
ILMN_1691457	APOBEC3B	0001170471	91.48244	0.7641922	1	NaN	5.52911	37	88.75054	0.7994269	1	NaN	2.861117	52	81.5321	0.918958	1	NaN	4.684472	39	94.75845	0.6748555	1	NaN	5.778999	36	98.87334	0.7303207	1	NaN	4.647031	40	109.3479	0.449635	1	NaN	8.020125	30	78.2845	0.8311688	1	NaN	4.497889	34	87.3635	0.7456141	1	NaN	5.71194
ILMN_1675684	APOBEC3C	0002900639	105.243	0.3755459	1	NaN	4.724592	41	108.9546	0.1747851	1	NaN	4.201718	50	93.26266	0.6049204	1	NaN	5.609857	35	99.3975	0.5202312	1	NaN	5.308814	38	129.3557	0.08600583	1	NaN	7.778208	36	117.0698	0.270073	1	NaN	6.104859	33	120.1981	0.002886003	1	NaN	8.112315	42	88.35681	0.7178363	1	NaN	6.442912
ILMN_1661572	APOBEC3D	0006660441	124.0499	0.1106259	1	NaN	6.395008	34	114.5075	0.09455588	1	NaN	5.188614	46	117.704	0.07959479	1	NaN	4.902022	54	116.8705	0.1517341	1	NaN	4.526218	41	121.7838	0.1763848	1	NaN	7.179244	33	120.8988	0.2029197	1	NaN	7.59967	26	95.01981	0.2712843	1	NaN	4.857666	33	108.8662	0.1330409	1	NaN	4.925027
ILMN_1698973	APOBEC3F	0002450110	166.8535	0	1	NaN	10.77164	40	142.2396	0	1	NaN	5.638211	52	116.1243	0.09117221	1	NaN	4.563754	61	130.638	0.03034682	1	NaN	6.034918	54	149.5144	0	1	NaN	8.942554	42	156.7436	0	1	NaN	5.750259	52	122.9748	0	1	NaN	5.930408	46	129.7558	0	1	NaN	6.43082
ILMN_1710726	APOBEC3F	0002570753	100.2644	0.5080058	1	NaN	5.639619	36	104.6233	0.269341	1	NaN	4.041954	46	94.17186	0.5745296	1	NaN	4.743545	34	117.9091	0.1416185	1	NaN	4.613464	56	116.4456	0.2507289	1	NaN	5.315659	43	111.6515	0.3912409	1	NaN	4.876891	45	100.5359	0.1500722	1	NaN	5.239969	35	91.55859	0.6008772	1	NaN	4.458671
ILMN_1702706	APOBEC3F	0004070132	96.83364	0.595342	1	NaN	4.202694	57	92.54893	0.6690544	1	NaN	3.692536	44	95.06095	0.5412446	1	NaN	5.35837	51	91.91631	0.7586705	1	NaN	4.382151	40	98.65254	0.7317784	1	NaN	6.747605	40	94.15936	0.8759124	1	NaN	3.548039	38	83.00896	0.6681097	1	NaN	4.72436	44	96.30491	0.4210526	1	NaN	4.528469
ILMN_1724169	APOBEC3G	0007610364	137.177	0.01601164	1	NaN	7.803885	38	124.6079	0.01146132	1	NaN	5.982413	25	118.3577	0.07525326	1	NaN	6.747556	34	131.0024	0.02745665	1	NaN	5.93439	43	134.356	0.05393586	1	NaN	6.082232	36	149.8376	0.004379562	1	NaN	7.912003	36	122.3466	0	1	NaN	5.184276	34	118.8581	0.0497076	1	NaN	6.109413
ILMN_1664828	APOBEC3H	0005820048	109.8371	0.2896652	1	NaN	5.536674	35	107.9723	0.1977077	1	NaN	3.633924	43	93.36127	0.6034732	1	NaN	4.139486	38	109.7961	0.2745665	1	NaN	4.554855	43	109.9998	0.3862974	1	NaN	4.707597	54	108.5249	0.4715329	1	NaN	4.654844	38	80.52169	0.7590188	1	NaN	4.932024	40	79.27874	0.9254386	1	NaN	4.894444
ILMN_1815425	APOBEC4	0005420050	97.64098	0.573508	1	NaN	5.192674	50	87.51598	0.8438395	1	NaN	3.149384	36	97.10979	0.4732272	1	NaN	5.416668	45	94.21897	0.6950867	1	NaN	4.66909	38	112.2574	0.3250729	1	NaN	5.823489	49	99.67336	0.7313868	1	NaN	4.670025	38	85.7199	0.5786436	1	NaN	6.044921	32	86.11984	0.7733918	1	NaN	3.886417
ILMN_1789007	APOC1	0000150474	244.4005	0	1	NaN	8.932552	40	246.7394	0	1	NaN	10.26117	41	190.8431	0	1	NaN	11.18437	37	196.1737	0	1	NaN	8.551595	35	227.7204	0	1	NaN	14.13735	37	172.6985	0	1	NaN	7.448973	18	257.6263	0	1	NaN	14.70573	35	223.9141	0	1	NaN	9.142437
ILMN_1802923	APOC2	0002140066	180.0047	0	1	NaN	8.407323	52	171.8556	0	1	NaN	9.676023	44	128.6016	0.02170767	1	NaN	5.277771	46	161.6742	0	1	NaN	7.682917	39	222.6871	0	1	NaN	14.12574	44	184.4297	0	1	NaN	7.037917	53	123.3065	0	1	NaN	6.985136	39	160.2314	0	1	NaN	6.925525
ILMN_1722070	APOC3	0003930672	135.4177	0.02765648	1	NaN	6.374963	45	105.9893	0.239255	1	NaN	5.263102	36	113.7716	0.1273517	1	NaN	5.284048	54	108.5334	0.2919075	1	NaN	4.005785	42	123.0637	0.1603499	1	NaN	5.830443	34	119.0059	0.2277372	1	NaN	5.405133	52	95.28361	0.2640693	1	NaN	3.790355	47	111.0423	0.1008772	1	NaN	6.192062
ILMN_1765605	APOC4	0000990164	97.34647	0.5749636	1	NaN	5.280726	36	97.22427	0.4899713	1	NaN	4.982597	36	103.0654	0.3198263	1	NaN	3.930406	48	93.79672	0.7095376	1	NaN	3.437865	44	92.58011	0.8790088	1	NaN	3.674556	36	112.5021	0.3693431	1	NaN	4.678108	45	85.50893	0.5844156	1	NaN	4.446044	35	87.57432	0.7368421	1	NaN	4.89956
ILMN_1780170	APOD	0001990228	5985.898	0	1	NaN	213.7947	45	3081.767	0	1	NaN	69.56522	53	2989.951	0	1	NaN	167.1056	40	3178.232	0	1	NaN	90.08092	33	4392.138	0	1	NaN	206.6291	32	4477.012	0	1	NaN	129.468	37	17649.43	0	1	NaN	733.7219	39	3317.444	0	1	NaN	105.352
ILMN_1740938	APOE	0004150338	9163.128	0	1	NaN	291.6514	46	11812.16	0	1	NaN	260.1054	62	5628.892	0	1	NaN	205.1324	58	7535.044	0	1	NaN	204.1251	53	13615.05	0	1	NaN	443.9976	48	10017	0	1	NaN	308.3043	37	18477.35	0	1	NaN	779.2316	42	6731.177	0	1	NaN	221.4627
ILMN_1809311	APOF	0005080440	131.5923	0.04803494	1	NaN	8.647314	40	117.4087	0.0730659	1	NaN	6.08853	35	101.4786	0.3516642	1	NaN	7.356057	34	122.9118	0.0867052	1	NaN	6.676555	37	117.2381	0.2390671	1	NaN	4.867366	38	130.7515	0.09635036	1	NaN	6.35933	39	92.33244	0.3391053	1	NaN	4.781308	42	95.71429	0.4415205	1	NaN	5.790376
ILMN_1761511	APOH	0005130504	103.2017	0.4206696	1	NaN	4.343336	45	98.70688	0.4398281	1	NaN	4.717792	38	97.03529	0.4761216	1	NaN	4.05881	49	101.2279	0.4566474	1	NaN	3.659657	37	97.04539	0.7696793	1	NaN	6.067696	30	111.0267	0.4072993	1	NaN	5.152214	33	86.37956	0.5468975	1	NaN	5.257652	35	99.12983	0.3377193	1	NaN	5.954596
ILMN_1709017	APOL1	0000070762	135.4063	0.02765648	1	NaN	6.496193	47	104.9508	0.2621776	1	NaN	4.843226	44	121.5594	0.05643994	1	NaN	6.436752	41	111.4221	0.2355491	1	NaN	5.206632	45	146.5934	0.004373178	1	NaN	6.402342	44	141.4967	0.02627737	1	NaN	7.322402	43	110.4458	0.04040404	1	NaN	5.70329	50	121.137	0.03654971	1	NaN	7.55343
ILMN_1761793	APOL1	0003870632	155.579	0	1	NaN	10.04924	34	114.0339	0.09742121	1	NaN	4.797215	44	112.4268	0.1418234	1	NaN	5.284928	44	101.4562	0.449422	1	NaN	4.153494	43	132.9507	0.06413994	1	NaN	6.090607	54	139.1273	0.03211679	1	NaN	6.905783	50	94.63753	0.2799423	1	NaN	4.534245	46	108.7774	0.1345029	1	NaN	5.250111
ILMN_1706582	APOL2	0002760088	115.8883	0.1863173	1	NaN	5.98698	49	98.76791	0.4398281	1	NaN	4.103095	49	98.96038	0.4153401	1	NaN	4.654697	56	111.0746	0.2442196	1	NaN	4.811737	50	107.397	0.4591837	1	NaN	4.962844	48	111.8007	0.3868613	1	NaN	4.746194	48	77.13723	0.8672439	1	NaN	4.323064	37	104.6858	0.2134503	1	NaN	5.339345
ILMN_1778420	APOL2	0005870376	134.9594	0.03347889	1	NaN	5.946073	37	124.1269	0.01146132	1	NaN	6.715839	54	127.941	0.02315485	1	NaN	5.12626	46	156.1335	0	1	NaN	7.547517	35	154.4413	0	1	NaN	8.685229	43	149.7456	0.004379562	1	NaN	6.980073	33	102.0135	0.1313131	1	NaN	5.78402	38	120.347	0.04093567	1	NaN	4.779847
ILMN_1692798	APOL2	0006900739	143.1535	0.004366812	1	NaN	7.587173	49	117.0344	0.07593123	1	NaN	4.937052	47	111.2122	0.1649783	1	NaN	5.134636	60	127.0042	0.05491329	1	NaN	4.93254	36	125.9448	0.1268222	1	NaN	7.328021	32	144.7494	0.02043796	1	NaN	6.842091	50	113.4692	0.02308802	1	NaN	4.39992	56	121.5766	0.03508772	1	NaN	4.768352
ILMN_1797070	APOL3	0000510184	118.5403	0.1572052	1	NaN	5.562334	41	104.7952	0.2636103	1	NaN	4.019552	37	117.2863	0.08248915	1	NaN	5.081269	51	120.9479	0.1069364	1	NaN	5.309465	44	119.6496	0.2011662	1	NaN	5.095735	52	122.4161	0.1708029	1	NaN	4.412999	36	93.05647	0.3116883	1	NaN	5.141205	44	115.0113	0.07017544	1	NaN	6.581742
ILMN_1756862	APOL3	0005670274	184.7248	0	1	NaN	9.115056	47	170.0934	0	1	NaN	6.463407	37	156.545	0	1	NaN	10.71974	35	173.6308	0	1	NaN	9.897346	28	145.4256	0.00728863	1	NaN	5.761376	33	191.5616	0	1	NaN	7.816393	40	242.1572	0	1	NaN	15.03901	38	208.3588	0	1	NaN	11.26615
ILMN_1779070	APOL4	0006860368	103.0331	0.4221252	1	NaN	5.533285	40	104.629	0.269341	1	NaN	4.270554	44	93.6147	0.5875543	1	NaN	5.884033	42	101.6385	0.4436416	1	NaN	4.322363	45	123.9884	0.1501458	1	NaN	6.769542	46	121.3988	0.1912409	1	NaN	5.281104	40	95.9525	0.2424242	1	NaN	5.109249	40	100.8052	0.2982456	1	NaN	4.453207
ILMN_1704682	APOL4	0007320129	118.8908	0.1528384	1	NaN	5.789786	31	114.7513	0.09025788	1	NaN	5.229782	30	95.54031	0.5238785	1	NaN	7.441069	22	110.0713	0.2716763	1	NaN	6.133389	27	105.2521	0.5291545	1	NaN	5.931958	40	108.4092	0.4729927	1	NaN	3.931778	33	85.4281	0.5844156	1	NaN	4.251523	44	100.6642	0.2997076	1	NaN	4.75779
ILMN_1676177	APOL5	0003170201	85.71359	0.8966521	1	NaN	5.357983	39	92.49518	0.6719198	1	NaN	3.894953	44	93.15466	0.6092619	1	NaN	5.552198	37	98.91058	0.5375723	1	NaN	4.047788	40	90.8198	0.9198251	1	NaN	3.895435	44	97.60487	0.8029197	1	NaN	4.276082	50	77.68561	0.8455988	1	NaN	4.004994	38	89.57392	0.6578947	1	NaN	5.406113
ILMN_1687201	APOL6	0006380338	103.7629	0.4017467	1	NaN	4.643331	45	98.47844	0.4455587	1	NaN	4.290783	58	108.81	0.2011577	1	NaN	5.52844	45	104.5027	0.3627168	1	NaN	4.064037	32	120.8663	0.1924198	1	NaN	8.075441	45	123.4853	0.1635036	1	NaN	5.473106	53	94.23434	0.2914863	1	NaN	6.220865	40	94.59892	0.495614	1	NaN	4.146293
ILMN_1723522	APOLD1	0002260164	298.7826	0	1	NaN	17.38913	42	719.1099	0	1	NaN	17.7845	50	171.2647	0	1	NaN	8.036985	38	908.152	0	1	NaN	31.31691	43	1089.789	0	1	NaN	50.06581	30	581.3904	0	1	NaN	18.73821	45	2366.845	0	1	NaN	104.3995	43	680.7418	0	1	NaN	25.00579
ILMN_1713438	APOM	0001510672	139.4122	0.01164483	1	NaN	7.224986	35	135.1379	0	1	NaN	4.588872	53	122.3594	0.04775687	1	NaN	6.292893	51	131.6488	0.02745665	1	NaN	5.125237	47	162.3593	0	1	NaN	8.498713	37	168.9832	0	1	NaN	6.462941	47	136.8246	0	1	NaN	8.006807	38	135.6523	0	1	NaN	5.098069
ILMN_1721623	APOO	0005560647	2274.904	0	1	NaN	75.97803	35	1887.023	0	1	NaN	40.68338	42	1766.667	0	1	NaN	76.70303	41	2044.083	0	1	NaN	64.75446	40	2215.53	0	1	NaN	88.48293	39	2267.65	0	1	NaN	73.16454	54	988.1221	0	1	NaN	40.58028	50	1602.413	0	1	NaN	52.73701
ILMN_1678152	APP	0004150592	1101.648	0	1	NaN	58.31592	33	1316.626	0	1	NaN	39.58692	44	1025.605	0	1	NaN	41.43659	42	1456.434	0	1	NaN	41.68955	54	1224.21	0	1	NaN	45.28804	46	1163.187	0	1	NaN	43.14189	39	894.751	0	1	NaN	41.92236	41	988.4603	0	1	NaN	28.86653
ILMN_1653283	APP	0007210167	174.6331	0	1	NaN	6.390102	46	125.5791	0.01146132	1	NaN	5.35345	56	154.369	0	1	NaN	9.027866	43	166.6696	0	1	NaN	7.313033	34	166.2213	0	1	NaN	13.35015	40	154.6563	0	1	NaN	6.398009	42	152.6636	0	1	NaN	6.06324	47	127.8378	0.005847953	1	NaN	6.783524
ILMN_1694875	APPBP2	0001570152	456.2773	0	1	NaN	20.77795	51	253.0013	0	1	NaN	9.212683	44	351.0685	0	1	NaN	18.86194	51	387.0089	0	1	NaN	12.65234	45	317.856	0	1	NaN	14.16908	44	395.0551	0	1	NaN	11.59162	58	202.0498	0	1	NaN	9.655085	39	272.8651	0	1	NaN	12.92442
ILMN_1763730	APPL	0005960296	762.9849	0	1	NaN	60.41428	30	530.8977	0	1	NaN	19.40627	52	577.0577	0	1	NaN	31.92255	41	723.3078	0	1	NaN	27.75147	42	641.5641	0	1	NaN	31.83675	41	756.1055	0	1	NaN	31.84101	54	458.793	0	1	NaN	29.00691	29	657.5251	0	1	NaN	27.92505
ILMN_1686011	APRIN	0000730196	96.62975	0.6011645	1	NaN	4.188688	45	98.80123	0.4398281	1	NaN	4.914745	39	86.48434	0.8234443	1	NaN	3.980645	38	100.0875	0.4913295	1	NaN	4.605015	46	78.07632	0.9970846	1	NaN	3.952852	31	98.46928	0.7693431	1	NaN	5.031176	37	85.83099	0.5714286	1	NaN	4.620564	39	84.50407	0.8172514	1	NaN	3.99259
ILMN_1675695	APRIN	0002630653	512.6717	0	1	NaN	17.94535	51	410.6234	0	1	NaN	12.53688	53	421.3781	0	1	NaN	22.61483	32	348.188	0	1	NaN	12.01163	41	486.0415	0	1	NaN	21.9691	46	504.2704	0	1	NaN	15.06288	48	295.6675	0	1	NaN	13.15869	52	346.2903	0	1	NaN	12.4456
ILMN_1722491	APRT	0000650358	691.7554	0	1	NaN	27.41737	44	729.5306	0	1	NaN	24.07065	32	512.7251	0	1	NaN	27.07857	31	580.8624	0	1	NaN	26.58086	41	516.0047	0	1	NaN	24.14955	39	595.7946	0	1	NaN	31.81604	38	533.0529	0	1	NaN	23.03906	43	438.6836	0	1	NaN	16.01207
ILMN_1726410	APRT	0006480458	457.9752	0	1	NaN	22.74837	40	485.7859	0	1	NaN	15.76447	48	244.8038	0	1	NaN	12.64756	38	374.1229	0	1	NaN	12.95225	54	408.7052	0	1	NaN	22.77041	37	404.6423	0	1	NaN	12.66743	41	352.1299	0	1	NaN	23.30143	37	364.1535	0	1	NaN	20.13161
ILMN_1669833	APS	0004730246	191.574	0	1	NaN	10.80464	43	147.3164	0	1	NaN	5.07982	42	153.9495	0	1	NaN	8.503136	46	163.2945	0	1	NaN	7.292136	39	172.5345	0	1	NaN	7.363791	43	185.7873	0	1	NaN	7.191225	43	102.6461	0.1212121	1	NaN	5.685544	49	170.6096	0	1	NaN	8.322106
ILMN_1726782	APTX	0001340148	81.18413	0.9563318	1	NaN	2.863616	44	86.31976	0.8739255	1	NaN	3.607965	44	85.94182	0.8364689	1	NaN	4.147107	44	77.35239	0.9855492	1	NaN	2.881862	40	106.6118	0.4868805	1	NaN	6.51906	42	102.5609	0.6364964	1	NaN	5.80526	42	77.64192	0.8470418	1	NaN	4.273367	38	86.04967	0.7763158	1	NaN	3.920531
ILMN_1726752	APTX	0002070019	774.3955	0	1	NaN	31.55606	30	500.0158	0	1	NaN	15.26265	46	586.5193	0	1	NaN	23.32517	45	733.4102	0	1	NaN	20.87931	52	699.2062	0	1	NaN	30.22642	49	765.7164	0	1	NaN	22.58725	42	539.6085	0	1	NaN	23.70037	47	448.4128	0	1	NaN	28.24032
ILMN_1815081	AQP1	0002140577	485.7994	0	1	NaN	18.34793	40	437.5778	0	1	NaN	11.88532	52	873.025	0	1	NaN	38.00691	51	600.3558	0	1	NaN	18.83286	47	3026.153	0	1	NaN	99.34926	49	1439.538	0	1	NaN	38.43704	55	8311.134	0	1	NaN	302.7224	51	304.6913	0	1	NaN	13.44578
ILMN_1776857	AQP1	0006580113	143.8653	0.002911208	1	NaN	8.708936	30	121.4114	0.03438395	1	NaN	4.931005	52	139.328	0	1	NaN	6.92443	40	145.6493	0	1	NaN	7.087667	35	340.2816	0	1	NaN	20.88778	57	207.3074	0	1	NaN	8.681095	46	306.122	0	1	NaN	14.3683	53	130.497	0	1	NaN	6.111269
ILMN_1763236	AQP10	0000840017	145.454	0.001455604	1	NaN	9.893476	38	122.8794	0.01719198	1	NaN	4.852326	51	113.8311	0.1273517	1	NaN	5.834942	37	117.0761	0.150289	1	NaN	5.249152	39	125.6085	0.1282799	1	NaN	6.374278	40	151.1345	0	1	NaN	7.093	36	104.9976	0.08946609	1	NaN	4.125831	51	118.8963	0.0497076	1	NaN	4.022577
ILMN_1762606	AQP11	0007510487	668.2355	0	1	NaN	32.37706	35	570.062	0	1	NaN	25.18475	34	468.1871	0	1	NaN	18.35893	35	538.2255	0	1	NaN	17.07958	32	467.6026	0	1	NaN	19.35092	44	617.7347	0	1	NaN	22.10686	31	193.2099	0	1	NaN	11.47371	46	492.5444	0	1	NaN	25.45611
ILMN_1757036	AQP12A	0002640093	156.7257	0	1	NaN	8.407019	40	117.7594	0.07163323	1	NaN	4.798557	40	134.5892	0	1	NaN	6.94148	42	139.9802	0.00433526	1	NaN	8.51314	39	139.9814	0.02040816	1	NaN	7.76079	35	142.6176	0.02481752	1	NaN	5.721333	44	127.7892	0	1	NaN	6.224794	48	130.2654	0	1	NaN	6.772672
ILMN_1732149	AQP2	0004880014	117.2047	0.1673945	1	NaN	6.428871	45	94.30603	0.6260745	1	NaN	4.423054	35	98.43677	0.4283647	1	NaN	4.123576	44	106.2557	0.3280347	1	NaN	3.646897	46	109.5076	0.3965015	1	NaN	5.224695	37	120.5461	0.2058394	1	NaN	4.434971	49	90.77475	0.3881674	1	NaN	4.219489	49	117.1156	0.05555556	1	NaN	5.694431
ILMN_1651574	AQP3	0002060196	152.8629	0	1	NaN	7.355361	30	121.5517	0.03151862	1	NaN	5.235137	39	111.9257	0.1505065	1	NaN	7.478875	29	118.1791	0.1372832	1	NaN	5.175338	47	152.3998	0	1	NaN	10.43836	34	144.5494	0.02043796	1	NaN	7.048506	54	87.73457	0.5007215	1	NaN	4.652381	40	122.4113	0.03216374	1	NaN	4.488596
ILMN_1676649	AQP4	0003140470	151.2632	0	1	NaN	6.666729	48	141.5611	0	1	NaN	5.272904	55	186.6004	0	1	NaN	9.116595	51	157.6417	0	1	NaN	6.688484	41	419.1841	0	1	NaN	16.38607	50	217.2301	0	1	NaN	6.8922	46	223.2729	0	1	NaN	9.51933	49	144.5005	0	1	NaN	6.650313
ILMN_1747683	AQP4	0005340093	864.4723	0	1	NaN	38.1333	41	776.9227	0	1	NaN	23.48176	43	1075.488	0	1	NaN	46.54183	49	854.4014	0	1	NaN	22.88112	51	3096.988	0	1	NaN	106.5441	42	1532.332	0	1	NaN	40.03305	45	2473.95	0	1	NaN	95.70292	36	604.682	0	1	NaN	25.85311
ILMN_1807036	AQP5	0002710753	92.24779	0.7423581	1	NaN	4.983483	33	95.74754	0.5587392	1	NaN	4.730429	35	83.38074	0.8856729	1	NaN	4.558572	45	90.57102	0.7933526	1	NaN	6.114347	34	96.03391	0.7973761	1	NaN	4.999942	50	91.6757	0.9255474	1	NaN	3.912347	30	90.75884	0.3881674	1	NaN	6.658864	37	91.80777	0.5964912	1	NaN	4.129891
ILMN_1786381	AQP6	0000540603	111.3666	0.2590975	1	NaN	5.069039	40	120.047	0.04584527	1	NaN	6.048676	35	107.207	0.2315485	1	NaN	4.695491	36	105.4672	0.3468208	1	NaN	4.652592	52	158.3018	0	1	NaN	7.054869	36	144.7471	0.02043796	1	NaN	7.981336	36	426.4618	0	1	NaN	20.84233	44	97.16847	0.3903509	1	NaN	4.964459
ILMN_1667264	AQP6	0002570477	105.7253	0.363901	1	NaN	4.123159	52	102.4292	0.3395416	1	NaN	4.219656	51	105.0762	0.260492	1	NaN	4.535861	47	102.6612	0.4147399	1	NaN	4.415083	39	130.588	0.08309038	1	NaN	6.84897	48	114.8778	0.3167883	1	NaN	5.548077	36	98.52438	0.2020202	1	NaN	5.559263	42	107.2672	0.1608187	1	NaN	6.369258
ILMN_1738494	AQP7	0005960008	126.1967	0.09461427	1	NaN	7.207363	42	109.2033	0.1704871	1	NaN	4.222159	47	117.5272	0.08104197	1	NaN	6.764778	41	118.4075	0.1372832	1	NaN	4.264791	50	139.9308	0.02040816	1	NaN	6.463833	49	130.6182	0.09781022	1	NaN	4.509794	43	113.8637	0.01875902	1	NaN	6.022817	55	112.201	0.08918129	1	NaN	5.775735
ILMN_1713462	AQP8	0006960612	229.9942	0	1	NaN	11.55993	45	138.3717	0	1	NaN	5.516537	36	164.3077	0	1	NaN	9.702128	43	185.7611	0	1	NaN	7.663066	44	169.9957	0	1	NaN	8.294244	36	170.914	0	1	NaN	7.58721	32	100.5221	0.1500722	1	NaN	4.769329	39	146.0641	0	1	NaN	8.042875
ILMN_1715068	AQP9	0006770564	110.129	0.2823872	1	NaN	5.054905	47	126.1469	0.008595988	1	NaN	4.831194	47	101.4731	0.3531114	1	NaN	7.007517	35	108.9632	0.2904624	1	NaN	5.269313	43	125.3199	0.1282799	1	NaN	6.696081	41	132.2013	0.08175182	1	NaN	5.938617	35	90.97157	0.3852814	1	NaN	4.36265	37	102.8691	0.25	1	NaN	5.775854
ILMN_1717154	AQR	0003180047	664.9564	0	1	NaN	26.04733	40	379.5022	0	1	NaN	14.14182	33	444.7613	0	1	NaN	22.27385	41	506.5682	0	1	NaN	19.66792	44	531.2673	0	1	NaN	20.07092	38	544.27	0	1	NaN	15.33111	43	337.9516	0	1	NaN	12.70736	56	389.6738	0	1	NaN	12.62981
ILMN_1792540	AR	0001340626	96.98321	0.5880641	1	NaN	4.436464	43	94.26043	0.6275072	1	NaN	3.599339	48	93.87464	0.5817655	1	NaN	5.333899	31	96.4491	0.615607	1	NaN	4.417113	32	100.521	0.6749271	1	NaN	5.681403	41	99.43526	0.740146	1	NaN	3.75815	47	83.52151	0.6551226	1	NaN	4.35103	44	93.51465	0.5365497	1	NaN	3.769852
ILMN_1767351	AR	0005050386	141.0841	0.01164483	1	NaN	7.371624	42	137.5347	0	1	NaN	4.263568	40	134.7681	0	1	NaN	5.889048	42	164.4072	0	1	NaN	8.286489	43	142.7623	0.008746356	1	NaN	8.494281	40	169.831	0	1	NaN	8.098602	43	188.2496	0	1	NaN	8.784012	48	139.8282	0	1	NaN	5.550594
ILMN_1659572	AR	0005080632	104.8966	0.3755459	1	NaN	4.443979	45	100.6304	0.3882521	1	NaN	3.442793	44	91.65746	0.6526773	1	NaN	3.560039	59	102.4125	0.4190751	1	NaN	3.737719	42	114.7993	0.2740525	1	NaN	6.869354	30	114.3843	0.3211679	1	NaN	6.240556	39	91.43887	0.3694084	1	NaN	4.299535	43	98.65311	0.3479532	1	NaN	5.488685
ILMN_1729975	ARAF	0001090121	352.4204	0	1	NaN	13.80377	45	218.3294	0	1	NaN	10.11521	32	243.9345	0	1	NaN	13.35914	28	286.6101	0	1	NaN	13.82543	41	285.8202	0	1	NaN	15.55479	42	245.0254	0	1	NaN	10.92016	30	329.6509	0	1	NaN	16.1967	35	210.2896	0	1	NaN	11.96072
ILMN_1767541	ARAP2	0005700736	256.8063	0	1	NaN	13.98863	28	219.9554	0	1	NaN	7.951838	46	257.7079	0	1	NaN	12.52507	31	254.737	0	1	NaN	15.75544	27	319.8999	0	1	NaN	16.20012	40	249.271	0	1	NaN	10.50002	30	563.7092	0	1	NaN	27.82383	38	198.865	0	1	NaN	8.388534
ILMN_1711120	ARC	0005810687	121.7092	0.1251819	1	NaN	5.183567	39	114.7528	0.09025788	1	NaN	4.926636	40	121.4879	0.05643994	1	NaN	5.459533	53	129.1615	0.03901734	1	NaN	6.016119	35	143.8608	0.00728863	1	NaN	8.927486	44	125.2464	0.1474453	1	NaN	4.971392	39	246.4542	0	1	NaN	14.11745	36	128.1518	0.004385965	1	NaN	4.537145
ILMN_1699703	ARCN1	0003060059	4230.727	0	1	NaN	140.6001	44	2016.316	0	1	NaN	37.93634	47	2738.96	0	1	NaN	86.07619	55	3321.606	0	1	NaN	87.15845	50	4257.247	0	1	NaN	150.8644	49	3639.878	0	1	NaN	84.10847	51	2259.251	0	1	NaN	88.43841	43	2584.836	0	1	NaN	87.53437
ILMN_1721977	ARD1A	0000870215	946.675	0	1	NaN	43.4874	41	883.8427	0	1	NaN	26.29124	56	687.978	0	1	NaN	27.77075	56	709.2222	0	1	NaN	27.49191	36	677.3241	0	1	NaN	27.38414	59	699.5859	0	1	NaN	22.15132	34	672.6725	0	1	NaN	23.67664	53	707.8	0	1	NaN	18.85837
ILMN_1804421	AREG	0002640537	100.0826	0.510917	1	NaN	5.520533	43	102.5465	0.3352436	1	NaN	5.5539	38	94.82281	0.5455861	1	NaN	4.98941	53	103.7972	0.382948	1	NaN	5.81672	31	111.7828	0.335277	1	NaN	5.148896	47	118.3475	0.2379562	1	NaN	6.866691	30	79.31927	0.8008658	1	NaN	3.642506	48	101.668	0.2763158	1	NaN	6.435157
ILMN_1661458	ARF1	0003360152	106.981	0.3478894	1	NaN	4.621012	44	97.28272	0.4899713	1	NaN	3.824863	44	99.42614	0.4052098	1	NaN	6.059232	34	107.6296	0.3150289	1	NaN	4.600625	30	113.525	0.2900875	1	NaN	7.729125	33	127.836	0.119708	1	NaN	5.408672	49	94.29063	0.2886003	1	NaN	4.037761	54	104.2309	0.2251462	1	NaN	4.019244
ILMN_1802203	ARF1	0006130746	5464.556	0	1	NaN	245.0163	36	3291.759	0	1	NaN	81.90425	37	3722.363	0	1	NaN	152.4281	34	4536.501	0	1	NaN	129.3099	37	5261.832	0	1	NaN	175.5928	51	5021.486	0	1	NaN	136.9733	51	3090.887	0	1	NaN	130.9698	43	3826.706	0	1	NaN	90.89045
ILMN_1682938	ARF3	0001820209	2366.645	0	1	NaN	75.07868	42	1307.042	0	1	NaN	41.38194	37	1906.186	0	1	NaN	66.46505	48	1872.377	0	1	NaN	52.23336	49	2467.551	0	1	NaN	78.05783	59	1760.15	0	1	NaN	42.19902	62	1206.308	0	1	NaN	38.32699	55	1613.705	0	1	NaN	53.45546
ILMN_1723884	ARF4	0002490243	1050.441	0	1	NaN	36.0713	49	498.4844	0	1	NaN	14.36996	46	686.7076	0	1	NaN	20.93477	51	923.9835	0	1	NaN	24.15599	54	929.3895	0	1	NaN	32.21671	47	1024.325	0	1	NaN	28.20963	33	545.1407	0	1	NaN	27.23109	42	690.4088	0	1	NaN	23.55565
ILMN_1719518	ARF4	0004210040	2873.422	0	1	NaN	118.2657	32	1960.959	0	1	NaN	79.95516	44	2178.185	0	1	NaN	86.74589	48	2482.859	0	1	NaN	82.8284	42	2671.316	0	1	NaN	89.99728	37	2788.983	0	1	NaN	83.09061	43	2140.153	0	1	NaN	117.4289	31	2027.301	0	1	NaN	74.23653
ILMN_1752340	ARF5	0001170349	3708.318	0	1	NaN	151.222	49	3027.599	0	1	NaN	84.6436	56	2357.624	0	1	NaN	88.41465	47	2624.042	0	1	NaN	79.47261	42	3038.906	0	1	NaN	104.9921	38	2466.893	0	1	NaN	80.77256	37	1118.711	0	1	NaN	47.02035	40	2254.899	0	1	NaN	81.36535
ILMN_1764297	ARF6	0000520035	111.6587	0.2532751	1	NaN	4.420387	44	103.0813	0.3209169	1	NaN	4.90439	32	106.4142	0.2460203	1	NaN	4.804148	39	96.04618	0.6271676	1	NaN	4.407334	37	127.5716	0.1034985	1	NaN	6.303085	35	114.7029	0.3182482	1	NaN	4.584255	43	94.84441	0.2770563	1	NaN	5.535932	38	93.12736	0.5511696	1	NaN	6.006217
ILMN_1675709	ARFGAP1	0002360411	1328.813	0	1	NaN	51.41336	44	761.6639	0	1	NaN	20.51075	53	842.7621	0	1	NaN	35.12094	46	994.0095	0	1	NaN	37.18069	45	961.0462	0	1	NaN	34.18824	48	841.3497	0	1	NaN	19.68014	45	850.828	0	1	NaN	41.64115	40	799.6077	0	1	NaN	32.12007
ILMN_1769250	ARFGAP2	0000870270	1180.928	0	1	NaN	34.63371	46	955.9324	0	1	NaN	32.03906	41	935.917	0	1	NaN	39.77233	39	1067.366	0	1	NaN	25.35994	65	1346.21	0	1	NaN	50.21922	39	1339.466	0	1	NaN	50.6174	39	677.239	0	1	NaN	26.4212	54	937.3076	0	1	NaN	31.54386
ILMN_1731287	ARFGAP3	0001820360	1784.339	0	1	NaN	53.12996	57	1105.422	0	1	NaN	23.60621	65	1235.807	0	1	NaN	55.54704	48	1292.396	0	1	NaN	36.81288	50	1296.626	0	1	NaN	51.12892	39	1488.914	0	1	NaN	39.58545	45	747.9012	0	1	NaN	29.23487	46	1041.616	0	1	NaN	31.65666
ILMN_1728471	ARFGEF1	0003870746	1664.4	0	1	NaN	54.28967	49	949.5584	0	1	NaN	24.37729	49	1264.01	0	1	NaN	65.48292	32	1417.939	0	1	NaN	35.73395	49	1583.089	0	1	NaN	56.24277	47	1432.928	0	1	NaN	35.83028	43	685.7015	0	1	NaN	33.57375	42	942.9695	0	1	NaN	29.97175
ILMN_1789990	ARFGEF2	0000620408	205.1148	0	1	NaN	8.324664	51	119.7825	0.04727794	1	NaN	4.079142	60	160.7565	0	1	NaN	8.792475	37	164.7103	0	1	NaN	5.982068	57	191.4523	0	1	NaN	11.58871	40	208.0361	0	1	NaN	9.760512	48	129.1777	0	1	NaN	7.171283	36	156.066	0	1	NaN	5.663813
ILMN_1768399	ARFIP1	0001430364	134.3103	0.0363901	1	NaN	6.097878	42	125.2634	0.01146132	1	NaN	4.645588	43	114.2731	0.121563	1	NaN	6.626294	40	113.0887	0.2023121	1	NaN	6.081941	25	124.573	0.1472303	1	NaN	7.078202	38	140.2371	0.02919708	1	NaN	4.78943	37	109.9854	0.04329005	1	NaN	5.245109	42	93.98293	0.5248538	1	NaN	6.631068
ILMN_1698447	ARFIP1	0006480647	834.4517	0	1	NaN	30.83618	47	481.5413	0	1	NaN	20.13101	41	610.2566	0	1	NaN	34.14644	34	631.3398	0	1	NaN	21.96346	48	690.6243	0	1	NaN	26.30621	54	760.1036	0	1	NaN	24.23641	39	604.2899	0	1	NaN	23.50384	57	493.5128	0	1	NaN	16.79198
ILMN_1750690	ARFIP2	0001260458	141.143	0.01164483	1	NaN	5.396409	46	125.9251	0.01146132	1	NaN	6.501738	36	122.2889	0.04920405	1	NaN	6.695431	29	122.1883	0.09248555	1	NaN	5.762412	36	143.1062	0.00728863	1	NaN	8.191978	35	145.12	0.02043796	1	NaN	9.502465	29	106.47	0.07215007	1	NaN	6.751867	36	116.0042	0.0628655	1	NaN	5.599211
ILMN_1703989	ARFRP1	0000650731	185.9528	0	1	NaN	9.848908	33	156.1626	0	1	NaN	7.374333	43	156.7886	0	1	NaN	9.800296	37	200.1086	0	1	NaN	11.42946	38	180.0231	0	1	NaN	11.98884	35	220.5588	0	1	NaN	10.36981	35	155.6218	0	1	NaN	8.664744	41	164.927	0	1	NaN	10.98202
ILMN_1812281	ARG1	0006860754	103.0296	0.4221252	1	NaN	5.658432	33	99.80476	0.4169054	1	NaN	4.595186	45	87.6776	0.788712	1	NaN	5.51485	41	93.92052	0.7066474	1	NaN	4.063423	38	108.3625	0.4271137	1	NaN	5.367741	46	112.1226	0.3810219	1	NaN	4.898597	42	74.32076	0.9163059	1	NaN	3.91112	51	81.56386	0.8947368	1	NaN	4.958173
ILMN_1800898	ARG2	0005900221	864.1146	0	1	NaN	29.0372	40	443.7148	0	1	NaN	15.05644	42	505.1456	0	1	NaN	21.52931	40	576.3765	0	1	NaN	15.61892	43	478.1573	0	1	NaN	33.55433	28	726.0253	0	1	NaN	23.6181	33	136.83	0	1	NaN	7.837729	32	530.0241	0	1	NaN	18.34554
ILMN_1707529	ARG99	0004060646	98.98765	0.5371179	1	NaN	4.404884	43	89.35819	0.7808023	1	NaN	4.636364	35	102.9614	0.3198263	1	NaN	5.265902	42	98.05814	0.5693642	1	NaN	4.606994	47	108.0272	0.4344023	1	NaN	5.515129	46	111.3353	0.4	1	NaN	3.717029	52	87.14846	0.5223665	1	NaN	4.092209	44	100.3534	0.3026316	1	NaN	5.750964
ILMN_1699251	ARG99	0006330240	154.9198	0	1	NaN	6.76433	42	151.019	0	1	NaN	6.648791	41	130.5307	0.01157742	1	NaN	5.714004	42	151.5533	0	1	NaN	5.456902	39	181.9384	0	1	NaN	11.1205	36	164.9516	0	1	NaN	6.005683	49	132.9615	0	1	NaN	8.360214	39	146.6443	0	1	NaN	7.356997
ILMN_1716068	ARGFX	0003180279	127.9952	0.08296943	1	NaN	7.485431	37	105.7292	0.247851	1	NaN	4.627922	44	111.4451	0.1606368	1	NaN	4.997481	38	113.4324	0.1921965	1	NaN	6.484917	44	137.0318	0.04081633	1	NaN	6.643517	33	127.4282	0.1240876	1	NaN	5.292759	39	103.9134	0.1010101	1	NaN	5.449018	34	114.6525	0.07309941	1	NaN	6.761795
ILMN_1733068	ARHGAP1	0000840348	1427.235	0	1	NaN	44.34747	38	961.103	0	1	NaN	25.3177	42	1034.434	0	1	NaN	37.81236	44	1349.218	0	1	NaN	42.09335	42	1160.51	0	1	NaN	34.81238	49	1485.581	0	1	NaN	49.07588	45	2592.837	0	1	NaN	89.01722	48	1052.672	0	1	NaN	29.04411
ILMN_1736112	ARHGAP10	0002370706	122.431	0.1222707	1	NaN	5.673021	47	147.3409	0	1	NaN	5.507703	40	122.4364	0.04775687	1	NaN	6.102208	46	147.3929	0	1	NaN	5.76132	55	163.8144	0	1	NaN	9.224044	41	156.516	0	1	NaN	6.541222	43	164.301	0	1	NaN	5.692332	35	144.702	0	1	NaN	7.971081
ILMN_1673815	ARHGAP11A	0000060220	95.16214	0.6448326	1	NaN	4.008697	40	90.69273	0.7363897	1	NaN	4.377894	38	98.57645	0.422576	1	NaN	6.2772	37	94.93462	0.6719653	1	NaN	4.478174	36	86.57026	0.9591837	1	NaN	4.317349	28	100.062	0.7255474	1	NaN	4.811505	43	77.19521	0.8672439	1	NaN	2.914423	49	85.74559	0.7792398	1	NaN	4.580858
ILMN_1744830	ARHGAP11A	0000270377	91.07129	0.7758369	1	NaN	4.422436	35	87.86958	0.8338109	1	NaN	4.236198	46	88.81024	0.7510854	1	NaN	6.729981	43	94.94775	0.6705202	1	NaN	4.613731	48	95.84358	0.8002915	1	NaN	4.170209	57	103.3401	0.6218978	1	NaN	5.30923	46	82.32882	0.6926407	1	NaN	3.450814	54	90.66028	0.6184211	1	NaN	4.852683
ILMN_1738830	ARHGAP11A	0002650601	114.1766	0.2037846	1	NaN	6.389737	46	107.2741	0.2120344	1	NaN	4.092456	51	101.4351	0.3545586	1	NaN	4.808021	46	107.1339	0.3193642	1	NaN	4.851979	51	109.1078	0.4067055	1	NaN	4.968398	44	115.3121	0.309489	1	NaN	4.237445	49	115.2854	0.01443001	1	NaN	6.469618	40	109.2666	0.121345	1	NaN	6.299787
ILMN_1753500	ARHGAP12	0003190020	1036.844	0	1	NaN	39.68065	35	706.3492	0	1	NaN	26.4274	39	855.0045	0	1	NaN	34.35834	42	960.6331	0	1	NaN	29.52144	42	927.5251	0	1	NaN	37.71217	40	1128.189	0	1	NaN	20.20153	46	422.5649	0	1	NaN	15.41196	35	588.3351	0	1	NaN	19.97109
ILMN_1777882	ARHGAP15	0002600037	177.0983	0	1	NaN	8.013528	46	158.961	0	1	NaN	6.718168	49	166.6241	0	1	NaN	11.13248	29	177.2498	0	1	NaN	8.939723	46	158.096	0	1	NaN	8.076379	41	176.87	0	1	NaN	9.102164	36	131.8629	0	1	NaN	5.277103	56	161.9583	0	1	NaN	9.049208
ILMN_1718610	ARHGAP17	0001710100	1547.447	0	1	NaN	59.46932	40	850.0642	0	1	NaN	18.27653	59	969.8817	0	1	NaN	39.86324	42	1083.005	0	1	NaN	39.93983	38	1032.295	0	1	NaN	43.43679	38	1150.518	0	1	NaN	31.64971	44	1495.428	0	1	NaN	71.00933	38	957.6458	0	1	NaN	24.85538
ILMN_1768779	ARHGAP17	0005550097	103.5232	0.4075691	1	NaN	5.503051	36	102.138	0.3438396	1	NaN	5.270506	35	96.61861	0.4891462	1	NaN	5.014789	33	104.7688	0.3554913	1	NaN	5.530475	30	108.4117	0.4227405	1	NaN	5.752221	37	115.3649	0.309489	1	NaN	5.401169	46	88.13708	0.4805195	1	NaN	5.29036	37	92.86472	0.5584795	1	NaN	4.694642
ILMN_1791186	ARHGAP18	0007100609	100.8862	0.4919942	1	NaN	4.973747	44	122.9883	0.01719198	1	NaN	5.343493	48	96.83398	0.4819103	1	NaN	5.10021	45	104.323	0.3656069	1	NaN	4.927711	40	111.155	0.3483965	1	NaN	6.82936	35	110.492	0.420438	1	NaN	5.885741	39	93.9099	0.3001443	1	NaN	4.253253	49	103.1566	0.245614	1	NaN	4.021903
ILMN_1688953	ARHGAP19	0006130441	473.8253	0	1	NaN	21.80761	38	345.1638	0	1	NaN	11.10791	46	381.2829	0	1	NaN	15.30156	47	386.8152	0	1	NaN	19.42782	35	430.8356	0	1	NaN	13.56478	46	396.8452	0	1	NaN	10.34066	50	636.6594	0	1	NaN	28.51674	44	261.686	0	1	NaN	10.62275
ILMN_1782761	ARHGAP20	0004640762	390.4316	0	1	NaN	17.80328	33	366.6301	0	1	NaN	12.62916	33	327.0392	0	1	NaN	18.20454	40	427.118	0	1	NaN	19.16684	49	399.9942	0	1	NaN	25.96164	30	481.3704	0	1	NaN	19.47624	31	114.6209	0.01875902	1	NaN	7.060914	38	285.9401	0	1	NaN	11.69326
ILMN_1811592	ARHGAP21	0003370487	11599.95	0	1	NaN	319.0457	53	7416.358	0	1	NaN	232.7754	36	8414.034	0	1	NaN	282.3965	58	9183.122	0	1	NaN	354.3836	37	11626.14	0	1	NaN	409.5861	46	10079.96	0	1	NaN	411.8401	31	10643.46	0	1	NaN	511.0185	36	6815.646	0	1	NaN	240.4924
ILMN_1674307	ARHGAP22	0006220762	179.3299	0	1	NaN	10.01398	44	172.4707	0	1	NaN	6.609355	42	176.5618	0	1	NaN	10.95742	45	176.3992	0	1	NaN	7.876546	38	204.1511	0	1	NaN	10.7789	39	179.3101	0	1	NaN	8.492029	49	350.0396	0	1	NaN	20.48291	38	188.0401	0	1	NaN	10.97968
ILMN_1775441	ARHGAP24	0002070347	113.1878	0.2197962	1	NaN	6.278739	43	101.7072	0.3524355	1	NaN	3.896049	38	105.5684	0.2547033	1	NaN	5.935159	45	111.5944	0.232659	1	NaN	6.202769	35	123.4296	0.1559767	1	NaN	7.373395	39	126.2901	0.140146	1	NaN	5.334145	32	96.5724	0.2279942	1	NaN	6.088594	35	101.9851	0.2675439	1	NaN	5.327831
ILMN_1765876	ARHGAP24	0003140603	172.8103	0	1	NaN	8.018082	37	138.3956	0	1	NaN	5.349955	44	125.2773	0.04052098	1	NaN	4.323266	51	127.0683	0.05491329	1	NaN	5.847979	52	146.4063	0.004373178	1	NaN	7.080855	40	145.0263	0.02043796	1	NaN	5.354719	26	109.3574	0.05050505	1	NaN	4.643459	45	146.9719	0	1	NaN	9.124637
ILMN_1801833	ARHGAP24	0005900070	143.2381	0.004366812	1	NaN	9.547211	37	108.9576	0.1747851	1	NaN	5.891059	37	110.9991	0.1693198	1	NaN	5.318631	32	125.2239	0.07514451	1	NaN	5.880773	43	139.3689	0.02478134	1	NaN	7.742883	43	146.7534	0.01459854	1	NaN	5.233141	46	98.13236	0.2077922	1	NaN	5.471411	40	143.9883	0	1	NaN	6.786302
ILMN_1777998	ARHGAP25	0003840019	137.1977	0.01601164	1	NaN	7.48976	35	127.8107	0.005730659	1	NaN	6.069308	45	110.4397	0.1794501	1	NaN	6.569763	36	137.1431	0.007225433	1	NaN	7.078896	46	125.6798	0.1282799	1	NaN	5.280599	44	139.0031	0.03357664	1	NaN	5.510671	49	115.978	0.01154401	1	NaN	6.541796	38	116.2904	0.0628655	1	NaN	4.912827
ILMN_1763508	ARHGAP25	0004850079	126.2973	0.09461427	1	NaN	5.194664	28	116.356	0.08022922	1	NaN	4.796077	26	109.0072	0.1968162	1	NaN	5.935512	36	107.8303	0.3092486	1	NaN	4.13094	38	109.9032	0.3877551	1	NaN	7.201931	37	121.8317	0.1854015	1	NaN	5.046104	42	97.66862	0.2121212	1	NaN	4.750663	42	109.4098	0.119883	1	NaN	6.046179
ILMN_1661971	ARHGAP25	0007570280	136.0502	0.02620087	1	NaN	4.826366	47	122.6781	0.01719198	1	NaN	4.619446	50	127.484	0.02315485	1	NaN	8.237947	34	134.4443	0.01445087	1	NaN	6.071732	36	147.6853	0.002915452	1	NaN	6.98338	42	148.6812	0.005839416	1	NaN	5.859655	34	108.1856	0.05627706	1	NaN	5.067474	40	135.2834	0	1	NaN	11.45438
ILMN_1711490	ARHGAP26	0006620601	294.4457	0	1	NaN	16.30561	38	195.6416	0	1	NaN	7.319685	44	224.2971	0	1	NaN	12.90289	43	295.8987	0	1	NaN	12.60147	48	329.1327	0	1	NaN	12.03522	38	294.6908	0	1	NaN	13.41092	45	98.37579	0.2034632	1	NaN	5.229541	51	255.9272	0	1	NaN	16.57327
ILMN_1734652	ARHGAP27	0003120647	932.9678	0	1	NaN	33.16714	38	470.2116	0	1	NaN	16.61201	46	684.5414	0	1	NaN	28.41895	44	566.1118	0	1	NaN	13.17739	48	584.348	0	1	NaN	32.08818	42	622.3267	0	1	NaN	20.16878	42	288.2553	0	1	NaN	14.08164	40	706.0567	0	1	NaN	21.276
ILMN_1796772	ARHGAP28	0002340685	95.74906	0.6302766	1	NaN	5.656054	34	87.63005	0.8409742	1	NaN	5.51463	36	86.76183	0.813314	1	NaN	5.219559	34	86.5703	0.8973988	1	NaN	4.52785	44	104.0281	0.56414	1	NaN	7.553951	27	97.63411	0.8029197	1	NaN	3.756812	37	87.53575	0.5050505	1	NaN	5.165731	34	79.07809	0.9269006	1	NaN	5.668402
ILMN_1731178	ARHGAP28	0003850113	94.5602	0.6681223	1	NaN	4.422661	44	90.95444	0.7292264	1	NaN	4.056068	38	78.94911	0.9479016	1	NaN	3.742253	44	88.61645	0.8468208	1	NaN	3.981052	57	97.88319	0.755102	1	NaN	4.612288	50	93.44953	0.8919708	1	NaN	4.250928	40	73.06569	0.9365079	1	NaN	3.108126	47	86.06434	0.7748538	1	NaN	3.837685
ILMN_1797753	ARHGAP28	0007210402	99.49277	0.5196506	1	NaN	5.397564	49	98.7942	0.4398281	1	NaN	3.802617	44	93.01727	0.6107091	1	NaN	4.470214	44	98.2987	0.5650289	1	NaN	6.000391	38	107.1993	0.4664723	1	NaN	4.928248	56	119.9334	0.2131387	1	NaN	5.158587	52	85.44222	0.5844156	1	NaN	4.352113	36	95.69326	0.4429825	1	NaN	5.128566
ILMN_1751474	ARHGAP29	0001260095	159.7	0	1	NaN	6.735084	38	135.4417	0	1	NaN	6.390794	33	149.253	0	1	NaN	9.946176	40	145.4382	0	1	NaN	7.722075	40	156.4068	0	1	NaN	7.835348	47	157.8332	0	1	NaN	7.040781	34	90.78291	0.3881674	1	NaN	5.52519	32	124.3671	0.02192982	1	NaN	9.247358
ILMN_1751164	ARHGAP30	0000830189	98.62031	0.5487627	1	NaN	4.338393	46	89.17487	0.7851003	1	NaN	4.245612	45	92.08176	0.6396527	1	NaN	4.413183	46	111.6863	0.2312139	1	NaN	6.168826	39	114.8429	0.2740525	1	NaN	6.435867	45	119.9068	0.2131387	1	NaN	5.648076	50	86.42965	0.5440115	1	NaN	5.650984	39	94.6762	0.4926901	1	NaN	4.044635
ILMN_1750805	ARHGAP30	0003120386	139.7537	0.01164483	1	NaN	8.044767	37	121.6089	0.03008596	1	NaN	5.415248	37	107.4217	0.2243126	1	NaN	5.575477	44	124.3198	0.07947977	1	NaN	5.392269	41	130.2223	0.08309038	1	NaN	5.696494	41	124.7837	0.1489051	1	NaN	7.526915	29	105.5389	0.08080808	1	NaN	5.193368	50	121.1484	0.03654971	1	NaN	5.850839
ILMN_1770824	ARHGAP4	0003710372	833.0325	0	1	NaN	24.53251	44	1230.036	0	1	NaN	38.13831	44	531.2237	0	1	NaN	19.10099	64	844.2857	0	1	NaN	33.26194	49	1230.731	0	1	NaN	50.39212	44	644.0198	0	1	NaN	17.14972	53	161.3437	0	1	NaN	8.651567	54	697.3566	0	1	NaN	20.31541
ILMN_1765897	ARHGAP5	0003130768	256.5477	0	1	NaN	20.89627	35	188.1736	0	1	NaN	9.438409	46	215.4619	0	1	NaN	9.660057	35	249.4657	0	1	NaN	11.86879	40	360.6977	0	1	NaN	19.59622	30	298.9683	0	1	NaN	11.64096	42	153.7953	0	1	NaN	9.079074	40	187.8314	0	1	NaN	8.198739
ILMN_1806655	ARHGAP6	0000360253	109.6139	0.2969432	1	NaN	5.465764	31	108.2804	0.1948424	1	NaN	4.66991	33	121.4768	0.05643994	1	NaN	6.454005	34	118.2814	0.1372832	1	NaN	3.548448	46	119.2523	0.2099125	1	NaN	5.591531	39	133.5275	0.06861314	1	NaN	5.102163	50	97.50552	0.2150072	1	NaN	4.093971	49	107.2326	0.1608187	1	NaN	6.401646
ILMN_1732641	ARHGAP6	0002570025	102.7928	0.4250364	1	NaN	5.072268	37	104.3696	0.2793696	1	NaN	3.71946	51	105.2261	0.260492	1	NaN	5.43293	43	109.2774	0.2890173	1	NaN	4.254085	40	114.5184	0.2784257	1	NaN	6.033248	50	108.3947	0.4729927	1	NaN	4.578233	46	94.91993	0.2727273	1	NaN	5.257546	50	108.0446	0.1432749	1	NaN	4.550782
ILMN_1673358	ARHGAP6	0006280593	113.5352	0.216885	1	NaN	5.342507	47	106.4489	0.222063	1	NaN	4.40754	44	111.2625	0.1620839	1	NaN	6.564854	37	100.9028	0.4638728	1	NaN	5.358828	43	115.3181	0.2623907	1	NaN	6.378203	46	119.1085	0.2277372	1	NaN	5.089629	36	89.01923	0.4603175	1	NaN	4.572789	43	97.12546	0.3903509	1	NaN	5.175139
ILMN_1656276	ARHGAP8	0004890370	122.8902	0.1164483	1	NaN	5.235144	34	111.2392	0.1389685	1	NaN	4.630744	51	107.8857	0.2185239	1	NaN	5.183592	44	123.4263	0.08381503	1	NaN	5.960759	46	133.2471	0.06268222	1	NaN	6.569397	42	141.0868	0.02627737	1	NaN	5.137551	42	100.2869	0.1544012	1	NaN	5.441017	42	107.8915	0.1491228	1	NaN	7.931949
ILMN_1663916	ARHGAP9	0002510035	602.738	0	1	NaN	27.17027	43	540.7409	0	1	NaN	20.25337	40	526.1231	0	1	NaN	25.32396	49	667.0411	0	1	NaN	22.45153	49	596.2723	0	1	NaN	20.53017	48	673.418	0	1	NaN	20.59081	33	105.2137	0.08513708	1	NaN	4.183977	52	486.6521	0	1	NaN	18.28236
ILMN_1734742	ARHGDIA	0006520594	990.1495	0	1	NaN	42.42704	37	669.5492	0	1	NaN	23.10731	45	683.278	0	1	NaN	32.1723	40	801.9029	0	1	NaN	21.26597	56	924.9256	0	1	NaN	39.61826	48	858.4425	0	1	NaN	32.23442	40	1655.799	0	1	NaN	62.07233	46	856.2756	0	1	NaN	42.89567
ILMN_1678143	ARHGDIB	0000360762	1111.325	0	1	NaN	42.34301	32	1380.875	0	1	NaN	30.94838	52	581.525	0	1	NaN	31.54035	35	720.5663	0	1	NaN	22.85546	44	806.1995	0	1	NaN	33.06197	52	1019.207	0	1	NaN	27.52491	47	1126.403	0	1	NaN	40.54078	46	1338.286	0	1	NaN	37.24608
ILMN_1711278	ARHGDIG	0003780750	175.6565	0	1	NaN	11.78396	41	139.4714	0	1	NaN	5.964614	38	167.4568	0	1	NaN	7.866531	37	181.4144	0	1	NaN	7.299657	39	151.8855	0	1	NaN	6.218807	43	185.838	0	1	NaN	10.00364	35	111.6663	0.03463203	1	NaN	4.235447	48	155.2157	0	1	NaN	7.291844
ILMN_1772370	ARHGEF1	0005860239	247.6738	0	1	NaN	17.03169	52	144.5467	0	1	NaN	8.796553	50	168.7897	0	1	NaN	11.37776	45	197.3821	0	1	NaN	7.950186	44	172.8122	0	1	NaN	8.270592	52	199.2245	0	1	NaN	11.17756	47	319.3615	0	1	NaN	15.96001	48	179.8152	0	1	NaN	6.510725
ILMN_1787906	ARHGEF10	0000650400	413.1538	0	1	NaN	18.73237	42	267.572	0	1	NaN	6.865525	41	226.1	0	1	NaN	10.28713	47	235.312	0	1	NaN	8.74859	51	304.836	0	1	NaN	10.82497	49	307.9646	0	1	NaN	10.58908	29	905.6952	0	1	NaN	39.78041	28	231.2262	0	1	NaN	12.46516
ILMN_1727205	ARHGEF10L	0002680639	406.2335	0	1	NaN	17.52349	45	224.2223	0	1	NaN	9.559287	48	254.9602	0	1	NaN	10.35434	45	310.6642	0	1	NaN	11.96107	47	345.1705	0	1	NaN	16.9803	32	300.4464	0	1	NaN	12.57361	42	108.8084	0.05194805	1	NaN	7.464491	25	269.4606	0	1	NaN	16.9756
ILMN_1689770	ARHGEF10L	0005870722	129.3719	0.0713246	1	NaN	8.763646	32	116.5458	0.08022922	1	NaN	5.926163	54	131.3884	0.008683068	1	NaN	5.869938	47	124.0367	0.07947977	1	NaN	5.270322	33	129.7181	0.08600583	1	NaN	5.659857	50	144.3703	0.02043796	1	NaN	6.809259	45	115.4807	0.01443001	1	NaN	6.298205	38	106.3139	0.1827485	1	NaN	4.609454
ILMN_1656546	ARHGEF11	0000990364	183.6955	0	1	NaN	9.661604	33	118.9021	0.05444126	1	NaN	5.015749	45	120.9458	0.0593343	1	NaN	5.777671	48	153.4028	0	1	NaN	7.626497	59	121.7346	0.1763848	1	NaN	6.115796	49	157.8538	0	1	NaN	6.351513	43	87.78992	0.5007215	1	NaN	4.450828	43	119.4388	0.04824561	1	NaN	4.915496
ILMN_1733861	ARHGEF11	0005960768	400.84	0	1	NaN	18.0405	42	245.6094	0	1	NaN	7.229816	48	303.3458	0	1	NaN	14.51137	53	317.0565	0	1	NaN	13.93026	28	323.1293	0	1	NaN	12.24036	46	329.3246	0	1	NaN	15.68087	44	144.5934	0	1	NaN	6.986784	49	285.3102	0	1	NaN	12.22503
ILMN_1810712	ARHGEF12	0002450576	1401.565	0	1	NaN	54.85724	44	874.3763	0	1	NaN	19.05833	35	954.5056	0	1	NaN	40.82777	48	1004.84	0	1	NaN	28.17044	47	1248.867	0	1	NaN	36.68483	56	1228.479	0	1	NaN	31.09175	48	218.0532	0	1	NaN	9.524757	43	827.8762	0	1	NaN	40.54998
ILMN_1792571	ARHGEF15	0005910753	125.5614	0.09752547	1	NaN	5.51826	47	110.658	0.1504298	1	NaN	5.425557	47	133.2886	0	1	NaN	7.927011	46	127.3399	0.05491329	1	NaN	5.755739	41	133.4974	0.06122449	1	NaN	6.55086	46	140.1792	0.02919708	1	NaN	5.605856	50	134.4971	0	1	NaN	7.929497	38	145.0892	0	1	NaN	7.647898
ILMN_1669928	ARHGEF16	0003060291	166.271	0	1	NaN	6.980725	58	148.9511	0	1	NaN	5.012119	43	134.0454	0	1	NaN	7.521137	41	134.4975	0.01445087	1	NaN	6.313109	50	126.9247	0.1107872	1	NaN	4.992866	62	145.4434	0.02043796	1	NaN	6.309756	34	274.713	0	1	NaN	15.87346	35	138.2565	0	1	NaN	5.642746
ILMN_1754562	ARHGEF17	0000940204	455.3007	0	1	NaN	16.74659	38	331.2914	0	1	NaN	14.65402	41	478.1	0	1	NaN	19.9344	56	344.5085	0	1	NaN	11.83288	60	672.8862	0	1	NaN	35.4658	39	367.5122	0	1	NaN	9.724392	64	159.6571	0	1	NaN	8.033308	48	361.7447	0	1	NaN	21.06607
ILMN_1664016	ARHGEF18	0002760255	2478.318	0	1	NaN	119.2948	44	1390.757	0	1	NaN	53.43811	34	1603.761	0	1	NaN	89.17218	36	2073.314	0	1	NaN	77.28169	33	2159.689	0	1	NaN	74.15966	43	2107.099	0	1	NaN	64.74976	46	1919.351	0	1	NaN	77.6358	39	1641.738	0	1	NaN	51.50925
ILMN_1808999	ARHGEF19	0005270072	167.3537	0	1	NaN	14.06672	20	128.7443	0.004297994	1	NaN	5.736087	40	120.5865	0.06222865	1	NaN	6.708089	34	142.2925	0	1	NaN	6.153772	39	177.0002	0	1	NaN	8.706642	46	156.103	0	1	NaN	7.305274	43	119.0352	0.004329004	1	NaN	4.912877	46	130.5863	0	1	NaN	7.185961
ILMN_1703477	ARHGEF2	0007150360	6703.953	0	1	NaN	199.3732	40	4074.233	0	1	NaN	109.3152	42	4509.833	0	1	NaN	178.2387	45	4961.479	0	1	NaN	125.9396	42	5882.148	0	1	NaN	228.6697	43	5230.368	0	1	NaN	115.924	59	9304.178	0	1	NaN	365.095	44	4875.898	0	1	NaN	143.7921
ILMN_1781010	ARHGEF3	0001450367	3387.843	0	1	NaN	131.2596	37	1939.007	0	1	NaN	43.91072	36	2702.241	0	1	NaN	90.57441	44	3091.685	0	1	NaN	82.1697	56	5284.393	0	1	NaN	189.5093	55	3404.849	0	1	NaN	103.6097	36	959.922	0	1	NaN	31.12256	60	2770.972	0	1	NaN	88.88059
ILMN_1666076	ARHGEF4	0002630209	415.4241	0	1	NaN	23.28211	36	324.53	0	1	NaN	12.62971	43	352.609	0	1	NaN	22.55115	32	330.4766	0	1	NaN	14.2152	37	389.2334	0	1	NaN	22.59472	35	352.2424	0	1	NaN	14.25663	38	626.7104	0	1	NaN	25.90705	54	325.9753	0	1	NaN	17.04472
ILMN_1708093	ARHGEF5	0004180647	101.4893	0.4672489	1	NaN	4.873161	42	112.1094	0.1260745	1	NaN	3.975021	42	104.8736	0.2677279	1	NaN	5.483563	48	115.854	0.1676301	1	NaN	4.645274	51	110.843	0.361516	1	NaN	5.292762	42	116.521	0.2832117	1	NaN	5.421313	42	96.85543	0.2251082	1	NaN	4.815206	50	94.30289	0.5073099	1	NaN	4.296349
ILMN_1729060	ARHGEF5	0004780669	91.94004	0.7496361	1	NaN	5.19792	36	97.89484	0.4627507	1	NaN	4.629498	45	90.14448	0.7062229	1	NaN	5.692015	44	95.47971	0.6473988	1	NaN	5.669765	30	111.1841	0.345481	1	NaN	6.764347	36	95.31568	0.8554745	1	NaN	3.945234	40	75.05328	0.8989899	1	NaN	3.867989	46	91.60625	0.5994152	1	NaN	3.630336
ILMN_1803423	ARHGEF6	0004730647	702.9668	0	1	NaN	28.87737	31	654.7836	0	1	NaN	18.68062	52	465.7332	0	1	NaN	20.45098	34	594.3217	0	1	NaN	20.7958	43	966.855	0	1	NaN	29.65102	53	883.4902	0	1	NaN	23.88714	32	1875.436	0	1	NaN	81.57322	44	564.0989	0	1	NaN	21.34651
ILMN_1796912	ARHGEF7	0002630246	3534.429	0	1	NaN	137.5294	44	1542.367	0	1	NaN	38.84632	51	2135.073	0	1	NaN	104.2156	30	2631.453	0	1	NaN	80.39552	46	2662.898	0	1	NaN	96.48266	47	2687.577	0	1	NaN	91.58611	29	2300.443	0	1	NaN	86.94268	48	2508.386	0	1	NaN	83.59092
ILMN_1798587	ARHGEF7	0006860445	3815.815	0	1	NaN	130.5482	41	1644.687	0	1	NaN	42.21585	47	2434.583	0	1	NaN	88.93413	50	2530.354	0	1	NaN	95.6831	34	2438.546	0	1	NaN	82.25115	55	2631.877	0	1	NaN	60.64394	57	286.938	0	1	NaN	10.15417	48	1705.6	0	1	NaN	53.93365
ILMN_1675984	ARHGEF7	0006940082	1169.075	0	1	NaN	47.08262	40	318.5423	0	1	NaN	10.4627	44	703.7997	0	1	NaN	34.17212	37	674.9089	0	1	NaN	25.16063	49	536.8254	0	1	NaN	24.59552	37	605.2342	0	1	NaN	19.7941	38	184.3439	0	1	NaN	8.398401	39	503.5621	0	1	NaN	15.97349
ILMN_1690634	ARHGEF9	0004780273	264.0424	0	1	NaN	13.15	30	184.4285	0	1	NaN	7.061041	44	203.0305	0	1	NaN	12.06495	33	208.3033	0	1	NaN	13.61691	25	215.5219	0	1	NaN	9.962916	49	232.9391	0	1	NaN	11.42318	41	164.3206	0	1	NaN	10.19917	48	184.1615	0	1	NaN	8.425008
ILMN_1797341	ARID1A	0000150148	3214.365	0	1	NaN	113.6641	44	1478.162	0	1	NaN	37.2052	49	1993.059	0	1	NaN	67.46336	47	2503.717	0	1	NaN	83.48834	43	2518.697	0	1	NaN	80.7364	48	2711.205	0	1	NaN	48.6584	42	1373.964	0	1	NaN	74.57066	29	1966.909	0	1	NaN	58.35258
ILMN_1734496	ARID1A	0002900010	113.6396	0.2154294	1	NaN	4.314295	46	107.8721	0.1991404	1	NaN	4.511594	52	107.0398	0.2344428	1	NaN	6.102081	36	107.3852	0.3150289	1	NaN	4.091253	55	115.7531	0.260933	1	NaN	5.733409	44	112.4196	0.3751825	1	NaN	4.880869	49	94.16085	0.2929293	1	NaN	4.280044	42	102.5511	0.2573099	1	NaN	4.358422
ILMN_1699967	ARID1B	0005290292	129.8615	0.06695779	1	NaN	5.421322	42	108.1186	0.1948424	1	NaN	4.060576	55	101.9698	0.3429812	1	NaN	3.757585	42	130.8811	0.02745665	1	NaN	6.645087	37	120.9267	0.1924198	1	NaN	8.561584	37	131.4954	0.08613139	1	NaN	6.812365	36	113.1613	0.02453103	1	NaN	8.976047	34	113.8322	0.08333334	1	NaN	7.349302
ILMN_1660433	ARID1B	0005310360	139.1099	0.01310044	1	NaN	6.850217	43	108.2811	0.1948424	1	NaN	3.472284	38	135.3252	0	1	NaN	8.708568	42	124.3475	0.07947977	1	NaN	3.707838	42	124.6699	0.1428571	1	NaN	6.450553	37	129.3577	0.1036496	1	NaN	4.782788	44	98.25458	0.2077922	1	NaN	4.191945	45	121.965	0.03362573	1	NaN	5.136657
ILMN_1795247	ARID2	0003850347	664.7505	0	1	NaN	32.69832	47	332.0656	0	1	NaN	10.96919	59	508.4574	0	1	NaN	26.59157	34	498.053	0	1	NaN	14.51187	48	589.6763	0	1	NaN	24.5549	38	551.0861	0	1	NaN	18.56359	45	133.2447	0	1	NaN	7.129889	31	428.7532	0	1	NaN	15.22904
ILMN_1670130	ARID3A	0004260446	832.6689	0	1	NaN	26.55282	51	492.5186	0	1	NaN	12.92406	42	634.6045	0	1	NaN	24.5164	52	694.7269	0	1	NaN	26.17361	46	915.0659	0	1	NaN	34.37247	45	782.3667	0	1	NaN	15.65405	48	222.1407	0	1	NaN	11.72921	40	755.4662	0	1	NaN	27.99393
ILMN_1696956	ARID3B	0004390471	461.0435	0	1	NaN	17.39141	52	257.3255	0	1	NaN	10.0939	43	351.771	0	1	NaN	11.68548	46	473.2401	0	1	NaN	16.32076	47	305.7716	0	1	NaN	15.3208	41	457.5429	0	1	NaN	12.85237	50	202.7062	0	1	NaN	9.893731	44	376.321	0	1	NaN	13.25156
ILMN_1757626	ARID3C	0001430468	106.8385	0.349345	1	NaN	6.18675	32	95.93797	0.5501432	1	NaN	3.288925	47	96.05058	0.5079595	1	NaN	4.623623	47	98.36899	0.5563584	1	NaN	3.610307	49	102.0659	0.6268222	1	NaN	7.839992	29	118.6805	0.2321168	1	NaN	6.197431	40	90.02274	0.4199134	1	NaN	4.766505	46	92.73509	0.5614035	1	NaN	4.432214
ILMN_1810229	ARID4A	0003830228	1287.987	0	1	NaN	50.06793	31	754.008	0	1	NaN	23.99755	58	903.1497	0	1	NaN	31.45771	53	826.7143	0	1	NaN	30.49818	33	1164.01	0	1	NaN	42.37276	48	956.4041	0	1	NaN	31.78781	51	308.2476	0	1	NaN	11.90545	50	666.3635	0	1	NaN	24.66983
ILMN_1676626	ARID4A	0006060068	632.7854	0	1	NaN	23.2027	48	352.2395	0	1	NaN	11.89126	46	437.0857	0	1	NaN	30.23297	36	428.7274	0	1	NaN	14.61022	49	486.1245	0	1	NaN	19.6831	36	462.3696	0	1	NaN	15.18063	54	191.9502	0	1	NaN	11.21827	38	294.7242	0	1	NaN	11.30376
ILMN_1761334	ARID4B	0003710711	528.5347	0	1	NaN	18.65901	46	254.6955	0	1	NaN	8.986795	50	390.8585	0	1	NaN	16.80139	42	420.376	0	1	NaN	13.71852	42	490.7025	0	1	NaN	24.64091	37	481.8406	0	1	NaN	13.78547	44	179.7986	0	1	NaN	7.882946	48	285.789	0	1	NaN	17.44897
ILMN_1689700	ARID5A	0004280427	116.8049	0.1732169	1	NaN	5.277071	42	121.1834	0.03581662	1	NaN	3.630929	57	116.5866	0.08393633	1	NaN	6.538683	44	122.8024	0.0867052	1	NaN	5.081025	49	140.9458	0.01603498	1	NaN	8.722364	53	123.4489	0.1635036	1	NaN	4.197066	45	114.5352	0.01875902	1	NaN	5.631707	55	138.028	0	1	NaN	6.836116
ILMN_1721626	ARID5B	0004390523	529.4247	0	1	NaN	18.72234	55	315.9447	0	1	NaN	9.916965	47	405.1601	0	1	NaN	15.79713	44	590.9567	0	1	NaN	23.89437	43	802.7234	0	1	NaN	35.84554	43	537.3376	0	1	NaN	14.87946	50	1946.941	0	1	NaN	75.42119	58	298.0378	0	1	NaN	16.10762
ILMN_1694219	ARIH1	0002120369	792.4018	0	1	NaN	30.86755	43	381.3877	0	1	NaN	13.35926	44	613.2493	0	1	NaN	24.87257	47	653.1329	0	1	NaN	23.0033	45	596.1046	0	1	NaN	20.93393	54	702.605	0	1	NaN	26.57608	42	322.758	0	1	NaN	16.41935	43	444.1674	0	1	NaN	24.78083
ILMN_1792825	ARIH2	0005390669	3302.99	0	1	NaN	94.75325	37	2090.583	0	1	NaN	69.93976	43	2489.165	0	1	NaN	115.678	34	2742.429	0	1	NaN	71.73412	39	3239.652	0	1	NaN	145.8142	35	2983.184	0	1	NaN	83.53099	44	2358.741	0	1	NaN	113.5116	39	2192.968	0	1	NaN	87.81782
ILMN_1813091	ARL1	0003940768	2883.65	0	1	NaN	95.95975	48	1543.367	0	1	NaN	46.25992	40	1967.497	0	1	NaN	92.31585	41	2066.677	0	1	NaN	65.85805	37	2452.936	0	1	NaN	89.15747	45	2291.215	0	1	NaN	54.53122	54	976.0046	0	1	NaN	49.17024	41	1766.342	0	1	NaN	50.0176
ILMN_1769168	ARL10	0004900450	140.7983	0.01164483	1	NaN	5.045559	44	118.813	0.05587393	1	NaN	7.239996	32	129.965	0.0130246	1	NaN	5.580917	44	127.467	0.05491329	1	NaN	6.172769	27	124.4303	0.1472303	1	NaN	5.860203	42	146.6463	0.01459854	1	NaN	6.569992	40	110.5624	0.04040404	1	NaN	5.765442	49	113.3833	0.08333334	1	NaN	5.474473
ILMN_1808383	ARL11	0006370474	92.52268	0.7365357	1	NaN	4.688942	39	88.62175	0.8037249	1	NaN	3.431753	47	79.39819	0.9421129	1	NaN	4.709994	39	96.95733	0.599711	1	NaN	4.016441	44	116.5914	0.2507289	1	NaN	5.053395	43	104.5128	0.5781022	1	NaN	4.947179	45	84.06036	0.6406927	1	NaN	4.620666	47	98.73882	0.3450292	1	NaN	4.412446
ILMN_1777550	ARL13A	0001030360	109.851	0.2882096	1	NaN	4.194174	50	109.8037	0.1618911	1	NaN	4.833333	37	107.4746	0.2228654	1	NaN	4.821947	38	104.5965	0.3583815	1	NaN	6.31538	28	105.6224	0.5174927	1	NaN	5.223167	48	129.4383	0.1036496	1	NaN	6.555425	43	98.99799	0.1962482	1	NaN	4.470424	39	103.8715	0.2309942	1	NaN	4.357573
ILMN_1682430	ARL13B	0000290221	193.7954	0	1	NaN	10.14575	41	154.2256	0	1	NaN	7.097785	36	142.3451	0	1	NaN	8.101068	41	142.57	0	1	NaN	8.334068	32	181.0894	0	1	NaN	7.361461	48	178.4174	0	1	NaN	9.06036	40	146.5209	0	1	NaN	7.919675	25	135.3748	0	1	NaN	6.541154
ILMN_1777301	ARL13B	0003940551	126.8548	0.08879185	1	NaN	4.993052	47	101.057	0.3753582	1	NaN	4.075529	41	128.1234	0.02315485	1	NaN	6.590336	51	112.0699	0.2239884	1	NaN	4.112833	48	122.0221	0.1705539	1	NaN	6.576931	36	129.6731	0.1021898	1	NaN	6.232155	48	104.231	0.0952381	1	NaN	5.895745	35	117.1997	0.05409357	1	NaN	5.900149
ILMN_1740619	ARL14	0003360064	102.9545	0.4221252	1	NaN	5.708298	50	118.4188	0.06017192	1	NaN	5.03383	40	103.4209	0.3096961	1	NaN	4.924909	51	111.194	0.2427746	1	NaN	6.341918	42	107.5941	0.4518951	1	NaN	4.593595	42	118.4181	0.2379562	1	NaN	5.580616	50	95.16715	0.2655123	1	NaN	4.668592	55	105.0306	0.2046784	1	NaN	5.734518
ILMN_1774161	ARL15	0003850035	161.4382	0	1	NaN	8.921203	35	117.1565	0.07449856	1	NaN	4.748672	37	119.9951	0.06657019	1	NaN	10.27373	23	127.0468	0.05491329	1	NaN	6.517478	36	162.4447	0	1	NaN	8.786705	48	134.2479	0.06423358	1	NaN	4.828333	43	100.6053	0.1486291	1	NaN	4.790878	42	121.7509	0.03508772	1	NaN	6.558588
ILMN_1795740	ARL17P1	0001780139	327.8848	0	1	NaN	13.36615	44	234.7139	0	1	NaN	6.911437	57	589.0966	0	1	NaN	21.90871	47	398.8036	0	1	NaN	13.34415	47	279.0701	0	1	NaN	10.7626	40	272.3686	0	1	NaN	10.46931	46	145.16	0	1	NaN	8.195732	39	298.214	0	1	NaN	25.00957
ILMN_1787879	ARL2	0005890747	3147.451	0	1	NaN	113.831	41	4174.807	0	1	NaN	106.1867	44	2401.679	0	1	NaN	139.2313	39	3095.017	0	1	NaN	112.8958	36	3285.395	0	1	NaN	108.9195	57	3700.922	0	1	NaN	101.6978	34	5278.813	0	1	NaN	189.9506	59	2286.315	0	1	NaN	79.26261
ILMN_1755391	ARL2BP	0001410215	4261.245	0	1	NaN	170.8643	33	2125.527	0	1	NaN	45.00714	49	2694.938	0	1	NaN	95.05154	54	3217.542	0	1	NaN	91.12788	43	2917.727	0	1	NaN	119.755	32	3241.491	0	1	NaN	86.54874	46	1333.729	0	1	NaN	77.89108	36	2459.744	0	1	NaN	65.16153
ILMN_1780444	ARL3	0004200356	2150.691	0	1	NaN	97.15753	39	955.968	0	1	NaN	28.31375	44	1447.129	0	1	NaN	62.08507	43	1871.227	0	1	NaN	47.76106	51	1910.706	0	1	NaN	79.41949	38	1836.477	0	1	NaN	55.56466	48	382.0875	0	1	NaN	14.97886	48	1176.961	0	1	NaN	30.68373
ILMN_1775405	ARL4	0004540575	510.1895	0	1	NaN	18.53339	45	568.7233	0	1	NaN	14.99857	51	383.1967	0	1	NaN	16.59836	40	521.1076	0	1	NaN	20.72487	31	431.0038	0	1	NaN	14.27101	54	775.7477	0	1	NaN	26.83731	42	294.5654	0	1	NaN	13.85531	44	331.0607	0	1	NaN	15.27747
ILMN_1743241	ARL4	0004890048	328.7885	0	1	NaN	15.16889	43	256.1332	0	1	NaN	8.499539	42	240.9744	0	1	NaN	12.5426	43	359.6016	0	1	NaN	14.09317	41	474.4403	0	1	NaN	16.71905	47	302.1891	0	1	NaN	11.51581	51	154.9895	0	1	NaN	8.952285	43	299.5652	0	1	NaN	10.73505
ILMN_1704842	ARL4	0005670372	127.134	0.08733624	1	NaN	7.37991	33	119.2082	0.0487106	1	NaN	5.083196	45	123.2486	0.04775687	1	NaN	5.662279	42	122.6595	0.08959538	1	NaN	5.983757	35	129.1956	0.08892129	1	NaN	4.827206	52	163.9163	0	1	NaN	7.777223	45	116.6226	0.01154401	1	NaN	5.069309	47	129.6612	0	1	NaN	5.146149
ILMN_1768391	ARL4C	0006220674	329.476	0	1	NaN	15.26053	42	256.637	0	1	NaN	11.98881	53	333.2123	0	1	NaN	15.58354	43	341.5437	0	1	NaN	16.1806	34	392.0562	0	1	NaN	15.60442	46	431.3564	0	1	NaN	22.10984	34	131.553	0	1	NaN	7.769171	44	280.6615	0	1	NaN	16.89358
ILMN_1719010	ARL4D	0006100131	139.4157	0.01164483	1	NaN	7.371398	26	119.9597	0.04727794	1	NaN	4.771313	48	134.8418	0	1	NaN	8.180512	37	133.5766	0.02023121	1	NaN	7.407034	37	140.7492	0.01603498	1	NaN	7.635288	40	166.6813	0	1	NaN	6.158172	42	76.92269	0.8701299	1	NaN	4.334793	36	129.7762	0	1	NaN	8.424307
ILMN_1771738	ARL5	0000840717	609.4472	0	1	NaN	26.29489	45	328.0197	0	1	NaN	16.93631	36	368.2386	0	1	NaN	12.22375	50	405.2992	0	1	NaN	20.41268	34	383.7852	0	1	NaN	17.90734	45	437.0915	0	1	NaN	15.81215	46	163.4602	0	1	NaN	10.69109	40	414.6966	0	1	NaN	16.8497
ILMN_1688526	ARL5	0006520438	10379.81	0	1	NaN	462.6817	37	5678.001	0	1	NaN	138.1433	45	7735.22	0	1	NaN	335.7064	30	7331.765	0	1	NaN	245.7162	39	6772.07	0	1	NaN	235.6505	48	7702.41	0	1	NaN	253.0932	31	3351.507	0	1	NaN	157.2693	35	6805.027	0	1	NaN	204.9257
ILMN_1680465	ARL5B	0004480202	136.4467	0.02183406	1	NaN	5.519071	49	98.96342	0.4369628	1	NaN	4.55955	37	119.6484	0.06801736	1	NaN	8.157516	39	127.2844	0.05491329	1	NaN	6.418048	28	139.5304	0.02332362	1	NaN	6.626086	44	133.8969	0.06715328	1	NaN	6.277038	40	88.16837	0.4805195	1	NaN	4.974928	43	112.5203	0.08479532	1	NaN	6.867232
ILMN_1703325	ARL6	0002360189	84.70621	0.9184862	1	NaN	6.021265	43	87.7926	0.8395416	1	NaN	3.776091	40	86.44476	0.8234443	1	NaN	4.270338	34	87.96453	0.865607	1	NaN	4.136974	33	86.48493	0.9591837	1	NaN	4.448287	35	95.3184	0.8554745	1	NaN	4.93208	41	70.90619	0.9639249	1	NaN	3.248423	49	82.02734	0.8845029	1	NaN	4.036968
ILMN_1750488	ARL6	0002680612	93.11539	0.7176128	1	NaN	4.82813	42	83.62401	0.9312321	1	NaN	3.634137	33	89.63806	0.7221418	1	NaN	4.726866	44	78.19363	0.9797688	1	NaN	3.391304	37	92.6759	0.8760933	1	NaN	5.157265	47	93.62031	0.8890511	1	NaN	4.958428	29	82.19614	0.6984127	1	NaN	5.787471	34	81.85015	0.8845029	1	NaN	3.775811
ILMN_1771822	ARL6	0003800221	158.3521	0	1	NaN	8.352189	43	130.7961	0	1	NaN	7.373875	39	139.6669	0	1	NaN	7.092924	42	134.8307	0.01300578	1	NaN	5.384142	52	142.3743	0.008746356	1	NaN	7.742535	43	159.6777	0	1	NaN	6.449568	67	95.00066	0.2712843	1	NaN	5.068655	37	110.4871	0.1038012	1	NaN	4.180163
ILMN_1708416	ARL6IP1	0000110707	20283.64	0	1	NaN	711.5903	43	10842.91	0	1	NaN	300.2474	43	14490.18	0	1	NaN	547.2263	43	15539.73	0	1	NaN	425.2392	46	17749.34	0	1	NaN	593.5714	45	16499.7	0	1	NaN	454.6971	41	3800.002	0	1	NaN	125.1644	52	8877.465	0	1	NaN	236.5188
ILMN_1779835	ARL6IP4	0003190220	242.6688	0	1	NaN	13.24344	47	163.7861	0	1	NaN	8.025655	35	166.8741	0	1	NaN	9.356617	40	232.2876	0	1	NaN	16.63926	27	154.6341	0	1	NaN	7.148287	22	204.1555	0	1	NaN	8.54053	44	136.1602	0	1	NaN	7.800336	31	167.1225	0	1	NaN	9.018094
ILMN_1791149	ARL6IP4	0007320392	748.6561	0	1	NaN	25.23653	50	774.0912	0	1	NaN	34.66644	40	670.4191	0	1	NaN	35.69263	38	648.5558	0	1	NaN	20.9187	49	766.4825	0	1	NaN	39.40112	41	690.3537	0	1	NaN	18.47728	47	795.171	0	1	NaN	31.48272	52	530.7347	0	1	NaN	19.52424
ILMN_1769810	ARL6IP5	0000380100	4062.723	0	1	NaN	138.1323	44	4391.201	0	1	NaN	146.075	32	3179.112	0	1	NaN	121.2444	39	3598.288	0	1	NaN	112.2945	34	4449.191	0	1	NaN	157.7686	44	4697.151	0	1	NaN	152.4531	33	3735.943	0	1	NaN	152.4261	43	3160.137	0	1	NaN	133.7391
ILMN_1797964	ARL6IP6	0002710722	660.9408	0	1	NaN	29.68072	39	437.3527	0	1	NaN	15.58627	41	610.1249	0	1	NaN	30.36894	41	621.3633	0	1	NaN	21.08467	47	671.5937	0	1	NaN	27.8055	52	682.936	0	1	NaN	19.50485	40	462.5399	0	1	NaN	21.61189	38	399.4076	0	1	NaN	15.54919
ILMN_1659148	ARL8A	0007380010	113.6052	0.2154294	1	NaN	4.948122	47	109.5264	0.1618911	1	NaN	5.285217	45	95.73374	0.5180897	1	NaN	5.822252	48	106.3782	0.3265896	1	NaN	5.007943	49	133.2778	0.06122449	1	NaN	9.234086	29	119.3949	0.2218978	1	NaN	5.17228	53	105.9479	0.07503608	1	NaN	6.196064	51	98.68343	0.3450292	1	NaN	7.303459
ILMN_1752837	ARL8B	0003190703	4104.628	0	1	NaN	147.6878	40	2490.875	0	1	NaN	66.7395	42	2837.094	0	1	NaN	120.9319	41	3428.833	0	1	NaN	77.99065	46	3858.004	0	1	NaN	128.472	51	3670.743	0	1	NaN	110.0897	47	2185.125	0	1	NaN	88.39597	40	2401.956	0	1	NaN	76.95119
ILMN_1777691	ARL9	0001400731	126.0421	0.09752547	1	NaN	6.385654	42	197.5327	0	1	NaN	8.698663	26	170.6595	0	1	NaN	8.592542	41	217.8439	0	1	NaN	9.355912	42	194.652	0	1	NaN	9.872872	37	248.7614	0	1	NaN	11.89853	40	140.3139	0	1	NaN	8.351668	40	159.8421	0	1	NaN	7.976748
ILMN_1722066	ARMC1	0003890672	1662.937	0	1	NaN	55.35271	55	899.4266	0	1	NaN	27.23598	48	1268.197	0	1	NaN	64.65042	35	1063.743	0	1	NaN	28.38946	49	1326.224	0	1	NaN	50.49524	48	1253.048	0	1	NaN	48.02709	42	1115.347	0	1	NaN	42.93247	46	953.5544	0	1	NaN	39.7982
ILMN_1689296	ARMC10	0006770079	187.4471	0	1	NaN	8.586019	40	156.6352	0	1	NaN	7.874973	31	166.3633	0	1	NaN	8.436053	36	181.4278	0	1	NaN	7.023238	52	179.0513	0	1	NaN	9.024212	46	182.3318	0	1	NaN	8.600252	43	238.8282	0	1	NaN	9.990069	51	124.4958	0.02046784	1	NaN	4.183889
ILMN_1779256	ARMC2	0001820397	158.6033	0	1	NaN	10.79421	34	130.5663	0	1	NaN	4.758921	46	119.6865	0.06801736	1	NaN	6.726619	37	121.9007	0.09682081	1	NaN	5.235836	42	154.7427	0	1	NaN	6.058578	47	162.9208	0	1	NaN	6.985701	44	104.7295	0.09235209	1	NaN	8.189403	35	129.4523	0.001461988	1	NaN	5.524618
ILMN_1776395	ARMC4	0001050722	128.4182	0.08151383	1	NaN	5.312703	37	114.1019	0.09742121	1	NaN	4.429592	43	136.0465	0	1	NaN	6.938942	41	124.8309	0.07803468	1	NaN	4.7342	47	133.8371	0.05976677	1	NaN	6.799094	40	132.5102	0.08029197	1	NaN	5.847027	33	101.1225	0.1414141	1	NaN	4.631274	34	118.8933	0.0497076	1	NaN	6.076244
ILMN_1697088	ARMC5	0007160373	286.7564	0	1	NaN	11.60899	42	211.1714	0	1	NaN	8.812023	51	222.0936	0	1	NaN	10.17525	42	262.5317	0	1	NaN	11.53545	42	278.7781	0	1	NaN	17.87831	29	257.7209	0	1	NaN	13.22423	39	213.3515	0	1	NaN	13.53434	28	240.5084	0	1	NaN	11.72083
ILMN_1697118	ARMC6	0003130500	260.4757	0	1	NaN	11.6082	46	242.5437	0	1	NaN	9.08457	45	244.2652	0	1	NaN	12.14023	48	284.6038	0	1	NaN	10.75982	52	311.7219	0	1	NaN	15.55712	38	307.6696	0	1	NaN	13.09298	52	234.4966	0	1	NaN	11.51866	53	234.5369	0	1	NaN	11.37283
ILMN_1797298	ARMC7	0003180176	685.668	0	1	NaN	23.26007	48	432.6621	0	1	NaN	11.70728	44	577.585	0	1	NaN	27.71145	37	502.6144	0	1	NaN	16.86469	45	834.0318	0	1	NaN	28.52744	43	595.7773	0	1	NaN	23.10015	38	201.2594	0	1	NaN	9.173617	43	448.6012	0	1	NaN	16.03683
ILMN_1781151	ARMC8	0000130437	1804.531	0	1	NaN	70.34956	37	672.121	0	1	NaN	18.8171	52	1122.361	0	1	NaN	48.50722	46	1095.92	0	1	NaN	40.54555	38	1256.045	0	1	NaN	42.65437	42	1109.867	0	1	NaN	32.30829	39	291.8377	0	1	NaN	15.29762	49	781.5073	0	1	NaN	38.84657
ILMN_1665869	ARMC8	0005900008	1038.71	0	1	NaN	46.77681	42	542.822	0	1	NaN	14.99335	41	775.0083	0	1	NaN	33.10262	47	836.3384	0	1	NaN	29.71648	39	949.3962	0	1	NaN	33.98173	38	946.8926	0	1	NaN	23.2737	52	160.1451	0	1	NaN	8.349817	31	649.8289	0	1	NaN	22.34406
ILMN_1656557	ARMC8	0006900025	94.91355	0.6564775	1	NaN	4.478124	35	103.9855	0.2922636	1	NaN	3.821583	46	79.31792	0.9421129	1	NaN	5.541399	38	104.8327	0.3540463	1	NaN	5.863366	47	100.0666	0.6895044	1	NaN	5.535123	37	101.1932	0.6832117	1	NaN	4.639716	41	85.82943	0.5714286	1	NaN	4.288234	43	92.50518	0.5687134	1	NaN	5.203752
ILMN_1755732	ARMC9	0006770605	146.5568	0	1	NaN	8.364141	34	126.9542	0.005730659	1	NaN	5.407299	48	112.5413	0.1418234	1	NaN	7.003346	39	142.1028	0	1	NaN	7.149427	31	143.1075	0.00728863	1	NaN	7.285612	32	140.3743	0.02919708	1	NaN	5.642102	40	95.95152	0.2424242	1	NaN	5.032201	33	116.0064	0.0628655	1	NaN	4.480478
ILMN_1788192	ARMCX1	0002690129	1909.739	0	1	NaN	84.52164	31	1010.456	0	1	NaN	33.85192	37	1466.837	0	1	NaN	68.45973	35	1568.233	0	1	NaN	39.67905	49	1449.552	0	1	NaN	43.44266	61	1791.876	0	1	NaN	50.83879	42	445.8148	0	1	NaN	19.35644	47	1271.649	0	1	NaN	42.85882
ILMN_1785170	ARMCX2	0004810528	2011.43	0	1	NaN	69.51409	46	1170.101	0	1	NaN	36.27822	38	1743.724	0	1	NaN	66.61656	40	1805.913	0	1	NaN	54.4125	44	1383.839	0	1	NaN	48.34197	46	1888.787	0	1	NaN	44.34908	38	684.45	0	1	NaN	33.77656	35	1341.171	0	1	NaN	42.55138
ILMN_1799730	ARMCX3	0002510561	2412.021	0	1	NaN	91.59109	41	1347.967	0	1	NaN	45.79238	40	1619.629	0	1	NaN	55.89723	43	2084.737	0	1	NaN	67.24258	45	1549.02	0	1	NaN	64.69754	37	2353.342	0	1	NaN	69.42268	42	1121.407	0	1	NaN	61.03365	29	1390.36	0	1	NaN	49.75047
ILMN_1651741	ARMCX3	0005390674	113.8889	0.2125182	1	NaN	7.414786	33	102.2132	0.3438396	1	NaN	4.69458	39	102.6101	0.3241679	1	NaN	5.229313	42	112.1051	0.2225434	1	NaN	5.13214	44	119.2314	0.2099125	1	NaN	4.710268	33	114.7877	0.3167883	1	NaN	5.038229	39	107.0581	0.06493507	1	NaN	5.731617	39	105.1404	0.2017544	1	NaN	6.628367
ILMN_1743345	ARMCX4	0005860278	906.4142	0	1	NaN	28.08527	45	485.7002	0	1	NaN	20.74644	37	592.9642	0	1	NaN	27.92346	49	656.5228	0	1	NaN	21.97361	52	659.1079	0	1	NaN	30.56176	33	716.6451	0	1	NaN	23.87324	49	211.6685	0	1	NaN	10.98056	38	523.6523	0	1	NaN	25.9507
ILMN_1741156	ARMCX5	0004200544	209.4702	0	1	NaN	9.250222	48	179.1944	0	1	NaN	5.992669	56	197.1124	0	1	NaN	13.34744	37	175.9128	0	1	NaN	6.88977	51	248.6306	0	1	NaN	15.06008	36	207.6414	0	1	NaN	8.446126	46	154.2169	0	1	NaN	8.446944	43	151.2991	0	1	NaN	7.783009
ILMN_1716026	ARMCX6	0002030647	298.321	0	1	NaN	17.06514	33	252.4653	0	1	NaN	8.987109	44	254.735	0	1	NaN	10.7015	45	290.2199	0	1	NaN	11.85427	48	300.1906	0	1	NaN	11.15851	39	279.0755	0	1	NaN	10.51456	39	243.3492	0	1	NaN	11.50724	52	246.9025	0	1	NaN	16.25872
ILMN_1768226	ARMCX6	0004280497	203.1585	0	1	NaN	14.04375	43	134.7996	0	1	NaN	6.082757	46	158.6388	0	1	NaN	9.112442	43	174.4245	0	1	NaN	10.14055	28	183.3731	0	1	NaN	10.58179	41	196.7938	0	1	NaN	8.26914	50	151.126	0	1	NaN	7.019301	55	157.8595	0	1	NaN	7.904453
ILMN_1682514	ARMET	0002900121	2633.525	0	1	NaN	96.91981	36	2414.264	0	1	NaN	55.77538	58	1920.449	0	1	NaN	71.34528	42	1944.778	0	1	NaN	58.61971	47	1920.492	0	1	NaN	69.30594	48	2686.335	0	1	NaN	65.36925	36	2882.074	0	1	NaN	107.4949	50	1770.7	0	1	NaN	53.58134
ILMN_1687291	ARMETL1	0004900747	140.3124	0.01164483	1	NaN	8.654071	28	118.6066	0.05730659	1	NaN	4.143791	41	122.3656	0.04775687	1	NaN	5.044153	43	123.3364	0.08526012	1	NaN	6.049125	44	154.7686	0	1	NaN	7.604989	51	137.8939	0.0379562	1	NaN	6.775728	51	132.3698	0	1	NaN	5.532499	40	115.2601	0.06725146	1	NaN	5.624533
ILMN_1697519	ARNT	0000620280	220.059	0	1	NaN	8.682393	48	185.0199	0	1	NaN	6.890003	36	234.2213	0	1	NaN	12.91764	39	248.0764	0	1	NaN	10.53864	38	321.1436	0	1	NaN	14.48311	45	213.3843	0	1	NaN	11.6619	35	178.2571	0	1	NaN	8.716035	49	198.8914	0	1	NaN	8.337375
ILMN_1718046	ARNT2	0003290725	1903.971	0	1	NaN	54.8571	36	1262.193	0	1	NaN	42.88469	41	1419.478	0	1	NaN	63.07774	42	1352.404	0	1	NaN	41.68732	34	1683.697	0	1	NaN	61.63657	41	1581.048	0	1	NaN	45.00174	44	2174.596	0	1	NaN	92.33465	41	1165.081	0	1	NaN	38.29226
ILMN_1731476	ARNTL	0004480288	148.8472	0	1	NaN	6.803041	46	122.5293	0.01862464	1	NaN	4.223409	61	132.8169	0.001447178	1	NaN	7.527139	49	140.6266	0	1	NaN	7.808851	34	145.624	0.00728863	1	NaN	6.011425	44	165.2785	0	1	NaN	5.389212	46	102.0224	0.1313131	1	NaN	4.523189	58	131.6154	0	1	NaN	7.684318
ILMN_1731540	ARNTL	0006660711	932.1699	0	1	NaN	38.28851	47	521.6298	0	1	NaN	16.62898	44	590.5582	0	1	NaN	26.65217	46	689.7041	0	1	NaN	23.55179	47	1039.966	0	1	NaN	48.00647	34	1039.455	0	1	NaN	23.38385	54	176.0506	0	1	NaN	6.784701	48	628.329	0	1	NaN	25.92409
ILMN_1798064	ARNTL2	0005310092	136.9806	0.01601164	1	NaN	8.645345	34	123.1999	0.01575931	1	NaN	3.802941	44	135.8817	0	1	NaN	7.200266	39	144.1332	0	1	NaN	8.86961	28	130.8734	0.08163265	1	NaN	5.238852	34	131.1578	0.09051095	1	NaN	4.151981	29	116.912	0.01154401	1	NaN	6.269276	35	125.3386	0.01608187	1	NaN	5.126493
ILMN_1759915	ARPC1A	0003440156	4114.123	0	1	NaN	154.0674	39	3028.664	0	1	NaN	101.5354	29	2900.131	0	1	NaN	117.4268	46	3948.559	0	1	NaN	104.3348	47	3632.219	0	1	NaN	151.6384	47	3756.679	0	1	NaN	80.27053	48	2496.045	0	1	NaN	88.74215	44	2942.099	0	1	NaN	100.9444
ILMN_1659515	ARPC2	0000160671	237.3173	0	1	NaN	11.29167	34	187.0407	0	1	NaN	9.899612	33	189.0248	0	1	NaN	10.72017	35	222.6928	0	1	NaN	9.804791	52	214.5526	0	1	NaN	9.794023	46	215.3766	0	1	NaN	9.44687	40	111.8405	0.03463203	1	NaN	5.195549	36	200.7405	0	1	NaN	8.487285
ILMN_1810200	ARPC2	0000940524	108.79	0.3085881	1	NaN	5.335899	48	92.14021	0.6848137	1	NaN	6.223762	38	97.67466	0.4500723	1	NaN	5.542475	40	114.2406	0.1806358	1	NaN	6.525482	36	116.911	0.2419825	1	NaN	5.245295	44	114.8075	0.3167883	1	NaN	4.462416	46	75.92261	0.8802309	1	NaN	3.575679	52	110.5393	0.1038012	1	NaN	5.801843
ILMN_1792489	ARPC2	0003450017	6503.483	0	1	NaN	288.197	32	4598.303	0	1	NaN	140.5695	37	4247.802	0	1	NaN	177.4824	42	4934.558	0	1	NaN	140.4121	49	5483.465	0	1	NaN	257.609	31	5517.214	0	1	NaN	161.1808	44	3226.899	0	1	NaN	149.0457	38	4135.88	0	1	NaN	127.6205
ILMN_1681617	ARPC3	0007650523	787.4604	0	1	NaN	32.07162	38	701.7163	0	1	NaN	21.76326	36	558.1682	0	1	NaN	22.59805	36	606.606	0	1	NaN	18.45405	47	651.0574	0	1	NaN	39.44986	34	587.7179	0	1	NaN	19.19842	49	573.9574	0	1	NaN	24.3445	56	982.7374	0	1	NaN	33.66578
ILMN_1803183	ARPC4	0001070196	127.7362	0.08588064	1	NaN	7.461128	36	110.43	0.1504298	1	NaN	4.494095	44	116.2445	0.09117221	1	NaN	6.436449	44	116.2554	0.1632948	1	NaN	5.231272	43	133.9222	0.05830904	1	NaN	8.91678	26	138.3369	0.03649635	1	NaN	5.298844	33	104.8463	0.09090909	1	NaN	5.209712	41	128.7112	0.004385965	1	NaN	7.017004
ILMN_1707336	ARPC4	0007330541	1727.733	0	1	NaN	53.78373	35	1427.737	0	1	NaN	39.25465	56	1091.244	0	1	NaN	46.98785	37	1614.287	0	1	NaN	49.82441	41	1765.574	0	1	NaN	79.2255	41	1567.013	0	1	NaN	41.19744	48	1370.474	0	1	NaN	52.60702	41	1401.453	0	1	NaN	38.93396
ILMN_1768394	ARPC5	0003930243	2539.89	0	1	NaN	119.7914	36	2257.393	0	1	NaN	75.3008	54	1780.75	0	1	NaN	125.5595	16	1773.462	0	1	NaN	47.37258	45	1803.365	0	1	NaN	59.27048	42	2097.961	0	1	NaN	72.36874	50	3017.866	0	1	NaN	117.6085	45	1641.38	0	1	NaN	65.73568
ILMN_1800844	ARPC5L	0001770279	3062.455	0	1	NaN	127.2076	33	1864.86	0	1	NaN	47.01732	48	2447.196	0	1	NaN	115.5168	49	2151.196	0	1	NaN	51.68202	65	3178.331	0	1	NaN	107.6714	47	2118.45	0	1	NaN	57.39322	45	1514.689	0	1	NaN	74.93612	35	2344.286	0	1	NaN	74.95169
ILMN_1782810	ARPM1	0005900424	212.9861	0	1	NaN	11.84446	32	168.489	0	1	NaN	5.452283	51	154.697	0	1	NaN	8.467442	43	170.4933	0	1	NaN	7.326066	49	212.3087	0	1	NaN	11.85447	32	197.3257	0	1	NaN	6.593292	50	122.9675	0	1	NaN	6.893314	44	157.0788	0	1	NaN	7.19765
ILMN_1740248	ARPM2	0006980184	124.3467	0.1091703	1	NaN	6.625028	37	109.0475	0.1747851	1	NaN	5.981547	46	107.622	0.2214182	1	NaN	6.210234	36	110.2391	0.2702312	1	NaN	4.834701	31	119.0622	0.212828	1	NaN	6.281026	35	127.6699	0.1226277	1	NaN	4.660694	42	98.83155	0.2005772	1	NaN	4.909176	45	102.076	0.2660819	1	NaN	5.808218
ILMN_1772798	ARPP-19	0002600008	1116.742	0	1	NaN	44.97826	37	611.7374	0	1	NaN	14.5654	57	628.5729	0	1	NaN	26.93025	41	830.8428	0	1	NaN	27.17063	36	1128.733	0	1	NaN	43.96008	44	939.395	0	1	NaN	28.70073	51	1299.59	0	1	NaN	49.77015	47	667.8174	0	1	NaN	25.01406
ILMN_1672161	ARPP-21	0000380491	4084.007	0	1	NaN	161.8269	50	1729.303	0	1	NaN	73.02141	37	2159.929	0	1	NaN	76.95154	45	2513.21	0	1	NaN	77.75353	48	2260.58	0	1	NaN	95.32957	38	2561.373	0	1	NaN	69.464	59	217.1854	0	1	NaN	8.939692	53	2409.045	0	1	NaN	85.13937
ILMN_1671402	ARPP-21	0000840762	9942.864	0	1	NaN	236.2731	44	4934.321	0	1	NaN	113.4627	42	6494.005	0	1	NaN	270.2743	41	6882.554	0	1	NaN	180.749	49	6366.62	0	1	NaN	232.3884	41	6488.231	0	1	NaN	154.3606	49	1012.288	0	1	NaN	50.62542	46	6174.408	0	1	NaN	161.1729
ILMN_1661112	ARPP-21	0002000128	439.2383	0	1	NaN	19.32755	49	200.6385	0	1	NaN	9.774743	33	275.1122	0	1	NaN	13.88567	44	241.8174	0	1	NaN	8.958336	44	297.0416	0	1	NaN	14.95128	36	320.849	0	1	NaN	10.86442	50	84.63645	0.6118326	1	NaN	3.086964	37	230.8996	0	1	NaN	9.242704
ILMN_1660126	ARR3	0004280528	101.0741	0.4832605	1	NaN	5.114375	46	99.04	0.4340974	1	NaN	3.765001	51	86.90858	0.813314	1	NaN	4.784039	55	96.59025	0.6112717	1	NaN	3.197441	48	98.30794	0.7478134	1	NaN	4.108122	43	101.1721	0.6846715	1	NaN	4.476358	44	91.33788	0.3751804	1	NaN	5.18739	50	95.97863	0.4342105	1	NaN	3.839142
ILMN_1735218	ARRB1	0006100008	273.2502	0	1	NaN	13.65235	34	185.8508	0	1	NaN	7.831662	29	191.2338	0	1	NaN	10.01301	44	228.2729	0	1	NaN	8.559707	41	256.7181	0	1	NaN	13.49872	42	283.2631	0	1	NaN	9.369106	48	205.919	0	1	NaN	9.86255	36	220.5845	0	1	NaN	11.95401
ILMN_1675866	ARRB2	0007400156	155.3177	0	1	NaN	9.639359	40	121.1265	0.03581662	1	NaN	5.693836	50	123.4602	0.04775687	1	NaN	6.10957	38	124.332	0.07947977	1	NaN	6.333263	35	131.1444	0.08017493	1	NaN	7.422634	43	141.6965	0.02481752	1	NaN	5.608217	35	110.6808	0.04040404	1	NaN	6.170343	37	122.1955	0.03216374	1	NaN	5.005365
ILMN_1807674	ARRDC1	0003930528	398.0789	0	1	NaN	24.81931	26	185.174	0	1	NaN	6.170588	40	224.9716	0	1	NaN	16.74414	37	267.2549	0	1	NaN	9.403773	50	208.8843	0	1	NaN	10.79064	37	233.1318	0	1	NaN	13.28876	26	172.8459	0	1	NaN	9.467187	40	199.8046	0	1	NaN	9.88681
ILMN_1710229	ARRDC2	0001450343	116.3074	0.1790393	1	NaN	4.474115	57	110.3235	0.1518625	1	NaN	4.825534	43	119.3986	0.07091172	1	NaN	6.570844	38	124.7486	0.07803468	1	NaN	5.471226	31	130.4161	0.08309038	1	NaN	5.113226	50	133.9907	0.06569343	1	NaN	6.026033	38	104.0828	0.0966811	1	NaN	6.886437	33	116.0165	0.0628655	1	NaN	4.359858
ILMN_1655612	ARRDC2	0004570754	187.5292	0	1	NaN	6.917052	43	145.3383	0	1	NaN	5.346167	47	155.3026	0	1	NaN	7.234771	55	206.0637	0	1	NaN	11.57811	39	215.1035	0	1	NaN	14.95633	31	221.3253	0	1	NaN	11.80561	31	1603.736	0	1	NaN	65.72494	37	175.7224	0	1	NaN	8.949644
ILMN_1715181	ARRDC2	0006560685	123.5561	0.1135371	1	NaN	6.028353	32	114.7877	0.09025788	1	NaN	4.174713	45	104.7411	0.2749638	1	NaN	4.470466	43	127.3272	0.05491329	1	NaN	5.789802	39	160.6688	0	1	NaN	10.04013	38	136.3453	0.0540146	1	NaN	5.816874	37	477.2521	0	1	NaN	18.92063	42	114.9985	0.07017544	1	NaN	6.682125
ILMN_1813769	ARRDC3	0007400519	391.9185	0	1	NaN	21.05521	49	376.285	0	1	NaN	16.18677	47	312.2945	0	1	NaN	19.43179	42	309.9709	0	1	NaN	12.2932	45	399.2016	0	1	NaN	20.74985	35	389.5655	0	1	NaN	21.82481	38	231.706	0	1	NaN	12.12804	42	284.6206	0	1	NaN	14.86355
ILMN_1660544	ARRDC4	0007040187	211.4328	0	1	NaN	13.83474	28	145.4046	0	1	NaN	7.766177	42	168.6773	0	1	NaN	8.669211	47	156.3121	0	1	NaN	8.09477	40	248.1264	0	1	NaN	15.9497	45	204.7209	0	1	NaN	10.65875	32	371.0427	0	1	NaN	14.20817	36	141.4384	0	1	NaN	7.948638
ILMN_1800205	ARS2	0003130494	2012.833	0	1	NaN	80.36366	40	790.0013	0	1	NaN	28.22116	39	1134.738	0	1	NaN	41.08148	41	1391.468	0	1	NaN	28.11313	47	1053.319	0	1	NaN	41.6781	37	1411.636	0	1	NaN	43.4051	50	994.8475	0	1	NaN	38.43384	42	1022.503	0	1	NaN	33.23722
ILMN_1733295	ARS2	0006550707	94.13266	0.6797671	1	NaN	6.488535	32	87.08028	0.8481376	1	NaN	3.576968	32	92.75893	0.617945	1	NaN	4.040503	42	95.16716	0.6604046	1	NaN	5.255633	30	94.28619	0.851312	1	NaN	5.758539	34	99.40393	0.7430657	1	NaN	4.283835	43	80.00388	0.7763348	1	NaN	3.151503	37	102.6413	0.2573099	1	NaN	5.962238
ILMN_1656477	ARSA	0006770050	269.4319	0	1	NaN	17.55706	32	160.7721	0	1	NaN	8.398894	42	177.3648	0	1	NaN	7.944587	47	158.1102	0	1	NaN	7.23849	48	171.4966	0	1	NaN	8.365219	57	205.2321	0	1	NaN	10.13015	42	266.6903	0	1	NaN	11.18938	47	155.6634	0	1	NaN	10.05383
ILMN_1712587	ARSB	0000160092	236.5824	0	1	NaN	12.90429	33	162.9344	0	1	NaN	7.068308	42	180.841	0	1	NaN	8.733874	55	190.6882	0	1	NaN	8.645253	48	201.3186	0	1	NaN	10.14307	37	199.4472	0	1	NaN	11.21327	32	148.7564	0	1	NaN	7.461418	51	156.7466	0	1	NaN	5.155821
ILMN_1722045	ARSB	0003870603	147.6364	0	1	NaN	9.125648	34	106.0675	0.234957	1	NaN	4.624985	43	105.611	0.2547033	1	NaN	6.61772	44	132.4025	0.02456647	1	NaN	5.781837	37	105.543	0.5174927	1	NaN	4.30338	53	109.9848	0.4408759	1	NaN	3.772373	50	109.7602	0.05050505	1	NaN	6.491753	35	113.4873	0.08333334	1	NaN	8.279491
ILMN_1683312	ARSB	0006330438	114.5723	0.202329	1	NaN	4.555721	42	109.2092	0.1704871	1	NaN	4.651774	47	95.21892	0.536903	1	NaN	5.155232	53	118.6984	0.1358382	1	NaN	4.768759	54	129.5796	0.08600583	1	NaN	5.986664	35	122.9688	0.1664234	1	NaN	4.502108	53	116.1775	0.01154401	1	NaN	5.582559	55	104.7421	0.2105263	1	NaN	4.456814
ILMN_1684956	ARSD	0000670605	137.0049	0.01601164	1	NaN	9.170213	33	112.2127	0.1260745	1	NaN	5.546198	44	104.3435	0.2908828	1	NaN	5.937232	43	121.7549	0.09682081	1	NaN	3.904764	50	103.4191	0.5860058	1	NaN	6.328765	38	130.7727	0.09489051	1	NaN	5.43074	49	96.29884	0.2352092	1	NaN	7.445148	38	99.86137	0.3201754	1	NaN	4.048296
ILMN_1684873	ARSD	0001300170	484.5462	0	1	NaN	24.29168	39	361.0624	0	1	NaN	13.45281	43	247.431	0	1	NaN	9.941976	40	407.3366	0	1	NaN	11.68873	50	313.0572	0	1	NaN	13.13036	43	444.6339	0	1	NaN	12.39733	55	364.6109	0	1	NaN	15.6979	57	332.0754	0	1	NaN	11.65654
ILMN_1661624	ARSD	0003890064	109.1241	0.3042212	1	NaN	6.921867	32	101.4424	0.3624642	1	NaN	4.759204	48	106.9962	0.23589	1	NaN	6.058874	44	112.1549	0.2225434	1	NaN	4.254332	41	133.8876	0.05830904	1	NaN	9.062109	43	109.432	0.449635	1	NaN	5.836892	32	96.27216	0.2352092	1	NaN	5.257374	43	107.0889	0.1666667	1	NaN	5.144204
ILMN_1727462	ARSE	0000770669	105.8202	0.3624454	1	NaN	6.372355	31	111.7007	0.1303725	1	NaN	5.367172	26	102.9125	0.3198263	1	NaN	5.744945	33	113.1296	0.2023121	1	NaN	4.42322	38	115.3996	0.260933	1	NaN	6.331085	42	130.6793	0.09635036	1	NaN	7.826018	36	113.5403	0.02308802	1	NaN	6.116311	31	111.3567	0.09941521	1	NaN	6.161447
ILMN_1664001	ARSF	0006380070	115.6391	0.1892285	1	NaN	5.341962	41	119.7164	0.04727794	1	NaN	5.162786	51	117.227	0.08248915	1	NaN	7.310536	41	119.247	0.1300578	1	NaN	5.507569	54	129.7014	0.08600583	1	NaN	6.532844	34	138.9104	0.03357664	1	NaN	5.669036	53	158.499	0	1	NaN	9.667406	28	111.9425	0.09064327	1	NaN	4.737491
ILMN_1720604	ARSG	0005420379	405.8907	0	1	NaN	12.887	29	253.5508	0	1	NaN	8.676109	40	276.5872	0	1	NaN	12.28724	42	325.5924	0	1	NaN	11.53698	46	304.8755	0	1	NaN	14.14333	39	335.0739	0	1	NaN	10.7957	35	118.9019	0.004329004	1	NaN	5.90896	37	209.8154	0	1	NaN	12.32821
ILMN_1757896	ARSH	0004610491	117.2204	0.1673945	1	NaN	5.633179	43	87.29283	0.8452722	1	NaN	3.634446	35	105.6303	0.2547033	1	NaN	5.459963	32	98.86236	0.5390173	1	NaN	3.538361	35	115.0297	0.2696793	1	NaN	5.634342	40	121.5644	0.189781	1	NaN	8.658628	31	86.1095	0.5584416	1	NaN	5.317528	43	114.5838	0.07309941	1	NaN	7.626249
ILMN_1727156	ARSI	0006020750	93.65147	0.6986899	1	NaN	5.007366	40	85.63744	0.8868195	1	NaN	3.207881	52	85.68111	0.8408104	1	NaN	4.817694	40	81.39351	0.9638728	1	NaN	4.076229	44	110.123	0.3819242	1	NaN	6.766079	36	96.39717	0.8306569	1	NaN	4.109131	38	84.51455	0.6176046	1	NaN	4.289424	48	81.51931	0.8947368	1	NaN	3.66805
ILMN_1679318	ARSJ	0000430437	206.6768	0	1	NaN	9.40649	41	124.8752	0.01146132	1	NaN	7.334483	46	150.9734	0	1	NaN	8.582548	48	205.1703	0	1	NaN	12.66783	40	184.5126	0	1	NaN	7.881336	49	222.824	0	1	NaN	8.900012	40	72.50062	0.9422799	1	NaN	5.03689	27	137.0204	0	1	NaN	9.708651
ILMN_1708410	ARSK	0003120288	105.2344	0.3755459	1	NaN	3.76601	50	118.0947	0.06590258	1	NaN	4.897903	45	106.6156	0.2416787	1	NaN	4.917338	50	123.5576	0.08381503	1	NaN	4.641876	51	114.927	0.271137	1	NaN	4.929134	46	123.8623	0.1532847	1	NaN	5.084556	44	94.97326	0.2712843	1	NaN	4.978487	51	97.89336	0.369883	1	NaN	5.235402
ILMN_1807913	ART1	0000240433	151.2614	0	1	NaN	8.06015	30	111.4459	0.1361032	1	NaN	4.540914	44	124.5196	0.04630969	1	NaN	5.361104	43	138.056	0.005780347	1	NaN	7.777975	38	147.1029	0.004373178	1	NaN	9.467478	39	148.9546	0.005839416	1	NaN	5.122386	51	123.9227	0	1	NaN	6.334641	31	124.6009	0.02046784	1	NaN	6.179788
ILMN_1693218	ART3	0001500414	843.548	0	1	NaN	34.0655	42	1299.936	0	1	NaN	33.56992	47	1457.913	0	1	NaN	66.36015	41	2036.872	0	1	NaN	57.40869	46	1562.926	0	1	NaN	53.88982	53	1413.182	0	1	NaN	44.20473	45	415.4797	0	1	NaN	13.89807	55	713.5972	0	1	NaN	24.43861
ILMN_1805773	ART4	0007610523	99.82346	0.5138282	1	NaN	5.668219	46	93.97263	0.6318052	1	NaN	4.06902	48	93.75185	0.5832127	1	NaN	5.816885	34	91.63571	0.7716763	1	NaN	5.114539	34	104.0501	0.56414	1	NaN	6.385098	49	95.50761	0.8496351	1	NaN	3.550722	35	90.89534	0.3867244	1	NaN	4.30637	38	94.22495	0.508772	1	NaN	6.781325
ILMN_1778679	ART5	0002230437	138.2313	0.01310044	1	NaN	7.7064	47	115.2582	0.08595989	1	NaN	4.393955	51	121.2675	0.05788712	1	NaN	6.867648	51	129.3086	0.03901734	1	NaN	5.207271	49	129.527	0.08600583	1	NaN	8.977152	28	136.7914	0.04817518	1	NaN	8.86484	38	102.9226	0.1197691	1	NaN	4.636491	53	111.5617	0.09356725	1	NaN	5.361713
ILMN_1727040	ARTN	0001110504	106.9684	0.349345	1	NaN	4.049145	40	90.4733	0.7449857	1	NaN	3.086727	40	96.07146	0.5050651	1	NaN	5.367271	53	99.13883	0.5260116	1	NaN	3.675982	52	97.64874	0.7594752	1	NaN	4.65073	48	103.0592	0.6262774	1	NaN	3.910522	44	79.4274	0.7979798	1	NaN	4.535426	47	99.93816	0.3128655	1	NaN	5.681044
ILMN_1762952	ARTN	0006020187	99.30185	0.5254731	1	NaN	4.663763	42	91.84339	0.6934097	1	NaN	4.707268	42	88.32868	0.7655572	1	NaN	5.236574	49	96.38387	0.617052	1	NaN	5.412331	40	100.5513	0.6749271	1	NaN	3.539526	51	107.9103	0.4861314	1	NaN	4.310339	55	86.12594	0.5584416	1	NaN	5.785538	36	87.91358	0.7309942	1	NaN	3.429933
ILMN_1803691	ARTN	0006760192	138.1059	0.01455604	1	NaN	7.080635	52	112.3432	0.1232092	1	NaN	4.522602	45	126.907	0.0260492	1	NaN	6.048725	42	138.9891	0.005780347	1	NaN	7.415357	40	118.3811	0.2230321	1	NaN	6.182824	41	161.0821	0	1	NaN	7.161255	40	83.41964	0.6551226	1	NaN	4.551868	40	118.0156	0.05263158	1	NaN	7.4563
ILMN_1655699	ARTN	0007160022	104.8238	0.3813683	1	NaN	5.250101	38	99.07911	0.4340974	1	NaN	5.419581	40	108.0879	0.2127352	1	NaN	7.506824	39	86.85371	0.8945087	1	NaN	4.118883	42	116.9052	0.2419825	1	NaN	7.043029	30	101.6367	0.6686131	1	NaN	4.675242	38	87.46815	0.5079365	1	NaN	5.078536	42	91.68424	0.5979532	1	NaN	4.916073
ILMN_1752145	ARTS-1	0000670722	138.7655	0.01310044	1	NaN	6.900399	46	110.8499	0.1489971	1	NaN	5.889891	36	129.1181	0.01881331	1	NaN	6.214034	43	126.6497	0.05924856	1	NaN	6.967627	41	155.5713	0	1	NaN	8.286078	38	134.3843	0.06277372	1	NaN	6.51739	39	104.5879	0.09379509	1	NaN	5.438892	53	119.7715	0.04385965	1	NaN	5.967922
ILMN_1800935	ARV1	0002850224	1389.488	0	1	NaN	54.16837	45	991.4704	0	1	NaN	27.72613	56	778.4095	0	1	NaN	34.3185	53	1130.775	0	1	NaN	36.01993	43	1112.517	0	1	NaN	53.50074	43	1153.156	0	1	NaN	42.48816	39	802.7928	0	1	NaN	34.92765	39	814.5336	0	1	NaN	27.53662
ILMN_1677226	ARVCF	0003400220	474.9298	0	1	NaN	25.64832	30	286.5709	0	1	NaN	10.97067	41	354.9486	0	1	NaN	21.83024	30	339.8599	0	1	NaN	18.09798	34	383.6397	0	1	NaN	18.15116	46	366.4125	0	1	NaN	17.86666	40	129.8199	0	1	NaN	7.367233	42	307.6841	0	1	NaN	18.24228
ILMN_1720205	ARVP6125	0006380520	123.2554	0.1135371	1	NaN	4.776291	38	109.7588	0.1618911	1	NaN	3.999945	43	106.8018	0.2373372	1	NaN	5.356522	39	123.1906	0.08526012	1	NaN	6.232014	41	130.79	0.08163265	1	NaN	6.718529	37	129.2657	0.1051095	1	NaN	5.525514	43	96.46051	0.2323232	1	NaN	4.759758	51	98.01157	0.3654971	1	NaN	6.128682
ILMN_1724162	ARX	0004670768	125.7013	0.09752547	1	NaN	6.978154	36	109.5917	0.1618911	1	NaN	3.346356	42	124.8747	0.04486252	1	NaN	7.922537	32	116.2338	0.1632948	1	NaN	5.788971	45	120.8777	0.1924198	1	NaN	5.674014	36	135.6758	0.05693431	1	NaN	6.405377	53	101.8763	0.1327561	1	NaN	5.464216	48	119.4534	0.04824561	1	NaN	6.324619
ILMN_1771732	AS3MT	0006510678	344.5967	0	1	NaN	16.64879	34	282.532	0	1	NaN	11.89605	32	189.193	0	1	NaN	9.200406	46	231.9568	0	1	NaN	8.879512	42	248.9893	0	1	NaN	11.32539	36	287.3552	0	1	NaN	10.15138	49	171.8144	0	1	NaN	7.608828	48	258.4035	0	1	NaN	12.64832
ILMN_1684054	ASAH1	0000840161	491.244	0	1	NaN	19.77941	40	312.1163	0	1	NaN	12.58319	41	409.3411	0	1	NaN	18.25938	41	440.7316	0	1	NaN	18.05	40	454.6252	0	1	NaN	26.57006	30	489.079	0	1	NaN	20.05412	38	236.3776	0	1	NaN	11.78164	34	302.9354	0	1	NaN	11.33508
ILMN_1655509	ASAH1	0002030010	100.3582	0.5050946	1	NaN	5.032523	42	97.42749	0.4813754	1	NaN	3.821903	44	94.21004	0.5716353	1	NaN	4.54182	33	104.0101	0.3771676	1	NaN	4.95465	37	119.6434	0.2011662	1	NaN	5.298297	51	116.0476	0.2948905	1	NaN	5.284283	42	92.35789	0.3391053	1	NaN	5.371428	30	101.133	0.2894737	1	NaN	5.852592
ILMN_1780786	ASAH2	0006520154	78.83908	0.9810771	1	NaN	5.082501	44	85.06973	0.8968481	1	NaN	3.413108	43	83.77991	0.8798842	1	NaN	4.170775	49	80.05821	0.9754335	1	NaN	4.150059	47	98.4298	0.7419825	1	NaN	5.829288	35	90.69914	0.9357664	1	NaN	4.508075	50	80.12673	0.7720058	1	NaN	4.965578	46	91.32522	0.6067252	1	NaN	4.701504
ILMN_1658602	ASAH2	0007320010	100.4818	0.5007278	1	NaN	4.234072	41	95.49606	0.5730659	1	NaN	5.421443	37	98.84604	0.4182344	1	NaN	4.764034	35	97.93182	0.5751445	1	NaN	4.573121	34	99.4144	0.7157434	1	NaN	6.646004	45	113.8626	0.3313869	1	NaN	5.631999	37	76.8999	0.8701299	1	NaN	4.694868	46	97.92946	0.368421	1	NaN	5.475151
ILMN_1773243	ASAH3	0001580446	102.176	0.4454148	1	NaN	5.345725	29	116.6628	0.08022922	1	NaN	5.842768	29	109.1946	0.1939218	1	NaN	6.503667	35	110.501	0.2586705	1	NaN	3.765107	49	110.5552	0.3688047	1	NaN	5.634513	40	114.8695	0.3167883	1	NaN	5.336806	55	95.52812	0.2554113	1	NaN	5.390716	50	108.7932	0.1330409	1	NaN	6.204338
ILMN_1679737	ASAH3L	0000940612	108.5729	0.3114993	1	NaN	7.704801	36	120.5585	0.03868195	1	NaN	5.090763	44	107.7763	0.2185239	1	NaN	6.535302	39	124.1325	0.07947977	1	NaN	7.297648	38	117.1002	0.2390671	1	NaN	4.655249	31	127.0506	0.1284672	1	NaN	4.855277	46	119.1659	0.002886003	1	NaN	6.214502	30	107.629	0.1564327	1	NaN	5.913662
ILMN_1668605	ASAHL	0000730750	400.1218	0	1	NaN	19.80278	33	281.0982	0	1	NaN	8.842122	38	346.0797	0	1	NaN	13.76255	54	405.3651	0	1	NaN	15.09705	48	327.3694	0	1	NaN	16.11113	32	348.235	0	1	NaN	14.21864	39	214.2303	0	1	NaN	8.935383	46	257.3433	0	1	NaN	10.75811
ILMN_1689512	ASAM	0007210577	122.483	0.1222707	1	NaN	6.990868	39	146.9262	0	1	NaN	5.872613	51	126.4668	0.02749638	1	NaN	6.205612	45	114.6627	0.1763006	1	NaN	5.665682	45	143.0585	0.008746356	1	NaN	10.1862	36	141.5243	0.02627737	1	NaN	6.091348	44	90.23025	0.4126984	1	NaN	5.043734	36	126.2609	0.01315789	1	NaN	7.212535
ILMN_1690963	ASAP1	0002760349	806.0818	0	1	NaN	27.86695	39	473.8101	0	1	NaN	13.45655	50	859.4099	0	1	NaN	44.33858	39	797.4299	0	1	NaN	27.2649	45	862.2684	0	1	NaN	33.36457	48	940.3386	0	1	NaN	29.95784	40	1176.526	0	1	NaN	53.31995	41	584.0183	0	1	NaN	20.98658
ILMN_1685441	ASAP3	0001780315	323.87	0	1	NaN	16.47415	53	394.6213	0	1	NaN	12.80665	41	288.7552	0	1	NaN	16.50145	34	322.9516	0	1	NaN	10.59594	52	466.2091	0	1	NaN	21.04028	42	405.7368	0	1	NaN	17.78254	33	774.1334	0	1	NaN	21.58783	37	260.1309	0	1	NaN	12.57094
ILMN_1775797	ASB1	0006900138	1209.985	0	1	NaN	47.55837	40	722.7181	0	1	NaN	22.84777	41	977.3623	0	1	NaN	38.08135	47	853.0462	0	1	NaN	24.23534	40	1202.979	0	1	NaN	48.64609	29	856.7549	0	1	NaN	24.73793	44	1334.956	0	1	NaN	59.24873	41	834.4403	0	1	NaN	29.43691
ILMN_1781148	ASB10	0003390730	84.06557	0.9272198	1	NaN	3.942793	43	79.89814	0.9641834	1	NaN	2.961641	52	87.36824	0.8002895	1	NaN	6.029701	43	92.10191	0.7543353	1	NaN	5.253787	43	89.94112	0.9285714	1	NaN	4.14118	42	90.61348	0.9372263	1	NaN	4.350224	51	84.38379	0.6248196	1	NaN	4.642072	54	88.13092	0.7266082	1	NaN	5.224603
ILMN_1651643	ASB11	0002630195	118.2008	0.1601164	1	NaN	4.658033	44	92.71593	0.6633238	1	NaN	4.769784	40	108.5748	0.2069464	1	NaN	5.829021	22	129.4755	0.03901734	1	NaN	7.985416	34	135.7386	0.04664723	1	NaN	8.68192	47	133.5175	0.06861314	1	NaN	6.504551	40	99.69575	0.1774892	1	NaN	5.306396	43	109.6727	0.1169591	1	NaN	5.45974
ILMN_1722024	ASB11	0005960725	105.263	0.3755459	1	NaN	5.644145	40	91.92306	0.6905444	1	NaN	3.811243	45	96.18349	0.5021707	1	NaN	4.07899	53	99.72032	0.5043353	1	NaN	4.244946	34	108.6577	0.4154519	1	NaN	5.652956	54	111.1028	0.4029197	1	NaN	4.410861	46	90.9555	0.3852814	1	NaN	4.012953	40	97.4578	0.3845029	1	NaN	3.995341
ILMN_1710255	ASB11	0006270343	102.5546	0.4279476	1	NaN	4.628661	42	103.8938	0.2951289	1	NaN	3.866614	48	95.80223	0.5180897	1	NaN	6.427366	39	101.5401	0.4465318	1	NaN	4.781817	47	127.2777	0.1049563	1	NaN	6.890306	40	124.1742	0.1532847	1	NaN	5.534611	38	94.21281	0.2929293	1	NaN	4.121953	43	104.1141	0.2266082	1	NaN	4.395805
ILMN_1656364	ASB12	0005860193	96.10323	0.6142649	1	NaN	6.793318	40	95.53899	0.5687679	1	NaN	3.930129	59	97.38955	0.4645441	1	NaN	4.334108	42	110.763	0.2528902	1	NaN	5.498233	34	115.3548	0.2623907	1	NaN	5.717136	37	112.8003	0.3562044	1	NaN	4.730663	47	98.99711	0.1962482	1	NaN	6.626719	33	87.99699	0.7266082	1	NaN	4.573031
ILMN_1654385	ASB13	0005340286	985.324	0	1	NaN	39.46627	41	659.0035	0	1	NaN	25.86264	36	627.4277	0	1	NaN	27.52785	49	781.4648	0	1	NaN	28.52821	43	948.4327	0	1	NaN	40.33646	45	837.7078	0	1	NaN	24.20292	48	373.7016	0	1	NaN	22.00744	33	621.8684	0	1	NaN	26.17912
ILMN_1807931	ASB14	0001230605	100.6909	0.4934498	1	NaN	4.952455	49	105.033	0.2621776	1	NaN	4.141718	39	98.35861	0.4298119	1	NaN	3.992251	45	103.1262	0.3959537	1	NaN	4.641944	34	107.0348	0.4766764	1	NaN	4.888566	42	111.0471	0.4072993	1	NaN	4.49754	48	98.19828	0.2077922	1	NaN	4.660988	52	106.225	0.1842105	1	NaN	7.053401
ILMN_1763514	ASB15	0002060132	96.75713	0.595342	1	NaN	5.314074	47	97.10311	0.4928367	1	NaN	5.609435	33	82.59668	0.8958032	1	NaN	3.882326	38	102.9017	0.4060694	1	NaN	4.835054	40	98.6058	0.7317784	1	NaN	3.806155	29	108.0437	0.4832117	1	NaN	5.971171	35	91.39387	0.3737374	1	NaN	4.834004	41	94.49893	0.5	1	NaN	6.425095
ILMN_1810881	ASB16	0002570301	146.4287	0	1	NaN	7.106794	47	127.3281	0.005730659	1	NaN	7.018771	33	157.6629	0	1	NaN	9.670718	46	143.7439	0	1	NaN	5.874859	45	139.155	0.02769679	1	NaN	6.884935	35	145.8759	0.02043796	1	NaN	7.62828	42	97.4519	0.2150072	1	NaN	5.093847	60	130.2263	0	1	NaN	7.4299
ILMN_1670829	ASB17	0000380382	133.1073	0.04366812	1	NaN	9.484939	34	117.6333	0.07163323	1	NaN	3.84756	56	117.079	0.08248915	1	NaN	6.007429	40	117.3611	0.1459538	1	NaN	6.366819	40	125.542	0.1282799	1	NaN	5.894928	37	133.1669	0.07007299	1	NaN	5.798753	36	101.5732	0.1327561	1	NaN	6.343047	32	111.3019	0.09941521	1	NaN	5.811835
ILMN_1695454	ASB18	0006060309	127.0854	0.08733624	1	NaN	5.533233	41	103.2779	0.3123209	1	NaN	4.196574	45	131.03	0.01157742	1	NaN	12.57922	45	119.9805	0.1199422	1	NaN	5.826226	39	135.8757	0.0451895	1	NaN	7.566608	37	137.0491	0.04525547	1	NaN	5.731467	47	110.0066	0.04329005	1	NaN	5.730771	45	107.478	0.1564327	1	NaN	6.377232
ILMN_1795811	ASB2	0001230154	205.9495	0	1	NaN	7.742619	45	155.9088	0	1	NaN	6.521925	44	169.6888	0	1	NaN	8.486445	38	169.942	0	1	NaN	7.177513	36	199.36	0	1	NaN	8.934565	42	190.4176	0	1	NaN	10.30022	47	147.4857	0	1	NaN	8.786118	39	194.2105	0	1	NaN	9.04446
ILMN_1699606	ASB3	0004640020	663.3545	0	1	NaN	31.52662	36	287.1958	0	1	NaN	12.11338	35	454.7901	0	1	NaN	20.31918	36	539.0699	0	1	NaN	21.2857	30	542.5585	0	1	NaN	22.56765	47	586.8869	0	1	NaN	17.88907	48	163.3452	0	1	NaN	7.754399	39	407.3171	0	1	NaN	14.97927
ILMN_1682959	ASB3	0005310437	2839.41	0	1	NaN	127.7623	36	1127.454	0	1	NaN	40.2941	37	1940.482	0	1	NaN	79.45585	41	2102.454	0	1	NaN	60.92831	47	2257.16	0	1	NaN	73.36278	50	2060.162	0	1	NaN	60.50769	42	972.9985	0	1	NaN	46.47723	34	1357.347	0	1	NaN	43.42722
ILMN_1813668	ASB4	0000290576	97.5638	0.573508	1	NaN	5.331047	41	100.8529	0.3796562	1	NaN	5.39079	47	87.04655	0.8089725	1	NaN	5.453249	39	93.02213	0.7312139	1	NaN	3.309665	60	99.52633	0.712828	1	NaN	5.012951	52	95.55343	0.8481752	1	NaN	4.626566	45	92.25311	0.3434343	1	NaN	5.685454	45	86.50599	0.7690058	1	NaN	3.294415
ILMN_1702618	ASB4	0002850048	131.2638	0.05094614	1	NaN	7.656217	39	105.62	0.2492837	1	NaN	4.672564	48	124.9167	0.04486252	1	NaN	8.015821	31	112.4859	0.2153179	1	NaN	4.745022	41	108.8538	0.4081633	1	NaN	3.671152	58	119.8907	0.2145985	1	NaN	5.961082	45	99.48892	0.1847042	1	NaN	4.161956	41	109.3421	0.121345	1	NaN	4.792591
ILMN_1676066	ASB4	0006200546	129.801	0.06695779	1	NaN	6.404442	40	124.8949	0.01146132	1	NaN	5.009204	62	123.8233	0.04775687	1	NaN	7.576605	37	133.7274	0.01878613	1	NaN	5.619227	45	143.5035	0.00728863	1	NaN	7.737947	49	147.1006	0.01313869	1	NaN	6.235688	50	99.68087	0.1789322	1	NaN	4.849454	53	112.1193	0.08918129	1	NaN	4.030969
ILMN_1711269	ASB5	0005550373	102.4084	0.4352256	1	NaN	4.772238	53	111.9666	0.1275072	1	NaN	5.024698	49	94.01286	0.5788712	1	NaN	4.571838	39	102.6279	0.416185	1	NaN	4.408628	50	114.1093	0.2827988	1	NaN	5.326155	39	114.353	0.3226277	1	NaN	6.786795	36	91.38523	0.3737374	1	NaN	3.900438	42	95.18475	0.4663743	1	NaN	4.370726
ILMN_1655532	ASB6	0005810451	135.6945	0.02765648	1	NaN	6.844514	49	107.5273	0.2063037	1	NaN	5.572798	47	116.7448	0.08393633	1	NaN	6.819613	42	140.0089	0.00433526	1	NaN	6.064049	37	131.2062	0.0787172	1	NaN	6.314044	44	146.4748	0.01605839	1	NaN	7.419243	37	88.57402	0.4718615	1	NaN	4.355964	41	101.9913	0.2675439	1	NaN	5.187547
ILMN_1806705	ASB6	0005820309	829.0439	0	1	NaN	39.82597	36	456.7603	0	1	NaN	14.01981	53	581.9521	0	1	NaN	22.05783	41	772.2032	0	1	NaN	27.58145	43	783.7979	0	1	NaN	27.60578	52	691.5391	0	1	NaN	22.12325	53	434.6271	0	1	NaN	20.47475	41	568.5709	0	1	NaN	24.97893
ILMN_1753040	ASB7	0000050750	228.2911	0	1	NaN	9.050548	52	131.9365	0	1	NaN	4.727717	54	190.0292	0	1	NaN	10.23177	35	185.6338	0	1	NaN	8.980189	36	182.4993	0	1	NaN	7.454809	50	196.8191	0	1	NaN	8.759028	42	108.3544	0.05339105	1	NaN	6.029591	45	154.8604	0	1	NaN	6.120828
ILMN_1744050	ASB7	0003290739	181.711	0	1	NaN	8.629671	29	117.6293	0.07163323	1	NaN	6.27671	33	146.2872	0	1	NaN	7.289783	34	148.1706	0	1	NaN	7.680217	35	146.4946	0.004373178	1	NaN	9.200768	34	161.1207	0	1	NaN	9.292823	31	102.2959	0.1269841	1	NaN	7.064308	28	123.7169	0.02777778	1	NaN	5.868039
ILMN_1680419	ASB7	0007040348	173.2246	0	1	NaN	8.203135	37	134.4115	0	1	NaN	6.071836	43	140.595	0	1	NaN	7.873014	43	151.8831	0	1	NaN	5.123051	34	146.8709	0.004373178	1	NaN	8.369083	47	147.6169	0.01021898	1	NaN	7.061328	37	93.94859	0.3001443	1	NaN	4.801151	41	130.7555	0	1	NaN	6.58343
ILMN_1783675	ASB8	0004280114	1013.204	0	1	NaN	40.154	38	481.8448	0	1	NaN	14.30571	42	740.6128	0	1	NaN	35.51249	47	893.093	0	1	NaN	30.22642	55	1094.999	0	1	NaN	36.30991	42	852.0178	0	1	NaN	25.96957	57	441.4998	0	1	NaN	18.27055	56	639.8016	0	1	NaN	22.24006
ILMN_1786041	ASB9	0000940435	114.6819	0.202329	1	NaN	5.094361	45	131.6408	0	1	NaN	5.681154	37	100.1297	0.3806078	1	NaN	5.916692	47	112.4245	0.216763	1	NaN	4.66921	47	118.9175	0.2186589	1	NaN	7.38212	43	111.7988	0.3868613	1	NaN	5.662419	45	107.1834	0.06349207	1	NaN	6.121191	46	112.7983	0.08479532	1	NaN	4.817045
ILMN_1685097	ASCC1	0007380364	1855.321	0	1	NaN	69.52247	46	1286.655	0	1	NaN	37.2347	36	1472.129	0	1	NaN	57.66336	41	1722.516	0	1	NaN	48.22728	46	2308.378	0	1	NaN	83.24419	42	1985.331	0	1	NaN	66.95752	41	2218.831	0	1	NaN	83.48325	41	1499.048	0	1	NaN	47.03228
ILMN_1679919	ASCC2	0003610612	1347.928	0	1	NaN	53.18086	41	866.6106	0	1	NaN	21.6031	49	941.0314	0	1	NaN	37.25864	40	1134.763	0	1	NaN	35.14153	35	1204.342	0	1	NaN	42.01179	45	1414.498	0	1	NaN	34.97982	50	1297.445	0	1	NaN	41.75585	41	1024.757	0	1	NaN	29.29749
ILMN_1772177	ASCC3	0004810674	134.7009	0.0349345	1	NaN	7.944948	44	137.3412	0	1	NaN	7.54981	38	113.6798	0.1287988	1	NaN	6.143081	35	116.988	0.1517341	1	NaN	4.385481	43	122.2373	0.1690962	1	NaN	5.61484	40	121.6831	0.1883212	1	NaN	4.962681	46	105.9947	0.07503608	1	NaN	5.256722	38	112.6967	0.08479532	1	NaN	5.228456
ILMN_1797656	ASCC3	0005960327	312.0289	0	1	NaN	14.84324	41	190.5097	0	1	NaN	7.565239	60	227.8519	0	1	NaN	16.6477	38	230.3253	0	1	NaN	12.43896	32	276.9892	0	1	NaN	14.81867	59	243.2585	0	1	NaN	9.477746	40	223.1456	0	1	NaN	11.037	54	230.4018	0	1	NaN	11.37118
ILMN_1745772	ASCC3	0007200161	668.7579	0	1	NaN	24.62298	44	342.5183	0	1	NaN	16.33681	41	509.5256	0	1	NaN	28.82063	39	541.2723	0	1	NaN	18.51114	48	671.4725	0	1	NaN	30.02529	38	700.0974	0	1	NaN	18.65526	64	395.611	0	1	NaN	18.24801	37	398.0124	0	1	NaN	18.53213
ILMN_1705928	ASCC3L1	0002360324	1009.799	0	1	NaN	56.9018	42	737.4891	0	1	NaN	21.35302	48	853.9652	0	1	NaN	37.11663	50	857.739	0	1	NaN	27.01535	41	967.1712	0	1	NaN	35.90084	45	856.1343	0	1	NaN	23.66026	48	394.217	0	1	NaN	19.40142	46	669.6373	0	1	NaN	21.02588
ILMN_1701653	ASCL1	0007560017	636.0992	0	1	NaN	30.76636	41	673.0504	0	1	NaN	18.50112	52	554.4567	0	1	NaN	29.5226	46	720.5034	0	1	NaN	19.09475	44	866.7732	0	1	NaN	31.98856	45	907.9075	0	1	NaN	28.9641	41	1540.092	0	1	NaN	54.2068	56	412.0016	0	1	NaN	15.52666
ILMN_1723412	ASCL2	0002260593	169.8212	0	1	NaN	8.291739	54	131.0856	0	1	NaN	6.372941	49	127.9605	0.02315485	1	NaN	6.546293	53	154.0231	0	1	NaN	7.214063	59	162.3942	0	1	NaN	10.41234	40	141.596	0.02481752	1	NaN	4.8712	53	103.0169	0.1183261	1	NaN	4.537614	56	122.9615	0.03070175	1	NaN	7.09722
ILMN_1695353	ASCL3	0000670220	121.0866	0.1266375	1	NaN	5.913803	30	112.4116	0.1217765	1	NaN	5.021626	52	104	0.2966715	1	NaN	5.39435	41	117.1707	0.1473988	1	NaN	5.685149	40	127.9418	0.1005831	1	NaN	7.089489	38	135.354	0.05839416	1	NaN	5.318941	50	104.076	0.0966811	1	NaN	4.713627	41	122.2098	0.03216374	1	NaN	7.471919
ILMN_1813075	ASCL4	0000580408	85.87611	0.8922853	1	NaN	6.031951	40	88.80231	0.7965616	1	NaN	3.888239	56	91.12405	0.6628075	1	NaN	4.46234	42	89.32308	0.8222544	1	NaN	4.085728	41	96.49395	0.7886297	1	NaN	4.60402	38	103.2587	0.6233577	1	NaN	4.305427	47	71.48196	0.9538239	1	NaN	5.228075	34	86.4214	0.7719298	1	NaN	4.240154
ILMN_1658285	ASF1A	0000290538	1387.677	0	1	NaN	53.26015	47	1114.718	0	1	NaN	32.66262	37	1092.159	0	1	NaN	48.63158	45	1143.947	0	1	NaN	28.17714	43	1666.41	0	1	NaN	56.81382	55	1363.728	0	1	NaN	35.97109	56	695.9455	0	1	NaN	32.90177	37	803.3723	0	1	NaN	29.79322
ILMN_1695414	ASF1B	0005290328	94.73582	0.6637555	1	NaN	3.594449	43	100.4097	0.3939828	1	NaN	3.826252	28	103.5662	0.3053546	1	NaN	5.129408	30	100.5872	0.4768786	1	NaN	5.282059	42	106.5824	0.4883382	1	NaN	4.0596	42	109.9158	0.4408759	1	NaN	3.732923	45	82.92507	0.6724387	1	NaN	6.738017	30	92.05968	0.5862573	1	NaN	4.44087
ILMN_1769013	ASGR1	0006650484	1684.724	0	1	NaN	70.7051	24	1770.273	0	1	NaN	46.72741	33	1359.737	0	1	NaN	67.80074	32	1559.364	0	1	NaN	54.65616	44	2292.469	0	1	NaN	87.44736	35	1702.797	0	1	NaN	54.52637	38	163.6159	0	1	NaN	7.577112	35	1537.392	0	1	NaN	47.59267
ILMN_1694966	ASGR2	0000050681	94.29927	0.6754003	1	NaN	4.904567	42	103.895	0.2951289	1	NaN	3.993554	54	86.50576	0.8234443	1	NaN	5.021534	28	104.7282	0.3569364	1	NaN	4.172111	47	102.299	0.6151603	1	NaN	4.821299	45	102.1811	0.6467153	1	NaN	3.247991	53	85.28602	0.5873016	1	NaN	4.135776	43	96.74013	0.4049708	1	NaN	5.846911
ILMN_1700340	ASGR2	0003520113	117.0745	0.1717613	1	NaN	8.559905	35	102.5049	0.3366762	1	NaN	4.487523	48	105.9507	0.251809	1	NaN	6.21014	43	116.485	0.1589595	1	NaN	7.754656	30	108.5265	0.4212828	1	NaN	5.789859	34	111.439	0.3970803	1	NaN	6.201919	43	81.89106	0.7041847	1	NaN	4.506759	36	104.5589	0.2149123	1	NaN	6.276281
ILMN_1782032	ASH1L	0004010047	191.3491	0	1	NaN	8.099668	33	140.9181	0	1	NaN	6.140068	37	183.0549	0	1	NaN	10.70847	40	172.4916	0	1	NaN	9.145126	39	197.1043	0	1	NaN	10.51165	42	195.9275	0	1	NaN	8.671028	45	100.5189	0.1500722	1	NaN	5.679578	39	150.0714	0	1	NaN	6.726201
ILMN_1666933	ASH2L	0002470202	2476.343	0	1	NaN	88.41387	41	1491.322	0	1	NaN	34.45629	52	1708.796	0	1	NaN	73.14973	48	2024.513	0	1	NaN	66.09127	43	2216.848	0	1	NaN	83.77877	39	2203.563	0	1	NaN	63.87147	38	1193.014	0	1	NaN	58.33667	43	1622.105	0	1	NaN	44.8845
ILMN_1794319	ASIP	0000450639	119.6888	0.1484716	1	NaN	8.582224	31	112.6445	0.1189112	1	NaN	4.243842	39	113.7338	0.1273517	1	NaN	5.41418	34	117.242	0.1473988	1	NaN	5.253822	42	132.4772	0.06851312	1	NaN	6.336864	51	129.2785	0.1051095	1	NaN	5.133009	47	106.2244	0.07503608	1	NaN	5.011324	53	99.66548	0.3260234	1	NaN	5.86327
ILMN_1685142	ASL	0000730382	127.7424	0.08588064	1	NaN	5.751081	38	120.3707	0.04011461	1	NaN	4.390173	38	121.6279	0.05643994	1	NaN	7.717144	42	127.5648	0.05491329	1	NaN	6.36069	33	124.2311	0.148688	1	NaN	5.628456	37	130.8441	0.09489051	1	NaN	4.479089	36	112.061	0.03030303	1	NaN	6.529226	34	113.663	0.08333334	1	NaN	5.084035
ILMN_1685037	ASL	0001090575	179.4836	0	1	NaN	8.151058	46	126.2625	0.008595988	1	NaN	5.554499	36	144.731	0	1	NaN	9.252933	34	159.9428	0	1	NaN	7.764999	45	127.2927	0.1049563	1	NaN	8.193467	36	174.7607	0	1	NaN	9.429136	35	93.3801	0.3102453	1	NaN	5.769535	36	141.4747	0	1	NaN	6.525382
ILMN_1690595	ASMT	0002750379	111.2202	0.2634643	1	NaN	7.193122	25	105.1926	0.2578796	1	NaN	5.409633	48	95.38767	0.5296671	1	NaN	4.682925	43	115.3714	0.1705202	1	NaN	4.249091	46	116.7088	0.2478134	1	NaN	6.03755	44	110.6211	0.420438	1	NaN	4.984262	42	100.0954	0.1659452	1	NaN	5.984301	39	101.4974	0.2821637	1	NaN	5.099452
ILMN_1689786	ASMTL	0004230619	964.0294	0	1	NaN	32.98402	56	796.3999	0	1	NaN	17.13431	49	614.4515	0	1	NaN	20.06749	65	591.4886	0	1	NaN	17.96337	45	899.213	0	1	NaN	30.89109	51	947.9896	0	1	NaN	23.86424	57	739.9829	0	1	NaN	30.42487	49	730.5081	0	1	NaN	20.17238
ILMN_1804384	ASMTL	0006020470	533.3579	0	1	NaN	25.39435	40	367.2668	0	1	NaN	17.37318	44	340.549	0	1	NaN	13.82265	46	330.3604	0	1	NaN	14.05902	45	445.4029	0	1	NaN	23.53542	44	458.1269	0	1	NaN	12.69856	45	360.7502	0	1	NaN	18.60628	39	323.5625	0	1	NaN	10.96418
ILMN_1657571	ASNA1	0004070392	195.3554	0	1	NaN	8.342614	48	171.2389	0	1	NaN	5.415229	42	165.6294	0	1	NaN	9.007442	42	179.5063	0	1	NaN	10.53322	28	192.351	0	1	NaN	10.33802	42	207.3949	0	1	NaN	11.77724	29	144.1768	0	1	NaN	6.700995	48	155.6319	0	1	NaN	9.415177
ILMN_1796417	ASNS	0003310253	4035.255	0	1	NaN	152.5876	38	2805.661	0	1	NaN	88.81232	45	3117.915	0	1	NaN	137.5662	41	3018.305	0	1	NaN	76.86132	56	4356.719	0	1	NaN	137.2634	48	3349.596	0	1	NaN	75.82865	51	950.4071	0	1	NaN	35.31301	40	2947.228	0	1	NaN	103.3671
ILMN_1722873	ASNSD1	0001770639	2941.707	0	1	NaN	115.7876	41	2053.798	0	1	NaN	53.966	51	2328.15	0	1	NaN	104.0048	51	2678.558	0	1	NaN	65.75549	41	2922.287	0	1	NaN	70.39053	41	2946.772	0	1	NaN	73.31569	48	1138.884	0	1	NaN	52.82606	49	1878.524	0	1	NaN	38.82533
ILMN_1692824	ASPA	0005080246	470.1817	0	1	NaN	20.7449	32	284.9188	0	1	NaN	12.02778	38	340.9993	0	1	NaN	21.34423	34	281.8298	0	1	NaN	10.35226	41	318.6487	0	1	NaN	13.61076	42	363.7076	0	1	NaN	11.60696	43	2222.422	0	1	NaN	94.0367	44	196.3159	0	1	NaN	7.961981
ILMN_1693771	ASPH	0000610689	680.1523	0	1	NaN	30.68972	55	537.7572	0	1	NaN	30.42161	53	402.8543	0	1	NaN	20.05134	41	461.9608	0	1	NaN	19.06077	60	451.6179	0	1	NaN	20.31772	50	509.622	0	1	NaN	20.43892	40	112.0865	0.03030303	1	NaN	4.880612	52	413.2069	0	1	NaN	15.71251
ILMN_1739719	ASPH	0001230189	126.5704	0.09315866	1	NaN	6.612586	54	104.804	0.2636103	1	NaN	4.737261	48	110.3889	0.1794501	1	NaN	6.717671	38	133.5343	0.02023121	1	NaN	6.671243	43	127.0436	0.1093294	1	NaN	5.35318	51	135.7315	0.05693431	1	NaN	6.188454	55	83.36028	0.6551226	1	NaN	4.447452	40	105.6619	0.1929825	1	NaN	4.565031
ILMN_1662390	ASPHD1	0000510082	1480.253	0	1	NaN	64.80319	48	1092.223	0	1	NaN	37.50673	38	961.5204	0	1	NaN	55.71418	44	1204.509	0	1	NaN	45.46498	42	1285.763	0	1	NaN	48.8411	38	1197.781	0	1	NaN	32.1636	40	1249.783	0	1	NaN	61.19135	35	1026.665	0	1	NaN	43.71646
ILMN_1708950	ASPHD1	0001690170	184.8328	0	1	NaN	7.98666	47	163.8619	0	1	NaN	6.611509	39	158.6989	0	1	NaN	11.72797	46	178.935	0	1	NaN	8.049861	40	196.1691	0	1	NaN	8.229079	40	170.3255	0	1	NaN	8.168158	30	149.8259	0	1	NaN	5.936055	40	163.7796	0	1	NaN	12.87452
ILMN_1662490	ASPHD1	0001850451	145.997	0.001455604	1	NaN	7.048539	41	148.7703	0	1	NaN	7.49906	56	137.359	0	1	NaN	7.207663	43	132.2395	0.02456647	1	NaN	5.53773	50	150.4092	0	1	NaN	10.60507	44	169.1481	0	1	NaN	9.693608	39	106.0916	0.07503608	1	NaN	6.11865	46	144.3678	0	1	NaN	9.846436
ILMN_1809653	ASPHD2	0002450100	2673.259	0	1	NaN	102.7266	48	1019.967	0	1	NaN	30.21921	51	1645.566	0	1	NaN	66.66102	46	1977.687	0	1	NaN	56.79427	43	2237.953	0	1	NaN	84.40099	45	2049.626	0	1	NaN	57.94538	47	160.8332	0	1	NaN	8.740627	46	1392.93	0	1	NaN	56.30074
ILMN_1815184	ASPM	0003060605	94.45449	0.6710335	1	NaN	5.245669	43	81.32307	0.9498568	1	NaN	4.079753	32	83.68897	0.8798842	1	NaN	4.581966	40	85.66913	0.9104046	1	NaN	5.093906	32	83.56342	0.983965	1	NaN	5.670966	33	96.72218	0.820438	1	NaN	4.06064	41	75.84208	0.8816739	1	NaN	5.312486	38	81.22222	0.9005848	1	NaN	3.123018
ILMN_1801583	ASPN	0001570026	150.7156	0	1	NaN	7.167375	52	194.8466	0	1	NaN	9.977491	33	139.4384	0	1	NaN	6.694349	51	160.0099	0	1	NaN	7.598107	41	157.1043	0	1	NaN	7.858763	39	165.1678	0	1	NaN	5.410956	46	129.514	0	1	NaN	4.893231	44	150.6425	0	1	NaN	7.001613
ILMN_1762284	ASPRV1	0006290358	269.6204	0	1	NaN	9.814671	46	166.9794	0	1	NaN	5.513445	45	210.7116	0	1	NaN	10.02743	42	247.4394	0	1	NaN	6.76558	54	218.9108	0	1	NaN	9.183579	44	257.273	0	1	NaN	11.29852	51	344.3695	0	1	NaN	15.90497	48	188.9902	0	1	NaN	12.37935
ILMN_1661860	ASPSCR1	0001820014	364.8582	0	1	NaN	16.05939	50	200.576	0	1	NaN	9.890575	46	188.9656	0	1	NaN	9.225736	51	229.24	0	1	NaN	9.564763	52	269.5597	0	1	NaN	11.04488	57	249.2239	0	1	NaN	12.33422	48	168.2038	0	1	NaN	6.30908	51	220.3314	0	1	NaN	12.65633
ILMN_1660749	ASPSCR1	0002570685	3968.575	0	1	NaN	146.4173	45	3010.713	0	1	NaN	67.51082	52	2209.112	0	1	NaN	102.822	33	2705.928	0	1	NaN	72.75695	37	3150.578	0	1	NaN	106.8199	42	3277.043	0	1	NaN	79.63031	41	1970.271	0	1	NaN	66.83877	49	2963.959	0	1	NaN	84.94191
ILMN_1810199	ASRGL1	0007570465	644.304	0	1	NaN	27.23026	40	365.0552	0	1	NaN	15.09325	34	531.9037	0	1	NaN	23.59876	49	572.7577	0	1	NaN	25.11268	43	547.579	0	1	NaN	18.36724	57	566.6667	0	1	NaN	23.05872	28	370.0367	0	1	NaN	16.01526	46	410.384	0	1	NaN	13.15875
ILMN_1688234	ASS	0001260192	115.6282	0.1892285	1	NaN	6.315158	38	115.4917	0.08166189	1	NaN	4.999749	30	96.85047	0.4819103	1	NaN	4.739644	39	115.0782	0.1705202	1	NaN	6.193724	39	111.1224	0.3527697	1	NaN	4.884441	41	124.148	0.1532847	1	NaN	6.554699	38	76.3976	0.8730159	1	NaN	4.320113	35	106.9416	0.1695906	1	NaN	6.540259
ILMN_1708778	ASS	0005260026	518.9658	0	1	NaN	23.56264	42	513.9043	0	1	NaN	19.68931	39	320.5911	0	1	NaN	16.0088	40	399.2515	0	1	NaN	13.7344	38	480.0487	0	1	NaN	24.06756	44	363.3731	0	1	NaN	16.45061	40	339.866	0	1	NaN	16.63987	51	520.9553	0	1	NaN	18.48518
ILMN_1803813	ASTE1	0006130451	321.4759	0	1	NaN	11.37257	47	240.879	0	1	NaN	9.206016	46	283.8225	0	1	NaN	11.33797	51	322.1112	0	1	NaN	10.14507	45	319.7253	0	1	NaN	14.96191	44	379.9104	0	1	NaN	13.74438	35	364.8985	0	1	NaN	14.25395	53	232.6189	0	1	NaN	10.51031
ILMN_1728055	ASTL	0002100717	128.0671	0.08296943	1	NaN	8.312942	41	116.9151	0.07736389	1	NaN	4.444549	55	108.9574	0.1968162	1	NaN	5.508129	41	121.8212	0.09682081	1	NaN	6.155699	41	127.7642	0.1020408	1	NaN	5.831488	55	131.6785	0.08467153	1	NaN	5.31692	43	108.6529	0.05339105	1	NaN	6.515921	40	119.2269	0.04824561	1	NaN	4.843316
ILMN_1684959	ASTN1	0000510703	2676.693	0	1	NaN	93.69186	53	1368.286	0	1	NaN	37.94262	37	1519.024	0	1	NaN	53.86771	60	1936.11	0	1	NaN	60.4718	36	2371.876	0	1	NaN	84.67413	45	2089.475	0	1	NaN	62.24834	41	754.2377	0	1	NaN	41.17846	36	1661.992	0	1	NaN	62.02287
ILMN_1702189	ASTN1	0002000471	150.0646	0	1	NaN	7.286818	40	119.6361	0.04727794	1	NaN	4.773916	50	112.6345	0.1403763	1	NaN	5.544155	42	128.8239	0.04190752	1	NaN	5.751812	65	151.5657	0	1	NaN	9.888547	36	134.7218	0.06131387	1	NaN	5.176896	45	118.9741	0.004329004	1	NaN	5.216179	38	127.8984	0.005847953	1	NaN	6.982408
ILMN_1744118	ASTN2	0000540746	2527.292	0	1	NaN	83.0372	50	1593.274	0	1	NaN	50.83727	53	1453.722	0	1	NaN	56.78808	54	1913.495	0	1	NaN	48.22186	46	1928.628	0	1	NaN	87.85912	38	2006.603	0	1	NaN	51.90496	45	1592.109	0	1	NaN	79.05042	44	1372.445	0	1	NaN	45.77095
ILMN_1797283	ASTN2	0004180379	136.9081	0.01746725	1	NaN	5.600628	53	114.5096	0.09455588	1	NaN	5.01406	50	105.7237	0.2547033	1	NaN	3.641205	53	120.1177	0.1199422	1	NaN	4.280803	44	131.2625	0.0787172	1	NaN	6.797504	49	141.0664	0.02627737	1	NaN	5.521471	47	102.2746	0.1269841	1	NaN	4.719227	48	126.2587	0.01315789	1	NaN	7.256222
ILMN_1726025	ASXL1	0002940128	941.0131	0	1	NaN	38.90401	45	578.6567	0	1	NaN	20.8745	29	716.9318	0	1	NaN	31.30321	49	888.4944	0	1	NaN	24.6762	50	992.514	0	1	NaN	42.29393	44	857.1846	0	1	NaN	24.5671	50	567.7343	0	1	NaN	23.52724	38	668.2473	0	1	NaN	20.62505
ILMN_1698968	ASXL2	0000060750	2365.754	0	1	NaN	57.74848	33	1000.369	0	1	NaN	29.24164	36	1636.384	0	1	NaN	73.07153	46	1381.473	0	1	NaN	40.9191	38	1518.646	0	1	NaN	45.48203	41	1835.625	0	1	NaN	47.901	46	1007.877	0	1	NaN	40.98724	47	1241.527	0	1	NaN	43.62458
ILMN_1782246	ASZ1	0006620735	81.83704	0.9519651	1	NaN	4.894235	35	89.0127	0.7922636	1	NaN	3.423321	49	79.32216	0.9421129	1	NaN	4.599784	42	79.30468	0.9783237	1	NaN	4.753729	38	87.94215	0.9489796	1	NaN	5.940644	37	95.4978	0.8496351	1	NaN	4.381845	50	86.79507	0.5339105	1	NaN	4.944221	38	86.45544	0.7719298	1	NaN	6.232154
ILMN_1654497	ATAD1	0006380131	1463.986	0	1	NaN	60.47712	29	773.7394	0	1	NaN	24.64512	43	990.3672	0	1	NaN	41.49123	48	1032.381	0	1	NaN	29.59947	49	1291.185	0	1	NaN	60.34802	32	1226.879	0	1	NaN	34.18423	48	400.5602	0	1	NaN	15.38332	43	779.4548	0	1	NaN	30.60821
ILMN_1763064	ATAD2	0002190376	186.2291	0	1	NaN	9.831877	42	119.8313	0.04727794	1	NaN	4.19575	46	146.4946	0	1	NaN	9.030201	31	161.5401	0	1	NaN	7.910354	35	174.2515	0	1	NaN	8.971519	36	212.1438	0	1	NaN	9.468438	45	129.0541	0	1	NaN	6.092712	59	122.0099	0.03362573	1	NaN	5.448078
ILMN_1738530	ATAD3A	0003610148	357.8823	0	1	NaN	14.94344	41	243.1004	0	1	NaN	8.384271	44	281.5607	0	1	NaN	15.91958	36	307.0075	0	1	NaN	11.09251	43	274.2422	0	1	NaN	14.00415	44	311.8083	0	1	NaN	11.34936	48	270.2167	0	1	NaN	17.40493	30	307.2969	0	1	NaN	18.64255
ILMN_1809131	ATAD3B	0006270196	135.3796	0.02765648	1	NaN	7.770403	34	122.164	0.0243553	1	NaN	5.391119	45	122.6897	0.04775687	1	NaN	5.943424	50	124.6742	0.07803468	1	NaN	7.179158	37	118.7153	0.2186589	1	NaN	5.082332	34	140.1877	0.02919708	1	NaN	6.560759	45	107.6516	0.06060606	1	NaN	4.709263	36	124.1114	0.0248538	1	NaN	5.684037
ILMN_1748970	ATAD4	0002190551	162.6591	0	1	NaN	8.747919	42	118.1476	0.06303725	1	NaN	5.785606	32	158.7974	0	1	NaN	8.699439	47	164.6806	0	1	NaN	8.004917	52	159.9965	0	1	NaN	7.73529	61	195.0187	0	1	NaN	9.061593	45	151.7629	0	1	NaN	9.287807	48	144.85	0	1	NaN	6.336653
ILMN_1700220	ATAD5	0000380575	116.5648	0.1761281	1	NaN	5.506809	59	113.331	0.1045845	1	NaN	4.401467	55	126.981	0.0260492	1	NaN	7.217236	41	122.9991	0.0867052	1	NaN	5.145326	50	142.8954	0.008746356	1	NaN	8.841533	41	131.586	0.08467153	1	NaN	5.333897	44	119.4466	0.002886003	1	NaN	9.221795	45	118.5888	0.05116959	1	NaN	5.502621
ILMN_1732374	ATAD5	0002630292	91.98824	0.7467249	1	NaN	5.209074	32	90.69547	0.7363897	1	NaN	3.987166	42	99.54615	0.4008683	1	NaN	7.163583	33	94.62691	0.6748555	1	NaN	5.272077	33	99.03098	0.7274053	1	NaN	4.015318	39	92.7459	0.9065694	1	NaN	4.734667	39	82.39616	0.6911977	1	NaN	3.630197	43	87.19652	0.75	1	NaN	3.458086
ILMN_1808587	ATBF1	0001710088	271.1351	0	1	NaN	16.00845	43	182.1668	0	1	NaN	6.019833	43	160.4312	0	1	NaN	9.731878	37	233.914	0	1	NaN	9.711699	31	185.6708	0	1	NaN	9.11444	39	220.5146	0	1	NaN	8.198907	38	336.886	0	1	NaN	17.53464	37	244.2079	0	1	NaN	15.19821
ILMN_1656576	ATCAY	0006660397	511.2455	0	1	NaN	18.13037	37	355.0916	0	1	NaN	16.21662	41	470.6768	0	1	NaN	19.63357	64	515.8898	0	1	NaN	17.75597	47	513.3974	0	1	NaN	24.42466	27	501.7539	0	1	NaN	16.51625	43	252.6069	0	1	NaN	13.52329	48	419.9451	0	1	NaN	21.64889
ILMN_1791400	ATE1	0002340195	283.3338	0	1	NaN	13.07521	46	156.4219	0	1	NaN	5.610575	38	198.1333	0	1	NaN	7.992771	45	193.8446	0	1	NaN	6.114034	49	209.4158	0	1	NaN	11.00664	38	212.2065	0	1	NaN	8.396133	43	147.8871	0	1	NaN	7.55297	47	175.7677	0	1	NaN	11.14613
ILMN_1756867	ATE1	0002360253	173.2196	0	1	NaN	8.633861	47	147.761	0	1	NaN	4.757632	56	136.1545	0	1	NaN	5.354565	47	145.7779	0	1	NaN	7.45301	26	168.2926	0	1	NaN	7.124439	40	157.5487	0	1	NaN	8.220212	40	94.33373	0.2886003	1	NaN	4.384435	37	119.2015	0.04824561	1	NaN	5.331694
ILMN_1812479	ATE1	0002850543	378.6478	0	1	NaN	17.19769	42	156.5067	0	1	NaN	4.991454	49	243.5059	0	1	NaN	14.4838	35	277.2689	0	1	NaN	15.00916	42	257.5116	0	1	NaN	12.23746	46	306.4853	0	1	NaN	12.56478	46	150.3035	0	1	NaN	7.581706	37	183.7386	0	1	NaN	8.799812
ILMN_1801923	ATF1	0002710398	195.0887	0	1	NaN	11.45829	43	158.1	0	1	NaN	5.979623	52	173.3213	0	1	NaN	10.68028	35	193.3272	0	1	NaN	7.136402	50	180.3076	0	1	NaN	8.42675	52	206.6358	0	1	NaN	9.268399	35	106.9108	0.06493507	1	NaN	3.707902	51	171.7709	0	1	NaN	6.705952
ILMN_1748271	ATF2	0001450546	787.0472	0	1	NaN	38.60675	38	316.7559	0	1	NaN	10.39119	49	604.7737	0	1	NaN	24.18507	40	634.2833	0	1	NaN	22.23083	39	648.7135	0	1	NaN	39.09775	23	717.8156	0	1	NaN	24.16849	39	230.9382	0	1	NaN	8.413012	40	435.1579	0	1	NaN	18.35197
ILMN_1799748	ATF3	0000150703	381.1631	0	1	NaN	14.33016	47	444.5288	0	1	NaN	15.96967	35	197.5118	0	1	NaN	7.989977	59	510.5487	0	1	NaN	14.11508	40	373.3681	0	1	NaN	15.57119	42	236.3739	0	1	NaN	8.617593	42	1643.237	0	1	NaN	65.37878	43	1022.22	0	1	NaN	33.90257
ILMN_1791346	ATF3	0003140129	97.25085	0.580786	1	NaN	5.620746	43	98.74118	0.4398281	1	NaN	5.172956	48	88.20554	0.7727931	1	NaN	5.572574	40	103.5228	0.3887283	1	NaN	4.580159	49	98.38276	0.7434402	1	NaN	4.444241	44	107.5768	0.4978102	1	NaN	4.50652	51	105.2921	0.08369409	1	NaN	5.391524	47	108.5654	0.1388889	1	NaN	6.235057
ILMN_1661109	ATF3	0004210735	75.59167	0.9898108	1	NaN	4.115297	44	75.65313	0.9942693	1	NaN	2.548951	56	78.36831	0.9565846	1	NaN	3.492007	46	88.49776	0.8482659	1	NaN	3.88938	48	85.77909	0.9664723	1	NaN	4.203748	53	95.86832	0.8452555	1	NaN	5.640229	46	76.63177	0.8730159	1	NaN	5.601076	36	85.76528	0.7777778	1	NaN	4.452155
ILMN_1672128	ATF4	0001170743	11387.23	0	1	NaN	360.4731	34	9390.93	0	1	NaN	263.049	46	8596.896	0	1	NaN	399.1177	38	8238.939	0	1	NaN	222.357	52	11424.55	0	1	NaN	470.2232	34	9661.251	0	1	NaN	324.45	39	9740.209	0	1	NaN	392.3222	40	7708.117	0	1	NaN	249.1001
ILMN_1688964	ATF4	0002900170	353.3526	0	1	NaN	13.06426	40	218.7816	0	1	NaN	6.769298	56	249.8265	0	1	NaN	12.7014	38	267.7961	0	1	NaN	11.43137	44	233.6	0	1	NaN	9.406769	48	327.4827	0	1	NaN	14.21632	41	153.6403	0	1	NaN	7.792372	43	251.9019	0	1	NaN	10.83059
ILMN_1669113	ATF5	0006040358	571.8073	0	1	NaN	22.76626	39	448.8848	0	1	NaN	14.64985	40	520.4388	0	1	NaN	19.6614	46	548.1685	0	1	NaN	20.28897	44	743.0381	0	1	NaN	37.66846	29	603.4463	0	1	NaN	16.3981	43	558.4091	0	1	NaN	24.95226	44	503.1573	0	1	NaN	19.4584
ILMN_1703471	ATF6	0000460685	575.067	0	1	NaN	22.92647	45	389.5938	0	1	NaN	14.21636	37	439.2195	0	1	NaN	24.67562	25	537.7867	0	1	NaN	20.43518	42	672.5349	0	1	NaN	24.51087	53	768.3622	0	1	NaN	30.72646	32	458.4006	0	1	NaN	21.68465	36	446.7643	0	1	NaN	14.81663
ILMN_1706967	ATF7	0000360274	136.0343	0.02620087	1	NaN	8.025445	36	99.13916	0.4340974	1	NaN	3.669002	34	129.0427	0.01881331	1	NaN	8.119944	43	127.1584	0.05491329	1	NaN	5.712454	44	117.6545	0.2274053	1	NaN	5.713885	44	121.4755	0.1912409	1	NaN	5.246054	39	102.4867	0.1226551	1	NaN	6.203437	43	113.1014	0.08333334	1	NaN	8.136672
ILMN_1716435	ATF7IP	0004260497	178.6067	0	1	NaN	8.145111	46	139.104	0	1	NaN	6.939884	43	151.1962	0	1	NaN	6.516581	45	148.6252	0	1	NaN	4.932636	44	162.4616	0	1	NaN	8.606791	49	199.2449	0	1	NaN	7.968615	55	104.7314	0.09235209	1	NaN	5.397477	40	145.4252	0	1	NaN	8.217065
ILMN_1804445	ATF7IP2	0006330730	282.2771	0	1	NaN	16.20376	34	221.9529	0	1	NaN	8.703744	43	217.7829	0	1	NaN	10.78524	36	243.7457	0	1	NaN	12.58953	40	251.9962	0	1	NaN	12.62811	37	240.9639	0	1	NaN	10.60696	26	173.8131	0	1	NaN	10.09338	34	194.8644	0	1	NaN	9.236515
ILMN_1748968	ATG10	0006370138	1301.083	0	1	NaN	41.27275	40	503.7408	0	1	NaN	13.96751	30	668.9224	0	1	NaN	31.294	50	886.7223	0	1	NaN	34.74091	41	865.6807	0	1	NaN	34.42253	43	882.9151	0	1	NaN	32.94295	52	668.0066	0	1	NaN	26.60016	44	752.6631	0	1	NaN	26.11727
ILMN_1673898	ATG12	0007380475	261.0557	0	1	NaN	11.18662	34	243.2883	0	1	NaN	9.295938	45	197.3844	0	1	NaN	8.940728	65	201.5195	0	1	NaN	8.48463	37	272.3321	0	1	NaN	13.92076	42	268.6315	0	1	NaN	9.301897	46	256.2034	0	1	NaN	12.53528	46	232.9862	0	1	NaN	12.98612
ILMN_1770579	ATG16L1	0004760575	1081.415	0	1	NaN	36.55365	50	532.5547	0	1	NaN	19.14861	47	714.7888	0	1	NaN	27.67765	57	794.5106	0	1	NaN	21.27905	58	822.2074	0	1	NaN	47.93777	34	852.2119	0	1	NaN	33.42183	44	387.1193	0	1	NaN	17.4212	44	661.8802	0	1	NaN	22.30573
ILMN_1664644	ATG16L2	0000010204	212.7883	0	1	NaN	11.85127	41	164.522	0	1	NaN	6.551955	46	177.3661	0	1	NaN	10.09052	52	188.5921	0	1	NaN	10.67277	40	165.6611	0	1	NaN	10.12873	44	175.3507	0	1	NaN	8.999203	39	154.7114	0	1	NaN	7.774144	56	169.7148	0	1	NaN	9.846392
ILMN_1756006	ATG2A	0000360491	754.6641	0	1	NaN	31.67528	28	431.3652	0	1	NaN	14.3102	46	480.599	0	1	NaN	21.70597	45	616.2762	0	1	NaN	23.1078	44	541.2224	0	1	NaN	26.1882	31	610.2963	0	1	NaN	18.96249	37	368.094	0	1	NaN	14.66472	54	516.7136	0	1	NaN	25.43013
ILMN_1769566	ATG3	0004150551	1342.452	0	1	NaN	49.31144	47	912.9481	0	1	NaN	27.7285	40	994.6933	0	1	NaN	37.10491	44	1124.592	0	1	NaN	29.82568	53	1307.748	0	1	NaN	51.09357	51	1308.168	0	1	NaN	39.6836	48	2446.004	0	1	NaN	92.55786	51	893.853	0	1	NaN	28.59877
ILMN_1768960	ATG4A	0000010301	111.9041	0.2489083	1	NaN	6.895833	43	107.8582	0.2005731	1	NaN	5.606476	36	119.5865	0.06946454	1	NaN	6.140876	41	118.9296	0.1315029	1	NaN	5.763582	40	133.6541	0.06122449	1	NaN	8.501377	49	108.1123	0.4817518	1	NaN	6.929142	40	92.89072	0.3232323	1	NaN	5.1563	49	113.3106	0.08333334	1	NaN	6.158575
ILMN_1812161	ATG4A	0001030577	609.986	0	1	NaN	22.82361	37	400.0153	0	1	NaN	12.26622	53	484.8317	0	1	NaN	24.45304	32	469.0769	0	1	NaN	14.95209	43	486.2557	0	1	NaN	14.80168	57	529.1409	0	1	NaN	19.74806	31	279.067	0	1	NaN	16.9125	39	435.5345	0	1	NaN	19.17089
ILMN_1691173	ATG4B	0004860332	85.27982	0.9082969	1	NaN	5.321099	35	86.19342	0.8796561	1	NaN	4.552675	48	90.46589	0.6859624	1	NaN	4.539311	34	89.95235	0.8092486	1	NaN	4.118416	38	96.87287	0.7798834	1	NaN	4.674783	36	108.9841	0.4642336	1	NaN	6.132479	27	86.69255	0.5367965	1	NaN	4.856811	43	88.49789	0.7149123	1	NaN	3.777366
ILMN_1700923	ATG4C	0004070463	1010.849	0	1	NaN	40.76869	45	451.6514	0	1	NaN	12.77552	40	733.4481	0	1	NaN	30.84303	47	812.7657	0	1	NaN	28.31307	52	895.6964	0	1	NaN	30.39238	52	874.737	0	1	NaN	30.97234	37	1262.163	0	1	NaN	47.28245	52	490.3187	0	1	NaN	20.25066
ILMN_1801905	ATG4D	0000540575	361.664	0	1	NaN	29.77525	32	228.0483	0	1	NaN	7.007854	40	256.7116	0	1	NaN	12.73046	36	267.2696	0	1	NaN	12.8387	50	331.8864	0	1	NaN	17.44665	39	301.0118	0	1	NaN	12.29903	38	166.3426	0	1	NaN	11.84174	33	240.3719	0	1	NaN	9.435897
ILMN_1717786	ATG5	0004900474	609.742	0	1	NaN	26.79919	45	423.0543	0	1	NaN	12.11883	41	441.0028	0	1	NaN	23.67762	43	454.3224	0	1	NaN	13.41068	41	594.4181	0	1	NaN	20.78466	52	518.6241	0	1	NaN	15.55542	58	262.8978	0	1	NaN	12.90825	32	390.1124	0	1	NaN	17.37765
ILMN_1790978	ATG7	0004180592	399.5533	0	1	NaN	12.90008	51	403.444	0	1	NaN	13.40104	42	337.8581	0	1	NaN	15.94616	38	414.2299	0	1	NaN	12.78905	44	538.0881	0	1	NaN	21.11225	51	460.5978	0	1	NaN	14.78781	45	404.1133	0	1	NaN	15.25715	47	339.7376	0	1	NaN	13.37799
ILMN_1739008	ATG9A	0001240168	989.0346	0	1	NaN	40.51896	57	714.4531	0	1	NaN	23.64099	49	649.6314	0	1	NaN	26.04161	52	845.8748	0	1	NaN	28.99891	35	937.9249	0	1	NaN	39.80004	45	765.6226	0	1	NaN	20.67319	55	765.2609	0	1	NaN	32.20159	54	684.7708	0	1	NaN	24.74317
ILMN_1734655	ATG9B	0005260474	116.5594	0.1761281	1	NaN	6.559214	42	121.1776	0.03581662	1	NaN	5.744436	36	113.3873	0.1287988	1	NaN	6.604837	41	136.1302	0.01011561	1	NaN	7.606974	32	133.3086	0.06122449	1	NaN	7.982162	37	126.1674	0.1416058	1	NaN	5.229842	48	105.1001	0.08658009	1	NaN	5.116518	47	119.796	0.04385965	1	NaN	5.508222
ILMN_1794707	ATHL1	0006590397	126.3684	0.09315866	1	NaN	6.146303	35	132.713	0	1	NaN	4.118188	43	129.9586	0.0130246	1	NaN	5.62519	47	140.3335	0.001445087	1	NaN	5.351707	52	136.869	0.04227405	1	NaN	5.699695	35	161.995	0	1	NaN	6.824361	42	206.8826	0	1	NaN	10.05154	54	139.6267	0	1	NaN	4.905843
ILMN_1673991	ATIC	0006110768	1677.096	0	1	NaN	74.65385	39	1135.935	0	1	NaN	31.15558	38	1162.255	0	1	NaN	51.05477	38	1411.135	0	1	NaN	43.05328	38	1512.911	0	1	NaN	56.31746	37	1503.983	0	1	NaN	33.54296	55	2443.197	0	1	NaN	114.6914	35	1099.632	0	1	NaN	35.16961
ILMN_1716384	ATL2	0004760017	473.6342	0	1	NaN	17.26017	33	377.3214	0	1	NaN	13.24259	46	471.6365	0	1	NaN	22.96698	50	558.6856	0	1	NaN	16.67627	48	545.7256	0	1	NaN	20.50154	50	675.3335	0	1	NaN	20.00553	51	141.1106	0	1	NaN	9.214342	35	343.664	0	1	NaN	13.66914
ILMN_1751086	ATL3	0001240243	183.5309	0	1	NaN	7.622468	40	134.3479	0	1	NaN	5.346306	46	145.867	0	1	NaN	7.631752	40	168.9559	0	1	NaN	5.852147	50	159.3789	0	1	NaN	6.622073	44	194.7641	0	1	NaN	8.163711	46	240.3752	0	1	NaN	11.42325	43	176.7308	0	1	NaN	11.81925
ILMN_1716231	ATM	0001980661	112.9501	0.2256186	1	NaN	5.899963	34	108.2722	0.1948424	1	NaN	5.241916	44	114.7365	0.1114327	1	NaN	8.014536	38	108.9936	0.2904624	1	NaN	5.26057	36	107.5395	0.4548105	1	NaN	5.007291	30	111.7393	0.3883212	1	NaN	4.911856	36	81.79913	0.7056277	1	NaN	4.562732	29	100.121	0.3099415	1	NaN	4.808138
ILMN_1713630	ATM	0003870670	98.96369	0.5400291	1	NaN	5.648162	44	91.8188	0.6948424	1	NaN	3.882409	43	89.29735	0.7308249	1	NaN	4.502374	37	101.6897	0.4393063	1	NaN	4.727903	46	104.474	0.5481049	1	NaN	4.927497	46	102.4311	0.6379562	1	NaN	3.707379	44	85.08031	0.5974026	1	NaN	3.996323	52	88.2776	0.7192982	1	NaN	4.045617
ILMN_1779214	ATM	0004260392	1269.942	0	1	NaN	44.90122	38	689.9128	0	1	NaN	21.538	39	858.6165	0	1	NaN	37.06405	36	829.5692	0	1	NaN	24.4505	47	857.6647	0	1	NaN	37.49665	37	948.5092	0	1	NaN	28.91275	48	698.7526	0	1	NaN	30.82617	56	579.2727	0	1	NaN	15.94605
ILMN_1772540	ATMIN	0004060725	1204.523	0	1	NaN	41.92731	42	604.3098	0	1	NaN	27.78027	36	760.3456	0	1	NaN	31.5397	44	876.6852	0	1	NaN	33.31809	41	850.119	0	1	NaN	29.38824	53	932.4291	0	1	NaN	30.75004	41	402.4605	0	1	NaN	19.52783	41	660.2199	0	1	NaN	24.1123
ILMN_1737833	ATN1	0001050754	1913.318	0	1	NaN	71.99601	36	600.5336	0	1	NaN	20.02034	33	1191.95	0	1	NaN	39.01731	40	1344.944	0	1	NaN	35.82833	53	1436.507	0	1	NaN	56.08593	34	1274.087	0	1	NaN	36.09698	46	665.2443	0	1	NaN	28.30321	38	949.2616	0	1	NaN	33.44707
ILMN_1711210	ATN1	0005960672	117.7372	0.1659389	1	NaN	7.540346	39	98.83943	0.4383954	1	NaN	4.684063	34	97.90557	0.4442836	1	NaN	5.233355	41	106.6782	0.3222543	1	NaN	3.855697	34	118.4431	0.2230321	1	NaN	6.020779	27	120.7977	0.2043796	1	NaN	7.3675	34	86.49551	0.5411255	1	NaN	3.994835	43	106.4961	0.1812865	1	NaN	4.407266
ILMN_1740671	ATOH1	0001780189	119.9371	0.1484716	1	NaN	5.823929	45	119.485	0.04727794	1	NaN	6.418693	37	117.7261	0.07959479	1	NaN	6.92577	37	144.884	0	1	NaN	10.40117	43	141.3731	0.01457726	1	NaN	7.183652	53	146.9677	0.01313869	1	NaN	6.027269	34	111.4571	0.03607504	1	NaN	6.305392	51	128.4863	0.004385965	1	NaN	7.744191
ILMN_1752393	ATOH7	0006450722	185.7319	0	1	NaN	14.14133	35	136.8302	0	1	NaN	7.418095	35	116.4391	0.08393633	1	NaN	6.682592	41	156.8648	0	1	NaN	6.69002	43	178.7792	0	1	NaN	11.75334	38	151.1127	0	1	NaN	6.552892	47	89.54895	0.4430014	1	NaN	4.752129	41	212.9395	0	1	NaN	11.32735
ILMN_1654065	ATOH8	0000130068	128.993	0.0713246	1	NaN	7.056114	40	148.977	0	1	NaN	6.68466	42	116.4587	0.08393633	1	NaN	5.881443	48	131.7887	0.02745665	1	NaN	6.140241	37	190.2062	0	1	NaN	8.648557	48	182.2011	0	1	NaN	6.691991	55	300.3254	0	1	NaN	18.73881	40	107.8953	0.1491228	1	NaN	6.211818
ILMN_1670609	ATOX1	0007150176	2126.142	0	1	NaN	94.76826	36	2424.679	0	1	NaN	66.14388	44	1591.48	0	1	NaN	61.84345	48	1854.831	0	1	NaN	50.53353	47	2045.546	0	1	NaN	80.41174	39	2047.485	0	1	NaN	43.54099	45	3821.567	0	1	NaN	163.0813	30	1435.326	0	1	NaN	35.82596
ILMN_1813434	ATP10A	0002680373	199.219	0	1	NaN	10.94703	37	140.8535	0	1	NaN	6.278095	43	150.9454	0	1	NaN	8.29766	41	160.2643	0	1	NaN	6.815654	48	172.8392	0	1	NaN	7.742388	37	170.6444	0	1	NaN	6.355855	43	138.1101	0	1	NaN	6.142753	49	159.9995	0	1	NaN	6.616349
ILMN_1656159	ATP10D	0007000731	131.095	0.05240175	1	NaN	8.037745	50	111.5801	0.1318052	1	NaN	5.482214	40	125.6178	0.03762663	1	NaN	6.81508	42	143.4222	0	1	NaN	9.07557	39	158.0497	0	1	NaN	8.989706	35	160.2964	0	1	NaN	7.864923	39	105.0727	0.08802309	1	NaN	5.200011	44	104.5151	0.2163743	1	NaN	5.334198
ILMN_1674217	ATP11A	0001470192	105.3067	0.3755459	1	NaN	5.887481	34	92.01398	0.6862464	1	NaN	3.642674	35	102.3329	0.3299566	1	NaN	4.967969	47	101.5655	0.4436416	1	NaN	5.535032	33	107.7625	0.4446064	1	NaN	6.787979	29	108.9644	0.4656934	1	NaN	4.501656	51	102.9282	0.1197691	1	NaN	5.07019	41	92.58302	0.5643275	1	NaN	6.157089
ILMN_1768783	ATP11A	0001690228	113.1407	0.2212518	1	NaN	4.420038	48	105.9088	0.243553	1	NaN	4.074645	43	115.1076	0.1099855	1	NaN	6.534431	48	105.6854	0.3410405	1	NaN	5.704383	44	109.8918	0.3877551	1	NaN	4.658348	50	112.7873	0.3576642	1	NaN	5.001956	38	99.32982	0.1875902	1	NaN	4.899444	45	96.17462	0.4239766	1	NaN	4.335896
ILMN_1658884	ATP11B	0000540053	447.3122	0	1	NaN	23.50051	47	266.5249	0	1	NaN	12.43484	42	325.7996	0	1	NaN	14.25267	67	315.1638	0	1	NaN	11.30581	45	364.0196	0	1	NaN	14.58533	46	347.0534	0	1	NaN	11.02987	47	212.0058	0	1	NaN	9.718063	50	260.6125	0	1	NaN	11.53921
ILMN_1804137	ATP11C	0002450022	261.9492	0	1	NaN	13.78221	45	135.9466	0	1	NaN	4.863591	36	180.6054	0	1	NaN	10.28943	42	190.0752	0	1	NaN	8.196702	46	188.9109	0	1	NaN	9.959326	39	203.6484	0	1	NaN	8.834677	48	126.7673	0	1	NaN	5.741058	56	129.2424	0.001461988	1	NaN	7.589343
ILMN_1661428	ATP11C	0003440615	138.1779	0.01310044	1	NaN	7.831265	30	114.9149	0.09025788	1	NaN	5.120299	33	97.41237	0.4645441	1	NaN	4.736005	39	121.7433	0.09682081	1	NaN	4.651433	43	137.2259	0.04081633	1	NaN	6.702633	41	125.918	0.1416058	1	NaN	5.745918	38	107.245	0.06349207	1	NaN	7.245418	36	104.4234	0.2192982	1	NaN	5.29414
ILMN_1687765	ATP12A	0006270520	120.8446	0.1280932	1	NaN	5.652091	38	114.64	0.09455588	1	NaN	5.108461	34	98.21101	0.4356006	1	NaN	5.966491	29	112.1684	0.2196532	1	NaN	5.847651	42	118.3649	0.2230321	1	NaN	5.31643	39	120.6373	0.2058394	1	NaN	5.184612	35	103.5293	0.1038961	1	NaN	4.883829	43	108.697	0.1359649	1	NaN	4.501301
ILMN_1791904	ATP13A1	0002490315	727.7543	0	1	NaN	26.95285	51	429.3047	0	1	NaN	15.61521	39	441.2474	0	1	NaN	20.74749	34	605.3245	0	1	NaN	21.58778	37	546.393	0	1	NaN	29.92868	38	618.777	0	1	NaN	23.7176	45	521.666	0	1	NaN	17.10445	53	559.5438	0	1	NaN	17.48543
ILMN_1704164	ATP13A2	0002100746	875.502	0	1	NaN	40.98491	44	549.7274	0	1	NaN	19.23509	46	506.2066	0	1	NaN	32.77393	39	691.9295	0	1	NaN	21.59959	38	659.2957	0	1	NaN	35.21442	40	591.9746	0	1	NaN	20.53627	49	349.8982	0	1	NaN	20.10702	49	461.0279	0	1	NaN	17.73342
ILMN_1651303	ATP13A4	0003190082	146.0836	0	1	NaN	6.660074	38	119.0907	0.05157593	1	NaN	5.242701	38	129.9803	0.0130246	1	NaN	5.374813	45	117.8671	0.1416185	1	NaN	4.349395	48	135.5851	0.04664723	1	NaN	6.735037	40	133.1374	0.07007299	1	NaN	5.242071	45	108.2018	0.05627706	1	NaN	6.871173	43	109.4959	0.119883	1	NaN	5.17179
ILMN_1775285	ATP13A5	0002710706	102.3068	0.441048	1	NaN	5.137938	39	114.5246	0.09455588	1	NaN	4.422037	47	97.30048	0.4674385	1	NaN	4.503274	49	110.3728	0.2644509	1	NaN	4.322157	37	126.1927	0.1195335	1	NaN	6.024439	54	106.1946	0.5270073	1	NaN	3.535513	39	114.2767	0.01875902	1	NaN	5.090699	36	88.1198	0.7266082	1	NaN	4.494431
ILMN_1698297	ATP1A1	0001240440	12635.59	0	1	NaN	497.6583	44	7936.802	0	1	NaN	179.2984	52	7208.644	0	1	NaN	278.6599	44	7796.68	0	1	NaN	258.2884	42	10035.23	0	1	NaN	320.9615	55	7414.239	0	1	NaN	216.8641	46	1807.225	0	1	NaN	86.06685	39	7639.749	0	1	NaN	215.4688
ILMN_1775566	ATP1A1	0006370121	5467.276	0	1	NaN	233.768	40	2208.925	0	1	NaN	70.93184	49	2810.333	0	1	NaN	78.14116	46	3118.992	0	1	NaN	87.1091	54	3368.771	0	1	NaN	106.4881	42	2807.562	0	1	NaN	89.30246	44	561.0285	0	1	NaN	25.39704	43	3102.03	0	1	NaN	101.1391
ILMN_1795008	ATP1A2	0007380735	8955.988	0	1	NaN	408.9271	29	9003.849	0	1	NaN	230.4451	49	6805.957	0	1	NaN	229.165	35	9692.937	0	1	NaN	289.8985	43	13844.44	0	1	NaN	541.9687	40	12226.94	0	1	NaN	336.1073	31	8651.336	0	1	NaN	495.521	20	7250.195	0	1	NaN	237.408
ILMN_1689098	ATP1A3	0001450072	331.353	0	1	NaN	16.53621	32	224.8187	0	1	NaN	10.07683	36	284.264	0	1	NaN	17.28918	35	346.818	0	1	NaN	12.2107	33	396.2353	0	1	NaN	20.62386	45	372.4325	0	1	NaN	15.08637	28	120.2163	0.002886003	1	NaN	6.245193	38	252.5772	0	1	NaN	9.219696
ILMN_1705208	ATP1A4	0001980047	92.2924	0.7394469	1	NaN	4.611666	46	93.27725	0.6547278	1	NaN	3.417938	44	95.47596	0.5267728	1	NaN	4.909017	43	97.83958	0.5823699	1	NaN	3.826666	41	101.4827	0.6443149	1	NaN	4.514079	51	109.4688	0.449635	1	NaN	5.25423	49	76.12495	0.8773449	1	NaN	3.672382	44	95.95898	0.4342105	1	NaN	4.348861
ILMN_1696132	ATP1A4	0006370082	94.039	0.6826783	1	NaN	4.24833	41	87.20748	0.8467049	1	NaN	3.360921	51	86.8374	0.813314	1	NaN	5.181166	45	89.43385	0.8208092	1	NaN	3.252966	50	97.84266	0.7580175	1	NaN	5.074897	47	95.13877	0.8583941	1	NaN	4.331152	55	80.30119	0.7662337	1	NaN	4.081756	45	81.7249	0.8888889	1	NaN	4.288729
ILMN_1736862	ATP1B1	0001710575	2253.982	0	1	NaN	55.01088	38	2362.162	0	1	NaN	46.84026	44	2645.106	0	1	NaN	111.1199	47	3692.088	0	1	NaN	123.393	44	9810.937	0	1	NaN	318.0927	39	2581.1	0	1	NaN	77.389	38	2517.647	0	1	NaN	127.7127	39	2828.753	0	1	NaN	117.8703
ILMN_1658071	ATP1B1	0004730288	11503.31	0	1	NaN	477.0528	38	8702.899	0	1	NaN	215.3257	54	9359.655	0	1	NaN	420.5614	32	11363.6	0	1	NaN	373.3866	37	12345.27	0	1	NaN	381.8615	37	14261.63	0	1	NaN	383.7036	49	8879.467	0	1	NaN	296.6521	55	8643.408	0	1	NaN	287.4771
ILMN_1747271	ATP1B2	0004920446	4754.742	0	1	NaN	176.9476	33	3160.861	0	1	NaN	93.2183	41	3071.416	0	1	NaN	116.6508	44	3784.864	0	1	NaN	133.7558	35	4755.896	0	1	NaN	138.5537	56	3979.861	0	1	NaN	117.6624	30	2068.787	0	1	NaN	88.47335	33	3123.913	0	1	NaN	114.5643
ILMN_1654322	ATP1B3	0005490403	1638.882	0	1	NaN	69.99776	43	727.8248	0	1	NaN	21.74515	43	871.7206	0	1	NaN	43.41627	45	953.6645	0	1	NaN	32.15655	37	896.5197	0	1	NaN	36.60729	43	1174.421	0	1	NaN	34.97051	42	388.3759	0	1	NaN	21.54994	38	851.531	0	1	NaN	31.33766
[truncated: 20,796 more rows]
[truncated: 343 more columns]
